# Supplementary material for: Multi-omic analysis of chronic myelomonocytic leukemia monocytes reveals metabolic and immune dysregulation leading to altered macrophage polarization
Source: Leukemia. 2025 Jan 15;39(3):770–4. doi: 10.1038/s41375-024-02511-4 (PMC11879862; doi:10.1038/s41375-024-02511-4)
Supplement: Supplementary file 2 — Supplementary Table 2 [file 41375_2024_2511_MOESM2_ESM.csv]

	Chr	Start	End	Conc	Conc_Leukaemia	Conc_Control	Fold	p.value	FDR	PeakID	Chr	Start	End	Strand		Focus.Ratio.Region.Size	Annotation	Detailed.Annotation	Distance.to.TSS	Nearest.PromoterID	Entrez.ID	Nearest.Unigene	Nearest.Refseq	Nearest.Ensembl	Gene.Name	Gene.Alias	Gene.Description	Gene.Type
1	chr19	51766372	51766822	4.36	3.34	6.04	-2.7	3.50E-17	3.85E-12	peak1	chr19	51766372	51766822	+	0	NA	intron (NM_001462, intron 1 of 1)	intron (NM_001462, intron 1 of 1)	3208	NM_001462	2358	Hs.99855	NM_001462	ENSG00000171049	FPR2	ALXR|FMLP-R-II|FMLPX|FPR2A|FPRH1|FPRH2|FPRL1|HM63|LXA4R	formyl peptide receptor 2	protein-coding
2	chr8	39951387	39952714	6.5	5.97	7.73	-1.76	2.07E-14	1.14E-09	peak2	chr8	39951387	39952714	+	0	NA	intron (NM_194294, intron 2 of 10)	intron (NM_194294, intron 2 of 10)	17095	NM_194294	169355	Hs.676257	NM_194294	ENSG00000188676	IDO2	INDOL1	indoleamine 2,3-dioxygenase 2	protein-coding
3	chr14	87994906	87996399	5.94	5.6	6.86	-1.25	6.78E-14	2.48E-09	peak3	chr14	87994906	87996399	+	0	NA	Intergenic	MER61F|LTR|ERV1	-1987	NM_001201402	2581	Hs.513439	NM_000153	ENSG00000054983	GALC	-	galactosylceramidase	protein-coding
4	chr21	43036748	43037323	3.87	2.68	5.65	-2.98	9.44E-14	2.59E-09	peak4	chr21	43036748	43037323	+	0	NA	Intergenic	Intergenic	31369	NM_001321072	875	Hs.533013	NM_000071	ENSG00000160200	CBS	CBSL|HIP4	cystathionine-beta-synthase	protein-coding
5	chr1	25139989	25141162	6.18	5.65	7.4	-1.75	8.81E-12	1.93E-07	peak5	chr1	25139989	25141162	+	0	NA	Intergenic	Intergenic	91947	NM_015484	25949	Hs.20013	NM_015484	ENSG00000117614	SYF2	CBPIN|NTC31|P29|fSAP29	SYF2 pre-mRNA splicing factor	protein-coding
6	chr1	25109616	25110830	5.29	4.76	6.5	-1.74	1.06E-11	1.93E-07	peak6	chr1	25109616	25110830	+	0	NA	Intergenic	MLT1O|LTR|ERVL-MaLR	86720	NR_039623	100616365		NR_039623	ENSG00000264371	MIR4425	-	microRNA 4425	ncRNA
7	chr10	88755775	88756087	4.42	3.71	5.84	-2.13	1.68E-11	2.63E-07	peak7	chr10	88755775	88756087	+	0	NA	Intergenic	THE1D|LTR|ERVL-MaLR	-5475	NM_001102469	643418	Hs.632091	NM_001102469	ENSG00000204020	LIPN	ARCI8|LI4|LIPL4|bA186O14.3	lipase family member N	protein-coding
8	chr1	109184653	109185361	5.24	4.84	6.28	-1.44	8.92E-11	1.14E-06	peak8	chr1	109184653	109185361	+	0	NA	intron (NM_001284352, intron 6 of 20)	intron (NM_001284352, intron 6 of 20)	-1542	NM_001284353	57535	Hs.708190	NM_020775	ENSG00000116299	KIAA1324	EIG121	KIAA1324	protein-coding
9	chr9	125233389	125237151	7.16	7.38	5.46	1.91	9.32E-11	1.14E-06	peak9	chr9	125233389	125237151	+	0	NA	3' UTR (NM_005347, exon 8 of 8)	3' UTR (NM_005347, exon 8 of 8)	6117	NM_005347	3309	Hs.743241	NM_005347	ENSG00000044574	HSPA5	BIP|GRP78|HEL-S-89n|MIF2	heat shock protein family A (Hsp70) member 5	protein-coding
10	chr17	73339849	73340710	6.5	6.23	7.31	-1.08	1.59E-10	1.75E-06	peak10	chr17	73339849	73340710	+	0	NA	intron (NM_001144952, intron 44 of 44)	L1MB5|LINE|L1	-28275	NM_012121	23580	Hs.3903	NM_012121	ENSG00000179604	CDC42EP4	BORG4|CEP4|KAIA1777	CDC42 effector protein 4	protein-coding
11	chr15	41936514	41937839	5.75	5.38	6.72	-1.34	2.32E-10	2.32E-06	peak11	chr15	41936514	41937839	+	0	NA	intron (NM_139265, intron 3 of 5)	intron (NM_139265, intron 3 of 5)	15759	NR_120332	101928363	Hs.680195	NR_120332		EHD4-AS1	-	EHD4 antisense RNA 1	ncRNA
12	chr10	3902213	3902968	4.66	4.26	5.7	-1.44	4.16E-10	3.80E-06	peak12	chr10	3902213	3902968	+	0	NA	Intergenic	Intergenic	68640	NR_134490	105376365	Hs.460114	NR_134490	ENSG00000230573	LINC02639	-	long intergenic non-protein coding RNA 2639	ncRNA
13	chr4	40648691	40649574	5.31	4.88	6.4	-1.52	5.64E-10	4.77E-06	peak13	chr4	40648691	40649574	+	0	NA	Intergenic	Intergenic	-19266	NM_001098634	54502	Hs.518727	NM_019027	ENSG00000163694	RBM47	NET18	RNA binding motif protein 47	protein-coding
14	chr20	49999115	49999746	5.31	4.87	6.42	-1.56	1.64E-09	1.28E-05	peak14	chr20	49999115	49999746	+	0	NA	Intergenic	Intergenic	16454	NM_005985	6615	Hs.48029	NM_005985	ENSG00000124216	SNAI1	SLUGH2|SNA|SNAH|SNAIL|SNAIL1|dJ710H13.1	snail family transcriptional repressor 1	protein-coding
15	chr17	76483016	76484292	5.99	5.62	6.98	-1.37	3.16E-09	2.31E-05	peak15	chr17	76483016	76484292	+	0	NA	intron (NM_001005498, intron 1 of 17)	L1ME4c|LINE|L1	4255	NM_001005498	79651	Hs.464157	NM_024599	ENSG00000129667	RHBDF2	RHBDL5|RHBDL6|TEC|TOC|TOCG|iRhom2	rhomboid 5 homolog 2	protein-coding
16	chr4	83604213	83604995	5.35	5.01	6.27	-1.26	4.19E-09	2.88E-05	peak16	chr4	83604213	83604995	+	0	NA	intron (NM_032717, intron 11 of 11)	intron (NM_032717, intron 11 of 11)	68287	NM_032717	84803	Hs.99196	NM_032717	ENSG00000138678	GPAT3	AGPAT 10|AGPAT10|AGPAT8|AGPAT9|HMFN0839|LPAAT-theta|MAG1	glycerol-3-phosphate acyltransferase 3	protein-coding
17	chr16	88591524	88592234	5.68	4.94	7.12	-2.18	5.19E-09	3.35E-05	peak17	chr16	88591524	88592234	+	0	NA	intron (NM_001294340, intron 4 of 18)	intron (NM_001294340, intron 4 of 18)	21498	NM_001294340	124245	Hs.93670	NM_144604	ENSG00000158545	ZC3H18	NHN1	zinc finger CCCH-type containing 18	protein-coding
18	chr21	5115736	5116978	5.21	4.87	6.14	-1.27	9.44E-09	5.76E-05	peak18	chr21	5115736	5116978	+	0	NA	TTS (NM_004649).2	TTS (NM_004649).2	12083	NR_135220	8209	Hs.413482	NM_004649	ENSG00000160221	GATD3A	C21orf33|ES1|GATD3|GT335|HES1|KNPH|KNPI	glutamine amidotransferase like class 1 domain containing 3A	protein-coding
19	chr2	8487524	8488701	6.22	5.91	7.1	-1.19	2.70E-08	0.000153	peak19	chr2	8487524	8488701	+	0	NA	Intergenic	Intergenic	95680	NR_110257	101929567	Hs.634706	NR_110257	ENSG00000236008	LINC01814	-	long intergenic non-protein coding RNA 1814	ncRNA
20	chr9	76351074	76351356	3.62	3.01	4.94	-1.93	2.84E-08	0.000153	peak20	chr9	76351074	76351356	+	0	NA	intron (NM_001190482, intron 35 of 36)	intron (NM_001190482, intron 35 of 36)	43313	NM_018339	55312	Hs.37558	NM_018339	ENSG00000135002	RFK	RIFK	riboflavin kinase	protein-coding
21	chr9	131630197	131630936	5	4.64	5.96	-1.32	2.93E-08	0.000153	peak21	chr9	131630197	131630936	+	0	NA	intron (NM_198679, intron 5 of 23)	intron (NM_198679, intron 5 of 23)	79276	NM_198679	2889	Hs.127897	NM_005312	ENSG00000107263	RAPGEF1	C3G|GRF2	Rap guanine nucleotide exchange factor 1	protein-coding
22	chr2	85416060	85416650	5.19	4.8	6.2	-1.4	3.14E-08	0.000157	peak22	chr2	85416060	85416650	+	0	NA	Intergenic	MIR3|SINE|MIR	-2281	NM_001256139	822	Hs.516155	NM_001747	ENSG00000042493	CAPG	AFCP|HEL-S-66|MCP	capping actin protein, gelsolin like	protein-coding
23	chr22_GL383583v2_alt	62896	63414	4.71	4.28	5.79	-1.52	3.75E-08	0.000179	peak23	chr22_GL383583v2_alt	62896	63414	+	0	NA	Intergenic	Intergenic	-10075	NM_001193289	100913187	Hs.226307	NM_001193289		APOBEC3A_B	A3A|APOBEC3A	APOBEC3A and APOBEC3B deletion hybrid	protein-coding
24	chr10	102534087	102534895	5	4.64	5.96	-1.32	4.08E-08	0.000187	peak24	chr10	102534087	102534895	+	0	NA	intron (NM_001178133, intron 2 of 10)	intron (NM_001178133, intron 2 of 10)	30529	NM_016169	51684	Hs.404089	NM_016169	ENSG00000107882	SUFU	JBTS32|PRO1280|SUFUH|SUFUXL	SUFU negative regulator of hedgehog signaling	protein-coding
25	chr15	89130200	89130654	4.52	4.09	5.6	-1.52	4.86E-08	0.00021	peak25	chr15	89130200	89130654	+	0	NA	intron (NM_007011, intron 7 of 14)	MLT1I|LTR|ERVL-MaLR	42277	NM_152924	11057	Hs.122337	NM_007011	ENSG00000140526	ABHD2	HS1-2|LABH2|PHPS1-2	abhydrolase domain containing 2	protein-coding
26	chr18	10122852	10123779	5.22	4.88	6.16	-1.28	4.96E-08	0.00021	peak26	chr18	10122852	10123779	+	0	NA	Intergenic	Intergenic	209357	NM_194434	9218	Hs.165195	NM_003574	ENSG00000101558	VAPA	VAP-33|VAP-A|VAP33|hVAP-33	VAMP associated protein A	protein-coding
27	chr20	60008063	60009082	6.08	5.83	6.84	-1.01	5.99E-08	0.000244	peak27	chr20	60008063	60009082	+	0	NA	intron (NM_177980, intron 17 of 17)	intron (NM_177980, intron 17 of 17)	12210	NM_021810	60437	Hs.729046	NM_021810	ENSG00000124215	CDH26	VR20	cadherin 26	protein-coding
28	chr1	218468785	218469366	4.87	4.29	6.14	-1.85	6.43E-08	0.000249	peak28	chr1	218468785	218469366	+	0	NA	intron (NR_031644, intron 2 of 6)	intron (NR_031644, intron 2 of 6)	26449	NR_125715	103611157	Hs.133379	NR_125715	ENSG00000281453	TGFB2-OT1	-	TGFB2 overlapping transcript 1	ncRNA
29	chr16	84810387	84811604	6.16	5.92	6.9	-0.98	6.68E-08	0.000249	peak29	chr16	84810387	84811604	+	0	NA	Intergenic	Intergenic	-8986	NM_031476	83716	Hs.513779	NM_031476	ENSG00000103196	CRISPLD2	CRISP11|LCRISP2|LGL1	cysteine rich secretory protein LCCL domain containing 2	protein-coding
30	chr2	109266603	109267813	5.85	5.46	6.86	-1.4	6.80E-08	0.000249	peak30	chr2	109266603	109267813	+	0	NA	intron (NM_001099289, intron 1 of 9)	intron (NM_001099289, intron 1 of 9)	46417	NR_036224	100423027		NR_036224	ENSG00000265965	MIR4266	-	microRNA 4266	ncRNA
31	chr9	43395279	43396320	5.11	5.36	2.63	2.72	7.14E-08	0.000253	peak31	chr9	43395279	43396320	+	0	NA	Intergenic	ALR/Alpha|Satellite|centr	607399	NR_131213	105500239		NR_131213		XLOC_007697	-	uncharacterized LOC105500239	ncRNA
32	chr2	45769976	45771727	6.49	6.28	7.15	-0.87	8.47E-08	0.000273	peak32	chr2	45769976	45771727	+	0	NA	intron (NM_005400, intron 1 of 14)	intron (NM_005400, intron 1 of 14)	118947	NM_005400	5581	Hs.580351	NM_005400	ENSG00000171132	PRKCE	PKCE|nPKC-epsilon	protein kinase C epsilon	protein-coding
33	chr1	218463237	218464045	5.52	5.08	6.62	-1.53	8.57E-08	0.000273	peak33	chr1	218463237	218464045	+	0	NA	intron (NR_031644, intron 2 of 6)	intron (NR_031644, intron 2 of 6)	21015	NR_125715	103611157	Hs.133379	NR_125715	ENSG00000281453	TGFB2-OT1	-	TGFB2 overlapping transcript 1	ncRNA
34	chr22	38947176	38947740	4.65	4.19	5.76	-1.57	8.58E-08	0.000273	peak34	chr22	38947176	38947740	+	0	NA	Intergenic	L2c|LINE|L2	-10064	NM_145699	200315	Hs.226307	NM_145699	ENSG00000128383	APOBEC3A	A3A|ARP3|PHRBN|bK150C2.1	apolipoprotein B mRNA editing enzyme catalytic subunit 3A	protein-coding
35	chr17	81153354	81153775	3.82	3.33	4.99	-1.66	8.69E-08	0.000273	peak35	chr17	81153354	81153775	+	0	NA	intron (NM_001080395, intron 1 of 13)	Ricksha|DNA|MULE-MuDR	-11943	NM_001354639	388428	Hs.591202	NM_207389	ENSG00000225180	PVALEF	AATK-AS1	parvalbumin like EF-hand containing	protein-coding
36	chr21	6428523	6429035	3.86	3.22	5.22	-2.01	1.10E-07	0.000335	peak36	chr21	6428523	6429035	+	0	NA	Intergenic	Intergenic	31303	NM_001321072	875	Hs.533013	NM_000071	ENSG00000160200	CBS	CBSL|HIP4	cystathionine-beta-synthase	protein-coding
37	chr3	196232577	196232953	4.28	3.92	5.25	-1.33	1.32E-07	0.000391	peak37	chr3	196232577	196232953	+	0	NA	intron (NM_152672, intron 8 of 8)	intron (NM_152672, intron 8 of 8)	16253	NM_152672	200931	Hs.630585	NM_152672	ENSG00000163959	SLC51A	OSTA|OSTalpha	solute carrier family 51 alpha subunit	protein-coding
38	chr22	11951360	11951711	3.66	3.91	1.16	2.75	1.41E-07	0.000407	peak38	chr22	11951360	11951711	+	0	NA	intron (NR_110761, intron 2 of 2)	AluJb|SINE|Alu	54129	NR_110761	102723769	Hs.652926	NR_110761		LOC102723769	-	uncharacterized LOC102723769	ncRNA
39	chr3	156690654	156692014	5.41	5.58	4.34	1.24	1.64E-07	0.000463	peak39	chr3	156690654	156692014	+	0	NA	intron (NM_001184717, intron 2 of 5)	intron (NM_001184717, intron 2 of 5)	14670	NM_001184718	25976	Hs.744050	NM_015508	ENSG00000163659	TIPARP	ARTD14|PARP7|pART14	TCDD inducible poly(ADP-ribose) polymerase	protein-coding
40	chr5	111693796	111694843	5.2	5.39	3.78	1.61	1.90E-07	0.000521	peak40	chr5	111693796	111694843	+	0	NA	intron (NR_040093, intron 2 of 6)	intron (NR_040093, intron 2 of 6)	61932	NM_001142483	9315	Hs.36053	NM_004772	ENSG00000134986	NREP	C5orf13|D4S114|P311|PRO1873|PTZ17|SEZ17	neuronal regeneration related protein	protein-coding
41	chr4	102878244	102878976	5.16	4.89	5.95	-1.06	1.95E-07	0.000523	peak41	chr4	102878244	102878976	+	0	NA	intron (NM_001008388, intron 1 of 2)	THE1D-int|LTR|ERVL-MaLR	9632	NM_001008388	493856	Hs.444955	NM_001008388	ENSG00000145354	CISD2	ERIS|Miner1|NAF-1|WFS2|ZCD2	CDGSH iron sulfur domain 2	protein-coding
42	chr12	124250193	124251197	5.73	5.37	6.7	-1.33	2.02E-07	0.000528	peak42	chr12	124250193	124251197	+	0	NA	intron (NM_001204299, intron 3 of 4)	intron (NM_001204299, intron 3 of 4)	-38469	NM_181709	144347	Hs.432901	NM_181709	ENSG00000178882	RFLNA	CFM2|FAM101A	refilin A	protein-coding
43	chr22	37310935	37311934	6.17	5.73	7.25	-1.52	2.19E-07	0.00056	peak43	chr22	37310935	37311934	+	0	NA	intron (NM_013385, intron 10 of 12)	intron (NM_013385, intron 10 of 12)	29051	NM_001318024	27128	Hs.170944	NM_013385	ENSG00000100055	CYTH4	CYT4|DJ63G5.1|PSCD4|cytohesin-4	cytohesin 4	protein-coding
44	chr22	45317764	45319524	6.47	6.15	7.38	-1.23	2.29E-07	0.000567	peak44	chr22	45317764	45319524	+	0	NA	intron (NM_001349913, intron 1 of 8)	intron (NM_001349913, intron 1 of 8)	201	NM_001349913	55007	Hs.265018	NM_017911	ENSG00000100376	FAM118A	C22orf8	family with sequence similarity 118 member A	protein-coding
45	chr3	90817263	90818024	4.94	5.2	2.11	3.09	2.32E-07	0.000567	peak45	chr3	90817263	90818024	+	0	NA	Intergenic	ALR/Alpha|Satellite|centr	1710119	NM_182644	2042	Hs.123642	NM_005233	ENSG00000044524	EPHA3	EK4|ETK|ETK1|HEK|HEK4|TYRO4	EPH receptor A3	protein-coding
46	chr2	1704822	1705850	5.04	5.23	3.69	1.53	2.51E-07	6.00E-04	peak46	chr2	1704822	1705850	+	0	NA	intron (NM_012293, intron 1 of 22)	intron (NM_012293, intron 1 of 22)	39211	NM_012293	7837	Hs.332197	NM_012293	ENSG00000130508	PXDN	ASGD7|COPOA|D2S448|D2S448E|MG50|PRG2|PXN|VPO	peroxidasin	protein-coding
47	chr16	87554106	87556062	6.19	5.85	7.14	-1.29	2.84E-07	0.000659	peak47	chr16	87554106	87556062	+	0	NA	Intergenic	Intergenic	-46751	NR_073379	57338	Hs.592068	NM_020655	ENSG00000154118	JPH3	CAGL237|HDL2|JP-3|JP3|TNRC22	junctophilin 3	protein-coding
48	chr22	18386018	18387673	6.99	7.24	4.46	2.78	2.88E-07	0.000659	peak48	chr22	18386018	18387673	+	0	NA	promoter-TSS (NR_136569)	promoter-TSS (NR_136569)	-319	NR_136569	729461	Hs.629498	NM_201401	ENSG00000274044	FAM230J	LINC01660	family with sequence similarity 230 member J	ncRNA
49	chr12	31874873	31875656	5.11	4.82	5.96	-1.14	3.47E-07	0.000777	peak49	chr12	31874873	31875656	+	0	NA	Intergenic	Intergenic	11939	NR_135029	105369723	Hs.736954	NR_135029	ENSG00000255760	LINC02422	-	long intergenic non-protein coding RNA 2422	ncRNA
50	chr1	247409432	247410524	5.91	5.68	6.62	-0.94	3.59E-07	0.000788	peak50	chr1	247409432	247410524	+	0	NA	Intergenic	Intergenic	-6178	NM_001127461	114548	Hs.159483	NM_004895	ENSG00000162711	NLRP3	AGTAVPRL|AII|AVP|C1orf7|CIAS1|CLR1.1|DFNA34|FCAS|FCAS1|FCU|KEFH|MWS|NALP3|PYPAF1	NLR family pyrin domain containing 3	protein-coding
51	chr3	90881439	90882753	5.84	6.09	3.41	2.69	3.69E-07	0.000795	peak51	chr3	90881439	90882753	+	0	NA	Intergenic	ALR/Alpha|Satellite|centr	1774572	NM_182644	2042	Hs.123642	NM_005233	ENSG00000044524	EPHA3	EK4|ETK|ETK1|HEK|HEK4|TYRO4	EPH receptor A3	protein-coding
52	chr17	19521443	19522013	4.77	4.46	5.65	-1.19	4.63E-07	0.000949	peak52	chr17	19521443	19522013	+	0	NA	Intergenic	L1MCa|LINE|L1	-12126	NM_018242	55244	Hs.232054	NM_018242	ENSG00000142494	SLC47A1	MATE1	solute carrier family 47 member 1	protein-coding
53	chr9	136043358	136044024	5.22	4.97	5.98	-1.02	4.66E-07	0.000949	peak53	chr9	136043358	136044024	+	0	NA	intron (NM_144653, intron 2 of 5)	intron (NM_144653, intron 2 of 5)	51594	NM_144653	138151	Hs.112895	NM_144653	ENSG00000148411	NACC2	BEND9|BTBD14|BTBD14A|BTBD31|NAC-2|RBB	NACC family member 2	protein-coding
54	chr5	132435517	132436313	4.68	4.32	5.66	-1.34	4.72E-07	0.000949	peak54	chr5	132435517	132436313	+	0	NA	intron (NM_001207001, intron 2 of 3)	intron (NM_001207001, intron 2 of 3)	25142	NM_001207001	NA
55	chr15	22220171	22222532	6.59	6.78	5.16	1.63	4.75E-07	0.000949	peak55	chr15	22220171	22222532	+	0	NA	Intergenic	Intergenic	3978	NR_031672	100302233		NR_031672	ENSG00000221641	MIR1268A	MIR1268|MIRN1268|hsa-mir-1268|hsa-mir-1268a	microRNA 1268a	ncRNA
56	chr21	14549877	14550570	5.29	4.9	6.31	-1.4	5.02E-07	0.000984	peak56	chr21	14549877	14550570	+	0	NA	intron (NM_001256370, intron 2 of 8)	intron (NM_001256370, intron 2 of 8)	-3863	NM_022136	64092	Hs.473341	NM_022136	ENSG00000155307	SAMSN1	HACS1|NASH1|SASH2|SH3D6B|SLy2	SAM domain, SH3 domain and nuclear localization signals 1	protein-coding
57	chr9	43645311	43646135	4.95	5.18	2.89	2.29	5.62E-07	0.00108	peak57	chr9	43645311	43646135	+	0	NA	Intergenic	ALR/Alpha|Satellite|centr	857323	NR_131213	105500239		NR_131213		XLOC_007697	-	uncharacterized LOC105500239	ncRNA
58	chr21	8193813	8198521	7.54	7.67	6.8	0.87	5.83E-07	0.0011	peak58	chr21	8193813	8198521	+	0	NA	Intergenic	LSU-rRNA_Hsa|rRNA|rRNA	-1453	NR_038958	100507412	Hs.426704	NR_038958		LOC100507412	-	uncharacterized LOC100507412	ncRNA
59	chr9	125237212	125239267	5.89	6.08	4.59	1.49	6.38E-07	0.00117	peak59	chr9	125237212	125239267	+	0	NA	exon (NM_005347, exon 7 of 8)	exon (NM_005347, exon 7 of 8)	3148	NM_005347	3309	Hs.743241	NM_005347	ENSG00000044574	HSPA5	BIP|GRP78|HEL-S-89n|MIF2	heat shock protein family A (Hsp70) member 5	protein-coding
60	chr12	121301788	121302284	4.53	4.15	5.55	-1.4	6.39E-07	0.00117	peak60	chr12	121301788	121302284	+	0	NA	Intergenic	Intergenic	-3728	NM_172216	10645	Hs.297343	NM_006549	ENSG00000110931	CAMKK2	CAMKK|CAMKKB	calcium/calmodulin dependent protein kinase kinase 2	protein-coding
61	chr15	20395564	20403582	8.26	8.49	6.37	2.11	6.51E-07	0.00117	peak61	chr15	20395564	20403582	+	0	NA	Intergenic	L1PA8|LINE|L1	106607	NR_036432	283755	Hs.608918	NM_001024682	ENSG00000180229	HERC2P3	D15F37S4	hect domain and RLD 2 pseudogene 3	pseudo
62	chr11	72269188	72270291	5.59	5.36	6.3	-0.94	6.88E-07	0.00122	peak62	chr11	72269188	72270291	+	0	NA	Intergenic	AluSx|SINE|Alu	-25563	NM_005169	401	Hs.731115	NM_005169	ENSG00000165462	PHOX2A	ARIX|CFEOM2|FEOM2|NCAM2|PMX2A	paired like homeobox 2A	protein-coding
63	chr15	20657968	20658736	4.74	4.98	2.54	2.44	7.34E-07	0.00128	peak63	chr15	20657968	20658736	+	0	NA	Intergenic	MLT1O|LTR|ERVL-MaLR	96003	NR_027411	729786	Hs.592025	NR_027411	ENSG00000181984	GOLGA8CP	GOLGA8C	golgin A8 family member C, pseudogene	pseudo
64	chrX	13167351	13168554	5.31	5.07	6.03	-0.95	7.59E-07	0.0013	peak64	chrX	13167351	13168554	+	0	NA	Intergenic	Intergenic	-123154	NM_174901	171484	Hs.667546	NM_174901	ENSG00000187268	FAM9C	TEX39C	family with sequence similarity 9 member C	protein-coding
65	chr12	121018219	121018450	3.26	2.72	4.5	-1.78	7.75E-07	0.00131	peak65	chr12	121018219	121018450	+	0	NA	Intergenic	MER48|LTR|ERV1	-1832	NM_001286197	64897	Hs.528671	NM_022895	ENSG00000157895	C12orf43	Custos	chromosome 12 open reading frame 43	protein-coding
66	chr2	112811477	112812763	6.01	5.64	6.99	-1.35	8.02E-07	0.00133	peak66	chr2	112811477	112812763	+	0	NA	Intergenic	Intergenic	24659	NM_000576	3553	Hs.126256	NM_000576	ENSG00000125538	IL1B	IL-1|IL1-BETA|IL1F2	interleukin 1 beta	protein-coding
67	chr17	48576766	48580250	6.83	6.98	5.87	1.11	8.12E-07	0.00133	peak67	chr17	48576766	48580250	+	0	NA	promoter-TSS (NM_024015)	promoter-TSS (NM_024015)	-127	NM_024015	3214	Hs.664706	NM_024015	ENSG00000182742	HOXB4	HOX-2.6|HOX2|HOX2F	homeobox B4	protein-coding
68	chr3	46989971	46991131	6.15	5.81	7.09	-1.28	8.40E-07	0.00136	peak68	chr3	46989971	46991131	+	0	NA	intron (NM_015175, intron 6 of 53)	intron (NM_015175, intron 6 of 53)	-8541	NM_144716	151903	Hs.631918	NM_144716	ENSG00000160799	CCDC12	-	coiled-coil domain containing 12	protein-coding
69	chr21	41678241	41679610	6.84	6.38	7.96	-1.57	8.72E-07	0.00139	peak69	chr21	41678241	41679610	+	0	NA	promoter-TSS (NR_024367)	promoter-TSS (NR_024367)	-377	NR_024367	54090	Hs.570442	NR_024367		LINC00111	C21orf21|NCRNA00111	long intergenic non-protein coding RNA 111	ncRNA
70	chr19	25504585	25504879	3.89	4.14	1.29	2.85	9.88E-07	0.00155	peak70	chr19	25504585	25504879	+	0	NA	Intergenic	ALR/Alpha|Satellite|centr	-1341285	NR_003603	100101266	Hs.149312	NR_003603	ENSG00000268442	HAVCR1P1	-	hepatitis A virus cellular receptor 1 pseudogene 1	pseudo
71	chr11	73466671	73467114	3.82	3.37	4.93	-1.56	1.17E-06	0.00179	peak71	chr11	73466671	73467114	+	0	NA	intron (NM_015159, intron 2 of 7)	L1MEd|LINE|L1	90224	NM_032871	84957	Hs.533720	NM_032871	ENSG00000054967	RELT	AI3C|TNFRSF19L|TRLT	RELT TNF receptor	protein-coding
72	chr1	212680919	212681462	4.69	4.19	5.89	-1.7	1.19E-06	0.00179	peak72	chr1	212680919	212681462	+	0	NA	Intergenic	Intergenic	18795	NM_018664	55509	Hs.62919	NM_018664	ENSG00000123685	BATF3	JDP1|JUNDM1|SNFT	basic leucine zipper ATF-like transcription factor 3	protein-coding
73	chr14	68714865	68715781	5.94	5.52	7	-1.48	1.19E-06	0.00179	peak73	chr14	68714865	68715781	+	0	NA	Intergenic	Intergenic	78591	NM_004926	677	Hs.85155	NM_004926	ENSG00000185650	ZFP36L1	BRF1|Berg36|ERF-1|ERF1|RNF162B|TIS11B|cMG1	ZFP36 ring finger protein like 1	protein-coding
74	chr3	90806471	90807075	4.53	4.78	1.88	2.91	1.21E-06	0.0018	peak74	chr3	90806471	90807075	+	0	NA	Intergenic	ALR/Alpha|Satellite|centr	1699249	NM_182644	2042	Hs.123642	NM_005233	ENSG00000044524	EPHA3	EK4|ETK|ETK1|HEK|HEK4|TYRO4	EPH receptor A3	protein-coding
75	chr19	45501361	45502684	5.41	5.15	6.19	-1.04	1.23E-06	0.0018	peak75	chr19	45501361	45502684	+	0	NA	exon (NM_001080401, exon 5 of 5)	exon (NM_001080401, exon 5 of 5)	3549	NM_001080401	147699	Hs.532872	NM_178494	ENSG00000213889	PPM1N	-	protein phosphatase, Mg2+/Mn2+ dependent 1N (putative)	protein-coding
76	chr12	4471298	4472811	6.63	6.22	7.68	-1.46	1.37E-06	0.00196	peak76	chr12	4471298	4472811	+	0	NA	Intergenic	(AC)n|Simple_repeat|Simple_repeat	-26440	NM_020996	2251	Hs.166015	NM_020996	ENSG00000111241	FGF6	HBGF-6|HST2	fibroblast growth factor 6	protein-coding
77	chr15	20403780	20404648	4.58	4.82	2.23	2.59	1.39E-06	0.00196	peak77	chr15	20403780	20404648	+	0	NA	Intergenic	L1ME3A|LINE|L1	101966	NR_036432	283755	Hs.608918	NM_001024682	ENSG00000180229	HERC2P3	D15F37S4	hect domain and RLD 2 pseudogene 3	pseudo
78	chr10	90741900	90742988	5.18	5.36	3.97	1.38	1.40E-06	0.00196	peak78	chr10	90741900	90742988	+	0	NA	3' UTR (NM_000872, exon 3 of 3)	3' UTR (NM_000872, exon 3 of 3)	115470	NM_000872	3363	Hs.73739	NM_000872	ENSG00000148680	HTR7	5-HT7	5-hydroxytryptamine receptor 7	protein-coding
79	chr3	90892789	90893332	4.34	4.61	1.36	3.25	1.42E-06	0.00196	peak79	chr3	90892789	90893332	+	0	NA	Intergenic	ALR/Alpha|Satellite|centr	1785536	NM_182644	2042	Hs.123642	NM_005233	ENSG00000044524	EPHA3	EK4|ETK|ETK1|HEK|HEK4|TYRO4	EPH receptor A3	protein-coding
80	chr3	91179986	91180319	4.03	4.3	0.86	3.44	1.43E-06	0.00196	peak80	chr3	91179986	91180319	+	0	NA	Intergenic	ALR/Alpha|Satellite|centr	2072628	NM_182644	2042	Hs.123642	NM_005233	ENSG00000044524	EPHA3	EK4|ETK|ETK1|HEK|HEK4|TYRO4	EPH receptor A3	protein-coding
81	chr15	20363176	20364881	5.94	6.16	4.15	2.01	1.46E-06	0.00196	peak81	chr15	20363176	20364881	+	0	NA	Intergenic	L1MD2|LINE|L1	81284	NR_038836	646096	Hs.448789	NR_038836	ENSG00000259156	CHEK2P2	-	checkpoint kinase 2 pseudogene 2	pseudo
82	chr17	5461846	5463229	5.11	4.84	5.91	-1.07	1.47E-06	0.00196	peak82	chr17	5461846	5463229	+	0	NA	exon (NM_020162, exon 3 of 12)	exon (NM_020162, exon 3 of 12)	6523	NM_001199699	56919	Hs.250456	NM_020162	ENSG00000005100	DHX33	DDX33	DEAH-box helicase 33	protein-coding
83	chr3	101875910	101876623	5.38	4.88	6.56	-1.68	1.48E-06	0.00196	peak83	chr3	101875910	101876623	+	0	NA	Intergenic	Intergenic	26752	NM_031419	64332	Hs.319171	NM_031419	ENSG00000144802	NFKBIZ	IKBZ|INAP|MAIL	NFKB inhibitor zeta	protein-coding
84	chr16	33731055	33731680	4.66	4.89	2.49	2.4	1.50E-06	0.00196	peak84	chr16	33731055	33731680	+	0	NA	Intergenic	Intergenic	-38010	NR_130771	104644205	Hs.742548	NR_130771		ENPP7P13	DUNQU1	ectonucleotide pyrophosphatase/phosphodiesterase 7 pseudogene 13	pseudo
85	chr12	122699431	122701571	6.87	6.54	7.77	-1.23	1.56E-06	0.00201	peak85	chr12	122699431	122701571	+	0	NA	TTS (NM_177551)	TTS (NM_177551)	2856	NM_177551	338442	Hs.524812	NM_177551	ENSG00000182782	HCAR2	GPR109A|HCA2|HM74a|HM74b|NIACR1|PUMAG|Puma-g	hydroxycarboxylic acid receptor 2	protein-coding
86	chr7	88322032	88323302	6.29	5.96	7.22	-1.26	1.59E-06	0.00203	peak86	chr7	88322032	88323302	+	0	NA	Intergenic	L2c|LINE|L2	-15754	NM_001205315	79689	Hs.521008	NM_024636	ENSG00000127954	STEAP4	STAMP2|SchLAH|TIARP|TNFAIP9	STEAP4 metalloreductase	protein-coding
87	chr12	101889007	101889845	4.92	4.66	5.71	-1.04	1.63E-06	0.00205	peak87	chr12	101889007	101889845	+	0	NA	intron (NM_018370, intron 1 of 6)	LTR9|LTR|ERV1	12099	NM_018370	55332	Hs.525634	NM_018370	ENSG00000136048	DRAM1	DRAM	DNA damage regulated autophagy modulator 1	protein-coding
88	chr3	90988818	90989386	5.13	5.36	3.13	2.23	1.65E-06	0.00205	peak88	chr3	90988818	90989386	+	0	NA	Intergenic	ALR/Alpha|Satellite|centr	1881578	NM_182644	2042	Hs.123642	NM_005233	ENSG00000044524	EPHA3	EK4|ETK|ETK1|HEK|HEK4|TYRO4	EPH receptor A3	protein-coding
89	chr3	90943137	90943754	4.6	4.84	2.44	2.4	1.67E-06	0.00205	peak89	chr3	90943137	90943754	+	0	NA	Intergenic	ALR/Alpha|Satellite|centr	1835921	NM_182644	2042	Hs.123642	NM_005233	ENSG00000044524	EPHA3	EK4|ETK|ETK1|HEK|HEK4|TYRO4	EPH receptor A3	protein-coding
90	chr13	48158214	48159747	6.17	5.96	6.83	-0.88	1.68E-06	0.00205	peak90	chr13	48158214	48159747	+	0	NA	Intergenic	Intergenic	-63839	NM_001270629	29079	Hs.181112	NM_014166	ENSG00000136146	MED4	ARC36|DRIP36|HSPC126|TRAP36|VDRIP	mediator complex subunit 4	protein-coding
91	chr15	20627640	20628246	4.19	4.44	1.85	2.59	1.73E-06	0.00209	peak91	chr15	20627640	20628246	+	0	NA	Intergenic	Intergenic	65594	NR_027411	729786	Hs.592025	NR_027411	ENSG00000181984	GOLGA8CP	GOLGA8C	golgin A8 family member C, pseudogene	pseudo
92	chr16	68473647	68474128	5.03	4.77	5.8	-1.02	1.77E-06	0.00211	peak92	chr16	68473647	68474128	+	0	NA	Intergenic	Intergenic	-25381	NM_018667	55512	Hs.368421	NM_018667	ENSG00000103056	SMPD3	NSMASE2	sphingomyelin phosphodiesterase 3	protein-coding
93	chr6	137792446	137792887	3.97	3.55	5.04	-1.49	1.86E-06	0.00219	peak93	chr6	137792446	137792887	+	0	NA	Intergenic	Intergenic	-53629	NR_121619	100507406	Hs.556703	NR_121618	ENSG00000234956	LINC02539	-	long intergenic non-protein coding RNA 2539	ncRNA
94	chr12	9283457	9285243	6.24	6.45	4.66	1.79	1.89E-06	0.0022	peak94	chr12	9283457	9285243	+	0	NA	intron (NR_024374, intron 1 of 21)	intron (NR_024374, intron 1 of 21)	693	NR_024374	642846	Hs.447869	NR_024374		LOC642846	-	DEAD/H (Asp-Glu-Ala-Asp/His) box polypeptide 11-like	ncRNA
95	chr6	15223079	15223612	4.72	4.46	5.51	-1.06	1.90E-06	0.0022	peak95	chr6	15223079	15223612	+	0	NA	Intergenic	Intergenic	-22630	NM_004973	3720	Hs.269059	NM_004973	ENSG00000008083	JARID2	JMJ	jumonji and AT-rich interaction domain containing 2	protein-coding
96	chr14_GL000225v1_random	181192	182332	5.47	5.69	3.66	2.03	1.96E-06	0.00224	peak96	chr14_GL000225v1_random	181192	182332	+	0	NA	NA	L2|LINE|L2	NA	NA	NA
97	chr22_KI270734v1_random	116524	117523	7.83	8.08	5.28	2.8	2.17E-06	0.00246	peak97	chr22_KI270734v1_random	116524	117523	+	0	NA	Intergenic	HSATI|Satellite|Satellite	-14471	NM_005675	8214	Hs.474185	NM_005675	ENSG00000183628	DGCR6	-	DiGeorge syndrome critical region gene 6	protein-coding
98	chr21	20308495	20309375	5.29	5.47	4.04	1.43	2.21E-06	0.00247	peak98	chr21	20308495	20309375	+	0	NA	Intergenic	L1MB3|LINE|L1	-50250	NR_151724	111216285	Hs.561034	NR_151724		LINC02573	-	long intergenic non-protein coding RNA 2573	ncRNA
99	chr1	160074844	160076374	6.08	5.84	6.82	-0.98	2.23E-06	0.00247	peak99	chr1	160074844	160076374	+	0	NA	Intergenic	L1ME3F|LINE|L1	-5348	NM_002241	3766	Hs.408960	NM_002241	ENSG00000177807	KCNJ10	BIRK-10|KCNJ13-PEN|KIR1.2|KIR4.1|SESAME	potassium voltage-gated channel subfamily J member 10	protein-coding
100	chr3	127775471	127776264	5.42	5.17	6.17	-1	2.25E-06	0.00247	peak100	chr3	127775471	127776264	+	0	NA	intron (NM_001003794, intron 3 of 7)	intron (NM_001003794, intron 3 of 7)	47015	NM_007283	11343	Hs.277035	NM_007283	ENSG00000074416	MGLL	HU-K5|HUK5|MAGL|MGL	monoglyceride lipase	protein-coding
101	chr6_GL000254v2_alt	3961231	3961871	3.21	1.65	5.16	-3.51	2.28E-06	0.00248	peak101	chr6_GL000254v2_alt	3961231	3961871	+	0	NA	Intergenic	CpG	5304	NR_133907	106480429	Hs.701274	NR_133907	ENSG00000223534	HLA-DQB1-AS1	-	HLA-DQB1 antisense RNA 1	ncRNA
102	chr6_GL000256v2_alt	2874696	2875184	3.36	2.61	4.83	-2.22	2.45E-06	0.00262	peak102	chr6_GL000256v2_alt	2874696	2875184	+	0	NA	promoter-TSS (NM_000594)	promoter-TSS (NM_000594)	93	NM_000594	7124	Hs.241570	NM_000594	ENSG00000232810	TNF	DIF|TNF-alpha|TNFA|TNFSF2|TNLG1F	tumor necrosis factor	protein-coding
103	chr15	20069432	20070327	4.74	4.98	2.51	2.48	2.46E-06	0.00262	peak103	chr15	20069432	20070327	+	0	NA	Intergenic	Intergenic	-212865	NR_038836	646096	Hs.448789	NR_038836	ENSG00000259156	CHEK2P2	-	checkpoint kinase 2 pseudogene 2	pseudo
104	chr6_GL000254v2_alt	3977571	3977823	2.24	1.17	3.95	-2.78	2.48E-06	0.00262	peak104	chr6_GL000254v2_alt	3977571	3977823	+	0	NA	Intergenic	Intergenic	21450	NR_133907	106480429	Hs.701274	NR_133907	ENSG00000223534	HLA-DQB1-AS1	-	HLA-DQB1 antisense RNA 1	ncRNA
105	chr8	130514452	130514800	4.13	4.33	2.59	1.74	2.54E-06	0.00264	peak105	chr8	130514452	130514800	+	0	NA	Intergenic	Intergenic	-70966	NM_018482	50807	Hs.655552	NM_018482	ENSG00000153317	ASAP1	AMAP1|CENTB4|DDEF1|PAG2|PAP|ZG14P	ArfGAP with SH3 domain, ankyrin repeat and PH domain 1	protein-coding
106	chr22	49943931	49945820	6.81	6.38	7.89	-1.51	2.55E-06	0.00264	peak106	chr22	49943931	49945820	+	0	NA	Intergenic	Intergenic	-15620	NM_001001852	415116	Hs.530381	NM_001001852	ENSG00000198355	PIM3	pim-3	Pim-3 proto-oncogene, serine/threonine kinase	protein-coding
107	chr20	1493410	1494073	4.92	4.58	5.85	-1.27	2.61E-06	0.00268	peak107	chr20	1493410	1494073	+	0	NA	Intergenic	LTR81C|LTR|Gypsy	-2154	NM_001122962	284759	Hs.721685	NM_001122962	ENSG00000196209	SIRPB2	PTPN1L|PTPNS1L3|dJ776F14.2	signal regulatory protein beta 2	protein-coding
108	chr10	90179468	90180483	4.97	5.17	3.46	1.71	2.66E-06	0.00271	peak108	chr10	90179468	90180483	+	0	NA	Intergenic	Intergenic	-222602	NR_110655	101926924	Hs.500498	NR_110655	ENSG00000226159	LINC01375	-	long intergenic non-protein coding RNA 1375	ncRNA
109	chr5	172757773	172758978	5.46	5.24	6.13	-0.89	2.69E-06	0.00271	peak109	chr5	172757773	172758978	+	0	NA	intron (NM_001287812, intron 2 of 3)	intron (NM_001287812, intron 2 of 3)	2872	NM_001287812	NA
110	chr15	20316990	20322922	7.62	7.84	5.81	2.03	2.74E-06	0.00273	peak110	chr15	20316990	20322922	+	0	NA	Intergenic	Intergenic	37212	NR_038836	646096	Hs.448789	NR_038836	ENSG00000259156	CHEK2P2	-	checkpoint kinase 2 pseudogene 2	pseudo
111	chr3	91152055	91152519	4.95	5.19	2.7	2.48	2.80E-06	0.00277	peak111	chr3	91152055	91152519	+	0	NA	Intergenic	ALR/Alpha|Satellite|centr	2044763	NM_182644	2042	Hs.123642	NM_005233	ENSG00000044524	EPHA3	EK4|ETK|ETK1|HEK|HEK4|TYRO4	EPH receptor A3	protein-coding
112	chr15	21760003	21761315	5.62	5.82	4.11	1.71	2.83E-06	0.00277	peak112	chr15	21760003	21761315	+	0	NA	Intergenic	Intergenic	-24660	NR_135666	646370	Hs.737645	NR_135666		IGHV1OR15-3	IGHV1OR153	immunoglobulin heavy variable 1/OR15-3 (pseudogene)	pseudo
113	chr9	35841822	35843204	5.89	5.69	6.52	-0.83	2.87E-06	0.00277	peak113	chr9	35841822	35843204	+	0	NA	exon (NM_016446, exon 7 of 11)	exon (NM_016446, exon 7 of 11)	13015	NM_001042590	51754	Hs.9187	NM_016446	ENSG00000137103	TMEM8B	C9orf127|FP588|LINC00950|NAG-5|NAG5|NGX6	transmembrane protein 8B	protein-coding
114	chr22	23695564	23696899	6.27	6.06	6.95	-0.89	2.88E-06	0.00277	peak114	chr22	23695564	23696899	+	0	NA	promoter-TSS (NM_001329425)	promoter-TSS (NM_001329425)	-168	NM_001329425	266747	Hs.658997	NM_153615	ENSG00000159496	RGL4	Rgr	ral guanine nucleotide dissociation stimulator like 4	protein-coding
115	chr9	43716041	43716942	5.27	5.49	3.35	2.14	2.99E-06	0.00284	peak115	chr9	43716041	43716942	+	0	NA	Intergenic	ALR/Alpha|Satellite|centr	928091	NR_131213	105500239		NR_131213		XLOC_007697	-	uncharacterized LOC105500239	ncRNA
116	chr22	14390921	14391477	4.73	4.93	3.19	1.74	3.01E-06	0.00284	peak116	chr22	14390921	14391477	+	0	NA	Intergenic	ALR/Alpha|Satellite|centr	-1136960	NM_001005239	81061	Hs.554706	NM_001005239	ENSG00000130538	OR11H1	OR11H12|OR22-1	olfactory receptor family 11 subfamily H member 1	protein-coding
117	chr9	43513800	43514597	5.18	5.42	2.95	2.47	3.06E-06	0.00284	peak117	chr9	43513800	43514597	+	0	NA	Intergenic	ALR/Alpha|Satellite|centr	725798	NR_131213	105500239		NR_131213		XLOC_007697	-	uncharacterized LOC105500239	ncRNA
118	chrX	37781420	37782703	5.46	5.08	6.48	-1.4	3.06E-06	0.00284	peak118	chrX	37781420	37782703	+	0	NA	intron (NM_000397, intron 1 of 12)	intron (NM_000397, intron 1 of 12)	2044	NM_000397	1536	Hs.292356	NM_000397	ENSG00000165168	CYBB	AMCBX2|CGD|GP91-1|GP91-PHOX|GP91PHOX|IMD34|NOX2|p91-PHOX	cytochrome b-245 beta chain	protein-coding
119	chr3	91177716	91178190	4.78	5.02	2.56	2.46	3.08E-06	0.00284	peak119	chr3	91177716	91178190	+	0	NA	Intergenic	ALR/Alpha|Satellite|centr	2070429	NM_182644	2042	Hs.123642	NM_005233	ENSG00000044524	EPHA3	EK4|ETK|ETK1|HEK|HEK4|TYRO4	EPH receptor A3	protein-coding
120	chr13	51802232	51802652	4.97	4.59	5.97	-1.38	3.14E-06	0.00288	peak120	chr13	51802232	51802652	+	0	NA	intron (NM_001031719, intron 1 of 7)	intron (NM_001031719, intron 1 of 7)	1720	NM_001031719	79758	Hs.266728	NM_024705	ENSG00000102796	DHRS12	SDR40C1	dehydrogenase/reductase 12	protein-coding
121	chr9	43660805	43661716	5.46	5.68	3.56	2.12	3.20E-06	0.0029	peak121	chr9	43660805	43661716	+	0	NA	Intergenic	ALR/Alpha|Satellite|centr	872860	NR_131213	105500239		NR_131213		XLOC_007697	-	uncharacterized LOC105500239	ncRNA
122	chr6	42770701	42771821	5.45	5.18	6.24	-1.06	3.27E-06	0.0029	peak122	chr6	42770701	42771821	+	0	NA	intron (NM_001318819, intron 1 of 13)	intron (NM_001318819, intron 1 of 13)	-12235	NR_134654	401261	Hs.656652	NM_001004322		LOC401261	-	uncharacterized LOC401261	ncRNA
123	chr2	101624840	101626075	5.82	5.63	6.46	-0.83	3.27E-06	0.0029	peak123	chr2	101624840	101626075	+	0	NA	Intergenic	Intergenic	-72246	NM_004834	9448	Hs.701013	NM_004834	ENSG00000071054	MAP4K4	FLH21957|HEL-S-31|HGK|MEKKK4|NIK	mitogen-activated protein kinase kinase kinase kinase 4	protein-coding
124	chr16	38229891	38230967	5.44	5.67	3.45	2.21	3.27E-06	0.0029	peak124	chr16	38229891	38230967	+	0	NA	Intergenic	ALR/Alpha|Satellite|centr	2483877	NR_033985	400533	Hs.499135	NR_033985	ENSG00000261122	LINC02167	-	long intergenic non-protein coding RNA 2167	ncRNA
125	chr1	25104211	25104671	4.2	3.92	5	-1.08	3.30E-06	0.0029	peak125	chr1	25104211	25104671	+	0	NA	Intergenic	Intergenic	80938	NR_039623	100616365		NR_039623	ENSG00000264371	MIR4425	-	microRNA 4425	ncRNA
126	chr1	156138304	156140109	5.72	5.87	4.8	1.06	3.36E-06	0.00293	peak126	chr1	156138304	156140109	+	0	NA	3' UTR (NM_001282626, exon 12 of 12)	3' UTR (NM_001282626, exon 12 of 12)	-10738	NM_001193301	64218	Hs.408846	NM_022367	ENSG00000196189	SEMA4A	CORD10|RP35|SEMAB|SEMB	semaphorin 4A	protein-coding
127	chr15	22298392	22299005	3.98	4.24	1.29	2.95	3.42E-06	0.00296	peak127	chr15	22298392	22299005	+	0	NA	Intergenic	Intergenic	40084	NR_033735	646396	Hs.451294	NR_033735		REREP3	-	arginine-glutamic acid dipeptide repeats pseudogene 3	pseudo
128	chr16	67392965	67396475	7.68	7.47	8.35	-0.88	3.48E-06	0.00298	peak128	chr16	67392965	67396475	+	0	NA	exon (NM_001323627, exon 12 of 12)	exon (NM_001323627, exon 12 of 12)	-1185	NM_016140	51673	Hs.534458	NM_015964	ENSG00000159713	TPPP3	CGI-38|TPPP/p20|p20|p25gamma	tubulin polymerization promoting protein family member 3	protein-coding
129	chr16	75506242	75507164	6.07	5.8	6.87	-1.08	3.52E-06	0.00298	peak129	chr16	75506242	75507164	+	0	NA	Intergenic	Intergenic	-11675	NM_021615	4166	Hs.655622	NM_021615	ENSG00000183196	CHST6	C-GlcNAc6ST|GST4-beta|MCDC1|glcNAc6ST-5|gn6st-5|hCGn6ST	carbohydrate sulfotransferase 6	protein-coding
130	chr2	113111334	113113273	6.41	6.16	7.16	-1.01	3.53E-06	0.00298	peak130	chr2	113111334	113113273	+	0	NA	Intergenic	Intergenic	-5590	NM_173843	3557	Hs.81134	NM_000577	ENSG00000136689	IL1RN	DIRA|ICIL-1RA|IL-1RN|IL-1ra|IL-1ra3|IL1F3|IL1RA|IRAP|MVCD4	interleukin 1 receptor antagonist	protein-coding
131	chrUn_KI270744v1	164677	166491	6.6	6.78	5.34	1.45	3.58E-06	0.003	peak131	chrUn_KI270744v1	164677	166491	+	0	NA	NA	Intergenic	NA	NA	NA
132	chr16	56916517	56917505	5.95	5.66	6.77	-1.11	3.65E-06	0.00302	peak132	chr16	56916517	56917505	+	0	NA	Intergenic	Intergenic	12747	NR_106923	102466752		NR_106923	ENSG00000283471	MIR6863	hsa-mir-6863	microRNA 6863	ncRNA
133	chr3	102018359	102019069	5.2	4.65	6.45	-1.8	3.67E-06	0.00302	peak133	chr3	102018359	102019069	+	0	NA	Intergenic	MER57A1|LTR|ERV1	77855	NR_026934	152225	Hs.376768	NR_026934	ENSG00000214407	LINC02085	-	long intergenic non-protein coding RNA 2085	ncRNA
134	chr3	32493593	32494706	5.01	4.72	5.85	-1.13	3.68E-06	0.00302	peak134	chr3	32493593	32494706	+	0	NA	intron (NM_017801, intron 1 of 3)	intron (NM_017801, intron 1 of 3)	8762	NM_017801	54918	Hs.380627	NM_017801	ENSG00000091317	CMTM6	CKLFSF6|PRO2219	CKLF like MARVEL transmembrane domain containing 6	protein-coding
135	chr17_KI270857v1_alt	2068306	2068646	3.34	2.84	4.53	-1.69	3.78E-06	0.00308	peak135	chr17_KI270857v1_alt	2068306	2068646	+	0	NA	Intergenic	Intergenic	54952	NR_024178	284100	Hs.434159	NM_001129906	ENSG00000276715	YWHAEP7	-	tyrosine 3-monooxygenase/tryptophan 5-monooxygenase activation protein epsilon pseudogene 7	pseudo
136	chr15_KI270905v1_alt	3541608	3542055	4.16	3.78	5.16	-1.37	3.86E-06	0.00312	peak136	chr15_KI270905v1_alt	3541608	3542055	+	0	NA	Intergenic	AluSx1|SINE|Alu	-25197	NM_001243538	283710	Hs.591097	NM_001243538		LOC283710	-	uncharacterized LOC283710	protein-coding
137	chr3	170320753	170321827	4.8	4.5	5.64	-1.13	4.00E-06	0.00318	peak137	chr3	170320753	170321827	+	0	NA	Intergenic	Intergenic	-36395	NM_001145098	6498	Hs.536655	NM_005414	ENSG00000136603	SKIL	SNO|SnoA|SnoI|SnoN	SKI like proto-oncogene	protein-coding
138	chr1	154346418	154346784	3.57	3.2	4.56	-1.36	4.00E-06	0.00318	peak138	chr1	154346418	154346784	+	0	NA	intron (NM_020452, intron 25 of 27)	intron (NM_020452, intron 25 of 27)	18801	NM_020452	57198	Hs.435700	NM_020452	ENSG00000143515	ATP8B2	ATPID	ATPase phospholipid transporting 8B2	protein-coding
139	chr13	78440506	78441223	4.36	4.59	2.51	2.08	4.16E-06	0.00329	peak139	chr13	78440506	78441223	+	0	NA	intron (NR_047001, intron 3 of 5)	MamSINE1|SINE|tRNA-RTE	162696	NM_006237	5457	Hs.654522	NM_006237	ENSG00000152192	POU4F1	BRN3A|Oct-T1|RDC-1|brn-3A	POU class 4 homeobox 1	protein-coding
140	chr16	38121865	38122578	4.87	5.09	3.13	1.96	4.32E-06	0.00339	peak140	chr16	38121865	38122578	+	0	NA	Intergenic	ALR/Alpha|Satellite|centr	2375669	NR_033985	400533	Hs.499135	NR_033985	ENSG00000261122	LINC02167	-	long intergenic non-protein coding RNA 2167	ncRNA
141	chr15	20404988	20406338	5.37	5.61	3.14	2.47	4.43E-06	0.00343	peak141	chr15	20404988	20406338	+	0	NA	Intergenic	Tigger2a|DNA|TcMar-Tigger	100517	NR_036432	283755	Hs.608918	NM_001024682	ENSG00000180229	HERC2P3	D15F37S4	hect domain and RLD 2 pseudogene 3	pseudo
142	chr15	22267939	22270020	6.35	6.54	4.96	1.58	4.43E-06	0.00343	peak142	chr15	22267939	22270020	+	0	NA	intron (NR_033735, intron 1 of 2)	intron (NR_033735, intron 1 of 2)	10365	NR_033735	646396	Hs.451294	NR_033735		REREP3	-	arginine-glutamic acid dipeptide repeats pseudogene 3	pseudo
143	chr3	90788189	90788640	4.24	4.49	1.73	2.76	4.58E-06	0.00347	peak143	chr3	90788189	90788640	+	0	NA	Intergenic	ALR/Alpha|Satellite|centr	1680890	NM_182644	2042	Hs.123642	NM_005233	ENSG00000044524	EPHA3	EK4|ETK|ETK1|HEK|HEK4|TYRO4	EPH receptor A3	protein-coding
144	chr16	36531071	36531508	4.15	4.39	2.07	2.32	4.62E-06	0.00347	peak144	chr16	36531071	36531508	+	0	NA	Intergenic	ALR/Alpha|Satellite|centr	784737	NR_033985	400533	Hs.499135	NR_033985	ENSG00000261122	LINC02167	-	long intergenic non-protein coding RNA 2167	ncRNA
145	chr9	43842599	43843034	4.01	4.29	0.5	3.79	4.64E-06	0.00347	peak145	chr9	43842599	43843034	+	0	NA	Intergenic	ALR/Alpha|Satellite|centr	1054416	NR_131213	105500239		NR_131213		XLOC_007697	-	uncharacterized LOC105500239	ncRNA
146	chr22_KI270734v1_random	121098	122210	8.55	8.79	6.41	2.38	4.67E-06	0.00347	peak146	chr22_KI270734v1_random	121098	122210	+	0	NA	Intergenic	AluSc8|SINE|Alu	-9840	NM_005675	8214	Hs.474185	NM_005675	ENSG00000183628	DGCR6	-	DiGeorge syndrome critical region gene 6	protein-coding
147	chr19	47918808	47921207	7.31	7.46	6.4	1.06	4.69E-06	0.00347	peak147	chr19	47918808	47921207	+	0	NA	Intergenic	Intergenic	1578	NR_004435	100126798	Hs.579631	NR_004435		SNAR-A1	SNAR-A53113498	small NF90 (ILF3) associated RNA A1	snRNA
148	chr6	113649192	113650095	5.35	5.09	6.11	-1.02	4.73E-06	0.00347	peak148	chr6	113649192	113650095	+	0	NA	intron (NR_125844, intron 1 of 2)	MIRc|SINE|MIR	432	NR_125844	101927686	Hs.402044	NR_125844	ENSG00000230943	LINC02541	-	long intergenic non-protein coding RNA 2541	ncRNA
149	chr12	35432051	35433094	5.49	5.7	3.76	1.94	4.74E-06	0.00347	peak149	chr12	35432051	35433094	+	0	NA	Intergenic	ALR/Alpha|Satellite|centr	1410291	NM_032834	84920	Hs.102971	NM_032834	ENSG00000139133	ALG10	ALG10A|DIE2|KCR1	ALG10 alpha-1,2-glucosyltransferase	protein-coding
150	chr9	44054655	44055328	4.79	5.01	2.89	2.12	4.74E-06	0.00347	peak150	chr9	44054655	44055328	+	0	NA	Intergenic	ALR/Alpha|Satellite|centr	1266591	NR_131213	105500239		NR_131213		XLOC_007697	-	uncharacterized LOC105500239	ncRNA
151	chr15	20200161	20201376	5.56	5.74	4.27	1.48	4.85E-06	0.00353	peak151	chr15	20200161	20201376	+	0	NA	Intergenic	Intergenic	-81976	NR_038836	646096	Hs.448789	NR_038836	ENSG00000259156	CHEK2P2	-	checkpoint kinase 2 pseudogene 2	pseudo
152	chr19	55326154	55327045	5.81	5.46	6.76	-1.3	4.91E-06	0.00354	peak152	chr19	55326154	55327045	+	0	NA	Intergenic	LTR16B1|LTR|ERVL	-1259	NM_001282011	284417	Hs.382625	NM_001085488	ENSG00000180061	TMEM150B	DRAM3|TMEM224|TTN2	transmembrane protein 150B	protein-coding
153	chr3	90842602	90842986	3.94	4.2	1.08	3.12	4.93E-06	0.00354	peak153	chr3	90842602	90842986	+	0	NA	Intergenic	ALR/Alpha|Satellite|centr	1735270	NM_182644	2042	Hs.123642	NM_005233	ENSG00000044524	EPHA3	EK4|ETK|ETK1|HEK|HEK4|TYRO4	EPH receptor A3	protein-coding
154	chr10	90288444	90289295	4.59	4.8	2.95	1.85	5.06E-06	0.00359	peak154	chr10	90288444	90289295	+	0	NA	Intergenic	MER73|LTR|ERVL	251936	NR_110657	101926942	Hs.382666	NR_110657	ENSG00000236373	LINC02653	-	long intergenic non-protein coding RNA 2653	ncRNA
155	chr22	25584892	25585543	5.18	4.9	5.99	-1.09	5.07E-06	0.00359	peak155	chr22	25584892	25585543	+	0	NA	intron (NM_005160, intron 1 of 20)	MLT1J1|LTR|ERVL-MaLR	20323	NM_005160	157	Hs.657494	NM_005160	ENSG00000100077	GRK3	ADRBK2|BARK2	G protein-coupled receptor kinase 3	protein-coding
156	chr3	90979093	90979521	4.27	4.52	1.75	2.77	5.60E-06	0.00392	peak156	chr3	90979093	90979521	+	0	NA	Intergenic	ALR/Alpha|Satellite|centr	1871783	NM_182644	2042	Hs.123642	NM_005233	ENSG00000044524	EPHA3	EK4|ETK|ETK1|HEK|HEK4|TYRO4	EPH receptor A3	protein-coding
157	chr12	35780433	35780898	4.24	4.48	2.15	2.33	5.61E-06	0.00392	peak157	chr12	35780433	35780898	+	0	NA	Intergenic	ALR/Alpha|Satellite|centr	1758384	NM_032834	84920	Hs.102971	NM_032834	ENSG00000139133	ALG10	ALG10A|DIE2|KCR1	ALG10 alpha-1,2-glucosyltransferase	protein-coding
158	chr16	28505360	28508729	7.34	7.18	7.9	-0.72	5.66E-06	0.00394	peak158	chr16	28505360	28508729	+	0	NA	promoter-TSS (NM_145659)	promoter-TSS (NM_145659)	-210	NM_145659	246778	Hs.528111	NM_145659	ENSG00000197272	IL27	IL-27|IL-27A|IL27A|IL27p28|IL30|p28	interleukin 27	protein-coding
159	chr9	43783585	43784577	5.21	5.43	3.39	2.04	5.73E-06	0.00395	peak159	chr9	43783585	43784577	+	0	NA	Intergenic	ALR/Alpha|Satellite|centr	995681	NR_131213	105500239		NR_131213		XLOC_007697	-	uncharacterized LOC105500239	ncRNA
160	chr3	92545478	92546172	4.44	4.69	1.78	2.91	5.75E-06	0.00395	peak160	chr3	92545478	92546172	+	0	NA	Intergenic	ALR/Alpha|Satellite|centr	1428256	NM_001314077	5627	Hs.64016	NM_000313	ENSG00000184500	PROS1	PROS|PS21|PS22|PS23|PS24|PS25|PSA|THPH5|THPH6	protein S	protein-coding
161	chrUn_KI270438v1	63453	63927	4.97	5.19	3.18	2.02	5.88E-06	0.00401	peak161	chrUn_KI270438v1	63453	63927	+	0	NA	NA	(GGAAT)n|Simple_repeat|Simple_repeat	NA	NA	NA
162	chr19	32696457	32697229	5.44	5.2	6.16	-0.96	5.99E-06	0.00406	peak162	chr19	32696457	32697229	+	0	NA	intron (NM_001105570, intron 1 of 2)	HERV9N-int|LTR|ERV1	4882	NM_001105570	390916	Hs.203961	NM_001105570	ENSG00000213965	NUDT19	RP2	nudix hydrolase 19	protein-coding
163	chr13	16329330	16329547	3.99	4.21	2.23	1.98	6.14E-06	0.00414	peak163	chr13	16329330	16329547	+	0	NA	Intergenic	ALR/Alpha|Satellite|centr	-1865859	NR_027278	26080	Hs.448583	NR_027278	ENSG00000279516	FAM230C	LINC00281|NCRNA00281	family with sequence similarity 230 member C	ncRNA
164	chr10	46779554	46780298	4.35	4.56	2.69	1.88	6.18E-06	0.00414	peak164	chr10	46779554	46780298	+	0	NA	intron (NR_111968, intron 1 of 5)	intron (NR_111968, intron 1 of 5)	-6807	NR_003611	399761	Hs.711898	NM_001040053	ENSG00000204177	BMS1P1	BMS1LP1|BMS1LP5|BMS1P5	BMS1 pseudogene 1	pseudo
165	chr8	113979137	113980040	4.52	4.77	2.12	2.65	6.31E-06	0.0042	peak165	chr8	113979137	113980040	+	0	NA	Intergenic	Charlie1a|DNA|hAT-Charlie	-542575	NM_198123	114788	Hs.91381	NM_052900	ENSG00000164796	CSMD3	-	CUB and Sushi multiple domains 3	protein-coding
166	chr12	35759294	35759850	4.15	4.39	1.93	2.45	6.47E-06	0.00426	peak166	chr12	35759294	35759850	+	0	NA	Intergenic	ALR/Alpha|Satellite|centr	1737291	NM_032834	84920	Hs.102971	NM_032834	ENSG00000139133	ALG10	ALG10A|DIE2|KCR1	ALG10 alpha-1,2-glucosyltransferase	protein-coding
167	chr2	60543282	60544930	5.87	5.66	6.55	-0.89	6.58E-06	0.00426	peak167	chr2	60543282	60544930	+	0	NA	intron (NM_022893, intron 2 of 3)	intron (NM_022893, intron 2 of 3)	9392	NM_022893	53335	Hs.370549	NM_018014	ENSG00000119866	BCL11A	BCL11A-L|BCL11A-S|BCL11A-XL|BCL11a-M|CTIP1|DILOS|EVI9|HBFQTL5|ZNF856	BAF chromatin remodeling complex subunit BCL11A	protein-coding
168	chr16	15404861	15405125	3.54	3.07	4.67	-1.59	6.67E-06	0.00426	peak168	chr16	15404861	15405125	+	0	NA	intron (NM_001128423, intron 2 of 3)	L1MC4|LINE|L1	9239	NM_001128423	255027	Hs.720673	NM_173803	ENSG00000156968	MPV17L	M-LPH|MLPH1|MLPH2|MPV17L1	MPV17 mitochondrial inner membrane protein like	protein-coding
169	chr17	82278896	82280049	5.68	5.4	6.5	-1.1	6.72E-06	0.00426	peak169	chr17	82278896	82280049	+	0	NA	Intergenic	L1MB7|LINE|L1	-5730	NR_110578	1453	Hs.631725	NM_001893	ENSG00000141551	CSNK1D	ASPS|CKI-delta|CKId|CKIdelta|FASPS2|HCKID	casein kinase 1 delta	protein-coding
170	chr11	53716341	53716646	4.1	4.37	0.83	3.53	6.76E-06	0.00426	peak170	chr11	53716341	53716646	+	0	NA	Intergenic	ALR/Alpha|Satellite|centr	887505	NM_001004703	119749	Hs.553564	NM_001004703	ENSG00000185926	OR4C46	-	olfactory receptor family 4 subfamily C member 46	protein-coding
171	chr12	6201679	6202227	4.27	4.46	2.95	1.51	6.77E-06	0.00426	peak171	chr12	6201679	6202227	+	0	NA	intron (NM_001769, intron 1 of 7)	AluJb|SINE|Alu	1637	NM_001769	928	Hs.114286	NM_001769	ENSG00000010278	CD9	BTCC-1|DRAP-27|MIC3|MRP-1|TSPAN-29|TSPAN29	CD9 molecule	protein-coding
172	chr11	86214550	86215262	5.58	5.29	6.42	-1.13	6.79E-06	0.00426	peak172	chr11	86214550	86215262	+	0	NA	Intergenic	Intergenic	-29478	NM_001308007	8726	Hs.503510	NM_003797	ENSG00000074266	EED	COGIS|HEED|WAIT1	embryonic ectoderm development	protein-coding
173	chr3	53242350	53243501	5.87	5.57	6.73	-1.16	6.80E-06	0.00426	peak173	chr3	53242350	53243501	+	0	NA	intron (NM_001135055, intron 1 of 14)	intron (NM_001135055, intron 1 of 14)	13189	NM_001135055	7086	Hs.89643	NM_001064	ENSG00000163931	TKT	HEL-S-48|HEL107|SDDHD|TK|TKT1	transketolase	protein-coding
174	chr11	61381633	61382181	5.14	4.79	6.1	-1.31	6.84E-06	0.00426	peak174	chr11	61381633	61382181	+	0	NA	Intergenic	AluSx3|SINE|Alu	-10453	NM_001173991	51259	Hs.26745	NM_016499	ENSG00000187049	TMEM216	HSPC244	transmembrane protein 216	protein-coding
175	chr22_KI270733v1_random	110004	110979	5.91	6.05	5.07	0.98	6.87E-06	0.00426	peak175	chr22_KI270733v1_random	110004	110979	+	0	NA	Intergenic	Intergenic	-11090	NR_128715	103504727		NR_128715	ENSG00000274060	MIR6724-2	hsa-mir-6724-2	microRNA 6724-2	ncRNA
176	chr10	40827857	40828727	5.59	5.79	4.05	1.74	6.89E-06	0.00426	peak176	chr10	40827857	40828727	+	0	NA	Intergenic	ALR/Alpha|Satellite|centr	1539753	NR_024380	441666	Hs.255729	NR_024380	ENSG00000215146	LOC441666	-	zinc finger protein 91 pseudogene	pseudo
177	chr22	18418817	18419723	7.43	7.67	5.26	2.42	6.96E-06	0.00426	peak177	chr22	18418817	18419723	+	0	NA	Intergenic	AluSc8|SINE|Alu	-32744	NR_136569	729461	Hs.629498	NM_201401	ENSG00000274044	FAM230J	LINC01660	family with sequence similarity 230 member J	ncRNA
178	chr5	127704973	127705804	5.34	5.5	4.34	1.16	6.97E-06	0.00426	peak178	chr5	127704973	127705804	+	0	NA	intron (NM_001317938, intron 1 of 6)	intron (NM_001317938, intron 1 of 6)	1999	NM_001317938	728586	Hs.582532	NM_001317938	ENSG00000230561	CCDC192	LINC01183	coiled-coil domain containing 192	protein-coding
179	chr3	92134391	92135285	4.94	5.17	2.98	2.19	6.98E-06	0.00426	peak179	chr3	92134391	92135285	+	0	NA	Intergenic	ALR/Alpha|Satellite|centr	1839243	NM_001314077	5627	Hs.64016	NM_000313	ENSG00000184500	PROS1	PROS|PS21|PS22|PS23|PS24|PS25|PSA|THPH5|THPH6	protein S	protein-coding
180	chr13	87123988	87124836	4.8	5.02	3.01	2.01	6.98E-06	0.00426	peak180	chr13	87123988	87124836	+	0	NA	Intergenic	MamRTE1|LINE|RTE-BovB	212492	NR_132371	106144533	Hs.525107	NR_132371		LINC00430	-	long intergenic non-protein coding RNA 430	ncRNA
181	chr3	91747757	91748439	4.62	4.85	2.62	2.22	7.37E-06	0.00446	peak181	chr3	91747757	91748439	+	0	NA	Intergenic	ALR/Alpha|Satellite|centr	2225983	NM_001314077	5627	Hs.64016	NM_000313	ENSG00000184500	PROS1	PROS|PS21|PS22|PS23|PS24|PS25|PSA|THPH5|THPH6	protein S	protein-coding
182	chr12	121278185	121279638	6.32	5.95	7.3	-1.35	7.42E-06	0.00446	peak182	chr12	121278185	121279638	+	0	NA	intron (NM_153499, intron 1 of 15)	intron (NM_153499, intron 1 of 15)	-4326	NM_001270486	10645	Hs.297343	NM_006549	ENSG00000110931	CAMKK2	CAMKK|CAMKKB	calcium/calmodulin dependent protein kinase kinase 2	protein-coding
183	chr20	41233356	41233814	4.07	4.26	2.76	1.5	7.43E-06	0.00446	peak183	chr20	41233356	41233814	+	0	NA	intron (NM_015035, intron 2 of 3)	intron (NM_015035, intron 2 of 3)	64562	NR_106931	102466912		NR_106931	ENSG00000276169	MIR6871	hsa-mir-6871	microRNA 6871	ncRNA
184	chr1	234969583	234971497	5.79	5.52	6.57	-1.05	7.63E-06	0.00455	peak184	chr1	234969583	234971497	+	0	NA	Intergenic	Intergenic	-6541	NR_125945	101927851	Hs.520684	NR_125945	ENSG00000238005	LOC101927851	-	uncharacterized LOC101927851	ncRNA
185	chr19	50342630	50343063	3.9	3.49	4.94	-1.46	7.70E-06	0.00455	peak185	chr19	50342630	50343063	+	0	NA	intron (NR_002798, intron 1 of 8)	intron (NR_002798, intron 1 of 8)	1902	NR_002798	256236	Hs.636624	NR_002798	ENSG00000131401	NAPSB	NAP1L|NAP2|NAPB|NAPSBP	napsin B aspartic peptidase, pseudogene	pseudo
186	chr17	3983792	3984402	4.81	4.51	5.68	-1.16	7.71E-06	0.00455	peak186	chr17	3983792	3984402	+	0	NA	TTS (NR_146884)	TTS (NR_146884)	6994	NR_146884	105371496	Hs.579239	NR_146884		LINC01975	-	long intergenic non-protein coding RNA 1975	ncRNA
187	chr15	22202362	22204132	5.93	6.14	4.23	1.91	7.81E-06	0.00457	peak187	chr15	22202362	22204132	+	0	NA	Intergenic	Intergenic	22082	NR_031672	100302233		NR_031672	ENSG00000221641	MIR1268A	MIR1268|MIRN1268|hsa-mir-1268|hsa-mir-1268a	microRNA 1268a	ncRNA
188	chr15	22258358	22267380	8.95	9.14	7.63	1.5	7.82E-06	0.00457	peak188	chr15	22258358	22267380	+	0	NA	intron (NR_033735, intron 1 of 2)	intron (NR_033735, intron 1 of 2)	4255	NR_033735	646396	Hs.451294	NR_033735		REREP3	-	arginine-glutamic acid dipeptide repeats pseudogene 3	pseudo
189	chr13	18211700	18212661	10.76	11.01	8.4	2.61	7.99E-06	0.00461	peak189	chr13	18211700	18212661	+	0	NA	intron (NR_027278, intron 1 of 7)	HSATI|Satellite|Satellite	16883	NR_027278	26080	Hs.448583	NR_027278	ENSG00000279516	FAM230C	LINC00281|NCRNA00281	family with sequence similarity 230 member C	ncRNA
190	chr5	151202663	151203115	4.78	4.52	5.57	-1.05	8.00E-06	0.00461	peak190	chr5	151202663	151203115	+	0	NA	intron (NM_015621, intron 2 of 8)	MIR|SINE|MIR	21204	NM_015621	26112	Hs.655336	NM_015621	ENSG00000198624	CCDC69	-	coiled-coil domain containing 69	protein-coding
191	chr22	21326165	21326701	6.59	6.83	4.39	2.44	8.07E-06	0.00461	peak191	chr22	21326165	21326701	+	0	NA	intron (NR_136559, intron 1 of 11)	HSATI|Satellite|Satellite	203	NR_136559	100996335	Hs.645542	NR_136559	ENSG00000206142	FAM230H	-	family with sequence similarity 230 member H	ncRNA
192	chr7	59551166	59551693	4.77	4.96	3.35	1.62	8.11E-06	0.00461	peak192	chr7	59551166	59551693	+	0	NA	Intergenic	ALR/Alpha|Satellite|centr	2101252	NM_001159279	441234	Hs.533121	NM_001159279	ENSG00000182111	ZNF716	-	zinc finger protein 716	protein-coding
193	chr1	89081027	89081450	4.55	4.31	5.29	-0.98	8.14E-06	0.00461	peak193	chr1	89081027	89081450	+	0	NA	Intergenic	Intergenic	-15878	NM_002053	2633	Hs.62661	NM_002053	ENSG00000117228	GBP1	-	guanylate binding protein 1	protein-coding
194	chr19	26355326	26355849	5.58	5.77	4.22	1.55	8.21E-06	0.00461	peak194	chr19	26355326	26355849	+	0	NA	Intergenic	ALR/Alpha|Satellite|centr	-1437844	NR_146735	101927151	Hs.567934	NR_110687	ENSG00000267575	LOC101927151	-	uncharacterized LOC101927151	ncRNA
195	chr8	45641326	45641866	4.57	4.79	2.61	2.18	8.24E-06	0.00461	peak195	chr8	45641326	45641866	+	0	NA	Intergenic	ALR/Alpha|Satellite|centr	976047	NR_146077	389652		NR_146077	ENSG00000248498	ASNSP1	ASNSL1	asparagine synthetase pseudogene 1	pseudo
196	chr12	116319720	116320893	5.82	5.61	6.49	-0.88	8.31E-06	0.00461	peak196	chr12	116319720	116320893	+	0	NA	Intergenic	Intergenic	-43120	NM_015335	23389	Hs.603766	NM_015335	ENSG00000123066	MED13L	MRFACD|PROSIT240|THRAP2|TRAP240L	mediator complex subunit 13L	protein-coding
197	chr3	39267496	39268200	5.12	4.83	5.96	-1.14	8.34E-06	0.00461	peak197	chr3	39267496	39268200	+	0	NA	intron (NM_001171174, intron 1 of 1)	intron (NM_001171174, intron 1 of 1)	12188	NM_001337	1524	Hs.78913	NM_001337	ENSG00000168329	CX3CR1	CCRL1|CMKBRL1|CMKDR1|GPR13|GPRV28|V28	C-X3-C motif chemokine receptor 1	protein-coding
198	chr7	60715074	60715631	4.74	4.96	2.92	2.04	8.34E-06	0.00461	peak198	chr7	60715074	60715631	+	0	NA	Intergenic	ALR/Alpha|Satellite|centr	2588704	NR_003952	643955	Hs.583308	NR_003952	ENSG00000185037	ZNF733P	ZNF733	zinc finger protein 733, pseudogene	pseudo
199	chr5	54832798	54833860	6.07	5.69	7.07	-1.38	8.38E-06	0.00461	peak199	chr5	54832798	54833860	+	0	NA	Intergenic	Intergenic	-89071	NR_104658	102467080	Hs.637409	NR_104658		LOC102467080	-	uncharacterized LOC102467080	ncRNA
200	chr6	14107951	14109890	7.18	6.94	7.91	-0.98	8.39E-06	0.00461	peak200	chr6	14107951	14109890	+	0	NA	Intergenic	Intergenic	-8336	NM_001251901	9308	Hs.595133	NM_004233	ENSG00000112149	CD83	BL11|HB15	CD83 molecule	protein-coding
201	chr9	43572339	43573163	4.82	5.05	2.82	2.23	8.57E-06	0.00468	peak201	chr9	43572339	43573163	+	0	NA	Intergenic	ALR/Alpha|Satellite|centr	784351	NR_131213	105500239		NR_131213		XLOC_007697	-	uncharacterized LOC105500239	ncRNA
202	chr5	40521868	40522364	4.61	4.26	5.56	-1.3	8.65E-06	0.0047	peak202	chr5	40521868	40522364	+	0	NA	Intergenic	L2|LINE|L2	-157814	NM_000958	5734	Hs.199248	NM_000958	ENSG00000171522	PTGER4	EP4|EP4R	prostaglandin E receptor 4	protein-coding
203	chr14	17183674	17184267	4.04	4.31	0.97	3.34	8.71E-06	0.00471	peak203	chr14	17183674	17184267	+	0	NA	Intergenic	ALR/Alpha|Satellite|centr	-1417147	NM_001013354	440153	Hs.534880	NM_001013354	ENSG00000257115	OR11H12	-	olfactory receptor family 11 subfamily H member 12	protein-coding
204	chr16	38137856	38138281	4.33	4.55	2.46	2.08	8.75E-06	0.00471	peak204	chr16	38137856	38138281	+	0	NA	Intergenic	ALR/Alpha|Satellite|centr	2391516	NR_033985	400533	Hs.499135	NR_033985	ENSG00000261122	LINC02167	-	long intergenic non-protein coding RNA 2167	ncRNA
205	chr2	233202436	233203089	5.18	4.86	6.08	-1.22	8.88E-06	0.00474	peak205	chr2	233202436	233203089	+	0	NA	intron (NM_001017915, intron 25 of 26)	intron (NM_001017915, intron 25 of 26)	-48809	NM_001190266	55054	Hs.529322	NM_017974	ENSG00000085978	ATG16L1	APG16L|ATG16A|ATG16L|IBD10|WDR30	autophagy related 16 like 1	protein-coding
206	chr10	40605990	40607062	6.02	6.23	4.35	1.88	8.93E-06	0.00474	peak206	chr10	40605990	40607062	+	0	NA	Intergenic	ALR/Alpha|Satellite|centr	1761519	NR_024380	441666	Hs.255729	NR_024380	ENSG00000215146	LOC441666	-	zinc finger protein 91 pseudogene	pseudo
207	chr22	18733605	18734350	7.15	7.36	5.41	1.95	8.96E-06	0.00474	peak207	chr22	18733605	18734350	+	0	NA	promoter-TSS (NR_136561)	promoter-TSS (NR_136561)	63	NR_136561	642643		NR_136561	ENSG00000182824	FAM230E	LINC01662	family with sequence similarity 230 member E	ncRNA
208	chr19	43465411	43466125	4.68	4.21	5.82	-1.61	9.00E-06	0.00474	peak208	chr19	43465411	43466125	+	0	NA	promoter-TSS (NM_014400)	promoter-TSS (NM_014400)	-89	NM_014400	27076	Hs.631594	NM_014400	ENSG00000124466	LYPD3	C4.4A	LY6/PLAUR domain containing 3	protein-coding
209	chr6	14074923	14075729	5.23	4.97	6.01	-1.04	9.07E-06	0.00474	peak209	chr6	14074923	14075729	+	0	NA	Intergenic	Intergenic	-41930	NM_001251901	9308	Hs.595133	NM_004233	ENSG00000112149	CD83	BL11|HB15	CD83 molecule	protein-coding
210	chr3	90797324	90798873	6.3	6.52	4.52	2	9.09E-06	0.00474	peak210	chr3	90797324	90798873	+	0	NA	Intergenic	ALR/Alpha|Satellite|centr	1690574	NM_182644	2042	Hs.123642	NM_005233	ENSG00000044524	EPHA3	EK4|ETK|ETK1|HEK|HEK4|TYRO4	EPH receptor A3	protein-coding
211	chr7	58368519	58369303	4.73	4.95	2.94	2	9.11E-06	0.00474	peak211	chr7	58368519	58369303	+	0	NA	Intergenic	ALR/Alpha|Satellite|centr	918734	NM_001159279	441234	Hs.533121	NM_001159279	ENSG00000182111	ZNF716	-	zinc finger protein 716	protein-coding
212	chr15	20406792	20412202	7.72	7.94	6.01	1.93	9.36E-06	0.00485	peak212	chr15	20406792	20412202	+	0	NA	intron (NR_036432, intron 25 of 25)	intron (NR_036432, intron 25 of 25)	96683	NR_036432	283755	Hs.608918	NM_001024682	ENSG00000180229	HERC2P3	D15F37S4	hect domain and RLD 2 pseudogene 3	pseudo
213	chr16	36537981	36538872	4.91	5.14	3.05	2.09	9.46E-06	0.00486	peak213	chr16	36537981	36538872	+	0	NA	Intergenic	ALR/Alpha|Satellite|centr	791874	NR_033985	400533	Hs.499135	NR_033985	ENSG00000261122	LINC02167	-	long intergenic non-protein coding RNA 2167	ncRNA
214	chr6_GL000255v2_alt	1196865	1198234	5.25	4.54	6.67	-2.13	9.51E-06	0.00486	peak214	chr6_GL000255v2_alt	1196865	1198234	+	0	NA	exon (NM_002116, exon 1 of 9).3	exon (NM_002116, exon 1 of 9).3	120	NM_001242758	3105	Hs.181244	NM_002116	ENSG00000206503	HLA-A	HLAA	major histocompatibility complex, class I, A	protein-coding
215	chr12	36327423	36327875	4.33	4.56	2.32	2.24	9.51E-06	0.00486	peak215	chr12	36327423	36327875	+	0	NA	Intergenic	ALR/Alpha|Satellite|centr	-1989106	NM_001308340	144245	Hs.259305	NM_001013620	ENSG00000175548	ALG10B	ALG10|KCR1	ALG10 alpha-1,2-glucosyltransferase B	protein-coding
216	chr1	124875900	124876703	5.01	5.22	3.23	1.99	9.57E-06	0.00486	peak216	chr1	124875900	124876703	+	0	NA	Intergenic	ALR/Alpha|Satellite|centr	3357189	NR_003955	647121	Hs.697682	NR_003955	ENSG00000231752	EMBP1	-	embigin pseudogene 1	pseudo
217	chr16	36682848	36683707	4.86	5.08	3.1	1.98	9.67E-06	0.0049	peak217	chr16	36682848	36683707	+	0	NA	Intergenic	ALR/Alpha|Satellite|centr	936725	NR_033985	400533	Hs.499135	NR_033985	ENSG00000261122	LINC02167	-	long intergenic non-protein coding RNA 2167	ncRNA
218	chr1	171817758	171818218	4.26	4.44	2.95	1.49	9.89E-06	0.00497	peak218	chr1	171817758	171818218	+	0	NA	Intergenic	Intergenic	-23490	NM_001350205	26052	Hs.654775	NM_015569	ENSG00000197959	DNM3	Dyna III	dynamin 3	protein-coding
219	chr9	44165145	44166419	5.4	5.62	3.58	2.04	9.90E-06	0.00497	peak219	chr9	44165145	44166419	+	0	NA	Intergenic	ALR/Alpha|Satellite|centr	1377382	NR_131213	105500239		NR_131213		XLOC_007697	-	uncharacterized LOC105500239	ncRNA
220	chr5	76224903	76225617	4.57	4.74	3.43	1.31	1.01E-05	0.00503	peak220	chr5	76224903	76225617	+	0	NA	intron (NM_014979, intron 4 of 12)	intron (NM_014979, intron 4 of 12)	141846	NM_001297716	22987	Hs.646953	NM_014979	ENSG00000122012	SV2C	-	synaptic vesicle glycoprotein 2C	protein-coding
221	chr1	123611557	123611959	4.14	4.38	1.95	2.43	1.01E-05	0.00503	peak221	chr1	123611557	123611959	+	0	NA	Intergenic	ALR/Alpha|Satellite|centr	2092646	NR_003955	647121	Hs.697682	NR_003955	ENSG00000231752	EMBP1	-	embigin pseudogene 1	pseudo
222	chr3	91038645	91039016	4.13	4.39	1.38	3.01	1.02E-05	0.00505	peak222	chr3	91038645	91039016	+	0	NA	Intergenic	ALR/Alpha|Satellite|centr	1931306	NM_182644	2042	Hs.123642	NM_005233	ENSG00000044524	EPHA3	EK4|ETK|ETK1|HEK|HEK4|TYRO4	EPH receptor A3	protein-coding
223	chr15	20640060	20640851	4.73	4.92	3.37	1.55	1.03E-05	0.00506	peak223	chr15	20640060	20640851	+	0	NA	Intergenic	Intergenic	78106	NR_027411	729786	Hs.592025	NR_027411	ENSG00000181984	GOLGA8CP	GOLGA8C	golgin A8 family member C, pseudogene	pseudo
224	chr2	28624681	28625745	6.13	5.89	6.88	-0.99	1.03E-05	0.00506	peak224	chr2	28624681	28625745	+	0	NA	intron (NM_001170585, intron 49 of 56)	intron (NM_001170585, intron 49 of 56)	58856	NR_138141	151056	Hs.444933	NM_153021	ENSG00000163803	PLB1	PLB|PLB/LIP	phospholipase B1	protein-coding
225	chr3	156688009	156690390	6.09	6.21	5.35	0.86	1.04E-05	0.00506	peak225	chr3	156688009	156690390	+	0	NA	intron (NM_001184717, intron 2 of 5)	L2b|LINE|L2	12535	NM_001184718	25976	Hs.744050	NM_015508	ENSG00000163659	TIPARP	ARTD14|PARP7|pART14	TCDD inducible poly(ADP-ribose) polymerase	protein-coding
226	chr10	97839782	97840459	4.46	4.65	3.12	1.53	1.04E-05	0.00506	peak226	chr10	97839782	97840459	+	0	NA	intron (NR_108035, intron 1 of 2)	intron (NR_108035, intron 1 of 2)	9678	NR_108035	100505561	Hs.351904	NR_108035	ENSG00000227356	LINC00866	-	long intergenic non-protein coding RNA 866	ncRNA
227	chr20	62695603	62696266	4.44	4.02	5.49	-1.47	1.05E-05	0.00506	peak227	chr20	62695603	62696266	+	0	NA	Intergenic	Intergenic	-12903	NM_002531	4923	Hs.590869	NM_002531	ENSG00000101188	NTSR1	NTR	neurotensin receptor 1	protein-coding
228	chr3	92432136	92433277	5.27	5.53	2.46	3.08	1.06E-05	0.00508	peak228	chr3	92432136	92433277	+	0	NA	Intergenic	ALR/Alpha|Satellite|centr	1541375	NM_001314077	5627	Hs.64016	NM_000313	ENSG00000184500	PROS1	PROS|PS21|PS22|PS23|PS24|PS25|PSA|THPH5|THPH6	protein S	protein-coding
229	chr8	89834343	89834981	5.2	4.85	6.15	-1.3	1.06E-05	0.00508	peak229	chr8	89834343	89834981	+	0	NA	Intergenic	L1MB2|LINE|L1	-67206	NM_004337	734	Hs.436445	NM_004337	ENSG00000164823	OSGIN2	C8orf1|hT41	oxidative stress induced growth inhibitor family member 2	protein-coding
230	chr7	60706328	60707332	5.75	5.96	4.2	1.75	1.06E-05	0.00508	peak230	chr7	60706328	60707332	+	0	NA	Intergenic	ALR/Alpha|Satellite|centr	2597226	NR_003952	643955	Hs.583308	NR_003952	ENSG00000185037	ZNF733P	ZNF733	zinc finger protein 733, pseudogene	pseudo
231	chr2	201128872	201129981	5.87	5.55	6.76	-1.21	1.07E-05	0.0051	peak231	chr2	201128872	201129981	+	0	NA	promoter-TSS (NM_001351592)	promoter-TSS (NM_001351592)	97	NM_001308042	8837	Hs.390736	NM_003879	ENSG00000003402	CFLAR	CASH|CASP8AP1|CLARP|Casper|FLAME|FLAME-1|FLAME1|FLIP|I-FLICE|MRIT|c-FLIP|c-FLIPL|c-FLIPR|c-FLIPS|cFLIP	CASP8 and FADD like apoptosis regulator	protein-coding
232	chr6	59580250	59580639	4.51	4.73	2.79	1.94	1.08E-05	0.0051	peak232	chr6	59580250	59580639	+	0	NA	Intergenic	ALR/Alpha|Satellite|centr	-1618998	NR_132996	106660612	Hs.561539	NR_125727	ENSG00000215190	LINC00680	-	long intergenic non-protein coding RNA 680	ncRNA
233	chr22	36966986	36967490	4.55	4.26	5.4	-1.14	1.08E-05	0.0051	peak233	chr22	36966986	36967490	+	0	NA	non-coding (NR_038954, exon 3 of 4)	non-coding (NR_038954, exon 3 of 4)	1990	NR_038954	100506241	Hs.640023	NR_038954	ENSG00000215403	LL22NC01-81G9.3	-	uncharacterized protein FLJ39582-like	ncRNA
234	chr3	195586757	195587448	4.98	4.51	6.13	-1.61	1.09E-05	0.00511	peak234	chr3	195586757	195587448	+	0	NA	Intergenic	Intergenic	-2897	NM_001647	347	Hs.522555	NM_001647	ENSG00000189058	APOD	-	apolipoprotein D	protein-coding
235	chr10	3835333	3836756	6.2	5.83	7.19	-1.36	1.10E-05	0.00512	peak235	chr10	3835333	3836756	+	0	NA	Intergenic	Intergenic	2094	NR_134490	105376365	Hs.460114	NR_134490	ENSG00000230573	LINC02639	-	long intergenic non-protein coding RNA 2639	ncRNA
236	chr3	90793746	90794626	4.82	5.06	2.53	2.53	1.10E-05	0.00512	peak236	chr3	90793746	90794626	+	0	NA	Intergenic	ALR/Alpha|Satellite|centr	1686662	NM_182644	2042	Hs.123642	NM_005233	ENSG00000044524	EPHA3	EK4|ETK|ETK1|HEK|HEK4|TYRO4	EPH receptor A3	protein-coding
237	chr1	209733684	209734331	5.72	5.38	6.65	-1.27	1.11E-05	0.00513	peak237	chr1	209733684	209734331	+	0	NA	intron (NM_001206741, intron 6 of 6)	intron (NM_001206741, intron 6 of 6)	8555	NR_134510	101930114	Hs.663934	NR_134509	ENSG00000227591	HSD11B1-AS1	-	HSD11B1 antisense RNA 1	ncRNA
238	chr3	91224938	91225386	4.15	4.39	1.83	2.57	1.11E-05	0.00513	peak238	chr3	91224938	91225386	+	0	NA	Intergenic	ALR/Alpha|Satellite|centr	2117638	NM_182644	2042	Hs.123642	NM_005233	ENSG00000044524	EPHA3	EK4|ETK|ETK1|HEK|HEK4|TYRO4	EPH receptor A3	protein-coding
239	chr9	45374443	45374676	3.67	3.95	-0.01	3.96	1.16E-05	0.00534	peak239	chr9	45374443	45374676	+	0	NA	Intergenic	ALR/Alpha|Satellite|centr	2586159	NR_131213	105500239		NR_131213		XLOC_007697	-	uncharacterized LOC105500239	ncRNA
240	chr16	36869178	36869527	4.31	4.52	2.62	1.91	1.17E-05	0.00536	peak240	chr16	36869178	36869527	+	0	NA	Intergenic	ALR/Alpha|Satellite|centr	1122800	NR_033985	400533	Hs.499135	NR_033985	ENSG00000261122	LINC02167	-	long intergenic non-protein coding RNA 2167	ncRNA
241	chrUn_GL000216v2	124684	125439	4.83	5.05	3.06	1.99	1.18E-05	0.00536	peak241	chrUn_GL000216v2	124684	125439	+	0	NA	NA	AluJb|SINE|Alu	NA	NA	NA
242	chr3	90875335	90876326	5.35	5.55	3.72	1.84	1.18E-05	0.00536	peak242	chr3	90875335	90876326	+	0	NA	Intergenic	ALR/Alpha|Satellite|centr	1768306	NM_182644	2042	Hs.123642	NM_005233	ENSG00000044524	EPHA3	EK4|ETK|ETK1|HEK|HEK4|TYRO4	EPH receptor A3	protein-coding
243	chr15	20384354	20392268	8.27	8.48	6.67	1.8	1.19E-05	0.00537	peak243	chr15	20384354	20392268	+	0	NA	Intergenic	Intergenic	105567	NR_038836	646096	Hs.448789	NR_038836	ENSG00000259156	CHEK2P2	-	checkpoint kinase 2 pseudogene 2	pseudo
244	chr17	75428783	75429371	5.02	4.7	5.91	-1.21	1.19E-05	0.00537	peak244	chr17	75428783	75429371	+	0	NA	Intergenic	Intergenic	23008	NR_037449	100500841		NR_037449	ENSG00000264511	MIR3678	mir-3678	microRNA 3678	ncRNA
245	chr21	5088404	5089319	5.38	5.08	6.26	-1.18	1.20E-05	0.0054	peak245	chr21	5088404	5089319	+	0	NA	Intergenic	Intergenic	-13199	NR_146631	105377138		NR_146631		LINC01678	-	long intergenic non-protein coding RNA 1678	ncRNA
246	chr12	116537045	116537984	4.86	4.49	5.87	-1.38	1.22E-05	0.00544	peak246	chr12	116537045	116537984	+	0	NA	Intergenic	Intergenic	4079	NR_027346	100287569	Hs.441601	NM_207436	ENSG00000196668	LINC00173	NCRNA00173	long intergenic non-protein coding RNA 173	ncRNA
247	chr16	29736461	29737173	5.36	5.05	6.23	-1.19	1.23E-05	0.00547	peak247	chr16	29736461	29737173	+	0	NA	Intergenic	THE1C|LTR|ERVL-MaLR	9202	NM_175900	283897	Hs.331095	NM_175900	ENSG00000185905	C16orf54	-	chromosome 16 open reading frame 54	protein-coding
248	chr9	43635616	43636854	5.58	5.8	3.69	2.12	1.24E-05	0.0055	peak248	chr9	43635616	43636854	+	0	NA	Intergenic	ALR/Alpha|Satellite|centr	847835	NR_131213	105500239		NR_131213		XLOC_007697	-	uncharacterized LOC105500239	ncRNA
249	chr14_GL000225v1_random	183733	185329	6	6.21	4.35	1.86	1.25E-05	0.00552	peak249	chr14_GL000225v1_random	183733	185329	+	0	NA	NA	Intergenic	NA	NA	NA
250	chr3	90710074	90710482	4.99	5.2	3.31	1.89	1.27E-05	0.00554	peak250	chr3	90710074	90710482	+	0	NA	Intergenic	ALR/Alpha|Satellite|centr	1602754	NM_182644	2042	Hs.123642	NM_005233	ENSG00000044524	EPHA3	EK4|ETK|ETK1|HEK|HEK4|TYRO4	EPH receptor A3	protein-coding
251	chr10	41105117	41105761	5.05	5.25	3.6	1.65	1.27E-05	0.00554	peak251	chr10	41105117	41105761	+	0	NA	Intergenic	ALR/Alpha|Satellite|centr	1262606	NR_024380	441666	Hs.255729	NR_024380	ENSG00000215146	LOC441666	-	zinc finger protein 91 pseudogene	pseudo
252	chr9	43807898	43808863	5.39	5.61	3.7	1.91	1.27E-05	0.00554	peak252	chr9	43807898	43808863	+	0	NA	Intergenic	ALR/Alpha|Satellite|centr	1019980	NR_131213	105500239		NR_131213		XLOC_007697	-	uncharacterized LOC105500239	ncRNA
253	chr20	38863019	38863427	3.96	3.54	5.03	-1.48	1.28E-05	0.00554	peak253	chr20	38863019	38863427	+	0	NA	intron (NM_015568, intron 2 of 10)	intron (NM_015568, intron 2 of 10)	57530	NM_001172735	26051	Hs.45719	NM_015568	ENSG00000101445	PPP1R16B	ANKRD4|TIMAP	protein phosphatase 1 regulatory subunit 16B	protein-coding
254	chr9	43997200	43997593	4.5	4.72	2.74	1.98	1.29E-05	0.0056	peak254	chr9	43997200	43997593	+	0	NA	Intergenic	ALR/Alpha|Satellite|centr	1208996	NR_131213	105500239		NR_131213		XLOC_007697	-	uncharacterized LOC105500239	ncRNA
255	chr11	128318758	128319656	5.41	5.06	6.37	-1.3	1.31E-05	0.00565	peak255	chr11	128318758	128319656	+	0	NA	Intergenic	Intergenic	110441	NR_146647	105369564	Hs.591937	NR_146647	ENSG00000272575	LINC02098	-	long intergenic non-protein coding RNA 2098	ncRNA
256	chr19	27112039	27112363	4.18	4.42	2.17	2.25	1.32E-05	0.00568	peak256	chr19	27112039	27112363	+	0	NA	Intergenic	ALR/Alpha|Satellite|centr	-681230	NR_146735	101927151	Hs.567934	NR_110687	ENSG00000267575	LOC101927151	-	uncharacterized LOC101927151	ncRNA
257	chr22	14366114	14366930	5.51	5.71	4	1.71	1.36E-05	0.00577	peak257	chr22	14366114	14366930	+	0	NA	Intergenic	ALR/Alpha|Satellite|centr	-1161637	NM_001005239	81061	Hs.554706	NM_001005239	ENSG00000130538	OR11H1	OR11H12|OR22-1	olfactory receptor family 11 subfamily H member 1	protein-coding
258	chrUn_GL000216v2	95484	96731	5.62	5.82	3.98	1.84	1.36E-05	0.00577	peak258	chrUn_GL000216v2	95484	96731	+	0	NA	NA	AluY|SINE|Alu	NA	NA	NA
259	chr2	60834024	60834908	5.85	5.57	6.65	-1.08	1.39E-05	0.00586	peak259	chr2	60834024	60834908	+	0	NA	Intergenic	Intergenic	46848	NR_033980	400957	Hs.170358	NR_033980	ENSG00000228414	LINC01185	-	long intergenic non-protein coding RNA 1185	ncRNA
260	chr15	22292644	22294108	5.72	5.93	4.03	1.91	1.39E-05	0.00586	peak260	chr15	22292644	22294108	+	0	NA	Intergenic	Intergenic	34762	NR_033735	646396	Hs.451294	NR_033735		REREP3	-	arginine-glutamic acid dipeptide repeats pseudogene 3	pseudo
261	chr6_GL000255v2_alt	1196051	1196660	3.14	2.33	4.65	-2.32	1.39E-05	0.00586	peak261	chr6_GL000255v2_alt	1196051	1196660	+	0	NA	Intergenic	Intergenic	-1074	NM_002116	3105	Hs.181244	NM_002116	ENSG00000206503	HLA-A	HLAA	major histocompatibility complex, class I, A	protein-coding
262	chr22	18890486	18891324	7.68	7.92	5.33	2.59	1.40E-05	0.00586	peak262	chr22	18890486	18891324	+	0	NA	intron (NR_136571, intron 1 of 11)	HSATI|Satellite|Satellite	3526	NR_136571	100996432	Hs.631668	NR_136571		FAM230F	LINC01663	family with sequence similarity 230 member F	ncRNA
263	chr4	39480624	39481469	5.14	4.76	6.16	-1.4	1.43E-05	0.00597	peak263	chr4	39480624	39481469	+	0	NA	non-coding (NR_026854, exon 1 of 1)	non-coding (NR_026854, exon 1 of 1)	791	NR_026854	401127	Hs.383197	NR_026854	ENSG00000224097	LOC401127	-	WD repeat domain 5 pseudogene	pseudo
264	chr5	106875920	106876243	3.89	4.11	2.18	1.93	1.45E-05	0.00602	peak264	chr5	106875920	106876243	+	0	NA	intron (NR_104671, intron 2 of 3)	HERVL18-int|LTR|ERVL	134933	NR_104671	102467213	Hs.570923	NR_104671	ENSG00000251027	LINC01950	-	long intergenic non-protein coding RNA 1950	ncRNA
265	chr3	25427962	25428498	4.73	4.9	3.57	1.33	1.47E-05	0.00611	peak265	chr3	25427962	25428498	+	0	NA	promoter-TSS (NR_110892)	promoter-TSS (NR_110892)	-33	NM_001290266	5915	Hs.543218	NM_000965	ENSG00000077092	RARB	HAP|MCOPS12|NR1B2|RARbeta1|RRB2	retinoic acid receptor beta	protein-coding
266	chr5	47337570	47338060	4.26	4.49	2.26	2.23	1.48E-05	0.00611	peak266	chr5	47337570	47338060	+	0	NA	Intergenic	ALR/Alpha|Satellite|centr	-1641697	NM_021072	348980	Hs.353176	NM_021072	ENSG00000164588	HCN1	BCNG-1|BCNG1|EIEE24|HAC-2	hyperpolarization activated cyclic nucleotide gated potassium channel 1	protein-coding
267	chr9	16235964	16236592	4.56	4.74	3.33	1.41	1.50E-05	0.00616	peak267	chr9	16235964	16236592	+	0	NA	intron (NR_073471, intron 1 of 3)	intron (NR_073471, intron 1 of 3)	16829	NM_001271829	100129385	Hs.586441	NM_001271829	ENSG00000205549	C9orf92	Em:AL513424.1	chromosome 9 open reading frame 92	protein-coding
268	chr15	20308908	20312007	6.7	6.9	5.07	1.83	1.50E-05	0.00616	peak268	chr15	20308908	20312007	+	0	NA	Intergenic	(ATGAA)n|Simple_repeat|Simple_repeat	27713	NR_038836	646096	Hs.448789	NR_038836	ENSG00000259156	CHEK2P2	-	checkpoint kinase 2 pseudogene 2	pseudo
269	chr3	122682773	122683562	5.09	4.86	5.81	-0.94	1.52E-05	0.00616	peak269	chr3	122682773	122683562	+	0	NA	intron (NM_017554, intron 1 of 16)	intron (NM_017554, intron 1 of 16)	2342	NM_017554	54625	Hs.518203	NM_017554	ENSG00000173193	PARP14	ARTD8|BAL2|PARP-14|pART8	poly(ADP-ribose) polymerase family member 14	protein-coding
270	chr1	108765	109387	4.52	4.72	2.9	1.82	1.52E-05	0.00616	peak270	chr1	108765	109387	+	0	NA	Intergenic	Intergenic	31490	NR_039983	729737	Hs.534942	NR_039983		LOC729737	-	uncharacterized LOC729737	ncRNA
271	chr15	20369248	20375107	7.82	8.03	6.15	1.88	1.52E-05	0.00616	peak271	chr15	20369248	20375107	+	0	NA	Intergenic	Intergenic	89433	NR_038836	646096	Hs.448789	NR_038836	ENSG00000259156	CHEK2P2	-	checkpoint kinase 2 pseudogene 2	pseudo
272	chr13	94261239	94261586	3.69	3.9	1.97	1.93	1.53E-05	0.00616	peak272	chr13	94261239	94261586	+	0	NA	intron (NM_005708, intron 4 of 8)	intron (NM_005708, intron 4 of 8)	-73421	NR_046535	100873972	Hs.670344	NR_046535	ENSG00000236520	GPC6-AS1	-	GPC6 antisense RNA 1	ncRNA
273	chr9	107323876	107324437	4.36	4.02	5.29	-1.27	1.55E-05	0.00624	peak273	chr9	107323876	107324437	+	0	NA	intron (NM_001244724, intron 8 of 9)	intron (NM_001244724, intron 8 of 9)	39387	NM_001244713	5887	Hs.521640	NM_002874	ENSG00000119318	RAD23B	HHR23B|HR23B|P58	RAD23 homolog B, nucleotide excision repair protein	protein-coding
274	chr7	151793166	151794794	6.39	6.07	7.28	-1.21	1.56E-05	0.00626	peak274	chr7	151793166	151794794	+	0	NA	intron (NM_016203, intron 1 of 15)	intron (NM_016203, intron 1 of 15)	-12682	NM_001354885	644090	Hs.647065	NM_001354885		LOC644090	-	uncharacterized LOC644090	protein-coding
275	chr22	10939731	10940232	4.93	5.14	3.3	1.84	1.58E-05	0.00627	peak275	chr22	10939731	10940232	+	0	NA	TTS (NR_132320)	TTS (NR_132320)	21548	NR_132320	102723780		NR_132320		FRG1FP	-	FSHD region gene 1 family member F, pseudogene	pseudo
276	chr21	29159603	29160141	4.27	4.01	5.04	-1.03	1.58E-05	0.00627	peak276	chr21	29159603	29160141	+	0	NA	intron (NM_001286624, intron 2 of 3)	intron (NM_001286624, intron 2 of 3)	14313	NM_001286624	56911	Hs.222802	NM_020152	ENSG00000156265	MAP3K7CL	C21orf7|HC21ORF7|TAK1L|TAKL|TAKL-1|TAKL-2|TAKL-4	MAP3K7 C-terminal like	protein-coding
277	chr5	81420209	81420863	5.03	5.2	3.88	1.32	1.58E-05	0.00627	peak277	chr5	81420209	81420863	+	0	NA	intron (NM_001345886, intron 15 of 15)	intron (NM_001345886, intron 15 of 15)	-26367	NM_130767	134526	Hs.591756	NM_130767	ENSG00000172497	ACOT12	CACH-1|Cach|STARD15|THEAL	acyl-CoA thioesterase 12	protein-coding
278	chr15	20333851	20335311	5.63	5.82	4.24	1.59	1.59E-05	0.00627	peak278	chr15	20333851	20335311	+	0	NA	Intergenic	AluSg|SINE|Alu	51837	NR_038836	646096	Hs.448789	NR_038836	ENSG00000259156	CHEK2P2	-	checkpoint kinase 2 pseudogene 2	pseudo
279	chrUn_GL000216v2	121610	121982	3.97	4.21	1.77	2.45	1.59E-05	0.00627	peak279	chrUn_GL000216v2	121610	121982	+	0	NA	NA	AluSx|SINE|Alu	NA	NA	NA
280	chr5	132439025	132440037	6.28	5.74	7.52	-1.78	1.61E-05	0.0063	peak280	chr5	132439025	132440037	+	0	NA	intron (NM_001207001, intron 2 of 3)	intron (NM_001207001, intron 2 of 3)	28758	NM_001207001	NA
281	chr5	91058249	91059034	4.99	4.64	5.94	-1.31	1.63E-05	0.00636	peak281	chr5	91058249	91059034	+	0	NA	intron (NM_032119, intron 85 of 89)	intron (NM_032119, intron 85 of 89)	255761	NR_103548	100505994	Hs.628363	NR_103548	ENSG00000248323	LUCAT1	SCAL1|SCAT5	lung cancer associated transcript 1	ncRNA
282	chr8	22234156	22234505	4.38	4.57	3.04	1.53	1.65E-05	0.00641	peak282	chr8	22234156	22234505	+	0	NA	Intergenic	Intergenic	-1992	NM_014759	9796	Hs.334688	NM_014759	ENSG00000168490	PHYHIP	DYRK1AP3|PAHX-AP|PAHXAP1	phytanoyl-CoA 2-hydroxylase interacting protein	protein-coding
283	chr3	119554841	119555997	6.47	6.17	7.34	-1.18	1.67E-05	0.00642	peak283	chr3	119554841	119555997	+	0	NA	intron (NM_005191, intron 2 of 6)	intron (NM_005191, intron 2 of 6)	4215	NM_005191	941	Hs.838	NM_005191	ENSG00000121594	CD80	B7|B7-1|B7.1|BB1|CD28LG|CD28LG1|LAB7	CD80 molecule	protein-coding
284	chr19	17559912	17560765	5.56	5.14	6.63	-1.49	1.67E-05	0.00642	peak284	chr19	17559912	17560765	+	0	NA	intron (NM_024656, intron 2 of 11)	intron (NM_024656, intron 2 of 11)	4744	NM_024656	79709	Hs.418795	NM_024656	ENSG00000130309	COLGALT1	BSVD3|ColGalT 1|GLT25D1	collagen beta(1-O)galactosyltransferase 1	protein-coding
285	chr3	172591913	172592811	6.45	6.2	7.19	-0.98	1.67E-05	0.00642	peak285	chr3	172591913	172592811	+	0	NA	intron (NR_146714, intron 2 of 3)	L1PREC2|LINE|L1	3245	NR_146714	105374219	Hs.186269	NR_146714	ENSG00000223387	LINC02068	-	long intergenic non-protein coding RNA 2068	ncRNA
286	chr2	16654850	16655555	5.42	5.21	6.09	-0.88	1.68E-05	0.00642	peak286	chr2	16654850	16655555	+	0	NA	intron (NM_030797, intron 1 of 11)	intron (NM_030797, intron 1 of 11)	10664	NM_030797	81553	Hs.467769	NM_030797	ENSG00000197872	FAM49A	-	family with sequence similarity 49 member A	protein-coding
287	chr21	11256138	11256715	4.93	5.13	3.37	1.76	1.68E-05	0.00642	peak287	chr21	11256138	11256715	+	0	NA	Intergenic	ALR/Alpha|Satellite|centr	734912	NM_199260	7179	Hs.122986	NM_199259	ENSG00000274391	TPTE	CT44|PTEN2	transmembrane phosphatase with tensin homology	protein-coding
288	chrUn_KI270750v1	20284	20785	4.43	4.65	2.62	2.03	1.69E-05	0.00642	peak288	chrUn_KI270750v1	20284	20785	+	0	NA	NA	MLT1G|LTR|ERVL-MaLR	NA	NA	NA
289	chr15	20237355	20247469	8.88	9.08	7.37	1.71	1.69E-05	0.00642	peak289	chr15	20237355	20247469	+	0	NA	Intergenic	MLT1A0|LTR|ERVL-MaLR	-40332	NR_038836	646096	Hs.448789	NR_038836	ENSG00000259156	CHEK2P2	-	checkpoint kinase 2 pseudogene 2	pseudo
290	chr15	22232840	22233214	4.07	4.29	2.18	2.11	1.71E-05	0.00646	peak290	chr15	22232840	22233214	+	0	NA	Intergenic	Intergenic	-7698	NR_031672	100302233		NR_031672	ENSG00000221641	MIR1268A	MIR1268|MIRN1268|hsa-mir-1268|hsa-mir-1268a	microRNA 1268a	ncRNA
291	chr5	47667083	47667510	4.21	4.44	2.09	2.35	1.71E-05	0.00646	peak291	chr5	47667083	47667510	+	0	NA	Intergenic	ALR/Alpha|Satellite|centr	-1971178	NM_021072	348980	Hs.353176	NM_021072	ENSG00000164588	HCN1	BCNG-1|BCNG1|EIEE24|HAC-2	hyperpolarization activated cyclic nucleotide gated potassium channel 1	protein-coding
292	chr19	33296242	33296706	4.01	3.72	4.87	-1.15	1.75E-05	0.00659	peak292	chr19	33296242	33296706	+	0	NA	Intergenic	Intergenic	6090	NM_001287424	1050	Hs.76171	NM_004364	ENSG00000245848	CEBPA	C/EBP-alpha|CEBP	CCAAT enhancer binding protein alpha	protein-coding
293	chr1	116557768	116558503	4.56	4.22	5.47	-1.25	1.77E-05	0.00663	peak293	chr1	116557768	116558503	+	0	NA	intron (NM_001144822, intron 1 of 4)	intron (NM_001144822, intron 1 of 4)	1976	NR_039621	100616384		NR_039621	ENSG00000264419	MIR548AC	-	microRNA 548ac	ncRNA
294	chr16	21546848	21547486	4.53	4.73	2.97	1.76	1.78E-05	0.00665	peak294	chr16	21546848	21547486	+	0	NA	Intergenic	AluSp|SINE|Alu	-26723	NR_002594	387254	Hs.448808	NR_002594		SLC7A5P2	IMAA|MMAA	solute carrier family 7 member 5 pseudogene 2	pseudo
295	chr1	171744862	171745504	5.34	4.9	6.43	-1.52	1.80E-05	0.00669	peak295	chr1	171744862	171745504	+	0	NA	Intergenic	LTR80B|LTR|ERVL	-2944	NM_003762	8674	Hs.6651	NM_003762	ENSG00000117533	VAMP4	VAMP-4|VAMP24	vesicle associated membrane protein 4	protein-coding
296	chr17	17957947	17960244	5.95	5.78	6.53	-0.75	1.81E-05	0.00672	peak296	chr17	17957947	17960244	+	0	NA	intron (NM_001033551, intron 1 of 13)	MER21B|LTR|ERVL	13375	NM_001082968	146691	Hs.462379	NM_144678	ENSG00000175662	TOM1L2	-	target of myb1 like 2 membrane trafficking protein	protein-coding
297	chr14	71324614	71325413	5.74	5.47	6.55	-1.08	1.82E-05	0.00674	peak297	chr14	71324614	71325413	+	0	NA	intron (NM_001354288, intron 2 of 23)	intron (NM_001354288, intron 2 of 23)	4536	NM_001354289	26037	Hs.654657	NM_015556	ENSG00000197555	SIPA1L1	E6TP1|SPAR1	signal induced proliferation associated 1 like 1	protein-coding
298	chr1	212667311	212668356	5.78	5.47	6.65	-1.18	1.83E-05	0.00676	peak298	chr1	212667311	212668356	+	0	NA	Intergenic	Intergenic	32152	NM_018664	55509	Hs.62919	NM_018664	ENSG00000123685	BATF3	JDP1|JUNDM1|SNFT	basic leucine zipper ATF-like transcription factor 3	protein-coding
299	chr19	25648494	25649040	4.53	4.76	2.66	2.09	1.85E-05	0.0068	peak299	chr19	25648494	25649040	+	0	NA	Intergenic	ALR/Alpha|Satellite|centr	-1485320	NR_003603	100101266	Hs.149312	NR_003603	ENSG00000268442	HAVCR1P1	-	hepatitis A virus cellular receptor 1 pseudogene 1	pseudo
300	chr7	138864400	138866244	5.9	6.01	5.22	0.79	1.86E-05	0.0068	peak300	chr7	138864400	138866244	+	0	NA	intron (NM_001164665, intron 15 of 19)	intron (NM_001164665, intron 15 of 19)	-67126	NM_130840	50617	Hs.98967	NM_020632	ENSG00000105929	ATP6V0A4	A4|ATP6N1B|ATP6N2|RDRTA2|RTA1C|RTADR|STV1|VPH1|VPP2	ATPase H+ transporting V0 subunit a4	protein-coding
301	chr8	123490425	123490927	4.1	4.29	2.79	1.5	1.86E-05	0.0068	peak301	chr8	123490425	123490927	+	0	NA	Intergenic	Intergenic	41467	NM_148177	114907	Hs.403933	NM_058229	ENSG00000156804	FBXO32	Fbx32|MAFbx	F-box protein 32	protein-coding
302	chr3	90949887	90950528	4.51	4.74	2.49	2.25	1.87E-05	0.0068	peak302	chr3	90949887	90950528	+	0	NA	Intergenic	ALR/Alpha|Satellite|centr	1842683	NM_182644	2042	Hs.123642	NM_005233	ENSG00000044524	EPHA3	EK4|ETK|ETK1|HEK|HEK4|TYRO4	EPH receptor A3	protein-coding
303	chr6	59393466	59394936	6.07	6.27	4.53	1.74	1.90E-05	0.00688	peak303	chr6	59393466	59394936	+	0	NA	Intergenic	ALR/Alpha|Satellite|centr	-1432755	NR_132996	106660612	Hs.561539	NR_125727	ENSG00000215190	LINC00680	-	long intergenic non-protein coding RNA 680	ncRNA
304	chr13	108896861	108898345	5.8	5.96	4.8	1.16	1.91E-05	0.00689	peak304	chr13	108896861	108898345	+	0	NA	intron (NM_001198950, intron 14 of 34)	intron (NM_001198950, intron 14 of 34)	268381	NM_001198950	23026	Hs.656587	NM_015011	ENSG00000041515	MYO16	MYAP3|MYR8|Myo16b|NYAP3|PPP1R107	myosin XVI	protein-coding
305	chr6	58972940	58974449	5.83	6.04	4.26	1.77	1.95E-05	0.00702	peak305	chr6	58972940	58974449	+	0	NA	Intergenic	ALR/Alpha|Satellite|centr	-1012248	NR_132996	106660612	Hs.561539	NR_125727	ENSG00000215190	LINC00680	-	long intergenic non-protein coding RNA 680	ncRNA
306	chr1	124691168	124692391	5.91	6.11	4.5	1.61	1.96E-05	0.00702	peak306	chr1	124691168	124692391	+	0	NA	Intergenic	ALR/Alpha|Satellite|centr	3172667	NR_003955	647121	Hs.697682	NR_003955	ENSG00000231752	EMBP1	-	embigin pseudogene 1	pseudo
307	chr2	227839311	227840131	5.46	5.14	6.37	-1.24	1.96E-05	0.00702	peak307	chr2	227839311	227840131	+	0	NA	Intergenic	L1P3|LINE|L1	25879	NM_001130046	6364	Hs.75498	NM_004591	ENSG00000115009	CCL20	CKb4|Exodus|LARC|MIP-3-alpha|MIP-3a|MIP3A|SCYA20|ST38	C-C motif chemokine ligand 20	protein-coding
308	chr17	37829621	37829868	3.28	2.87	4.33	-1.46	1.97E-05	0.00702	peak308	chr17	37829621	37829868	+	0	NA	Intergenic	Intergenic	54999	NR_024178	284100	Hs.434159	NM_001129906	ENSG00000276715	YWHAEP7	-	tyrosine 3-monooxygenase/tryptophan 5-monooxygenase activation protein epsilon pseudogene 7	pseudo
309	chrUn_KI270744v1	145694	146987	5.8	5.97	4.6	1.37	1.98E-05	0.00705	peak309	chrUn_KI270744v1	145694	146987	+	0	NA	NA	Intergenic	NA	NA	NA
310	chr9	44076792	44077771	5.41	5.63	3.67	1.96	2.00E-05	0.00707	peak310	chr9	44076792	44077771	+	0	NA	Intergenic	ALR/Alpha|Satellite|centr	1288881	NR_131213	105500239		NR_131213		XLOC_007697	-	uncharacterized LOC105500239	ncRNA
311	chr15	20978020	20978538	4.77	4.98	3.13	1.85	2.05E-05	0.00723	peak311	chr15	20978020	20978538	+	0	NA	intron (NR_040094, intron 3 of 4)	intron (NR_040094, intron 3 of 4)	-24998	NR_145444	654499		NR_145444		FAM30C	HsT16041|KIAA0125P2	family with sequence similarity 30 member C	ncRNA
312	chr7	59086303	59087218	5.11	5.33	3.38	1.95	2.06E-05	0.00723	peak312	chr7	59086303	59087218	+	0	NA	Intergenic	ALR/Alpha|Satellite|centr	1636583	NM_001159279	441234	Hs.533121	NM_001159279	ENSG00000182111	ZNF716	-	zinc finger protein 716	protein-coding
313	chr15	22237710	22256205	9.64	9.83	8.28	1.55	2.06E-05	0.00723	peak313	chr15	22237710	22256205	+	0	NA	Intergenic	AluSx1|SINE|Alu	-11657	NR_033735	646396	Hs.451294	NR_033735		REREP3	-	arginine-glutamic acid dipeptide repeats pseudogene 3	pseudo
314	chr2	113386737	113387549	5.12	4.83	5.94	-1.11	2.07E-05	0.00725	peak314	chr2	113386737	113387549	+	0	NA	Intergenic	Intergenic	-50548	NR_138474	150472	Hs.531330	NM_172003	ENSG00000136682	CBWD2	-	COBW domain containing 2	protein-coding
315	chr16	37692674	37693582	4.98	5.2	3.19	2	2.10E-05	0.00733	peak315	chr16	37692674	37693582	+	0	NA	Intergenic	ALR/Alpha|Satellite|centr	1946576	NR_033985	400533	Hs.499135	NR_033985	ENSG00000261122	LINC02167	-	long intergenic non-protein coding RNA 2167	ncRNA
316	chr9	120925669	120927226	7.06	6.75	7.96	-1.21	2.11E-05	0.00733	peak316	chr9	120925669	120927226	+	0	NA	intron (NM_001190945, intron 2 of 8)	intron (NM_001190945, intron 2 of 8)	448	NM_005658	7185	Hs.531251	NM_005658	ENSG00000056558	TRAF1	EBI6|MGC:10353	TNF receptor associated factor 1	protein-coding
317	chr5	132463887	132465515	5.79	5.53	6.57	-1.04	2.12E-05	0.00733	peak317	chr5	132463887	132465515	+	0	NA	intron (NM_001207001, intron 3 of 3)	intron (NM_001207001, intron 3 of 3)	26072	NM_001354925	3659	Hs.436061	NM_002198	ENSG00000125347	IRF1	IRF-1|MAR	interferon regulatory factor 1	protein-coding
318	chr14	18224159	18224450	3.76	4	1.56	2.44	2.13E-05	0.00736	peak318	chr14	18224159	18224450	+	0	NA	Intergenic	ALR/Alpha|Satellite|centr	-376813	NM_001013354	440153	Hs.534880	NM_001013354	ENSG00000257115	OR11H12	-	olfactory receptor family 11 subfamily H member 12	protein-coding
319	chr1	212682028	212684026	6.78	6.51	7.59	-1.08	2.14E-05	0.00736	peak319	chr1	212682028	212684026	+	0	NA	Intergenic	Intergenic	16958	NM_018664	55509	Hs.62919	NM_018664	ENSG00000123685	BATF3	JDP1|JUNDM1|SNFT	basic leucine zipper ATF-like transcription factor 3	protein-coding
320	chr6	26230309	26230905	4.38	3.97	5.42	-1.46	2.15E-05	0.00737	peak320	chr6	26230309	26230905	+	0	NA	Intergenic	Intergenic	4381	NM_005320	3007	Hs.136857	NM_005320	ENSG00000124575	HIST1H1D	H1.3|H1D|H1F3|H1s-2	histone cluster 1 H1 family member d	protein-coding
321	chr13	51818894	51819841	5.27	4.9	6.25	-1.35	2.16E-05	0.00737	peak321	chr13	51818894	51819841	+	0	NA	intron (NM_001351006, intron 2 of 2)	intron (NM_001351006, intron 2 of 2)	-15205	NM_001270424	79758	Hs.266728	NM_024705	ENSG00000102796	DHRS12	SDR40C1	dehydrogenase/reductase 12	protein-coding
322	chr10	119618426	119618886	5.28	4.97	6.15	-1.18	2.17E-05	0.00738	peak322	chr10	119618426	119618886	+	0	NA	Intergenic	L2b|LINE|L2	-21627	NR_136663	7073	Hs.501203	NM_003252	ENSG00000151923	TIAL1	TCBP|TIAR	TIA1 cytotoxic granule associated RNA binding protein like 1	protein-coding
323	chr9	44178366	44178842	4.69	4.91	2.87	2.03	2.18E-05	0.00738	peak323	chr9	44178366	44178842	+	0	NA	Intergenic	ALR/Alpha|Satellite|centr	1390204	NR_131213	105500239		NR_131213		XLOC_007697	-	uncharacterized LOC105500239	ncRNA
324	chr3	113063231	113063907	4.69	4.26	5.77	-1.52	2.18E-05	0.00738	peak324	chr3	113063231	113063907	+	0	NA	Intergenic	MLT1A0|LTR|ERVL-MaLR	-43836	NM_001319111	25871	Hs.591288	NM_015412	ENSG00000163608	NEPRO	C3orf17|NET17	nucleolus and neural progenitor protein	protein-coding
325	chr20	62887350	62888068	5.22	5.39	4.08	1.31	2.20E-05	0.00738	peak325	chr20	62887350	62888068	+	0	NA	3' UTR (NM_080797, exon 15 of 15)	3' UTR (NM_080797, exon 15 of 15)	-4806	NR_145839	109623463		NR_145839		SNORA117	-	small nucleolar RNA, H/ACA box 117	snoRNA
326	chrUn_KI270751v1	90731	91789	4.96	5.17	3.28	1.89	2.20E-05	0.00738	peak326	chrUn_KI270751v1	90731	91789	+	0	NA	NA	AluJr|SINE|Alu	NA	NA	NA
327	chr4	131758877	131759622	5.13	5.36	3.16	2.2	2.20E-05	0.00738	peak327	chr4	131758877	131759622	+	0	NA	Intergenic	SST1|Satellite|centr	-5589	NR_125883	101927305	Hs.507924	NR_125883		SNHG27	-	small nucleolar RNA host gene 27	ncRNA
328	chr16	36430376	36430689	3.94	4.17	2.06	2.11	2.21E-05	0.00738	peak328	chr16	36430376	36430689	+	0	NA	Intergenic	ALR/Alpha|Satellite|centr	683980	NR_033985	400533	Hs.499135	NR_033985	ENSG00000261122	LINC02167	-	long intergenic non-protein coding RNA 2167	ncRNA
329	chr22	11929013	11930302	5.66	5.87	4.1	1.77	2.21E-05	0.00738	peak329	chr22	11929013	11930302	+	0	NA	intron (NR_110761, intron 2 of 2)	L1PA7|LINE|L1	32251	NR_110761	102723769	Hs.652926	NR_110761		LOC102723769	-	uncharacterized LOC102723769	ncRNA
330	chr12	3838155	3839391	5.21	4.9	6.08	-1.18	2.22E-05	0.00739	peak330	chr12	3838155	3839391	+	0	NA	intron (NR_104461, intron 1 of 8)	CpG	34675	NM_020367	57097	Hs.657268	NM_020367	ENSG00000111224	PARP11	ARTD11|C12orf6|MIB006	poly(ADP-ribose) polymerase family member 11	protein-coding
331	chr15	31255777	31256124	3.99	3.54	5.11	-1.57	2.26E-05	0.00745	peak331	chr15	31255777	31256124	+	0	NA	Intergenic	Intergenic	-25099	NM_001243538	283710	Hs.591097	NM_001243538		LOC283710	-	uncharacterized LOC283710	protein-coding
332	chr16	4505158	4505803	4.51	4.25	5.3	-1.04	2.27E-05	0.00745	peak332	chr16	4505158	4505803	+	0	NA	intron (NM_001286270, intron 3 of 7).2	intron (NM_001286270, intron 3 of 7).2	9622	NM_001127205	3163	Hs.284279	NM_002134	ENSG00000103415	HMOX2	HO-2	heme oxygenase 2	protein-coding
333	chr11	1875851	1877620	5.72	5.85	4.97	0.88	2.27E-05	0.00745	peak333	chr11	1875851	1877620	+	0	NA	intron (NM_001013254, intron 1 of 10)	intron (NM_001013254, intron 1 of 10)	-3310	NR_107001	102465993		NR_107001	ENSG00000284594	MIR7847	hsa-mir-7847	microRNA 7847	ncRNA
334	chr7	88316426	88316985	4.43	4.13	5.31	-1.18	2.28E-05	0.00745	peak334	chr7	88316426	88316985	+	0	NA	Intergenic	L2a|LINE|L2	-9792	NM_001205315	79689	Hs.521008	NM_024636	ENSG00000127954	STEAP4	STAMP2|SchLAH|TIARP|TNFAIP9	STEAP4 metalloreductase	protein-coding
335	chr5	32531575	32532494	5.3	5.07	6.02	-0.95	2.28E-05	0.00745	peak335	chr5	32531575	32532494	+	0	NA	Intergenic	Intergenic	-53465	NM_006713	10923	Hs.229641	NM_006713	ENSG00000113387	SUB1	P15|PC4|p14	SUB1 regulator of transcription	protein-coding
336	chr5	47453994	47454226	3.7	3.92	1.89	2.03	2.28E-05	0.00745	peak336	chr5	47453994	47454226	+	0	NA	Intergenic	ALR/Alpha|Satellite|centr	-1757992	NM_021072	348980	Hs.353176	NM_021072	ENSG00000164588	HCN1	BCNG-1|BCNG1|EIEE24|HAC-2	hyperpolarization activated cyclic nucleotide gated potassium channel 1	protein-coding
337	chr15	71279040	71279606	4.57	4.75	3.37	1.38	2.29E-05	0.00745	peak337	chr15	71279040	71279606	+	0	NA	intron (NM_024817, intron 5 of 16)	intron (NM_024817, intron 5 of 16)	-90264	NR_120350	101929196	Hs.680472	NR_120348		THSD4-AS1	-	THSD4 antisense RNA 1	ncRNA
338	chr9	43745500	43746118	4.96	5.19	2.96	2.23	2.35E-05	0.00758	peak338	chr9	43745500	43746118	+	0	NA	Intergenic	ALR/Alpha|Satellite|centr	957409	NR_131213	105500239		NR_131213		XLOC_007697	-	uncharacterized LOC105500239	ncRNA
339	chr15	90165347	90166445	5.68	5.37	6.56	-1.19	2.35E-05	0.00758	peak339	chr15	90165347	90166445	+	0	NA	Intergenic	Intergenic	-19024	NM_001324030	10509	Hs.474935	NM_020210	ENSG00000185033	SEMA4B	SEMAC|SemC	semaphorin 4B	protein-coding
340	chr15	45445054	45446171	5.94	5.7	6.66	-0.96	2.36E-05	0.00758	peak340	chr15	45445054	45446171	+	0	NA	Intergenic	Intergenic	12562	NR_030599	100126311		NR_030599	ENSG00000284386	MIR147B	MIRN147B|mir-147b	microRNA 147b	ncRNA
341	chr14_GL000225v1_random	185922	187950	6.49	6.69	5.04	1.65	2.36E-05	0.00758	peak341	chr14_GL000225v1_random	185922	187950	+	0	NA	NA	Intergenic	NA	NA	NA
342	chr8	28442674	28443122	4.63	4.32	5.5	-1.18	2.36E-05	0.00758	peak342	chr8	28442674	28443122	+	0	NA	intron (NM_172366, intron 7 of 8)	intron (NM_172366, intron 7 of 8)	47420	NM_001258211	157574	Hs.741522	NM_172366	ENSG00000214050	FBXO16	FBX16	F-box protein 16	protein-coding
343	chr15	20656899	20657807	4.57	4.79	2.83	1.96	2.37E-05	0.00758	peak343	chr15	20656899	20657807	+	0	NA	Intergenic	Intergenic	95004	NR_027411	729786	Hs.592025	NR_027411	ENSG00000181984	GOLGA8CP	GOLGA8C	golgin A8 family member C, pseudogene	pseudo
344	chr20	28838980	28843285	8.42	8.67	5.97	2.7	2.39E-05	0.00762	peak344	chr20	28838980	28843285	+	0	NA	Intergenic	ALR/Alpha|Satellite|centr	-238467	NR_132315	100289097	Hs.529357	NR_132315	ENSG00000282826	FRG1CP	-	FSHD region gene 1 family member C, pseudogene	pseudo
345	chr22	18730091	18731246	8.08	8.33	5.7	2.63	2.40E-05	0.00765	peak345	chr22	18730091	18731246	+	0	NA	Intergenic	AluSc8|SINE|Alu	-3246	NR_136561	642643		NR_136561	ENSG00000182824	FAM230E	LINC01662	family with sequence similarity 230 member E	ncRNA
346	chr4	122539871	122540696	4.53	4.72	3.19	1.53	2.43E-05	0.0077	peak346	chr4	122539871	122540696	+	0	NA	Intergenic	Intergenic	-78700	NR_104126	100996941	Hs.439487	NR_104126	ENSG00000227145	IL21-AS1	-	IL21 antisense RNA 1	ncRNA
347	chr8	44088612	44089521	5.04	5.26	3.35	1.9	2.44E-05	0.00772	peak347	chr8	44088612	44089521	+	0	NA	Intergenic	ALR/Alpha|Satellite|centr	796624	NM_001005365	340441	Hs.531579	NM_001002920	ENSG00000188877	POTEA	A26A1|CT104.3|POTE-8|POTE8	POTE ankyrin domain family member A	protein-coding
348	chr3	15973833	15974351	4.46	4.64	3.25	1.39	2.45E-05	0.00774	peak348	chr3	15973833	15974351	+	0	NA	Intergenic	MER96|DNA|hAT-Tip100	100321	NR_030289	693148		NR_030289	ENSG00000207815	MIR563	MIRN563|hsa-mir-563	microRNA 563	ncRNA
349	chr14	91392844	91393585	5.95	5.68	6.73	-1.05	2.46E-05	0.00774	peak349	chr14	91392844	91393585	+	0	NA	intron (NM_001080414, intron 3 of 29)	MIRb|SINE|MIR	24630	NM_001080414	440193	Hs.525536	NM_001080414	ENSG00000015133	CCDC88C	DAPLE|HKRP2|HYC1|KIAA1509|SCA40	coiled-coil domain containing 88C	protein-coding
350	chr12	36372290	36372930	4.29	4.51	2.45	2.06	2.47E-05	0.00774	peak350	chr12	36372290	36372930	+	0	NA	Intergenic	ALR/Alpha|Satellite|centr	-1944145	NM_001308340	144245	Hs.259305	NM_001013620	ENSG00000175548	ALG10B	ALG10|KCR1	ALG10 alpha-1,2-glucosyltransferase B	protein-coding
351	chr20	37315403	37316992	6.38	6.2	6.95	-0.75	2.47E-05	0.00774	peak351	chr20	37315403	37316992	+	0	NA	intron (NM_001003897, intron 2 of 2)	intron (NM_001003897, intron 2 of 2)	26549	NM_022077	63905	Hs.6126	NM_022077	ENSG00000101363	MANBAL	-	mannosidase beta like	protein-coding
352	chr10	133174062	133174494	4.77	4.22	6.01	-1.79	2.50E-05	0.0078	peak352	chr10	133174062	133174494	+	0	NA	intron (NM_152643, intron 3 of 29)	L2b|LINE|L2	13824	NM_001347866	85442	Hs.530685	NM_152643	ENSG00000171798	KNDC1	C10orf23|RASGEF2|Very-KIND|bB439H18.3|v-KIND	kinase non-catalytic C-lobe domain containing 1	protein-coding
353	chr9	44861828	44862319	4.34	4.58	2.12	2.46	2.52E-05	0.00782	peak353	chr9	44861828	44862319	+	0	NA	Intergenic	ALR/Alpha|Satellite|centr	2073673	NR_131213	105500239		NR_131213		XLOC_007697	-	uncharacterized LOC105500239	ncRNA
354	chr5	47905116	47905389	3.85	4.1	1.56	2.54	2.52E-05	0.00782	peak354	chr5	47905116	47905389	+	0	NA	Intergenic	ALR/Alpha|Satellite|centr	-2209134	NM_021072	348980	Hs.353176	NM_021072	ENSG00000164588	HCN1	BCNG-1|BCNG1|EIEE24|HAC-2	hyperpolarization activated cyclic nucleotide gated potassium channel 1	protein-coding
355	chr22	18896122	18896936	7.77	8.01	5.67	2.34	2.54E-05	0.00783	peak355	chr22	18896122	18896936	+	0	NA	Intergenic	HSATI|Satellite|Satellite	-2098	NR_136571	100996432	Hs.631668	NR_136571		FAM230F	LINC01663	family with sequence similarity 230 member F	ncRNA
356	chr16	38214472	38215341	5.08	5.29	3.5	1.79	2.54E-05	0.00783	peak356	chr16	38214472	38215341	+	0	NA	Intergenic	ALR/Alpha|Satellite|centr	2468354	NR_033985	400533	Hs.499135	NR_033985	ENSG00000261122	LINC02167	-	long intergenic non-protein coding RNA 2167	ncRNA
357	chr16	36840207	36840898	4.89	5.1	3.24	1.86	2.55E-05	0.00783	peak357	chr16	36840207	36840898	+	0	NA	Intergenic	ALR/Alpha|Satellite|centr	1094000	NR_033985	400533	Hs.499135	NR_033985	ENSG00000261122	LINC02167	-	long intergenic non-protein coding RNA 2167	ncRNA
358	chr22_KI270731v1_random	128256	128855	6.29	6.51	4.51	2	2.56E-05	0.00783	peak358	chr22_KI270731v1_random	128256	128855	+	0	NA	Intergenic	HSATI|Satellite|Satellite	59413	NR_003267	2679	Hs.595809	NR_003267	ENSG00000197421	GGT3P	GGT3	gamma-glutamyltransferase 3 pseudogene	pseudo
359	chr10	40831314	40831943	5.39	5.59	3.91	1.68	2.57E-05	0.00783	peak359	chr10	40831314	40831943	+	0	NA	Intergenic	ALR/Alpha|Satellite|centr	1536417	NR_024380	441666	Hs.255729	NR_024380	ENSG00000215146	LOC441666	-	zinc finger protein 91 pseudogene	pseudo
360	chr18	15562981	15563776	4.78	4.98	3.28	1.7	2.57E-05	0.00783	peak360	chr18	15562981	15563776	+	0	NA	Intergenic	ALR/Alpha|Satellite|centr	-237459	NR_027417	644669	Hs.579474	NR_027417	ENSG00000215512	LOC644669	-	ankyrin repeat domain 30B pseudogene	pseudo
361	chr21	19999670	20000083	4.14	4.35	2.51	1.84	2.59E-05	0.00788	peak361	chr21	19999670	20000083	+	0	NA	Intergenic	LTR2|LTR|ERV1	-100121	NR_146910	105372746	Hs.580899	NR_146910	ENSG00000233480	LINC01683	C21orf40	long intergenic non-protein coding RNA 1683	ncRNA
362	chrUn_KI270519v1	51293	51530	4.17	4.38	2.46	1.93	2.62E-05	0.00792	peak362	chrUn_KI270519v1	51293	51530	+	0	NA	NA	ALR/Alpha|Satellite|centr	NA	NA	NA
363	chr12	16573503	16574171	4.94	5.12	3.76	1.35	2.62E-05	0.00792	peak363	chr12	16573503	16574171	+	0	NA	intron (NR_045013, intron 3 of 4)	intron (NR_045013, intron 3 of 4)	31542	NM_001243611	55885	Hs.504908	NM_018640	ENSG00000048540	LMO3	RBTN3|RBTNL2|RHOM3|Rhom-3	LIM domain only 3	protein-coding
364	chr12	31896549	31897246	4.56	4.29	5.34	-1.05	2.63E-05	0.00792	peak364	chr12	31896549	31897246	+	0	NA	Intergenic	Intergenic	-9694	NR_135029	105369723	Hs.736954	NR_135029	ENSG00000255760	LINC02422	-	long intergenic non-protein coding RNA 2422	ncRNA
365	chr13	114148193	114148895	4.8	4.61	5.45	-0.84	2.63E-05	0.00792	peak365	chr13	114148193	114148895	+	0	NA	Intergenic	Intergenic	-15921	NM_007368	22821	Hs.593075	NM_007368	ENSG00000185989	RASA3	GAP1IP4BP|GAPIII	RAS p21 protein activator 3	protein-coding
366	chr6	43702778	43703350	4.99	4.71	5.83	-1.12	2.64E-05	0.00794	peak366	chr6	43702778	43703350	+	0	NA	Intergenic	Intergenic	-15252	NM_018135	55168	Hs.520149	NM_018135	ENSG00000096080	MRPS18A	HumanS18b|MRP-S18-3|MRP-S18-a|MRPS18-3|S18bmt|S18mt-a	mitochondrial ribosomal protein S18A	protein-coding
367	chr16	37400083	37400319	3.68	3.91	1.69	2.22	2.67E-05	0.00796	peak367	chr16	37400083	37400319	+	0	NA	Intergenic	ALR/Alpha|Satellite|centr	1653649	NR_033985	400533	Hs.499135	NR_033985	ENSG00000261122	LINC02167	-	long intergenic non-protein coding RNA 2167	ncRNA
368	chr3	91639686	91640169	4.04	4.3	1.43	2.87	2.68E-05	0.00796	peak368	chr3	91639686	91640169	+	0	NA	Intergenic	ALR/Alpha|Satellite|centr	2334154	NM_001314077	5627	Hs.64016	NM_000313	ENSG00000184500	PROS1	PROS|PS21|PS22|PS23|PS24|PS25|PSA|THPH5|THPH6	protein S	protein-coding
369	chr10	38956516	38956934	4	4.22	2.1	2.12	2.68E-05	0.00796	peak369	chr10	38956516	38956934	+	0	NA	Intergenic	Intergenic	260129	NR_045000	399746	Hs.742607	NR_045000		ACTR3BP5	FKSG74	ACTR3B pseudogene 5	pseudo
370	chr13	113815207	113817163	6.46	6.57	5.9	0.67	2.68E-05	0.00796	peak370	chr13	113815207	113817163	+	0	NA	intron (NR_044995, intron 1 of 4)	intron (NR_044995, intron 1 of 4)	575	NR_044995	650669	Hs.369201	NM_001039799		GAS6-AS1	-	GAS6 antisense RNA 1	ncRNA
371	chr1	103608491	103609111	3.73	3.99	0.99	2.99	2.71E-05	0.00803	peak371	chr1	103608491	103609111	+	0	NA	Intergenic	Intergenic	-8531	NM_000699	279	Hs.654437	NM_000699	ENSG00000243480	AMY2A	AMY2|PA	amylase alpha 2A (pancreatic)	protein-coding
372	chr7	60763366	60764563	6.01	6.22	4.44	1.77	2.75E-05	0.00811	peak372	chr7	60763366	60764563	+	0	NA	Intergenic	ALR/Alpha|Satellite|centr	2540092	NR_003952	643955	Hs.583308	NR_003952	ENSG00000185037	ZNF733P	ZNF733	zinc finger protein 733, pseudogene	pseudo
373	chr6	58699774	58701364	6.01	6.22	4.46	1.76	2.79E-05	0.00822	peak373	chr6	58699774	58701364	+	0	NA	Intergenic	ALR/Alpha|Satellite|centr	-739123	NR_132996	106660612	Hs.561539	NR_125727	ENSG00000215190	LINC00680	-	long intergenic non-protein coding RNA 680	ncRNA
374	chr1	156140298	156143653	6.71	6.89	5.51	1.38	2.80E-05	0.00824	peak374	chr1	156140298	156143653	+	0	NA	Intergenic	AluSg|SINE|Alu	-7969	NM_001193301	64218	Hs.408846	NM_022367	ENSG00000196189	SEMA4A	CORD10|RP35|SEMAB|SEMB	semaphorin 4A	protein-coding
375	chrUn_KI270519v1	52863	53348	4.71	4.92	2.93	1.99	2.82E-05	0.00825	peak375	chrUn_KI270519v1	52863	53348	+	0	NA	NA	ALR/Alpha|Satellite|centr	NA	NA	NA
376	chr1	19448348	19449476	5.6	5.38	6.28	-0.9	2.84E-05	0.00829	peak376	chr1	19448348	19449476	+	0	NA	exon (NM_001206541, exon 2 of 9)	exon (NM_001206541, exon 2 of 9)	35795	NM_001282162	832	Hs.432760	NM_004930	ENSG00000077549	CAPZB	CAPB|CAPPB|CAPZ	capping actin protein of muscle Z-line subunit beta	protein-coding
377	chr9	134924825	134925747	6.26	5.97	7.1	-1.12	2.85E-05	0.00829	peak377	chr9	134924825	134925747	+	0	NA	Intergenic	HERVL-int|LTR|ERVL	-7283	NM_002003	2219	Hs.440898	NM_002003	ENSG00000085265	FCN1	FCNM	ficolin 1	protein-coding
378	chr4	113467686	113468781	5.36	5.54	4.15	1.4	2.87E-05	0.00834	peak378	chr4	113467686	113468781	+	0	NA	intron (NM_001321590, intron 15 of 18)	intron (NM_001321590, intron 15 of 18)	175394	NM_001354280	287	Hs.620557	NM_001148	ENSG00000145362	ANK2	ANK-2|LQT4|brank-2	ankyrin 2	protein-coding
379	chr12	35902902	35903251	3.85	4.06	2.21	1.85	2.89E-05	0.00839	peak379	chr12	35902902	35903251	+	0	NA	Intergenic	ALR/Alpha|Satellite|centr	1880795	NM_032834	84920	Hs.102971	NM_032834	ENSG00000139133	ALG10	ALG10A|DIE2|KCR1	ALG10 alpha-1,2-glucosyltransferase	protein-coding
380	chr3	90801753	90802079	4.48	4.7	2.67	2.03	2.91E-05	0.0084	peak380	chr3	90801753	90802079	+	0	NA	Intergenic	ALR/Alpha|Satellite|centr	1694392	NM_182644	2042	Hs.123642	NM_005233	ENSG00000044524	EPHA3	EK4|ETK|ETK1|HEK|HEK4|TYRO4	EPH receptor A3	protein-coding
381	chr15	99915562	99916784	6.29	5.94	7.24	-1.3	2.93E-05	0.00843	peak381	chr15	99915562	99916784	+	0	NA	Intergenic	Intergenic	109150	NR_135737	400464	Hs.187134	NM_001013670	ENSG00000259363	LOC400464	-	ubiquitin conjugating enzyme E2 Q2 pseudogene	pseudo
382	chr1	123030488	123030761	4.06	4.3	2	2.3	2.94E-05	0.00843	peak382	chr1	123030488	123030761	+	0	NA	Intergenic	ALR/Alpha|Satellite|centr	1511512	NR_003955	647121	Hs.697682	NR_003955	ENSG00000231752	EMBP1	-	embigin pseudogene 1	pseudo
383	chr5	48006324	48006922	5.46	5.66	3.95	1.71	2.94E-05	0.00843	peak383	chr5	48006324	48006922	+	0	NA	Intergenic	ALR/Alpha|Satellite|centr	-2310505	NM_021072	348980	Hs.353176	NM_021072	ENSG00000164588	HCN1	BCNG-1|BCNG1|EIEE24|HAC-2	hyperpolarization activated cyclic nucleotide gated potassium channel 1	protein-coding
384	chr8	12527774	12528746	5.13	5.35	3.22	2.14	2.95E-05	0.00843	peak384	chr8	12527774	12528746	+	0	NA	intron (NR_040091, intron 5 of 6)	intron (NR_040091, intron 5 of 6)	91247	NR_040092	100506990	Hs.656893	NR_040091		LOC100506990	-	uncharacterized LOC100506990	ncRNA
385	chr9	60657699	60658535	5	5.23	2.98	2.25	2.97E-05	0.00846	peak385	chr9	60657699	60658535	+	0	NA	Intergenic	ALR/Alpha|Satellite|centr	-256290	NM_015667	26165	Hs.123004	NM_015667	ENSG00000276040	SPATA31A7	AEP1|C9orf36|C9orf36A|FAM75A4|FAM75A7|SPATA31A4	SPATA31 subfamily A member 7	protein-coding
386	chr15	20412736	20413994	5.54	5.74	3.95	1.79	2.98E-05	0.00846	peak386	chr15	20412736	20413994	+	0	NA	intron (NR_036432, intron 25 of 25)	L1PA4|LINE|L1	92815	NR_036432	283755	Hs.608918	NM_001024682	ENSG00000180229	HERC2P3	D15F37S4	hect domain and RLD 2 pseudogene 3	pseudo
387	chrUn_GL000216v2	92921	94002	5.43	5.65	3.7	1.95	2.98E-05	0.00846	peak387	chrUn_GL000216v2	92921	94002	+	0	NA	NA	AluJo|SINE|Alu	NA	NA	NA
388	chr7	60792634	60793344	5.17	5.37	3.69	1.68	3.03E-05	0.00858	peak388	chr7	60792634	60793344	+	0	NA	Intergenic	ALR/Alpha|Satellite|centr	2511067	NR_003952	643955	Hs.583308	NR_003952	ENSG00000185037	ZNF733P	ZNF733	zinc finger protein 733, pseudogene	pseudo
389	chr7	17679834	17680853	6.01	5.66	6.94	-1.28	3.05E-05	0.00858	peak389	chr7	17679834	17680853	+	0	NA	Intergenic	Intergenic	-121434	NR_110013	101927630	Hs.583400	NR_110013	ENSG00000236039	LOC101927630	-	uncharacterized LOC101927630	ncRNA
390	chr3	90582449	90582820	4.91	5.13	3.13	1.99	3.05E-05	0.00858	peak390	chr3	90582449	90582820	+	0	NA	Intergenic	ALR/Alpha|Satellite|centr	1475110	NM_182644	2042	Hs.123642	NM_005233	ENSG00000044524	EPHA3	EK4|ETK|ETK1|HEK|HEK4|TYRO4	EPH receptor A3	protein-coding
391	chr3	91178950	91179347	4.12	4.38	1.32	3.06	3.07E-05	0.00862	peak391	chr3	91178950	91179347	+	0	NA	Intergenic	ALR/Alpha|Satellite|centr	2071624	NM_182644	2042	Hs.123642	NM_005233	ENSG00000044524	EPHA3	EK4|ETK|ETK1|HEK|HEK4|TYRO4	EPH receptor A3	protein-coding
392	chr10	41425053	41425768	5.07	5.27	3.69	1.58	3.13E-05	0.00874	peak392	chr10	41425053	41425768	+	0	NA	Intergenic	ALR/Alpha|Satellite|centr	942635	NR_024380	441666	Hs.255729	NR_024380	ENSG00000215146	LOC441666	-	zinc finger protein 91 pseudogene	pseudo
393	chr14_GL000225v1_random	189382	190534	6.01	6.21	4.44	1.77	3.13E-05	0.00874	peak393	chr14_GL000225v1_random	189382	190534	+	0	NA	NA	(TGGAA)n|Simple_repeat|Simple_repeat	NA	NA	NA
394	chr14_GL000225v1_random	168020	168755	4.57	4.79	2.8	1.99	3.14E-05	0.00874	peak394	chr14_GL000225v1_random	168020	168755	+	0	NA	NA	Intergenic	NA	NA	NA
395	chr1	124166182	124166441	4.03	4.25	2.28	1.97	3.17E-05	0.0088	peak395	chr1	124166182	124166441	+	0	NA	Intergenic	ALR/Alpha|Satellite|centr	2647199	NR_003955	647121	Hs.697682	NR_003955	ENSG00000231752	EMBP1	-	embigin pseudogene 1	pseudo
396	chr21	26546369	26547218	4.91	4.52	5.93	-1.41	3.17E-05	0.0088	peak396	chr21	26546369	26547218	+	0	NA	intron (NR_135515, intron 2 of 3)	Arthur1|DNA|hAT-Tip100	26611	NM_001320768	116159	Hs.37445	NM_052954	ENSG00000166265	CYYR1	C21orf95	cysteine and tyrosine rich 1	protein-coding
397	chr9	44505843	44506365	4	4.26	1.26	3	3.20E-05	0.00886	peak397	chr9	44505843	44506365	+	0	NA	Intergenic	ALR/Alpha|Satellite|centr	1717704	NR_131213	105500239		NR_131213		XLOC_007697	-	uncharacterized LOC105500239	ncRNA
398	chr1	40956510	40956723	3.82	3.48	4.75	-1.27	3.24E-05	0.00893	peak398	chr1	40956510	40956723	+	0	NA	Intergenic	Charlie17|DNA|hAT-Charlie	-22683	NR_125440	1503	Hs.473087	NM_001905	ENSG00000171793	CTPS1	CTPS|GATD5|IMD24	CTP synthase 1	protein-coding
399	chr6	58701419	58702773	5.65	5.85	4.15	1.69	3.24E-05	0.00893	peak399	chr6	58701419	58702773	+	0	NA	Intergenic	ALR/Alpha|Satellite|centr	-740650	NR_132996	106660612	Hs.561539	NR_125727	ENSG00000215190	LINC00680	-	long intergenic non-protein coding RNA 680	ncRNA
400	chr15	21061909	21062635	4.38	4.61	2.44	2.17	3.26E-05	0.00895	peak400	chr15	21061909	21062635	+	0	NA	Intergenic	Intergenic	58995	NR_145444	654499		NR_145444		FAM30C	HsT16041|KIAA0125P2	family with sequence similarity 30 member C	ncRNA
401	chr17	26122585	26122771	4.2	4.45	1.75	2.7	3.29E-05	0.00899	peak401	chr17	26122585	26122771	+	0	NA	Intergenic	ALR/Alpha|Satellite|centr	966563	NR_135673	105371703	Hs.649918	NR_135673		LOC105371703	-	uncharacterized LOC105371703	ncRNA
402	chr1	122709741	122710206	5.07	5.28	3.32	1.97	3.29E-05	0.00899	peak402	chr1	122709741	122710206	+	0	NA	Intergenic	ALR/Alpha|Satellite|centr	1190861	NR_003955	647121	Hs.697682	NR_003955	ENSG00000231752	EMBP1	-	embigin pseudogene 1	pseudo
403	chr7	58689080	58689509	4.3	4.53	2.27	2.26	3.31E-05	0.00902	peak403	chr7	58689080	58689509	+	0	NA	Intergenic	ALR/Alpha|Satellite|centr	1239117	NM_001159279	441234	Hs.533121	NM_001159279	ENSG00000182111	ZNF716	-	zinc finger protein 716	protein-coding
404	chr11	78934972	78936161	5.57	5.36	6.23	-0.86	3.33E-05	0.00905	peak404	chr11	78934972	78936161	+	0	NA	intron (NM_001098816, intron 6 of 33)	intron (NM_001098816, intron 6 of 33)	-360702	NM_024678	79731	Hs.503389	NM_024678	ENSG00000137513	NARS2	DFNB94|SLM5|asnRS	asparaginyl-tRNA synthetase 2, mitochondrial	protein-coding
405	chr3	90996599	90996954	4.1	4.33	2.09	2.23	3.34E-05	0.00906	peak405	chr3	90996599	90996954	+	0	NA	Intergenic	ALR/Alpha|Satellite|centr	1889252	NM_182644	2042	Hs.123642	NM_005233	ENSG00000044524	EPHA3	EK4|ETK|ETK1|HEK|HEK4|TYRO4	EPH receptor A3	protein-coding
406	chr1	244237275	244238052	4.96	4.64	5.86	-1.22	3.40E-05	0.00919	peak406	chr1	244237275	244238052	+	0	NA	Intergenic	Intergenic	-114972	NM_001276349	200159	Hs.442703	NM_001012970	ENSG00000173728	C1orf100	-	chromosome 1 open reading frame 100	protein-coding
407	chr21	38780762	38781469	5.89	5.56	6.8	-1.24	3.41E-05	0.00919	peak407	chr21	38780762	38781469	+	0	NA	Intergenic	L1MB5|LINE|L1	-7638	NR_027065	400866	Hs.278704	NM_001001789	ENSG00000223806	LINC00114	C21orf24|NCRNA00114	long intergenic non-protein coding RNA 114	ncRNA
408	chr9	45301031	45301327	3.9	4.15	1.44	2.71	3.42E-05	0.0092	peak408	chr9	45301031	45301327	+	0	NA	Intergenic	ALR/Alpha|Satellite|centr	2512779	NR_131213	105500239		NR_131213		XLOC_007697	-	uncharacterized LOC105500239	ncRNA
409	chr15	20261471	20265380	7.51	7.71	6	1.71	3.44E-05	0.00924	peak409	chr15	20261471	20265380	+	0	NA	Intergenic	AluSz6|SINE|Alu	-19319	NR_038836	646096	Hs.448789	NR_038836	ENSG00000259156	CHEK2P2	-	checkpoint kinase 2 pseudogene 2	pseudo
410	chr10	16966760	16967502	4.69	4.29	5.73	-1.44	3.50E-05	0.00932	peak410	chr10	16966760	16967502	+	0	NA	intron (NM_001081, intron 31 of 66)	intron (NM_001081, intron 31 of 66)	-149677	NM_012425	6251	Hs.524161	NM_012425	ENSG00000148484	RSU1	RSP-1	Ras suppressor protein 1	protein-coding
411	chr9	43918003	43918322	3.96	4.23	0.93	3.29	3.50E-05	0.00932	peak411	chr9	43918003	43918322	+	0	NA	Intergenic	ALR/Alpha|Satellite|centr	1129762	NR_131213	105500239		NR_131213		XLOC_007697	-	uncharacterized LOC105500239	ncRNA
412	chr19	26807855	26808235	5.4	5.6	3.91	1.69	3.50E-05	0.00932	peak412	chr19	26807855	26808235	+	0	NA	Intergenic	ALR/Alpha|Satellite|centr	-985386	NR_146735	101927151	Hs.567934	NR_110687	ENSG00000267575	LOC101927151	-	uncharacterized LOC101927151	ncRNA
413	chr6	58760710	58761685	5	5.21	3.36	1.84	3.51E-05	0.00932	peak413	chr6	58760710	58761685	+	0	NA	Intergenic	ALR/Alpha|Satellite|centr	-799751	NR_132996	106660612	Hs.561539	NR_125727	ENSG00000215190	LINC00680	-	long intergenic non-protein coding RNA 680	ncRNA
414	chr6	58950012	58950617	4.4	4.62	2.57	2.06	3.51E-05	0.00932	peak414	chr6	58950012	58950617	+	0	NA	Intergenic	ALR/Alpha|Satellite|centr	-988868	NR_132996	106660612	Hs.561539	NR_125727	ENSG00000215190	LINC00680	-	long intergenic non-protein coding RNA 680	ncRNA
415	chr7	59973851	59974387	4.33	4.54	2.66	1.87	3.53E-05	0.00934	peak415	chr7	59973851	59974387	+	0	NA	Intergenic	ALR/Alpha|Satellite|centr	2523942	NM_001159279	441234	Hs.533121	NM_001159279	ENSG00000182111	ZNF716	-	zinc finger protein 716	protein-coding
416	chr16	87401053	87402275	4.81	4.96	3.9	1.06	3.54E-05	0.00934	peak416	chr16	87401053	87402275	+	0	NA	intron (NM_022818, intron 2 of 3)	AluSx1|SINE|Alu	9469	NM_022818	81631	Hs.356061	NM_022818	ENSG00000140941	MAP1LC3B	ATG8F|LC3B|MAP1A/1BLC3|MAP1LC3B-a	microtubule associated protein 1 light chain 3 beta	protein-coding
417	chr4	111641817	111642388	4.78	4.95	3.63	1.32	3.55E-05	0.00934	peak417	chr4	111641817	111642388	+	0	NA	Intergenic	Intergenic	-503295	NM_152400	132720	Hs.23439	NM_152400	ENSG00000174749	FAM241A	C4orf32	family with sequence similarity 241 member A	protein-coding
418	chr15	22222581	22230837	8.29	8.48	6.91	1.57	3.58E-05	0.00937	peak418	chr15	22222581	22230837	+	0	NA	Intergenic	Intergenic	-1380	NR_031672	100302233		NR_031672	ENSG00000221641	MIR1268A	MIR1268|MIRN1268|hsa-mir-1268|hsa-mir-1268a	microRNA 1268a	ncRNA
419	chr9	44051430	44052310	4.74	4.96	2.95	2.01	3.58E-05	0.00937	peak419	chr9	44051430	44052310	+	0	NA	Intergenic	ALR/Alpha|Satellite|centr	1263470	NR_131213	105500239		NR_131213		XLOC_007697	-	uncharacterized LOC105500239	ncRNA
420	chr9	44020952	44021261	3.95	4.19	1.83	2.35	3.60E-05	0.00937	peak420	chr9	44020952	44021261	+	0	NA	Intergenic	ALR/Alpha|Satellite|centr	1232706	NR_131213	105500239		NR_131213		XLOC_007697	-	uncharacterized LOC105500239	ncRNA
421	chr13	41492282	41493435	6.37	6.11	7.16	-1.04	3.61E-05	0.00937	peak421	chr13	41492282	41493435	+	0	NA	Intergenic	MIR3|SINE|MIR	35452	NM_014059	28984	Hs.507866	NM_014059	ENSG00000102760	RGCC	C13orf15|RGC-32|RGC32|bA157L14.2	regulator of cell cycle	protein-coding
422	chr5	151085193	151087541	6.91	6.6	7.79	-1.18	3.61E-05	0.00937	peak422	chr5	151085193	151087541	+	0	NA	intron (NM_001252390, intron 1 of 17)	intron (NM_001252390, intron 1 of 17)	819	NM_001252391	10318	Hs.355141	NM_006058	ENSG00000145901	TNIP1	ABIN-1|NAF1|VAN|nip40-1	TNFAIP3 interacting protein 1	protein-coding
423	chr4	168155855	168156222	4.59	4.88	-0.01	4.89	3.61E-05	0.00937	peak423	chr4	168155855	168156222	+	0	NA	intron (NM_007193, intron 3 of 11)	(AT)n|Simple_repeat|Simple_repeat	63501	NM_007193	11199	Hs.188401	NM_007193	ENSG00000109511	ANXA10	ANX14	annexin A10	protein-coding
424	chr8	133265865	133266385	4.16	4.34	2.88	1.46	3.62E-05	0.00939	peak424	chr8	133265865	133266385	+	0	NA	intron (NM_001258432, intron 1 of 13)	intron (NM_001258432, intron 1 of 13)	31179	NM_001258433	10397	Hs.372914	NM_006096	ENSG00000104419	NDRG1	CAP43|CMT4D|DRG-1|DRG1|GC4|HMSNL|NDR1|NMSL|PROXY1|RIT42|RTP|TARG1|TDD5	N-myc downstream regulated 1	protein-coding
425	chrUn_KI270750v1	3392	4906	5.67	5.87	4.19	1.69	3.65E-05	0.00944	peak425	chrUn_KI270750v1	3392	4906	+	0	NA	NA	HSMAR2|DNA|TcMar-Mariner	NA	NA	NA
426	chr3	91056201	91056542	3.86	4.12	1.04	3.09	3.68E-05	0.00947	peak426	chr3	91056201	91056542	+	0	NA	Intergenic	ALR/Alpha|Satellite|centr	1948847	NM_182644	2042	Hs.123642	NM_005233	ENSG00000044524	EPHA3	EK4|ETK|ETK1|HEK|HEK4|TYRO4	EPH receptor A3	protein-coding
427	chr16	10821133	10821723	4.55	4.11	5.64	-1.52	3.72E-05	0.00955	peak427	chr16	10821133	10821723	+	0	NA	Intergenic	Intergenic	-2634	NR_134904	780776	Hs.371576	NM_001079512	ENSG00000166676	TVP23A	FAM18A|YDR084C	trans-golgi network vesicle protein 23 homolog A	protein-coding
428	chr3	150739503	150740092	4.59	4.31	5.41	-1.1	3.73E-05	0.00955	peak428	chr3	150739503	150740092	+	0	NA	promoter-TSS (NR_121657)	promoter-TSS (NR_121657)	-812	NR_121657	101928105		NR_121657		LOC101928105	-	uncharacterized LOC101928105	ncRNA
429	chr12	69328507	69329100	4.37	4.11	5.15	-1.04	3.73E-05	0.00955	peak429	chr12	69328507	69329100	+	0	NA	Intergenic	Charlie20a|DNA|hAT-Charlie	-19551	NM_000239	4069	Hs.524579	NM_000239	ENSG00000090382	LYZ	LYZF1|LZM	lysozyme	protein-coding
430	chrUn_GL000220v1	93538	94140	5.19	5.34	4.32	1.01	3.74E-05	0.00955	peak430	chrUn_GL000220v1	93538	94140	+	0	NA	Intergenic	Intergenic	-3290	NR_038958	100507412	Hs.426704	NR_038958		LOC100507412	-	uncharacterized LOC100507412	ncRNA
431	chr5	48802632	48803019	4.59	4.8	2.93	1.87	3.75E-05	0.00955	peak431	chr5	48802632	48803019	+	0	NA	Intergenic	ALR/Alpha|Satellite|centr	1638575	NM_198449	133418	Hs.561411	NM_198449	ENSG00000170571	EMB	GP70	embigin	protein-coding
432	chr9	125239508	125240366	4.06	4.25	2.7	1.55	3.77E-05	0.00958	peak432	chr9	125239508	125240366	+	0	NA	intron (NM_005347, intron 3 of 7)	intron (NM_005347, intron 3 of 7)	1450	NM_005347	3309	Hs.743241	NM_005347	ENSG00000044574	HSPA5	BIP|GRP78|HEL-S-89n|MIF2	heat shock protein family A (Hsp70) member 5	protein-coding
433	chrUn_KI270744v1	159022	160143	5.53	5.7	4.35	1.36	3.78E-05	0.00959	peak433	chrUn_KI270744v1	159022	160143	+	0	NA	NA	L1PA14|LINE|L1	NA	NA	NA
434	chrUn_KI270750v1	10455	11140	4.5	4.73	2.54	2.19	3.81E-05	0.00962	peak434	chrUn_KI270750v1	10455	11140	+	0	NA	NA	Intergenic	NA	NA	NA
435	chr3	9795079	9795776	5.06	4.84	5.77	-0.93	3.81E-05	0.00962	peak435	chr3	9795079	9795776	+	0	NA	intron (NM_001198780, intron 1 of 5)	intron (NM_001198780, intron 1 of 5)	2310	NM_001198780	10093	Hs.323342	NM_005718	ENSG00000241553	ARPC4	ARC20|P20-ARC	actin related protein 2/3 complex subunit 4	protein-coding
436	chr19_GL949747v2_alt	343084	343715	3.65	2.99	5.03	-2.04	3.84E-05	0.00962	peak436	chr19_GL949747v2_alt	343084	343715	+	0	NA	intron (NM_001289027, intron 1 of 8).4	intron (NM_001289027, intron 1 of 8).4	3119	NR_110279	3903	Hs.572535	NM_002287	ENSG00000167613	LAIR1	CD305|LAIR-1	leukocyte associated immunoglobulin like receptor 1	protein-coding
437	chr22	14307098	14308716	6.45	6.66	4.88	1.78	3.84E-05	0.00962	peak437	chr22	14307098	14308716	+	0	NA	Intergenic	ALR/Alpha|Satellite|centr	-1220252	NM_001005239	81061	Hs.554706	NM_001005239	ENSG00000130538	OR11H1	OR11H12|OR22-1	olfactory receptor family 11 subfamily H member 1	protein-coding
438	chr15	20248126	20261216	9.33	9.53	7.9	1.63	3.84E-05	0.00962	peak438	chr15	20248126	20261216	+	0	NA	Intergenic	Intergenic	-28073	NR_038836	646096	Hs.448789	NR_038836	ENSG00000259156	CHEK2P2	-	checkpoint kinase 2 pseudogene 2	pseudo
439	chr1	124209097	124209459	4.28	4.49	2.7	1.79	3.86E-05	0.00966	peak439	chr1	124209097	124209459	+	0	NA	Intergenic	ALR/Alpha|Satellite|centr	2690166	NR_003955	647121	Hs.697682	NR_003955	ENSG00000231752	EMBP1	-	embigin pseudogene 1	pseudo
440	chr1	26833344	26834197	5.67	5.47	6.33	-0.87	3.87E-05	0.00967	peak440	chr1	26833344	26834197	+	0	NA	intron (NM_032283, intron 2 of 7)	intron (NM_032283, intron 2 of 7)	7060	NM_032283	84243	Hs.523710	NM_032283	ENSG00000204160	ZDHHC18	DHHC-18|DHHC18	zinc finger DHHC-type containing 18	protein-coding
441	chr4	56804633	56805040	3.53	3.75	1.7	2.04	3.90E-05	0.00968	peak441	chr4	56804633	56805040	+	0	NA	Intergenic	L2a|LINE|L2	16637	NR_073417	6691	Hs.98243	NM_021114	ENSG00000128040	SPINK2	HUSI-II|SPGF29	serine peptidase inhibitor, Kazal type 2	protein-coding
442	chr5	47469754	47470104	4.68	4.88	3.12	1.76	3.90E-05	0.00968	peak442	chr5	47469754	47470104	+	0	NA	Intergenic	ALR/Alpha|Satellite|centr	-1773811	NM_021072	348980	Hs.353176	NM_021072	ENSG00000164588	HCN1	BCNG-1|BCNG1|EIEE24|HAC-2	hyperpolarization activated cyclic nucleotide gated potassium channel 1	protein-coding
443	chr13	30745741	30746536	5.58	5.28	6.43	-1.14	3.91E-05	0.00968	peak443	chr13	30745741	30746536	+	0	NA	intron (NM_001204406, intron 3 of 5)	intron (NM_001204406, intron 3 of 5)	10630	NM_001629	241	Hs.507658	NM_001629	ENSG00000132965	ALOX5AP	FLAP	arachidonate 5-lipoxygenase activating protein	protein-coding
444	chr10	39619796	39620310	3.94	4.2	1.1	3.09	3.93E-05	0.00971	peak444	chr10	39619796	39620310	+	0	NA	Intergenic	ALR/Alpha|Satellite|centr	923457	NR_045000	399746	Hs.742607	NR_045000		ACTR3BP5	FKSG74	ACTR3B pseudogene 5	pseudo
445	chr19	47371126	47371643	3.67	3.24	4.76	-1.51	3.93E-05	0.00971	peak445	chr19	47371126	47371643	+	0	NA	intron (NM_014681, intron 7 of 16)	MIR|SINE|MIR	22103	NM_014681	9704	Hs.151706	NM_014681	ENSG00000134815	DHX34	DDX34|HRH1	DExH-box helicase 34	protein-coding
446	chr3	93186778	93187325	4.21	4.46	1.76	2.7	3.97E-05	0.00977	peak446	chr3	93186778	93187325	+	0	NA	Intergenic	ALR/Alpha|Satellite|centr	787030	NM_001314077	5627	Hs.64016	NM_000313	ENSG00000184500	PROS1	PROS|PS21|PS22|PS23|PS24|PS25|PSA|THPH5|THPH6	protein S	protein-coding
447	chr15	22272917	22274955	6.26	6.46	4.77	1.69	3.98E-05	0.00977	peak447	chr15	22272917	22274955	+	0	NA	intron (NR_033735, intron 1 of 2)	L1ME2z|LINE|L1	15322	NR_033735	646396	Hs.451294	NR_033735		REREP3	-	arginine-glutamic acid dipeptide repeats pseudogene 3	pseudo
448	chr20	4810182	4810897	4.6	4.36	5.34	-0.98	4.00E-05	0.00978	peak448	chr20	4810182	4810897	+	0	NA	intron (NM_014737, intron 2 of 11)	intron (NM_014737, intron 2 of 11)	4584	NM_170774	9770	Hs.631504	NM_014737	ENSG00000101265	RASSF2	CENP-34|RASFADIN	Ras association domain family member 2	protein-coding
449	chr15	89891067	89891421	3.49	3.09	4.52	-1.43	4.00E-05	0.00978	peak449	chr15	89891067	89891421	+	0	NA	intron (NM_001199058, intron 5 of 9)	MIRc|SINE|MIR	3141	NR_023361	10239	Hs.632161	NM_005829	ENSG00000157823	AP3S2	AP3S3|sigma3b	adaptor related protein complex 3 subunit sigma 2	protein-coding
450	chr10	41488085	41488300	3.76	4.02	0.7	3.32	4.03E-05	0.00979	peak450	chr10	41488085	41488300	+	0	NA	Intergenic	ALR/Alpha|Satellite|centr	879853	NR_024380	441666	Hs.255729	NR_024380	ENSG00000215146	LOC441666	-	zinc finger protein 91 pseudogene	pseudo
451	chr19	16341938	16342952	5.18	4.95	5.88	-0.92	4.04E-05	0.00979	peak451	chr19	16341938	16342952	+	0	NA	Intergenic	Intergenic	17619	NM_016270	10365	Hs.685136	NM_016270	ENSG00000127528	KLF2	LKLF	Kruppel like factor 2	protein-coding
452	chr9	43686032	43687207	5.61	5.82	3.91	1.91	4.04E-05	0.00979	peak452	chr9	43686032	43687207	+	0	NA	Intergenic	ALR/Alpha|Satellite|centr	898219	NR_131213	105500239		NR_131213		XLOC_007697	-	uncharacterized LOC105500239	ncRNA
453	chr22	18891922	18893206	7.65	7.89	5.38	2.51	4.05E-05	0.00979	peak453	chr22	18891922	18893206	+	0	NA	intron (NR_136571, intron 1 of 11)	AluSc8|SINE|Alu	1867	NR_136571	100996432	Hs.631668	NR_136571		FAM230F	LINC01663	family with sequence similarity 230 member F	ncRNA
454	chr3	90934411	90934971	4.57	4.79	2.64	2.16	4.07E-05	0.00979	peak454	chr3	90934411	90934971	+	0	NA	Intergenic	ALR/Alpha|Satellite|centr	1827167	NM_182644	2042	Hs.123642	NM_005233	ENSG00000044524	EPHA3	EK4|ETK|ETK1|HEK|HEK4|TYRO4	EPH receptor A3	protein-coding
455	chr15	20392478	20394227	5.93	6.14	4.29	1.85	4.07E-05	0.00979	peak455	chr15	20392478	20394227	+	0	NA	Intergenic	L1MA7|LINE|L1	110608	NR_038836	646096	Hs.448789	NR_038836	ENSG00000259156	CHEK2P2	-	checkpoint kinase 2 pseudogene 2	pseudo
456	chr9	44172711	44174224	5.79	6.02	3.87	2.14	4.08E-05	0.00979	peak456	chr9	44172711	44174224	+	0	NA	Intergenic	ALR/Alpha|Satellite|centr	1385067	NR_131213	105500239		NR_131213		XLOC_007697	-	uncharacterized LOC105500239	ncRNA
457	chr21	44172630	44173415	5.16	4.79	6.15	-1.37	4.09E-05	0.00979	peak457	chr21	44172630	44173415	+	0	NA	Intergenic	Intergenic	-13160	NR_146631	105377138		NR_146631		LINC01678	-	long intergenic non-protein coding RNA 1678	ncRNA
458	chr9	44450859	44451404	4.08	4.34	1.38	2.95	4.10E-05	0.00979	peak458	chr9	44450859	44451404	+	0	NA	Intergenic	ALR/Alpha|Satellite|centr	1662731	NR_131213	105500239		NR_131213		XLOC_007697	-	uncharacterized LOC105500239	ncRNA
459	chr15	21053647	21054291	4.61	4.84	2.75	2.09	4.10E-05	0.00979	peak459	chr15	21053647	21054291	+	0	NA	Intergenic	Intergenic	50692	NR_145444	654499		NR_145444		FAM30C	HsT16041|KIAA0125P2	family with sequence similarity 30 member C	ncRNA
460	chr5	48068151	48068772	5.35	5.55	3.81	1.74	4.11E-05	0.00979	peak460	chr5	48068151	48068772	+	0	NA	Intergenic	ALR/Alpha|Satellite|centr	-2372343	NM_021072	348980	Hs.353176	NM_021072	ENSG00000164588	HCN1	BCNG-1|BCNG1|EIEE24|HAC-2	hyperpolarization activated cyclic nucleotide gated potassium channel 1	protein-coding
461	chr3	90794775	90795183	3.8	4.05	1.35	2.7	4.11E-05	0.00979	peak461	chr3	90794775	90795183	+	0	NA	Intergenic	ALR/Alpha|Satellite|centr	1687455	NM_182644	2042	Hs.123642	NM_005233	ENSG00000044524	EPHA3	EK4|ETK|ETK1|HEK|HEK4|TYRO4	EPH receptor A3	protein-coding
462	chr9	43758982	43759729	4.86	5.08	2.98	2.1	4.12E-05	0.00979	peak462	chr9	43758982	43759729	+	0	NA	Intergenic	ALR/Alpha|Satellite|centr	970955	NR_131213	105500239		NR_131213		XLOC_007697	-	uncharacterized LOC105500239	ncRNA
463	chr12	111773280	111774624	6.54	6.24	7.38	-1.14	4.16E-05	0.00988	peak463	chr12	111773280	111774624	+	0	NA	intron (NM_001204889, intron 1 of 11)	intron (NM_001204889, intron 1 of 11)	7065	NM_000690	217	Hs.604551	NM_000690	ENSG00000111275	ALDH2	ALDH-E2|ALDHI|ALDM	aldehyde dehydrogenase 2 family member	protein-coding
464	chr5	49757473	49758157	4.61	4.82	2.93	1.88	4.18E-05	0.0099	peak464	chr5	49757473	49758157	+	0	NA	Intergenic	ALR/Alpha|Satellite|centr	683585	NM_198449	133418	Hs.561411	NM_198449	ENSG00000170571	EMB	GP70	embigin	protein-coding
465	chr6	59681009	59683749	6.84	7.03	5.44	1.59	4.19E-05	0.0099	peak465	chr6	59681009	59683749	+	0	NA	Intergenic	ALR/Alpha|Satellite|centr	-1720933	NR_132996	106660612	Hs.561539	NR_125727	ENSG00000215190	LINC00680	-	long intergenic non-protein coding RNA 680	ncRNA
466	chr17	33437999	33438575	4.23	4.45	2.35	2.11	4.21E-05	0.00991	peak466	chr17	33437999	33438575	+	0	NA	intron (NM_001094, intron 1 of 9)	intron (NM_001094, intron 1 of 9)	95473	NR_037584	100506677	Hs.652571	NR_037584	ENSG00000265544	AA06	AA02|AA04|AA05	uncharacterized LOC100506677	pseudo
467	chr1	219611446	219612020	5.22	5.02	5.86	-0.84	4.22E-05	0.00993	peak467	chr1	219611446	219612020	+	0	NA	exon (NM_001355457, exon 2 of 2)	exon (NM_001355457, exon 2 of 2)	1412	NM_001355457	643136	Hs.647764	NM_001085394	ENSG00000215817	ZC3H11B	ZC3HDC11B	zinc finger CCCH-type containing 11B	protein-coding
468	chr15	21271870	21274422	6.28	6.45	5.18	1.27	4.24E-05	0.00996	peak468	chr15	21271870	21274422	+	0	NA	Intergenic	LTR33A_|LTR|ERVL	24683	NR_027053	646214	Hs.510697	NR_027053		LOC646214	-	p21 protein (Cdc42/Rac)-activated kinase 2 pseudogene	pseudo
469	chr18	16265532	16266564	6.21	6.42	4.63	1.79	4.25E-05	0.00996	peak469	chr18	16265532	16266564	+	0	NA	Intergenic	ALR/Alpha|Satellite|centr	-940129	NR_027417	644669	Hs.579474	NR_027417	ENSG00000215512	LOC644669	-	ankyrin repeat domain 30B pseudogene	pseudo
470	chr7	90568085	90568699	5.54	5.26	6.34	-1.07	4.27E-05	0.00996	peak470	chr7	90568085	90568699	+	0	NA	Intergenic	MER45B|DNA|hAT-Tip100	-27970	NM_001287135	5218	Hs.258576	NM_012395	ENSG00000058091	CDK14	PFTAIRE1|PFTK1	cyclin dependent kinase 14	protein-coding
471	chr3	90616306	90617238	5.97	6.17	4.5	1.67	4.28E-05	0.00996	peak471	chr3	90616306	90617238	+	0	NA	Intergenic	ALR/Alpha|Satellite|centr	1509248	NM_182644	2042	Hs.123642	NM_005233	ENSG00000044524	EPHA3	EK4|ETK|ETK1|HEK|HEK4|TYRO4	EPH receptor A3	protein-coding
472	chr7	60106655	60107393	4.82	5	3.52	1.48	4.28E-05	0.00996	peak472	chr7	60106655	60107393	+	0	NA	Intergenic	ALR/Alpha|Satellite|centr	2656847	NM_001159279	441234	Hs.533121	NM_001159279	ENSG00000182111	ZNF716	-	zinc finger protein 716	protein-coding
473	chr7	77481806	77482397	4.52	4.2	5.4	-1.2	4.30E-05	0.00996	peak473	chr7	77481806	77482397	+	0	NA	Intergenic	Intergenic	-55355	NM_002835	5782	Hs.61812	NM_002835	ENSG00000127947	PTPN12	PTP-PEST|PTPG1	protein tyrosine phosphatase non-receptor type 12	protein-coding
474	chr10	132511166	132511630	4	3.6	5.03	-1.43	4.31E-05	0.00996	peak474	chr10	132511166	132511630	+	0	NA	Intergenic	MSTA|LTR|ERVL-MaLR	-26381	NM_005539	3632	Hs.523360	NM_005539	ENSG00000068383	INPP5A	5PTASE	inositol polyphosphate-5-phosphatase A	protein-coding
475	chr13	16778506	16778994	3.94	4.16	2.09	2.06	4.31E-05	0.00996	peak475	chr13	16778506	16778994	+	0	NA	Intergenic	ALR/Alpha|Satellite|centr	-1416547	NR_027278	26080	Hs.448583	NR_027278	ENSG00000279516	FAM230C	LINC00281|NCRNA00281	family with sequence similarity 230 member C	ncRNA
476	chr10	41382548	41382970	4.14	4.38	1.76	2.63	4.34E-05	0.01	peak476	chr10	41382548	41382970	+	0	NA	Intergenic	ALR/Alpha|Satellite|centr	985286	NR_024380	441666	Hs.255729	NR_024380	ENSG00000215146	LOC441666	-	zinc finger protein 91 pseudogene	pseudo
477	chr2	206098269	206099426	5.57	5.34	6.28	-0.94	4.35E-05	0.01	peak477	chr2	206098269	206099426	+	0	NA	Intergenic	Intergenic	-12665	NM_017759	54891	Hs.445036	NM_017759	ENSG00000114933	INO80D	-	INO80 complex subunit D	protein-coding
478	chr9	44044693	44045732	5.14	5.35	3.33	2.02	4.39E-05	0.01	peak478	chr9	44044693	44045732	+	0	NA	Intergenic	ALR/Alpha|Satellite|centr	1256812	NR_131213	105500239		NR_131213		XLOC_007697	-	uncharacterized LOC105500239	ncRNA
479	chr1	123864543	123865101	4.68	4.89	2.97	1.92	4.39E-05	0.01	peak479	chr1	123864543	123865101	+	0	NA	Intergenic	ALR/Alpha|Satellite|centr	2345710	NR_003955	647121	Hs.697682	NR_003955	ENSG00000231752	EMBP1	-	embigin pseudogene 1	pseudo
480	chr6	6823402	6824017	5.15	4.85	5.99	-1.14	4.40E-05	0.01	peak480	chr6	6823402	6824017	+	0	NA	Intergenic	Intergenic	-200883	NR_026970	285780	Hs.655737	NM_173675	ENSG00000216863	LY86-AS1	LY86-AS|LY86AS	LY86 antisense RNA 1	ncRNA
481	chr9	136802820	136803269	4.82	5.05	2.8	2.25	4.40E-05	0.01	peak481	chr9	136802820	136803269	+	0	NA	TTS (NR_024580)	TTS (NR_024580)	-4878	NM_001173988	55684	Hs.370555	NM_017995	ENSG00000196642	RABL6	C9orf86|PARF|RBEL1|pp8875	RAB, member RAS oncogene family like 6	protein-coding
482	chr4	61877579	61878731	5.28	5.48	3.7	1.78	4.41E-05	0.01	peak482	chr4	61877579	61878731	+	0	NA	intron (NM_001322246, intron 8 of 25)	MLT1B|LTR|ERVL-MaLR	283610	NR_110595	101927186	Hs.723269	NR_110595		ADGRL3-AS1	LPHN3-AS1	adhesion G protein-coupled receptor L3 antisense RNA 1	ncRNA
483	chr16	38234260	38235041	5.11	5.32	3.55	1.77	4.42E-05	0.01	peak483	chr16	38234260	38235041	+	0	NA	Intergenic	ALR/Alpha|Satellite|centr	2488098	NR_033985	400533	Hs.499135	NR_033985	ENSG00000261122	LINC02167	-	long intergenic non-protein coding RNA 2167	ncRNA
484	chr8	11965386	11966493	5.51	5.67	4.56	1.1	4.42E-05	0.01	peak484	chr8	11965386	11966493	+	0	NA	Intergenic	AluJr|SINE|Alu	8660	NM_001033018	613210	Hs.558285	NM_001033018	ENSG00000205884	DEFB136	DEFB137	defensin beta 136	protein-coding
485	chr8	18846656	18847418	6.04	5.78	6.82	-1.04	4.45E-05	0.0101	peak485	chr8	18846656	18847418	+	0	NA	intron (NM_015310, intron 4 of 15)	intron (NM_015310, intron 4 of 15)	-38142	NM_206909	23362	Hs.434255	NM_015310	ENSG00000156011	PSD3	EFA6D|EFA6R|HCA67	pleckstrin and Sec7 domain containing 3	protein-coding
486	chr5	172274907	172275933	5.61	5.14	6.76	-1.62	4.48E-05	0.0101	peak486	chr5	172274907	172275933	+	0	NA	intron (NM_152277, intron 1 of 2)	intron (NM_152277, intron 1 of 2)	8371	NM_152277	92181	Hs.131570	NM_152277	ENSG00000168246	UBTD2	DCUBP	ubiquitin domain containing 2	protein-coding
487	chr3	90913417	90914466	5.55	5.76	3.92	1.84	4.50E-05	0.0101	peak487	chr3	90913417	90914466	+	0	NA	Intergenic	ALR/Alpha|Satellite|centr	1806417	NM_182644	2042	Hs.123642	NM_005233	ENSG00000044524	EPHA3	EK4|ETK|ETK1|HEK|HEK4|TYRO4	EPH receptor A3	protein-coding
488	chr9	45249984	45250334	4.25	4.48	2.29	2.18	4.51E-05	0.0101	peak488	chr9	45249984	45250334	+	0	NA	Intergenic	ALR/Alpha|Satellite|centr	2461759	NR_131213	105500239		NR_131213		XLOC_007697	-	uncharacterized LOC105500239	ncRNA
489	chr5	49228611	49229019	5.62	5.81	4.26	1.55	4.51E-05	0.0101	peak489	chr5	49228611	49229019	+	0	NA	Intergenic	ALR/Alpha|Satellite|centr	1212585	NM_198449	133418	Hs.561411	NM_198449	ENSG00000170571	EMB	GP70	embigin	protein-coding
490	chr3	195490466	195491736	5.57	5.76	4.25	1.5	4.55E-05	0.0101	peak490	chr3	195490466	195491736	+	0	NA	Intergenic	Intergenic	-48013	NM_012287	23527	Hs.593373	NM_012287	ENSG00000114331	ACAP2	CENTB2|CNT-B2	ArfGAP with coiled-coil, ankyrin repeat and PH domains 2	protein-coding
491	chr15	20379938	20380545	3.98	4.23	1.5	2.73	4.55E-05	0.0101	peak491	chr15	20379938	20380545	+	0	NA	Intergenic	(AT)n|Simple_repeat|Simple_repeat	97497	NR_038836	646096	Hs.448789	NR_038836	ENSG00000259156	CHEK2P2	-	checkpoint kinase 2 pseudogene 2	pseudo
492	chr16	22637808	22639058	5.64	5.83	4.34	1.49	4.55E-05	0.0101	peak492	chr16	22637808	22639058	+	0	NA	Intergenic	Intergenic	92735	NR_003676	653786	Hs.564945	NR_003676	ENSG00000257838	OTOAP1	-	OTOA pseudogene 1	pseudo
493	chr15	20416107	20418938	6.81	7.02	5.23	1.79	4.55E-05	0.0101	peak493	chr15	20416107	20418938	+	0	NA	intron (NR_036432, intron 25 of 25)	intron (NR_036432, intron 25 of 25)	88658	NR_036432	283755	Hs.608918	NM_001024682	ENSG00000180229	HERC2P3	D15F37S4	hect domain and RLD 2 pseudogene 3	pseudo
494	chr15	20265603	20277672	9.24	9.44	7.78	1.66	4.55E-05	0.0101	peak494	chr15	20265603	20277672	+	0	NA	Intergenic	Intergenic	-11107	NR_038836	646096	Hs.448789	NR_038836	ENSG00000259156	CHEK2P2	-	checkpoint kinase 2 pseudogene 2	pseudo
495	chr3	90838669	90839023	3.89	4.14	1.53	2.61	4.57E-05	0.0101	peak495	chr3	90838669	90839023	+	0	NA	Intergenic	ALR/Alpha|Satellite|centr	1731322	NM_182644	2042	Hs.123642	NM_005233	ENSG00000044524	EPHA3	EK4|ETK|ETK1|HEK|HEK4|TYRO4	EPH receptor A3	protein-coding
496	chr5	47506710	47507551	5.32	5.52	3.79	1.74	4.59E-05	0.0101	peak496	chr5	47506710	47507551	+	0	NA	Intergenic	ALR/Alpha|Satellite|centr	-1811012	NM_021072	348980	Hs.353176	NM_021072	ENSG00000164588	HCN1	BCNG-1|BCNG1|EIEE24|HAC-2	hyperpolarization activated cyclic nucleotide gated potassium channel 1	protein-coding
497	chr15	90325636	90326142	5.04	4.71	5.97	-1.26	4.60E-05	0.0101	peak497	chr15	90325636	90326142	+	0	NA	Intergenic	Intergenic	23558	NR_028287	23766	Hs.592014	NR_028287		GABARAPL3	ATG8D	GABA type A receptor associated protein like 3 pseudogene	pseudo
498	chr9	43727129	43728657	5.99	6.21	4.21	2	4.60E-05	0.0101	peak498	chr9	43727129	43728657	+	0	NA	Intergenic	ALR/Alpha|Satellite|centr	939493	NR_131213	105500239		NR_131213		XLOC_007697	-	uncharacterized LOC105500239	ncRNA
499	chr19	42207822	42208534	5.4	5.12	6.21	-1.09	4.65E-05	0.0101	peak499	chr19	42207822	42208534	+	0	NA	intron (NR_073046, intron 3 of 4)	intron (NR_073046, intron 3 of 4)	9614	NM_001270615	162989	Hs.515432	NM_133328	ENSG00000160570	DEDD2	FLAME-3|FLAME3	death effector domain containing 2	protein-coding
500	chr21	12980045	12981051	5.18	5.37	3.84	1.53	4.65E-05	0.0101	peak500	chr21	12980045	12981051	+	0	NA	Intergenic	ALR/Alpha|Satellite|centr	-57618	NR_026916	149992	Hs.558645	NM_153773		ANKRD30BP2	C21orf99|CT85|CTSP-1|CTSP1	ankyrin repeat domain 30B pseudogene 2	pseudo
501	chr3	132034652	132035366	5.25	5.42	4.13	1.28	4.66E-05	0.0101	peak501	chr3	132034652	132035366	+	0	NA	5' UTR (NM_130808, exon 1 of 16)	5' UTR (NM_130808, exon 1 of 16)	433	NM_130808	131034	Hs.199877	NM_130808	ENSG00000196353	CPNE4	COPN4|CPN4	copine 4	protein-coding
502	chr9	91843749	91845010	5.84	5.99	4.97	1.02	4.66E-05	0.0101	peak502	chr9	91843749	91845010	+	0	NA	intron (NM_001318204, intron 1 of 7)	intron (NM_001318204, intron 1 of 7)	105783	NM_004560	4920	Hs.98255	NM_004560	ENSG00000169071	ROR2	BDB|BDB1|NTRKR2	receptor tyrosine kinase like orphan receptor 2	protein-coding
503	chr19	27029792	27030300	4.7	4.9	3.13	1.78	4.67E-05	0.0101	peak503	chr19	27029792	27030300	+	0	NA	Intergenic	ALR/Alpha|Satellite|centr	-763385	NR_146735	101927151	Hs.567934	NR_110687	ENSG00000267575	LOC101927151	-	uncharacterized LOC101927151	ncRNA
504	chr4	26706	27497	4.81	5.01	3.3	1.71	4.68E-05	0.0101	peak504	chr4	26706	27497	+	0	NA	Intergenic	Intergenic	-26184	NM_182524	152687	Hs.709469	NM_182524	ENSG00000272602	ZNF595	-	zinc finger protein 595	protein-coding
505	chr16	21367806	21368374	4.72	4.48	5.48	-1	4.68E-05	0.0101	peak505	chr16	21367806	21368374	+	0	NA	intron (NR_045011, intron 2 of 5)	intron (NR_045011, intron 2 of 5)	18727	NR_045011	100652781	Hs.443656	NM_001012391		SNX29P1	RUNDC2B|RUNDC2L	sorting nexin 29 pseudogene 1	pseudo
506	chr20	9401400	9401823	4.58	4.2	5.59	-1.39	4.68E-05	0.0101	peak506	chr20	9401400	9401823	+	0	NA	intron (NM_182797, intron 18 of 35)	intron (NM_182797, intron 18 of 35)	93811	NM_000933	5332	Hs.472101	NM_000933	ENSG00000101333	PLCB4	ARCND2|PI-PLC	phospholipase C beta 4	protein-coding
507	chr13	18214109	18215400	6.99	7.22	5	2.22	4.68E-05	0.0101	peak507	chr13	18214109	18215400	+	0	NA	intron (NR_027278, intron 1 of 7)	(TATTATA)n|Simple_repeat|Simple_repeat	19457	NR_027278	26080	Hs.448583	NR_027278	ENSG00000279516	FAM230C	LINC00281|NCRNA00281	family with sequence similarity 230 member C	ncRNA
508	chr12	37088733	37089609	4.59	4.81	2.92	1.89	4.70E-05	0.0101	peak508	chr12	37088733	37089609	+	0	NA	Intergenic	ALR/Alpha|Satellite|centr	-1227584	NM_001308340	144245	Hs.259305	NM_001013620	ENSG00000175548	ALG10B	ALG10|KCR1	ALG10 alpha-1,2-glucosyltransferase B	protein-coding
509	chr1	160166148	160166714	4.25	4.43	2.99	1.44	4.70E-05	0.0101	peak509	chr1	160166148	160166714	+	0	NA	intron (NM_144699, intron 7 of 21)	intron (NM_144699, intron 7 of 21)	-10980	NM_001001734	480	Hs.662219	NM_144699	ENSG00000132681	ATP1A4	ATP1A1|ATP1AL2	ATPase Na+/K+ transporting subunit alpha 4	protein-coding
510	chr1	123099151	123099787	4.98	5.19	3.38	1.81	4.73E-05	0.0102	peak510	chr1	123099151	123099787	+	0	NA	Intergenic	ALR/Alpha|Satellite|centr	1580357	NR_003955	647121	Hs.697682	NR_003955	ENSG00000231752	EMBP1	-	embigin pseudogene 1	pseudo
511	chr15	20031241	20031752	4.12	4.34	2.3	2.04	4.73E-05	0.0102	peak511	chr15	20031241	20031752	+	0	NA	Intergenic	L1PA13|LINE|L1	-251248	NR_038836	646096	Hs.448789	NR_038836	ENSG00000259156	CHEK2P2	-	checkpoint kinase 2 pseudogene 2	pseudo
512	chr9	43515696	43517231	5.84	6.05	4.23	1.82	4.79E-05	0.0103	peak512	chr9	43515696	43517231	+	0	NA	Intergenic	ALR/Alpha|Satellite|centr	728063	NR_131213	105500239		NR_131213		XLOC_007697	-	uncharacterized LOC105500239	ncRNA
513	chr2	90006739	90007180	4.24	4.4	3.13	1.27	4.82E-05	0.0103	peak513	chr2	90006739	90007180	+	0	NA	Intergenic	Intergenic	-369052	NR_136329	101927050	Hs.578075	NR_136329		LOC101927050	-	lysine methyltransferase 2C pseudogene	pseudo
514	chr12	35545161	35545699	4.38	4.59	2.75	1.85	4.83E-05	0.0103	peak514	chr12	35545161	35545699	+	0	NA	Intergenic	ALR/Alpha|Satellite|centr	1523149	NM_032834	84920	Hs.102971	NM_032834	ENSG00000139133	ALG10	ALG10A|DIE2|KCR1	ALG10 alpha-1,2-glucosyltransferase	protein-coding
515	chr6	59760746	59761610	5.2	5.4	3.76	1.63	4.83E-05	0.0103	peak515	chr6	59760746	59761610	+	0	NA	Intergenic	ALR/Alpha|Satellite|centr	-1799732	NR_132996	106660612	Hs.561539	NR_125727	ENSG00000215190	LINC00680	-	long intergenic non-protein coding RNA 680	ncRNA
516	chr16	37265099	37266105	5.39	5.6	3.81	1.79	4.86E-05	0.0103	peak516	chr16	37265099	37266105	+	0	NA	Intergenic	ALR/Alpha|Satellite|centr	1519050	NR_033985	400533	Hs.499135	NR_033985	ENSG00000261122	LINC02167	-	long intergenic non-protein coding RNA 2167	ncRNA
517	chr20	44969480	44969828	3.61	3.23	4.62	-1.38	4.87E-05	0.0103	peak517	chr20	44969480	44969828	+	0	NA	intron (NR_147974, intron 1 of 3)	intron (NR_147974, intron 1 of 3)	3184	NM_001352385	6789	Hs.472838	NM_006282	ENSG00000101109	STK4	KRS2|MST1|YSK3	serine/threonine kinase 4	protein-coding
518	chr20	1587755	1589307	5.03	5.32	-0.7	6.02	4.87E-05	0.0103	peak518	chr20	1587755	1589307	+	0	NA	intron (NM_001083910, intron 1 of 3)	intron (NM_001083910, intron 1 of 3)	166	NM_001330639	10326	Hs.664861	NM_006065	ENSG00000101307	SIRPB1	CD172b|SIRP-BETA-1	signal regulatory protein beta 1	protein-coding
519	chrUn_KI270587v1	54	2883	7.37	7.64	4.2	3.44	4.88E-05	0.0103	peak519	chrUn_KI270587v1	54	2883	+	0	NA	NA	ALR/Alpha|Satellite|centr	NA	NA	NA
520	chr19	24875776	24876493	4.88	5.08	3.34	1.74	4.88E-05	0.0103	peak520	chr19	24875776	24876493	+	0	NA	Intergenic	ALR/Alpha|Satellite|centr	-712687	NR_003603	100101266	Hs.149312	NR_003603	ENSG00000268442	HAVCR1P1	-	hepatitis A virus cellular receptor 1 pseudogene 1	pseudo
521	chr8	37543935	37544816	4.44	4.63	3.07	1.55	4.90E-05	0.0103	peak521	chr8	37543935	37544816	+	0	NA	Intergenic	Intergenic	-22989	NR_121621	100507420	Hs.105962	NR_121620		LINC01605	LincDUSP	long intergenic non-protein coding RNA 1605	ncRNA
522	chr15	20343688	20350604	8.66	8.86	7.24	1.61	4.92E-05	0.0104	peak522	chr15	20343688	20350604	+	0	NA	Intergenic	AluYj4|SINE|Alu	64402	NR_038836	646096	Hs.448789	NR_038836	ENSG00000259156	CHEK2P2	-	checkpoint kinase 2 pseudogene 2	pseudo
523	chr21	41663756	41664548	5.77	5.51	6.57	-1.06	4.95E-05	0.0104	peak523	chr21	41663756	41664548	+	0	NA	Intergenic	Intergenic	-15150	NR_024367	54090	Hs.570442	NR_024367		LINC00111	C21orf21|NCRNA00111	long intergenic non-protein coding RNA 111	ncRNA
524	chr4	45375	46528	5.56	5.74	4.33	1.42	4.95E-05	0.0104	peak524	chr4	45375	46528	+	0	NA	Intergenic	Intergenic	-7334	NM_182524	152687	Hs.709469	NM_182524	ENSG00000272602	ZNF595	-	zinc finger protein 595	protein-coding
525	chr20	53875390	53875997	4.61	4.08	5.83	-1.75	4.97E-05	0.0104	peak525	chr20	53875390	53875997	+	0	NA	promoter-TSS (NR_002189)	promoter-TSS (NR_002189)	16	NR_002189	391257	Hs.449977	NR_002189		SUMO1P1	PIC1L|UBL2|UBL6	SUMO1 pseudogene 1	pseudo
526	chr3	91242609	91242920	4.2	4.44	2.05	2.39	5.00E-05	0.0104	peak526	chr3	91242609	91242920	+	0	NA	Intergenic	ALR/Alpha|Satellite|centr	2135240	NM_182644	2042	Hs.123642	NM_005233	ENSG00000044524	EPHA3	EK4|ETK|ETK1|HEK|HEK4|TYRO4	EPH receptor A3	protein-coding
527	chr16	88648123	88648810	4.62	4.41	5.29	-0.88	5.00E-05	0.0104	peak527	chr16	88648123	88648810	+	0	NA	intron (NM_000101, intron 1 of 5)	intron (NM_000101, intron 1 of 5)	2618	NM_000101	1535	Hs.513803	NM_000101	ENSG00000051523	CYBA	p22-PHOX	cytochrome b-245 alpha chain	protein-coding
528	chr15	22279031	22279540	4.44	4.64	2.86	1.78	5.01E-05	0.0104	peak528	chr15	22279031	22279540	+	0	NA	intron (NR_033735, intron 2 of 2)	intron (NR_033735, intron 2 of 2)	20671	NR_033735	646396	Hs.451294	NR_033735		REREP3	-	arginine-glutamic acid dipeptide repeats pseudogene 3	pseudo
529	chr9	43491826	43492513	4.63	4.86	2.6	2.25	5.02E-05	0.0104	peak529	chr9	43491826	43492513	+	0	NA	Intergenic	ALR/Alpha|Satellite|centr	703769	NR_131213	105500239		NR_131213		XLOC_007697	-	uncharacterized LOC105500239	ncRNA
530	chr9	43984573	43985156	4.62	4.84	2.82	2.02	5.02E-05	0.0104	peak530	chr9	43984573	43985156	+	0	NA	Intergenic	ALR/Alpha|Satellite|centr	1196464	NR_131213	105500239		NR_131213		XLOC_007697	-	uncharacterized LOC105500239	ncRNA
531	chr6	59189911	59191214	5.78	5.98	4.32	1.66	5.03E-05	0.0104	peak531	chr6	59189911	59191214	+	0	NA	Intergenic	ALR/Alpha|Satellite|centr	-1229116	NR_132996	106660612	Hs.561539	NR_125727	ENSG00000215190	LINC00680	-	long intergenic non-protein coding RNA 680	ncRNA
532	chr22	36873634	36874419	5.07	4.63	6.15	-1.52	5.04E-05	0.0104	peak532	chr22	36873634	36874419	+	0	NA	intron (NM_013416, intron 7 of 8).2	MIR|SINE|MIR	-3583	NR_147197	107985578	Hs.474781	NR_147197	ENSG00000183822	NCF4-AS1	-	NCF4 antisense RNA 1	ncRNA
533	chr15	20650924	20655381	7.4	7.59	5.98	1.61	5.07E-05	0.0104	peak533	chr15	20650924	20655381	+	0	NA	Intergenic	Intergenic	90803	NR_027411	729786	Hs.592025	NR_027411	ENSG00000181984	GOLGA8CP	GOLGA8C	golgin A8 family member C, pseudogene	pseudo
534	chr12	92132300	92132783	4.56	4.15	5.61	-1.46	5.09E-05	0.0105	peak534	chr12	92132300	92132783	+	0	NA	intron (NR_046160, intron 1 of 5)	intron (NR_046160, intron 1 of 5)	9172	NR_046159	256021	Hs.651357	NM_001256373	ENSG00000257242	LINC01619	C12orf79	long intergenic non-protein coding RNA 1619	ncRNA
535	chr21	8378073	8381628	7.15	7.28	6.35	0.93	5.10E-05	0.0105	peak535	chr21	8378073	8381628	+	0	NA	promoter-TSS (NR_038958).2	promoter-TSS (NR_038958).2	-815	NR_038958	100507412	Hs.426704	NR_038958		LOC100507412	-	uncharacterized LOC100507412	ncRNA
536	chr3	90774965	90775543	4.45	4.68	2.26	2.42	5.13E-05	0.0105	peak536	chr3	90774965	90775543	+	0	NA	Intergenic	ALR/Alpha|Satellite|centr	1667730	NM_182644	2042	Hs.123642	NM_005233	ENSG00000044524	EPHA3	EK4|ETK|ETK1|HEK|HEK4|TYRO4	EPH receptor A3	protein-coding
537	chr9	44803028	44803422	4.13	4.38	1.78	2.6	5.17E-05	0.0105	peak537	chr9	44803028	44803422	+	0	NA	Intergenic	ALR/Alpha|Satellite|centr	2014825	NR_131213	105500239		NR_131213		XLOC_007697	-	uncharacterized LOC105500239	ncRNA
538	chr13	17135425	17135689	3.59	3.86	0.54	3.31	5.17E-05	0.0105	peak538	chr13	17135425	17135689	+	0	NA	Intergenic	ALR/Alpha|Satellite|centr	-1059740	NR_027278	26080	Hs.448583	NR_027278	ENSG00000279516	FAM230C	LINC00281|NCRNA00281	family with sequence similarity 230 member C	ncRNA
539	chr8	128149838	128151684	6.83	6.56	7.63	-1.08	5.18E-05	0.0105	peak539	chr8	128149838	128151684	+	0	NA	TTS (NR_031613)	TTS (NR_031613)	645	NR_031613	100302281		NR_031613	ENSG00000221261	MIR1208	MIRN1208|hsa-mir-1208	microRNA 1208	ncRNA
540	chr9	43954878	43955500	4.18	4.42	1.85	2.57	5.20E-05	0.0105	peak540	chr9	43954878	43955500	+	0	NA	Intergenic	ALR/Alpha|Satellite|centr	1166789	NR_131213	105500239		NR_131213		XLOC_007697	-	uncharacterized LOC105500239	ncRNA
541	chr10	40846153	40846893	5.11	5.32	3.61	1.7	5.20E-05	0.0105	peak541	chr10	40846153	40846893	+	0	NA	Intergenic	ALR/Alpha|Satellite|centr	1521522	NR_024380	441666	Hs.255729	NR_024380	ENSG00000215146	LOC441666	-	zinc finger protein 91 pseudogene	pseudo
542	chr16	38254290	38254884	4.57	4.78	2.87	1.91	5.21E-05	0.0105	peak542	chr16	38254290	38254884	+	0	NA	Intergenic	ALR/Alpha|Satellite|centr	2508035	NR_033985	400533	Hs.499135	NR_033985	ENSG00000261122	LINC02167	-	long intergenic non-protein coding RNA 2167	ncRNA
543	chr5	49449151	49450168	6.23	6.43	4.77	1.66	5.23E-05	0.0105	peak543	chr5	49449151	49450168	+	0	NA	Intergenic	ALR/Alpha|Satellite|centr	991741	NM_198449	133418	Hs.561411	NM_198449	ENSG00000170571	EMB	GP70	embigin	protein-coding
544	chr15	78087726	78088647	6.02	5.68	6.96	-1.28	5.24E-05	0.0105	peak544	chr15	78087726	78088647	+	0	NA	Intergenic	Intergenic	-4399	NM_001101404	646892	Hs.569511	NM_001101404	ENSG00000183476	SH2D7	-	SH2 domain containing 7	protein-coding
545	chr1	149929041	149931961	6.76	6.61	7.28	-0.67	5.25E-05	0.0105	peak545	chr1	149929041	149931961	+	0	NA	exon (NM_001145862, exon 15 of 17)	exon (NM_001145862, exon 15 of 17)	-2249	NM_005850	10262	Hs.516160	NM_005850	ENSG00000143368	SF3B4	AFD1|Hsh49|SAP49|SF3b49	splicing factor 3b subunit 4	protein-coding
546	chr6	58649163	58649467	4.09	4.31	2.33	1.98	5.25E-05	0.0105	peak546	chr6	58649163	58649467	+	0	NA	Intergenic	ALR/Alpha|Satellite|centr	-687869	NR_132996	106660612	Hs.561539	NR_125727	ENSG00000215190	LINC00680	-	long intergenic non-protein coding RNA 680	ncRNA
547	chr22_KI270735v1_random	6007	8318	6.52	6.71	5.04	1.67	5.26E-05	0.0105	peak547	chr22_KI270735v1_random	6007	8318	+	0	NA	NA	Intergenic	NA	NA	NA
548	chr6	59609679	59613897	7.42	7.6	6.09	1.51	5.26E-05	0.0105	peak548	chr6	59609679	59613897	+	0	NA	Intergenic	ALR/Alpha|Satellite|centr	-1650342	NR_132996	106660612	Hs.561539	NR_125727	ENSG00000215190	LINC00680	-	long intergenic non-protein coding RNA 680	ncRNA
549	chr3	91112054	91112484	4.22	4.47	1.6	2.87	5.27E-05	0.0105	peak549	chr3	91112054	91112484	+	0	NA	Intergenic	ALR/Alpha|Satellite|centr	2004745	NM_182644	2042	Hs.123642	NM_005233	ENSG00000044524	EPHA3	EK4|ETK|ETK1|HEK|HEK4|TYRO4	EPH receptor A3	protein-coding
550	chr5	47671513	47671909	5.24	5.45	3.7	1.74	5.28E-05	0.0105	peak550	chr5	47671513	47671909	+	0	NA	Intergenic	ALR/Alpha|Satellite|centr	-1975593	NM_021072	348980	Hs.353176	NM_021072	ENSG00000164588	HCN1	BCNG-1|BCNG1|EIEE24|HAC-2	hyperpolarization activated cyclic nucleotide gated potassium channel 1	protein-coding
551	chr15	20419220	20422755	7.13	7.33	5.6	1.73	5.29E-05	0.0105	peak551	chr15	20419220	20422755	+	0	NA	intron (NR_036432, intron 25 of 25)	MLT1E1A|LTR|ERVL-MaLR	85193	NR_036432	283755	Hs.608918	NM_001024682	ENSG00000180229	HERC2P3	D15F37S4	hect domain and RLD 2 pseudogene 3	pseudo
552	chr7	77426861	77429625	7.02	6.8	7.7	-0.9	5.30E-05	0.0105	peak552	chr7	77426861	77429625	+	0	NA	Intergenic	Intergenic	-11843	NM_001350899	54103	Hs.186649	NM_017439	ENSG00000186088	GSAP	PION	gamma-secretase activating protein	protein-coding
553	chr10	41432265	41432743	4.1	4.3	2.51	1.79	5.31E-05	0.0105	peak553	chr10	41432265	41432743	+	0	NA	Intergenic	ALR/Alpha|Satellite|centr	935541	NR_024380	441666	Hs.255729	NR_024380	ENSG00000215146	LOC441666	-	zinc finger protein 91 pseudogene	pseudo
554	chr7	51123457	51124010	4.77	4.97	3.3	1.67	5.32E-05	0.0105	peak554	chr7	51123457	51124010	+	0	NA	intron (NM_001346444, intron 6 of 7)	intron (NM_001346444, intron 6 of 7)	193128	NM_015198	23242	Hs.99141	NM_015198	ENSG00000106078	COBL	-	cordon-bleu WH2 repeat protein	protein-coding
555	chr16	38221259	38221559	4.25	4.47	2.39	2.09	5.41E-05	0.0107	peak555	chr16	38221259	38221559	+	0	NA	Intergenic	ALR/Alpha|Satellite|centr	2474857	NR_033985	400533	Hs.499135	NR_033985	ENSG00000261122	LINC02167	-	long intergenic non-protein coding RNA 2167	ncRNA
556	chr6_GL000253v2_alt	2880472	2880850	3.4	2.85	4.65	-1.8	5.42E-05	0.0107	peak556	chr6_GL000253v2_alt	2880472	2880850	+	0	NA	promoter-TSS (NM_000594).6	promoter-TSS (NM_000594).6	53	NM_000594	7124	Hs.241570	NM_000594	ENSG00000232810	TNF	DIF|TNF-alpha|TNFA|TNFSF2|TNLG1F	tumor necrosis factor	protein-coding
557	chr22	36162003	36163138	5.29	5.02	6.1	-1.08	5.44E-05	0.0107	peak557	chr22	36162003	36163138	+	0	NA	intron (NM_145641, intron 1 of 4)	intron (NM_145641, intron 1 of 4)	-1641	NM_014349	80833	Hs.474737	NM_014349	ENSG00000128284	APOL3	APOLIII|CG121|CG12_1|apoL-III	apolipoprotein L3	protein-coding
558	chr12	9449261	9449969	4.83	5	3.64	1.36	5.44E-05	0.0107	peak558	chr12	9449261	9449969	+	0	NA	Intergenic	LTR12C|LTR|ERV1	-1443	NR_033399	440081	Hs.447869	NM_004400		DDX12P	CHLR2|DDX12	DEAD/H-box helicase 12, pseudogene	pseudo
559	chr4	60925	62394	5.84	6.03	4.5	1.53	5.45E-05	0.0107	peak559	chr4	60925	62394	+	0	NA	intron (NM_182524, intron 3 of 3)	intron (NM_182524, intron 3 of 3)	8374	NM_001286054	152687	Hs.709469	NM_182524	ENSG00000272602	ZNF595	-	zinc finger protein 595	protein-coding
560	chr3	90829242	90829656	4.43	4.66	2.44	2.22	5.47E-05	0.0107	peak560	chr3	90829242	90829656	+	0	NA	Intergenic	ALR/Alpha|Satellite|centr	1721925	NM_182644	2042	Hs.123642	NM_005233	ENSG00000044524	EPHA3	EK4|ETK|ETK1|HEK|HEK4|TYRO4	EPH receptor A3	protein-coding
561	chr21	42745797	42747808	6.81	6.47	7.72	-1.25	5.48E-05	0.0107	peak561	chr21	42745797	42747808	+	0	NA	intron (NM_001001567, intron 7 of 18)	intron (NM_001001567, intron 7 of 18)	33192	NR_135517	101928311	Hs.570404	NR_135517	ENSG00000283051	LINC01668	-	long intergenic non-protein coding RNA 1668	ncRNA
562	chr9	44465564	44465943	3.8	4.06	1.01	3.05	5.49E-05	0.0107	peak562	chr9	44465564	44465943	+	0	NA	Intergenic	ALR/Alpha|Satellite|centr	1677353	NR_131213	105500239		NR_131213		XLOC_007697	-	uncharacterized LOC105500239	ncRNA
563	chr9	43554540	43556286	6.32	6.54	4.56	1.98	5.49E-05	0.0107	peak563	chr9	43554540	43556286	+	0	NA	Intergenic	ALR/Alpha|Satellite|centr	767013	NR_131213	105500239		NR_131213		XLOC_007697	-	uncharacterized LOC105500239	ncRNA
564	chr20	28954153	28955332	5.56	5.75	4.18	1.57	5.51E-05	0.0107	peak564	chr20	28954153	28955332	+	0	NA	Intergenic	ALR/Alpha|Satellite|centr	-125648	NR_132316	102723316		NR_132316		FRG1DP	-	FSHD region gene 1 family member D, pseudogene	pseudo
565	chr16	36466017	36466775	4.93	5.14	3.22	1.93	5.53E-05	0.0107	peak565	chr16	36466017	36466775	+	0	NA	Intergenic	ALR/Alpha|Satellite|centr	719844	NR_033985	400533	Hs.499135	NR_033985	ENSG00000261122	LINC02167	-	long intergenic non-protein coding RNA 2167	ncRNA
566	chr15	22191605	22192064	3.78	4.03	1.33	2.7	5.56E-05	0.0108	peak566	chr15	22191605	22192064	+	0	NA	Intergenic	L1P4|LINE|L1	-13238	NR_135667	642131	Hs.737645	NR_135667		LOC642131	-	immunoglobulin IGHV1OR15-3-like pseudogene	pseudo
567	chr5	48914080	48914522	4.33	4.55	2.58	1.98	5.58E-05	0.0108	peak567	chr5	48914080	48914522	+	0	NA	Intergenic	ALR/Alpha|Satellite|centr	1527099	NM_198449	133418	Hs.561411	NM_198449	ENSG00000170571	EMB	GP70	embigin	protein-coding
568	chr8	44580960	44581239	3.87	4.09	2	2.09	5.61E-05	0.0108	peak568	chr8	44580960	44581239	+	0	NA	Intergenic	ALR/Alpha|Satellite|centr	1288657	NM_001005365	340441	Hs.531579	NM_001002920	ENSG00000188877	POTEA	A26A1|CT104.3|POTE-8|POTE8	POTE ankyrin domain family member A	protein-coding
569	chr2	60971471	60971955	4.52	3.99	5.74	-1.75	5.62E-05	0.0108	peak569	chr2	60971471	60971955	+	0	NA	intron (NM_001322127, intron 4 of 16)	intron (NM_001322127, intron 4 of 16)	45499	NM_001322124	150962	Hs.368348	NM_144709	ENSG00000162927	PUS10	CCDC139|DOBI	pseudouridine synthase 10	protein-coding
570	chr14_KI270725v1_random	105248	107899	6.75	6.95	5.29	1.66	5.62E-05	0.0108	peak570	chr14_KI270725v1_random	105248	107899	+	0	NA	NA	Intergenic	NA	NA	NA
571	chr13	17751858	17752330	4.75	5.01	2.09	2.92	5.63E-05	0.0108	peak571	chr13	17751858	17752330	+	0	NA	Intergenic	ALR/Alpha|Satellite|centr	-443203	NR_027278	26080	Hs.448583	NR_027278	ENSG00000279516	FAM230C	LINC00281|NCRNA00281	family with sequence similarity 230 member C	ncRNA
572	chr6	116392140	116393180	6.41	6.17	7.15	-0.98	5.63E-05	0.0108	peak572	chr6	116392140	116393180	+	0	NA	intron (NM_001322943, intron 1 of 3)	intron (NM_001322943, intron 1 of 3)	-20941	NR_148944	100287467	Hs.458358	NR_148944		LOC100287467	-	uncharacterized LOC100287467	ncRNA
573	chr15	79994634	79994954	3.92	3.61	4.79	-1.18	5.64E-05	0.0108	peak573	chr15	79994634	79994954	+	0	NA	Intergenic	Intergenic	-23493	NM_004049	597	Hs.227817	NM_004049	ENSG00000140379	BCL2A1	ACC-1|ACC-2|ACC1|ACC2|BCL2L5|BFL1|GRS|HBPA1	BCL2 related protein A1	protein-coding
574	chr8	128103482	128104189	5.09	4.75	6.02	-1.27	5.67E-05	0.0108	peak574	chr8	128103482	128104189	+	0	NA	Intergenic	Intergenic	-46281	NR_031613	100302281		NR_031613	ENSG00000221261	MIR1208	MIRN1208|hsa-mir-1208	microRNA 1208	ncRNA
575	chr22	14417776	14418973	6.11	6.32	4.48	1.84	5.68E-05	0.0108	peak575	chr22	14417776	14418973	+	0	NA	Intergenic	ALR/Alpha|Satellite|centr	-1109785	NM_001005239	81061	Hs.554706	NM_001005239	ENSG00000130538	OR11H1	OR11H12|OR22-1	olfactory receptor family 11 subfamily H member 1	protein-coding
576	chr16	21526778	21527598	4.75	4.93	3.49	1.45	5.69E-05	0.0108	peak576	chr16	21526778	21527598	+	0	NA	Intergenic	Intergenic	-6744	NR_002594	387254	Hs.448808	NR_002594		SLC7A5P2	IMAA|MMAA	solute carrier family 7 member 5 pseudogene 2	pseudo
577	chr4	8419123	8420139	5.79	5.61	6.4	-0.79	5.69E-05	0.0108	peak577	chr4	8419123	8420139	+	0	NA	intron (NM_001101667, intron 1 of 16)	L1M4|LINE|L1	21094	NM_001101667	8310	Hs.479122	NM_003501	ENSG00000087008	ACOX3	-	acyl-CoA oxidase 3, pristanoyl	protein-coding
578	chr21	10271522	10272874	9.3	9.57	5.96	3.61	5.73E-05	0.0109	peak578	chr21	10271522	10272874	+	0	NA	Intergenic	HSATI|Satellite|Satellite	-141322	NM_001187	574	Hs.545789	NM_001187		BAGE	BAGE1|CT2.1	B melanoma antigen	protein-coding
579	chr12	49670707	49673099	6.43	6.25	7.04	-0.8	5.78E-05	0.011	peak579	chr12	49670707	49673099	+	0	NA	intron (NM_175736, intron 1 of 25)	intron (NM_175736, intron 1 of 25)	35511	NM_198900	91010	Hs.179838	NM_175736	ENSG00000161791	FMNL3	FHOD3|FRL2|WBP-3|WBP3	formin like 3	protein-coding
580	chr22	12308569	12309277	5.26	5.46	3.8	1.66	5.80E-05	0.011	peak580	chr22	12308569	12309277	+	0	NA	Intergenic	Intergenic	411517	NR_110761	102723769	Hs.652926	NR_110761		LOC102723769	-	uncharacterized LOC102723769	ncRNA
581	chr16	38213401	38214151	5.08	5.29	3.4	1.89	5.83E-05	0.011	peak581	chr16	38213401	38214151	+	0	NA	Intergenic	ALR/Alpha|Satellite|centr	2467224	NR_033985	400533	Hs.499135	NR_033985	ENSG00000261122	LINC02167	-	long intergenic non-protein coding RNA 2167	ncRNA
582	chr7	58059781	58060210	5.55	5.75	3.94	1.81	5.84E-05	0.011	peak582	chr7	58059781	58060210	+	0	NA	Intergenic	Intergenic	609818	NM_001159279	441234	Hs.533121	NM_001159279	ENSG00000182111	ZNF716	-	zinc finger protein 716	protein-coding
583	chr9	43673018	43673602	4.47	4.68	2.89	1.79	5.86E-05	0.011	peak583	chr9	43673018	43673602	+	0	NA	Intergenic	ALR/Alpha|Satellite|centr	884910	NR_131213	105500239		NR_131213		XLOC_007697	-	uncharacterized LOC105500239	ncRNA
584	chr3	123190135	123190934	4.92	4.6	5.81	-1.2	5.89E-05	0.0111	peak584	chr3	123190135	123190934	+	0	NA	Intergenic	AluSg|SINE|Alu	-11393	NM_012430	26984	Hs.477361	NM_012430	ENSG00000121542	SEC22A	SEC22L2	SEC22 homolog A, vesicle trafficking protein	protein-coding
585	chr2	27496096	27497034	5.61	5.36	6.36	-1	5.89E-05	0.0111	peak585	chr2	27496096	27497034	+	0	NA	promoter-TSS (NM_001486)	promoter-TSS (NM_001486)	-274	NM_001486	2646	Hs.89771	NM_001486	ENSG00000084734	GCKR	FGQTL5|GKRP	glucokinase regulator	protein-coding
586	chr15	20671661	20673057	5.95	6.14	4.6	1.54	5.94E-05	0.0111	peak586	chr15	20671661	20673057	+	0	NA	intron (NR_027992, intron 1 of 2)	intron (NR_027992, intron 1 of 2)	83792	NR_027992	606	Hs.657985	NR_027992		NBEAP1	BCL8|BCL8A	neurobeachin pseudogene 1	pseudo
587	chrUn_KI270519v1	132504	134715	6.95	7.14	5.63	1.51	6.05E-05	0.0113	peak587	chrUn_KI270519v1	132504	134715	+	0	NA	NA	ALR/Alpha|Satellite|centr	NA	NA	NA
588	chr22	10935899	10936688	5.53	5.72	4.14	1.58	6.06E-05	0.0113	peak588	chr22	10935899	10936688	+	0	NA	Intergenic	AluJo|SINE|Alu	25236	NR_132320	102723780		NR_132320		FRG1FP	-	FSHD region gene 1 family member F, pseudogene	pseudo
589	chr1	182145194	182146058	4.82	4.59	5.55	-0.97	6.08E-05	0.0113	peak589	chr1	182145194	182146058	+	0	NA	Intergenic	Intergenic	-83914	NM_001009992	127665	Hs.684328	NM_001009992	ENSG00000179930	ZNF648	-	zinc finger protein 648	protein-coding
590	chr17	60094607	60095251	4.85	4.59	5.62	-1.03	6.08E-05	0.0113	peak590	chr17	60094607	60095251	+	0	NA	Intergenic	Intergenic	-6462	NR_030732	645638	Hs.463652	NR_030732	ENSG00000261040	WFDC21P	LNCDC|linc-DC|lnc-DC	WAP four-disulfide core domain 21, pseudogene	pseudo
591	chr9	65472953	65474272	6.04	6.22	4.91	1.31	6.11E-05	0.0113	peak591	chr9	65472953	65474272	+	0	NA	Intergenic	MER83C|LTR|ERV1	-188403	NM_001126334	653427	Hs.714683	NM_001126334	ENSG00000204779	FOXD4L5	bA15J10.2	forkhead box D4 like 5	protein-coding
592	chr6	59450773	59451490	4.75	4.95	3.15	1.8	6.11E-05	0.0113	peak592	chr6	59450773	59451490	+	0	NA	Intergenic	ALR/Alpha|Satellite|centr	-1489685	NR_132996	106660612	Hs.561539	NR_125727	ENSG00000215190	LINC00680	-	long intergenic non-protein coding RNA 680	ncRNA
593	chr1	208213763	208214390	4.6	4.75	3.63	1.12	6.11E-05	0.0113	peak593	chr1	208213763	208214390	+	0	NA	intron (NM_025179, intron 2 of 31)	intron (NM_025179, intron 2 of 31)	30244	NM_025179	5362	Hs.497626	NM_025179	ENSG00000076356	PLXNA2	OCT|PLXN2	plexin A2	protein-coding
594	chr19	46697560	46697871	3.28	2.7	4.57	-1.87	6.11E-05	0.0113	peak594	chr19	46697560	46697871	+	0	NA	intron (NM_001079880, intron 9 of 18)	CpG	11630	NR_036157	100422913		NR_036157	ENSG00000211513	MIR320E	mir-320e	microRNA 320e	ncRNA
595	chr22	14178174	14178795	4.85	5.04	3.48	1.56	6.15E-05	0.0114	peak595	chr22	14178174	14178795	+	0	NA	Intergenic	ALR/Alpha|Satellite|centr	-1349675	NM_001005239	81061	Hs.554706	NM_001005239	ENSG00000130538	OR11H1	OR11H12|OR22-1	olfactory receptor family 11 subfamily H member 1	protein-coding
596	chr2	43288441	43289378	5.88	5.68	6.52	-0.85	6.19E-05	0.0114	peak596	chr2	43288441	43289378	+	0	NA	intron (NM_001083953, intron 34 of 37)	L1MB7|LINE|L1	61698	NR_027251	100129726	Hs.194480	NM_178529	ENSG00000279873	LINC01126	-	long intergenic non-protein coding RNA 1126	ncRNA
597	chr3	91127346	91127682	3.76	4	1.39	2.61	6.23E-05	0.0114	peak597	chr3	91127346	91127682	+	0	NA	Intergenic	ALR/Alpha|Satellite|centr	2019990	NM_182644	2042	Hs.123642	NM_005233	ENSG00000044524	EPHA3	EK4|ETK|ETK1|HEK|HEK4|TYRO4	EPH receptor A3	protein-coding
598	chr9	44034036	44034662	4.05	4.29	1.83	2.46	6.23E-05	0.0114	peak598	chr9	44034036	44034662	+	0	NA	Intergenic	ALR/Alpha|Satellite|centr	1245949	NR_131213	105500239		NR_131213		XLOC_007697	-	uncharacterized LOC105500239	ncRNA
599	chr7	58268038	58268685	5.11	5.3	3.79	1.5	6.26E-05	0.0115	peak599	chr7	58268038	58268685	+	0	NA	Intergenic	ALR/Alpha|Satellite|centr	818184	NM_001159279	441234	Hs.533121	NM_001159279	ENSG00000182111	ZNF716	-	zinc finger protein 716	protein-coding
600	chr21	12876241	12876638	3.79	4.03	1.66	2.36	6.26E-05	0.0115	peak600	chr21	12876241	12876638	+	0	NA	Intergenic	ALR/Alpha|Satellite|centr	-161727	NR_026916	149992	Hs.558645	NM_153773		ANKRD30BP2	C21orf99|CT85|CTSP-1|CTSP1	ankyrin repeat domain 30B pseudogene 2	pseudo
601	chr4	80265663	80267313	6.17	6.34	5.12	1.21	6.29E-05	0.0115	peak601	chr4	80265663	80267313	+	0	NA	promoter-TSS (NM_004464)	promoter-TSS (NM_004464)	-100	NM_033143	2250	Hs.37055	NM_004464	ENSG00000138675	FGF5	HBGF-5|Smag-82|TCMGLY	fibroblast growth factor 5	protein-coding
602	chr21	12603301	12603678	4.28	4.49	2.62	1.87	6.39E-05	0.0116	peak602	chr21	12603301	12603678	+	0	NA	Intergenic	ALR/Alpha|Satellite|centr	-434677	NR_026916	149992	Hs.558645	NM_153773		ANKRD30BP2	C21orf99|CT85|CTSP-1|CTSP1	ankyrin repeat domain 30B pseudogene 2	pseudo
603	chr22	11943006	11943596	4.64	4.85	3.12	1.73	6.40E-05	0.0116	peak603	chr22	11943006	11943596	+	0	NA	intron (NR_110761, intron 2 of 2)	Tigger1|DNA|TcMar-Tigger	45895	NR_110761	102723769	Hs.652926	NR_110761		LOC102723769	-	uncharacterized LOC102723769	ncRNA
604	chr1	110634457	110635425	6.13	5.87	6.89	-1.02	6.41E-05	0.0116	peak604	chr1	110634457	110635425	+	0	NA	Intergenic	Intergenic	-3467	NM_001204269	3737	Hs.248139	NM_004974	ENSG00000177301	KCNA2	EIEE32|HBK5|HK4|HUKIV|KV1.2|MK2|NGK1|RBK2	potassium voltage-gated channel subfamily A member 2	protein-coding
605	chr10	113300143	113301254	6.42	6.19	7.15	-0.96	6.41E-05	0.0116	peak605	chr10	113300143	113301254	+	0	NA	Intergenic	MER57B2|LTR|ERV1	171065	NM_001349870	6934	Hs.593995	NM_030756	ENSG00000148737	TCF7L2	TCF-4|TCF4	transcription factor 7 like 2	protein-coding
606	chr6	18402232	18402765	3.62	3.12	4.8	-1.68	6.45E-05	0.0117	peak606	chr6	18402232	18402765	+	0	NA	intron (NM_182757, intron 2 of 7)	MER103C|DNA|hAT-Charlie	15148	NM_182757	255488	Hs.148741	NM_182757	ENSG00000137393	RNF144B	IBRDC2|PIR2|bA528A10.3|p53RFP	ring finger protein 144B	protein-coding
607	chr1	246782124	246782939	5.15	5.28	4.34	0.94	6.49E-05	0.0117	peak607	chr1	246782124	246782939	+	0	NA	Intergenic	Intergenic	-7086	NR_015422	149134	Hs.720494	NM_207326		LINC01341	-	long intergenic non-protein coding RNA 1341	ncRNA
608	chr1	32984469	32985481	5.5	5.21	6.35	-1.13	6.49E-05	0.0117	peak608	chr1	32984469	32985481	+	0	NA	Intergenic	Intergenic	-20162	NM_001127361	127544	Hs.591504	NM_153341	ENSG00000116514	RNF19B	IBRDC3|NKLAM	ring finger protein 19B	protein-coding
609	chr5	176591698	176591940	4.71	4.94	2.58	2.36	6.49E-05	0.0117	peak609	chr5	176591698	176591940	+	0	NA	intron (NM_017675, intron 30 of 31)	(GGT)n|Simple_repeat|Simple_repeat	18311	NM_052899	114787	Hs.150549	NM_052899	ENSG00000169258	GPRIN1	GRIN1	G protein regulated inducer of neurite outgrowth 1	protein-coding
610	chrUn_GL000218v1	64177	66177	6.24	6.43	4.88	1.55	6.49E-05	0.0117	peak610	chrUn_GL000218v1	64177	66177	+	0	NA	intron (NR_037872, intron 2 of 3)	MSTA-int|LTR|ERVL-MaLR	-10128	NR_027420	389834	Hs.720653	NR_027420		LOC389834	-	ankyrin repeat domain 57 pseudogene	pseudo
611	chr22	29083711	29084402	5.42	4.99	6.52	-1.53	6.51E-05	0.0117	peak611	chr22	29083711	29084402	+	0	NA	intron (NM_001039570, intron 1 of 8)	MER41B|LTR|ERV1	10978	NM_001039570	83999	Hs.229335	NM_032045	ENSG00000183762	KREMEN1	ECTD13|KREMEN|KRM1	kringle containing transmembrane protein 1	protein-coding
612	chr2	239234287	239234678	4.09	3.83	4.87	-1.04	6.55E-05	0.0117	peak612	chr2	239234287	239234678	+	0	NA	intron (NM_006037, intron 3 of 26)	intron (NM_006037, intron 3 of 26)	-39025	NR_026664	85009	Hs.744565	NM_032923		MGC16025	-	uncharacterized LOC85009	ncRNA
613	chr9	43852893	43853650	4.98	5.2	3.2	2	6.58E-05	0.0118	peak613	chr9	43852893	43853650	+	0	NA	Intergenic	ALR/Alpha|Satellite|centr	1064871	NR_131213	105500239		NR_131213		XLOC_007697	-	uncharacterized LOC105500239	ncRNA
614	chr7	59204982	59205300	3.71	3.92	1.96	1.96	6.61E-05	0.0118	peak614	chr7	59204982	59205300	+	0	NA	Intergenic	ALR/Alpha|Satellite|centr	1754964	NM_001159279	441234	Hs.533121	NM_001159279	ENSG00000182111	ZNF716	-	zinc finger protein 716	protein-coding
615	chr10	110862100	110862920	5.82	5.47	6.76	-1.29	6.64E-05	0.0118	peak615	chr10	110862100	110862920	+	0	NA	Intergenic	Intergenic	8394	NR_026932	282997	Hs.599931	NR_026932		PDCD4-AS1	-	PDCD4 antisense RNA 1	ncRNA
616	chr1	156133610	156138062	7.13	7.26	6.32	0.94	6.66E-05	0.0118	peak616	chr1	156133610	156138062	+	0	NA	intron (NM_005572, intron 5 of 9)	intron (NM_005572, intron 5 of 9)	9719	NM_001257374	4000	Hs.594444	NM_005572	ENSG00000160789	LMNA	CDCD1|CDDC|CMD1A|CMT2B1|EMD2|FPL|FPLD|FPLD2|HGPS|IDC|LDP1|LFP|LGMD1B|LMN1|LMNC|LMNL1|MADA|PRO1	lamin A/C	protein-coding
617	chr11	124481329	124482122	5.12	5.26	4.26	0.99	6.66E-05	0.0118	peak617	chr11	124481329	124482122	+	0	NA	Intergenic	Intergenic	-40640	NM_012378	26493	Hs.351822	NM_012378	ENSG00000197125	OR8B8	TPCR85	olfactory receptor family 8 subfamily B member 8	protein-coding
618	chr22	13382726	13383086	3.97	4.22	1.58	2.64	6.66E-05	0.0118	peak618	chr22	13382726	13383086	+	0	NA	Intergenic	ALR/Alpha|Satellite|centr	1485500	NR_110761	102723769	Hs.652926	NR_110761		LOC102723769	-	uncharacterized LOC102723769	ncRNA
619	chr13	17347847	17348387	4.47	4.67	2.92	1.75	6.66E-05	0.0118	peak619	chr13	17347847	17348387	+	0	NA	Intergenic	ALR/Alpha|Satellite|centr	-847180	NR_027278	26080	Hs.448583	NR_027278	ENSG00000279516	FAM230C	LINC00281|NCRNA00281	family with sequence similarity 230 member C	ncRNA
620	chr9	44327431	44327888	4.17	4.4	2.02	2.39	6.67E-05	0.0118	peak620	chr9	44327431	44327888	+	0	NA	Intergenic	ALR/Alpha|Satellite|centr	1539259	NR_131213	105500239		NR_131213		XLOC_007697	-	uncharacterized LOC105500239	ncRNA
621	chr9	129575036	129575462	4.32	4.07	5.06	-0.99	6.69E-05	0.0118	peak621	chr9	129575036	129575462	+	0	NA	Intergenic	MLT1A0|LTR|ERVL-MaLR	-33635	NM_001286796	28989	Hs.744027	NM_014064	ENSG00000148335	NTMT1	AD-003|C9orf32|HOMT1A|METTL11A|NRMT|NRMT1|NTM1A	N-terminal Xaa-Pro-Lys N-methyltransferase 1	protein-coding
622	chr5	49059746	49060090	4.69	4.91	2.98	1.93	6.73E-05	0.0119	peak622	chr5	49059746	49060090	+	0	NA	Intergenic	ALR/Alpha|Satellite|centr	1381482	NM_198449	133418	Hs.561411	NM_198449	ENSG00000170571	EMB	GP70	embigin	protein-coding
623	chr5_GL000208v1_random	36917	37391	4.17	4.39	2.23	2.16	6.79E-05	0.012	peak623	chr5_GL000208v1_random	36917	37391	+	0	NA	NA	ALR/Alpha|Satellite|centr	NA	NA	NA
624	chr9	43653680	43654013	4.12	4.35	2.09	2.26	6.79E-05	0.012	peak624	chr9	43653680	43654013	+	0	NA	Intergenic	ALR/Alpha|Satellite|centr	865446	NR_131213	105500239		NR_131213		XLOC_007697	-	uncharacterized LOC105500239	ncRNA
625	chr22	18236706	18238341	7.1	7.32	5.34	1.98	6.84E-05	0.012	peak625	chr22	18236706	18238341	+	0	NA	Intergenic	(TA)n|Simple_repeat|Simple_repeat	-31660	NR_136570	100996415	Hs.645542	NR_136570		FAM230D	LINC02592	family with sequence similarity 230 member D	ncRNA
626	chr6	53334837	53336571	6.74	6.47	7.55	-1.08	6.84E-05	0.012	peak626	chr6	53334837	53336571	+	0	NA	non-coding (NR_046241, exon 1 of 1)	non-coding (NR_046241, exon 1 of 1)	1913	NR_046241	647190	Hs.520189	NR_046241		RPS16P5	RPS16_3_702	ribosomal protein S16 pseudogene 5	pseudo
627	chr12	35599048	35599649	4.56	4.77	3.04	1.73	6.85E-05	0.012	peak627	chr12	35599048	35599649	+	0	NA	Intergenic	ALR/Alpha|Satellite|centr	1577067	NM_032834	84920	Hs.102971	NM_032834	ENSG00000139133	ALG10	ALG10A|DIE2|KCR1	ALG10 alpha-1,2-glucosyltransferase	protein-coding
628	chr6	59347945	59348799	4.94	5.15	3.22	1.94	6.89E-05	0.012	peak628	chr6	59347945	59348799	+	0	NA	Intergenic	ALR/Alpha|Satellite|centr	-1386926	NR_132996	106660612	Hs.561539	NR_125727	ENSG00000215190	LINC00680	-	long intergenic non-protein coding RNA 680	ncRNA
629	chr1	122575627	122575884	3.68	3.92	1.44	2.48	6.92E-05	0.0121	peak629	chr1	122575627	122575884	+	0	NA	Intergenic	ALR/Alpha|Satellite|centr	1056643	NR_003955	647121	Hs.697682	NR_003955	ENSG00000231752	EMBP1	-	embigin pseudogene 1	pseudo
630	chr3	90992350	90993159	4.97	5.21	2.9	2.31	6.93E-05	0.0121	peak630	chr3	90992350	90993159	+	0	NA	Intergenic	ALR/Alpha|Satellite|centr	1885230	NM_182644	2042	Hs.123642	NM_005233	ENSG00000044524	EPHA3	EK4|ETK|ETK1|HEK|HEK4|TYRO4	EPH receptor A3	protein-coding
631	chr12	36708859	36709652	4.63	4.84	2.96	1.89	6.94E-05	0.0121	peak631	chr12	36708859	36709652	+	0	NA	Intergenic	ALR/Alpha|Satellite|centr	-1607500	NM_001308340	144245	Hs.259305	NM_001013620	ENSG00000175548	ALG10B	ALG10|KCR1	ALG10 alpha-1,2-glucosyltransferase B	protein-coding
632	chr2	60527539	60530178	6.84	6.69	7.37	-0.68	6.95E-05	0.0121	peak632	chr2	60527539	60530178	+	0	NA	intron (NM_022893, intron 2 of 3)	intron (NM_022893, intron 2 of 3)	24640	NM_022893	53335	Hs.370549	NM_018014	ENSG00000119866	BCL11A	BCL11A-L|BCL11A-S|BCL11A-XL|BCL11a-M|CTIP1|DILOS|EVI9|HBFQTL5|ZNF856	BAF chromatin remodeling complex subunit BCL11A	protein-coding
633	chrUn_KI270750v1	13501	14224	4.84	5.03	3.4	1.63	7.00E-05	0.0121	peak633	chrUn_KI270750v1	13501	14224	+	0	NA	NA	Intergenic	NA	NA	NA
634	chr19	26932070	26932444	4.55	4.76	2.96	1.8	7.01E-05	0.0121	peak634	chr19	26932070	26932444	+	0	NA	Intergenic	ALR/Alpha|Satellite|centr	-861174	NR_146735	101927151	Hs.567934	NR_110687	ENSG00000267575	LOC101927151	-	uncharacterized LOC101927151	ncRNA
635	chr19	47927868	47928776	5.56	5.74	4.35	1.39	7.02E-05	0.0121	peak635	chr19	47927868	47928776	+	0	NA	promoter-TSS (NR_024217).2	promoter-TSS (NR_024217).2	-496	NR_024217	100170218	Hs.723092	NR_024217		SNAR-C2	-	small NF90 (ILF3) associated RNA C2	snRNA
636	chrUn_KI270742v1	63968	64469	4.47	4.68	2.78	1.91	7.06E-05	0.0122	peak636	chrUn_KI270742v1	63968	64469	+	0	NA	NA	Intergenic	NA	NA	NA
637	chr3	119627205	119629570	6.99	6.82	7.56	-0.74	7.09E-05	0.0122	peak637	chr3	119627205	119629570	+	0	NA	intron (NR_120610, intron 9 of 10)	intron (NR_120610, intron 9 of 10)	28116	NM_001293225	51365	Hs.437451	NM_015900	ENSG00000144837	PLA1A	PS-PLA1|PSPLA1	phospholipase A1 member A	protein-coding
638	chr16	37466016	37466686	5.3	5.5	3.8	1.7	7.09E-05	0.0122	peak638	chr16	37466016	37466686	+	0	NA	Intergenic	ALR/Alpha|Satellite|centr	1719799	NR_033985	400533	Hs.499135	NR_033985	ENSG00000261122	LINC02167	-	long intergenic non-protein coding RNA 2167	ncRNA
639	chr21	12176421	12176826	3.71	3.99	-0.7	4.69	7.10E-05	0.0122	peak639	chr21	12176421	12176826	+	0	NA	Intergenic	ALR/Alpha|Satellite|centr	-861543	NR_026916	149992	Hs.558645	NM_153773		ANKRD30BP2	C21orf99|CT85|CTSP-1|CTSP1	ankyrin repeat domain 30B pseudogene 2	pseudo
640	chr5	132447812	132448562	4.57	4.35	5.26	-0.9	7.11E-05	0.0122	peak640	chr5	132447812	132448562	+	0	NA	intron (NM_001207001, intron 2 of 3)	L2a|LINE|L2	37414	NM_001207001	NA
641	chr4	39486326	39486654	3.57	3.17	4.59	-1.42	7.12E-05	0.0122	peak641	chr4	39486326	39486654	+	0	NA	Intergenic	HERV3-int|LTR|ERV1	6235	NR_026854	401127	Hs.383197	NR_026854	ENSG00000224097	LOC401127	-	WD repeat domain 5 pseudogene	pseudo
642	chr16	38148807	38149968	5.61	5.81	4.12	1.69	7.13E-05	0.0122	peak642	chr16	38148807	38149968	+	0	NA	Intergenic	ALR/Alpha|Satellite|centr	2402835	NR_033985	400533	Hs.499135	NR_033985	ENSG00000261122	LINC02167	-	long intergenic non-protein coding RNA 2167	ncRNA
643	chr15	25757915	25758881	5.69	5.9	4.13	1.77	7.14E-05	0.0122	peak643	chr15	25757915	25758881	+	0	NA	intron (NM_024490, intron 2 of 20)	LTR10F|LTR|ERV1	90427	NR_039865	100616474		NR_039865	ENSG00000266517	MIR4715	-	microRNA 4715	ncRNA
644	chr15	20365150	20368935	7.23	7.43	5.65	1.79	7.14E-05	0.0122	peak644	chr15	20365150	20368935	+	0	NA	Intergenic	Intergenic	84298	NR_038836	646096	Hs.448789	NR_038836	ENSG00000259156	CHEK2P2	-	checkpoint kinase 2 pseudogene 2	pseudo
645	chr22_KI270731v1_random	127182	127919	7.06	7.28	5.11	2.17	7.15E-05	0.0122	peak645	chr22_KI270731v1_random	127182	127919	+	0	NA	Intergenic	HSATI|Satellite|Satellite	58408	NR_003267	2679	Hs.595809	NR_003267	ENSG00000197421	GGT3P	GGT3	gamma-glutamyltransferase 3 pseudogene	pseudo
646	chr6	58723059	58723808	4.91	5.11	3.48	1.63	7.17E-05	0.0122	peak646	chr6	58723059	58723808	+	0	NA	Intergenic	ALR/Alpha|Satellite|centr	-761987	NR_132996	106660612	Hs.561539	NR_125727	ENSG00000215190	LINC00680	-	long intergenic non-protein coding RNA 680	ncRNA
647	chr21	11681553	11681888	3.71	3.96	1.2	2.76	7.18E-05	0.0122	peak647	chr21	11681553	11681888	+	0	NA	Intergenic	ALR/Alpha|Satellite|centr	1160206	NM_199260	7179	Hs.122986	NM_199259	ENSG00000274391	TPTE	CT44|PTEN2	transmembrane phosphatase with tensin homology	protein-coding
648	chr1	124416584	124416806	4.09	4.32	2.14	2.18	7.18E-05	0.0122	peak648	chr1	124416584	124416806	+	0	NA	Intergenic	ALR/Alpha|Satellite|centr	2897583	NR_003955	647121	Hs.697682	NR_003955	ENSG00000231752	EMBP1	-	embigin pseudogene 1	pseudo
649	chr2	172692855	172694500	6.81	6.93	6.09	0.85	7.21E-05	0.0122	peak649	chr2	172692855	172694500	+	0	NA	Intergenic	LTR52|LTR|ERVL	-42120	NM_007023	11069	Hs.470646	NM_007023	ENSG00000091428	RAPGEF4	CAMP-GEFII|CGEF2|EPAC|EPAC 2|EPAC2|Nbla00496	Rap guanine nucleotide exchange factor 4	protein-coding
650	chr4	50876883	50877645	4.33	4.56	2.29	2.27	7.23E-05	0.0122	peak650	chr4	50876883	50877645	+	0	NA	Intergenic	ALR/Alpha|Satellite|centr	-965736	NM_001287757	23142	Hs.605388	NM_015115	ENSG00000109184	DCUN1D4	-	defective in cullin neddylation 1 domain containing 4	protein-coding
651	chr16	38170652	38171847	5.69	5.89	4.22	1.67	7.28E-05	0.0123	peak651	chr16	38170652	38171847	+	0	NA	Intergenic	ALR/Alpha|Satellite|centr	2424697	NR_033985	400533	Hs.499135	NR_033985	ENSG00000261122	LINC02167	-	long intergenic non-protein coding RNA 2167	ncRNA
652	chr7	94047630	94048551	5.19	5.37	3.91	1.46	7.31E-05	0.0123	peak652	chr7	94047630	94048551	+	0	NA	Intergenic	L4_C_Mam|LINE|RTE-X	-43708	NM_005868	10282	Hs.489132	NM_005868	ENSG00000105829	BET1	HBET1	Bet1 golgi vesicular membrane trafficking protein	protein-coding
653	chr16	37037985	37038316	3.91	4.16	1.4	2.76	7.33E-05	0.0123	peak653	chr16	37037985	37038316	+	0	NA	Intergenic	ALR/Alpha|Satellite|centr	1291598	NR_033985	400533	Hs.499135	NR_033985	ENSG00000261122	LINC02167	-	long intergenic non-protein coding RNA 2167	ncRNA
654	chr9	43908045	43908597	4.68	4.9	2.89	2.01	7.36E-05	0.0124	peak654	chr9	43908045	43908597	+	0	NA	Intergenic	ALR/Alpha|Satellite|centr	1119921	NR_131213	105500239		NR_131213		XLOC_007697	-	uncharacterized LOC105500239	ncRNA
655	chr2	28425503	28425891	4.53	4.28	5.3	-1.02	7.39E-05	0.0124	peak655	chr2	28425503	28425891	+	0	NA	Intergenic	L2|LINE|L2	-31025	NR_103831	403150	Hs.562970	NR_103831	ENSG00000229951	FLJ31356	-	uncharacterized protein FLJ31356	ncRNA
656	chr15	20663446	20667707	7.28	7.48	5.83	1.65	7.40E-05	0.0124	peak656	chr15	20663446	20667707	+	0	NA	Intergenic	Intergenic	90575	NR_027992	606	Hs.657985	NR_027992		NBEAP1	BCL8|BCL8A	neurobeachin pseudogene 1	pseudo
657	chr6	59677879	59678534	5.06	5.27	3.54	1.73	7.40E-05	0.0124	peak657	chr6	59677879	59678534	+	0	NA	Intergenic	ALR/Alpha|Satellite|centr	-1716760	NR_132996	106660612	Hs.561539	NR_125727	ENSG00000215190	LINC00680	-	long intergenic non-protein coding RNA 680	ncRNA
658	chr4	86032459	86033565	5.23	5.37	4.33	1.04	7.42E-05	0.0124	peak658	chr4	86032459	86033565	+	0	NA	intron (NM_001318067, intron 10 of 12)	intron (NM_001318067, intron 10 of 12)	-86794	NR_110879	101929064	Hs.662221	NR_110879	ENSG00000250062	LOC101929064	-	uncharacterized LOC101929064	ncRNA
659	chr10	40107282	40107746	4.44	4.67	2.51	2.16	7.42E-05	0.0124	peak659	chr10	40107282	40107746	+	0	NA	Intergenic	ALR/Alpha|Satellite|centr	1410918	NR_045000	399746	Hs.742607	NR_045000		ACTR3BP5	FKSG74	ACTR3B pseudogene 5	pseudo
660	chr3	54853805	54854218	4.12	4.29	2.9	1.39	7.47E-05	0.0124	peak660	chr3	54853805	54854218	+	0	NA	intron (NM_018398, intron 17 of 37)	intron (NM_018398, intron 17 of 37)	47244	NR_046666	100874237	Hs.570583	NR_046666	ENSG00000243715	CACNA2D3-AS1	-	CACNA2D3 antisense RNA 1	ncRNA
661	chr10	40790785	40791331	4.42	4.65	2.56	2.09	7.49E-05	0.0124	peak661	chr10	40790785	40791331	+	0	NA	Intergenic	ALR/Alpha|Satellite|centr	1576987	NR_024380	441666	Hs.255729	NR_024380	ENSG00000215146	LOC441666	-	zinc finger protein 91 pseudogene	pseudo
662	chr11	112310085	112311005	5.15	5.31	4.13	1.17	7.50E-05	0.0124	peak662	chr11	112310085	112311005	+	0	NA	intron (NR_126004, intron 2 of 3)	intron (NR_126004, intron 2 of 3)	39796	NR_126004	283140	Hs.651827	NR_126004	ENSG00000250303	LINC02762	-	long intergenic non-protein coding RNA 2762	ncRNA
663	chr21	5317473	5318766	5.57	5.77	4.11	1.66	7.50E-05	0.0124	peak663	chr21	5317473	5318766	+	0	NA	Intergenic	ALR/Alpha|Satellite|centr	-163389	NM_005049	5822	Hs.449076	NM_005049	ENSG00000241945	PWP2	EHOC-17|PWP2H|UTP1	PWP2 small subunit processome component	protein-coding
664	chr7	81684857	81685490	5.42	5.55	4.64	0.91	7.52E-05	0.0124	peak664	chr7	81684857	81685490	+	0	NA	intron (NR_126025, intron 1 of 10)	intron (NR_126025, intron 1 of 10)	6233	NR_126025	100128317	Hs.571267	NR_126025	ENSG00000233491	LOC100128317	-	uncharacterized LOC100128317	ncRNA
665	chr6	58871976	58872697	4.63	4.86	2.63	2.23	7.52E-05	0.0124	peak665	chr6	58871976	58872697	+	0	NA	Intergenic	ALR/Alpha|Satellite|centr	-910890	NR_132996	106660612	Hs.561539	NR_125727	ENSG00000215190	LINC00680	-	long intergenic non-protein coding RNA 680	ncRNA
666	chr22	12371402	12372726	5.92	6.11	4.57	1.54	7.52E-05	0.0124	peak666	chr22	12371402	12372726	+	0	NA	Intergenic	ALR/Alpha|Satellite|centr	474658	NR_110761	102723769	Hs.652926	NR_110761		LOC102723769	-	uncharacterized LOC102723769	ncRNA
667	chr9	43750017	43751125	5.27	5.48	3.66	1.83	7.54E-05	0.0124	peak667	chr9	43750017	43751125	+	0	NA	Intergenic	ALR/Alpha|Satellite|centr	962171	NR_131213	105500239		NR_131213		XLOC_007697	-	uncharacterized LOC105500239	ncRNA
668	chr6_GL000254v2_alt	2917307	2917655	3.15	2.48	4.52	-2.03	7.63E-05	0.0125	peak668	chr6_GL000254v2_alt	2917307	2917655	+	0	NA	promoter-TSS (NM_000594).7	promoter-TSS (NM_000594).7	16	NM_000594	7124	Hs.241570	NM_000594	ENSG00000232810	TNF	DIF|TNF-alpha|TNFA|TNFSF2|TNLG1F	tumor necrosis factor	protein-coding
669	chr6	11598574	11599302	5.34	4.96	6.34	-1.38	7.66E-05	0.0126	peak669	chr6	11598574	11599302	+	0	NA	Intergenic	MER31B|LTR|ERV1	60711	NM_001100829	100113407	Hs.146317	NM_001100829	ENSG00000205269	TMEM170B	-	transmembrane protein 170B	protein-coding
670	chr19	35420291	35420782	5.12	4.86	5.91	-1.04	7.67E-05	0.0126	peak670	chr19	35420291	35420782	+	0	NA	Intergenic	MLT1N2|LTR|ERVL-MaLR	14929	NR_040046	100128682	Hs.570008	NR_040046	ENSG00000205786	LINC01531	-	long intergenic non-protein coding RNA 1531	ncRNA
671	chr9	44490575	44491059	4.15	4.38	2.1	2.28	7.67E-05	0.0126	peak671	chr9	44490575	44491059	+	0	NA	Intergenic	ALR/Alpha|Satellite|centr	1702417	NR_131213	105500239		NR_131213		XLOC_007697	-	uncharacterized LOC105500239	ncRNA
672	chr10	41268642	41268948	3.77	4	1.64	2.36	7.70E-05	0.0126	peak672	chr10	41268642	41268948	+	0	NA	Intergenic	ALR/Alpha|Satellite|centr	1099250	NR_024380	441666	Hs.255729	NR_024380	ENSG00000215146	LOC441666	-	zinc finger protein 91 pseudogene	pseudo
673	chr8	44261119	44261588	3.95	4.2	1.31	2.89	7.71E-05	0.0126	peak673	chr8	44261119	44261588	+	0	NA	Intergenic	ALR/Alpha|Satellite|centr	968911	NM_001005365	340441	Hs.531579	NM_001002920	ENSG00000188877	POTEA	A26A1|CT104.3|POTE-8|POTE8	POTE ankyrin domain family member A	protein-coding
674	chr19	14369640	14371640	6.77	6.51	7.55	-1.03	7.71E-05	0.0126	peak674	chr19	14369640	14371640	+	0	NA	Intergenic	Intergenic	-6650	NR_134908	105372288	Hs.628463	NR_134908	ENSG00000266913	LINC01841	-	long intergenic non-protein coding RNA 1841	ncRNA
675	chr9	44155130	44155868	4.44	4.66	2.63	2.04	7.76E-05	0.0126	peak675	chr9	44155130	44155868	+	0	NA	Intergenic	ALR/Alpha|Satellite|centr	1367099	NR_131213	105500239		NR_131213		XLOC_007697	-	uncharacterized LOC105500239	ncRNA
676	chr10	107233811	107234511	4.17	4.38	2.51	1.87	7.78E-05	0.0126	peak676	chr10	107233811	107234511	+	0	NA	Intergenic	ERV3-16A3_I-int|LTR|ERVL	-69453	NM_001013031	114815	Hs.591915	NM_052918	ENSG00000108018	SORCS1	hSorCS	sortilin related VPS10 domain containing receptor 1	protein-coding
677	chr12	35888221	35889638	5.44	5.65	3.79	1.86	7.81E-05	0.0127	peak677	chr12	35888221	35889638	+	0	NA	Intergenic	ALR/Alpha|Satellite|centr	1866648	NM_032834	84920	Hs.102971	NM_032834	ENSG00000139133	ALG10	ALG10A|DIE2|KCR1	ALG10 alpha-1,2-glucosyltransferase	protein-coding
678	chr9	43720180	43721020	5.01	5.24	3.15	2.09	7.81E-05	0.0127	peak678	chr9	43720180	43721020	+	0	NA	Intergenic	ALR/Alpha|Satellite|centr	932200	NR_131213	105500239		NR_131213		XLOC_007697	-	uncharacterized LOC105500239	ncRNA
679	chr12	34992679	34997190	7.52	7.71	6.17	1.54	7.84E-05	0.0127	peak679	chr12	34992679	34997190	+	0	NA	Intergenic	ALR/Alpha|Satellite|centr	972653	NM_032834	84920	Hs.102971	NM_032834	ENSG00000139133	ALG10	ALG10A|DIE2|KCR1	ALG10 alpha-1,2-glucosyltransferase	protein-coding
680	chr16	36428424	36428985	4.81	5	3.55	1.45	7.87E-05	0.0127	peak680	chr16	36428424	36428985	+	0	NA	Intergenic	ALR/Alpha|Satellite|centr	682152	NR_033985	400533	Hs.499135	NR_033985	ENSG00000261122	LINC02167	-	long intergenic non-protein coding RNA 2167	ncRNA
681	chr16	38204528	38205086	4.75	4.96	3.2	1.76	7.87E-05	0.0127	peak681	chr16	38204528	38205086	+	0	NA	Intergenic	ALR/Alpha|Satellite|centr	2458255	NR_033985	400533	Hs.499135	NR_033985	ENSG00000261122	LINC02167	-	long intergenic non-protein coding RNA 2167	ncRNA
682	chr20	29243498	29243862	3.84	4.06	2.1	1.95	7.88E-05	0.0127	peak682	chr20	29243498	29243862	+	0	NA	Intergenic	ALR/Alpha|Satellite|centr	163290	NR_132316	102723316		NR_132316		FRG1DP	-	FSHD region gene 1 family member D, pseudogene	pseudo
683	chr15	20277833	20297455	9.8	9.99	8.38	1.61	7.88E-05	0.0127	peak683	chr15	20277833	20297455	+	0	NA	intron (NR_038836, intron 4 of 5)	AluJr|SINE|Alu	4900	NR_038836	646096	Hs.448789	NR_038836	ENSG00000259156	CHEK2P2	-	checkpoint kinase 2 pseudogene 2	pseudo
684	chr7	94059432	94060453	5.87	6.07	4.28	1.79	7.90E-05	0.0127	peak684	chr7	94059432	94060453	+	0	NA	Intergenic	Intergenic	-55560	NM_005868	10282	Hs.489132	NM_005868	ENSG00000105829	BET1	HBET1	Bet1 golgi vesicular membrane trafficking protein	protein-coding
685	chr9	43511710	43512637	5.69	5.9	4.03	1.87	7.92E-05	0.0127	peak685	chr9	43511710	43512637	+	0	NA	Intergenic	ALR/Alpha|Satellite|centr	723773	NR_131213	105500239		NR_131213		XLOC_007697	-	uncharacterized LOC105500239	ncRNA
686	chr15	20674697	20675261	3.69	3.9	1.96	1.94	7.94E-05	0.0127	peak686	chr15	20674697	20675261	+	0	NA	intron (NR_027992, intron 1 of 2)	intron (NR_027992, intron 1 of 2)	81172	NR_027992	606	Hs.657985	NR_027992		NBEAP1	BCL8|BCL8A	neurobeachin pseudogene 1	pseudo
687	chr10	96646459	96647308	5.1	4.89	5.78	-0.89	7.96E-05	0.0127	peak687	chr10	96646459	96647308	+	0	NA	intron (NM_152309, intron 7 of 16)	intron (NM_152309, intron 7 of 16)	-59831	NM_020123	56889	Hs.500674	NM_020123	ENSG00000077147	TM9SF3	EP70-P-iso|SMBP	transmembrane 9 superfamily member 3	protein-coding
688	chr4_KI270786v1_alt	218327	218508	4.42	4.64	2.63	2.01	7.96E-05	0.0127	peak688	chr4_KI270786v1_alt	218327	218508	+	0	NA	promoter-TSS (NR_132380).2	promoter-TSS (NR_132380).2	-124	NR_132380	105377617	Hs.662618	NR_132380	ENSG00000250666	LINC01596	-	long intergenic non-protein coding RNA 1596	ncRNA
689	chr5	155420962	155421406	3.64	3.85	1.93	1.92	7.98E-05	0.0127	peak689	chr5	155420962	155421406	+	0	NA	Intergenic	L1MA9|LINE|L1	407429	NM_001099293	285643	Hs.567824	NM_001099293	ENSG00000226650	KIF4B	-	kinesin family member 4B	protein-coding
690	chr22	31227946	31228823	5.07	4.67	6.11	-1.44	7.99E-05	0.0127	peak690	chr22	31227946	31228823	+	0	NA	intron (NM_005569, intron 2 of 15)	AluSq2|SINE|Alu	16120	NM_005569	3985	Hs.474596	NM_005569	ENSG00000182541	LIMK2	-	LIM domain kinase 2	protein-coding
691	chr6	59260465	59261530	5.38	5.59	3.82	1.77	8.04E-05	0.0128	peak691	chr6	59260465	59261530	+	0	NA	Intergenic	ALR/Alpha|Satellite|centr	-1299551	NR_132996	106660612	Hs.561539	NR_125727	ENSG00000215190	LINC00680	-	long intergenic non-protein coding RNA 680	ncRNA
692	chr13	99434228	99434771	4.32	4.08	5.06	-0.98	8.11E-05	0.0128	peak692	chr13	99434228	99434771	+	0	NA	Intergenic	Intergenic	64807	NR_110731	102725509	Hs.648968	NR_110731		LINC01232	TCONS_00021520	long intergenic non-protein coding RNA 1232	ncRNA
693	chr22	13423879	13424231	3.87	4.09	2	2.09	8.11E-05	0.0128	peak693	chr22	13423879	13424231	+	0	NA	Intergenic	ALR/Alpha|Satellite|centr	1526649	NR_110761	102723769	Hs.652926	NR_110761		LOC102723769	-	uncharacterized LOC102723769	ncRNA
694	chr3	193611556	193612345	4.43	4.61	3.25	1.35	8.13E-05	0.0128	peak694	chr3	193611556	193612345	+	0	NA	intron (NM_001354663, intron 2 of 29)	intron (NM_001354663, intron 2 of 29)	15382	NR_046634	100873941	Hs.679364	NR_046634	ENSG00000224855	OPA1-AS1	-	OPA1 antisense RNA 1	ncRNA
695	chr1	123529878	123530144	4.09	4.3	2.47	1.83	8.14E-05	0.0128	peak695	chr1	123529878	123530144	+	0	NA	Intergenic	ALR/Alpha|Satellite|centr	2010899	NR_003955	647121	Hs.697682	NR_003955	ENSG00000231752	EMBP1	-	embigin pseudogene 1	pseudo
696	chr1	122673269	122673699	4.19	4.41	2.34	2.07	8.15E-05	0.0128	peak696	chr1	122673269	122673699	+	0	NA	Intergenic	ALR/Alpha|Satellite|centr	1154372	NR_003955	647121	Hs.697682	NR_003955	ENSG00000231752	EMBP1	-	embigin pseudogene 1	pseudo
697	chr13	70874204	70875013	4.48	4.65	3.33	1.33	8.15E-05	0.0128	peak697	chr13	70874204	70875013	+	0	NA	Intergenic	MER20|DNA|hAT-Charlie	-140533	NR_047699	100885781	Hs.372660	NR_047699	ENSG00000226846	LINC00348	-	long intergenic non-protein coding RNA 348	ncRNA
698	chr21	10024115	10024960	5.15	5.33	3.87	1.46	8.17E-05	0.0129	peak698	chr21	10024115	10024960	+	0	NA	Intergenic	MER89-int|LTR|ERV1	-203476	NR_038377	441058	Hs.130535	NR_038377		LINC01667	-	long intergenic non-protein coding RNA 1667	ncRNA
699	chr7	74650090	74650804	5.27	5.06	5.93	-0.87	8.18E-05	0.0129	peak699	chr7	74650090	74650804	+	0	NA	Intergenic	Tigger7|DNA|TcMar-Tigger	-7218	NM_032999	2969	Hs.647041	NM_001518	ENSG00000263001	GTF2I	BAP135|BTKAP1|DIWS|GTFII-I|IB291|SPIN|TFII-I|WBS|WBSCR6	general transcription factor IIi	protein-coding
700	chr6	137701145	137701566	3.84	3.53	4.72	-1.2	8.20E-05	0.0129	peak700	chr6	137701145	137701566	+	0	NA	Intergenic	Intergenic	35709	NR_125867	102723649	Hs.129235	NR_125867		LOC102723649	-	uncharacterized LOC102723649	ncRNA
701	chr9	43646668	43647309	4.7	4.93	2.66	2.27	8.25E-05	0.0129	peak701	chr9	43646668	43647309	+	0	NA	Intergenic	ALR/Alpha|Satellite|centr	858588	NR_131213	105500239		NR_131213		XLOC_007697	-	uncharacterized LOC105500239	ncRNA
702	chr22	18205084	18206084	7.43	7.65	5.53	2.13	8.27E-05	0.0129	peak702	chr22	18205084	18206084	+	0	NA	intron (NR_136570, intron 1 of 11)	HSATI|Satellite|Satellite	279	NR_136570	100996415	Hs.645542	NR_136570		FAM230D	LINC02592	family with sequence similarity 230 member D	ncRNA
703	chr21	9927231	9927752	4.33	4.53	2.75	1.79	8.32E-05	0.013	peak703	chr21	9927231	9927752	+	0	NA	Intergenic	Intergenic	-106430	NR_038377	441058	Hs.130535	NR_038377		LINC01667	-	long intergenic non-protein coding RNA 1667	ncRNA
704	chr9	43428611	43429195	4.88	5.09	3.22	1.87	8.34E-05	0.013	peak704	chr9	43428611	43429195	+	0	NA	Intergenic	ALR/Alpha|Satellite|centr	640503	NR_131213	105500239		NR_131213		XLOC_007697	-	uncharacterized LOC105500239	ncRNA
705	chr20	30390951	30391682	4.93	5.13	3.44	1.69	8.36E-05	0.013	peak705	chr20	30390951	30391682	+	0	NA	intron (NR_145491, intron 4 of 7)	intron (NR_145491, intron 4 of 7)	12146	NR_045115	140678	Hs.653099	NR_045115		MLLT10P1	MLLT10L|bA348I14.3	MLLT10 pseudogene 1	pseudo
706	chr1	209667607	209668325	4.96	4.72	5.68	-0.96	8.39E-05	0.013	peak706	chr1	209667607	209668325	+	0	NA	intron (NR_134510, intron 1 of 2)	L2b|LINE|L2	7283	NR_134511	101930114	Hs.663934	NR_134509	ENSG00000227591	HSD11B1-AS1	-	HSD11B1 antisense RNA 1	ncRNA
707	chr16	37902520	37902937	3.9	4.13	1.98	2.15	8.39E-05	0.013	peak707	chr16	37902520	37902937	+	0	NA	Intergenic	ALR/Alpha|Satellite|centr	2156176	NR_033985	400533	Hs.499135	NR_033985	ENSG00000261122	LINC02167	-	long intergenic non-protein coding RNA 2167	ncRNA
708	chr16	36444680	36445710	5.45	5.65	4	1.65	8.41E-05	0.013	peak708	chr16	36444680	36445710	+	0	NA	Intergenic	ALR/Alpha|Satellite|centr	698643	NR_033985	400533	Hs.499135	NR_033985	ENSG00000261122	LINC02167	-	long intergenic non-protein coding RNA 2167	ncRNA
709	chr1	123398995	123399196	4.3	4.53	2.3	2.23	8.42E-05	0.0131	peak709	chr1	123398995	123399196	+	0	NA	Intergenic	ALR/Alpha|Satellite|centr	1879983	NR_003955	647121	Hs.697682	NR_003955	ENSG00000231752	EMBP1	-	embigin pseudogene 1	pseudo
710	chr9	43764527	43764949	4.39	4.61	2.73	1.87	8.47E-05	0.0131	peak710	chr9	43764527	43764949	+	0	NA	Intergenic	ALR/Alpha|Satellite|centr	976338	NR_131213	105500239		NR_131213		XLOC_007697	-	uncharacterized LOC105500239	ncRNA
711	chr10	41428991	41429681	5.52	5.71	4.1	1.61	8.49E-05	0.0131	peak711	chr10	41428991	41429681	+	0	NA	Intergenic	ALR/Alpha|Satellite|centr	938709	NR_024380	441666	Hs.255729	NR_024380	ENSG00000215146	LOC441666	-	zinc finger protein 91 pseudogene	pseudo
712	chr3	90510194	90510437	4.81	5.01	3.28	1.73	8.52E-05	0.0131	peak712	chr3	90510194	90510437	+	0	NA	Intergenic	ALR/Alpha|Satellite|centr	1402791	NM_182644	2042	Hs.123642	NM_005233	ENSG00000044524	EPHA3	EK4|ETK|ETK1|HEK|HEK4|TYRO4	EPH receptor A3	protein-coding
713	chr5	48670256	48670997	4.91	5.1	3.51	1.59	8.53E-05	0.0131	peak713	chr5	48670256	48670997	+	0	NA	Intergenic	ALR/Alpha|Satellite|centr	1770774	NM_198449	133418	Hs.561411	NM_198449	ENSG00000170571	EMB	GP70	embigin	protein-coding
714	chr5	49153663	49154133	4.94	5.15	3.34	1.81	8.54E-05	0.0131	peak714	chr5	49153663	49154133	+	0	NA	Intergenic	ALR/Alpha|Satellite|centr	1287502	NM_198449	133418	Hs.561411	NM_198449	ENSG00000170571	EMB	GP70	embigin	protein-coding
715	chr1	110647340	110647970	4.83	4.49	5.76	-1.27	8.54E-05	0.0131	peak715	chr1	110647340	110647970	+	0	NA	Intergenic	MER121|DNA|hAT?	-16181	NM_001204269	3737	Hs.248139	NM_004974	ENSG00000177301	KCNA2	EIEE32|HBK5|HK4|HUKIV|KV1.2|MK2|NGK1|RBK2	potassium voltage-gated channel subfamily A member 2	protein-coding
716	chr15	70113098	70113955	6.11	5.83	6.92	-1.08	8.55E-05	0.0131	peak716	chr15	70113098	70113955	+	0	NA	Intergenic	Intergenic	-15609	NM_001105192	7090	Hs.287362	NM_005078	ENSG00000140332	TLE3	ESG|ESG3|GRG3|HsT18976	TLE family member 3, transcriptional corepressor	protein-coding
717	chr9	43949062	43949597	4.69	4.91	2.86	2.06	8.59E-05	0.0131	peak717	chr9	43949062	43949597	+	0	NA	Intergenic	ALR/Alpha|Satellite|centr	1160929	NR_131213	105500239		NR_131213		XLOC_007697	-	uncharacterized LOC105500239	ncRNA
718	chr9	44566706	44567164	4.09	4.32	2.23	2.08	8.59E-05	0.0131	peak718	chr9	44566706	44567164	+	0	NA	Intergenic	ALR/Alpha|Satellite|centr	1778535	NR_131213	105500239		NR_131213		XLOC_007697	-	uncharacterized LOC105500239	ncRNA
719	chr5	17257598	17258172	4.73	4.34	5.74	-1.4	8.61E-05	0.0131	peak719	chr5	17257598	17258172	+	0	NA	intron (NM_006317, intron 1 of 1)	intron (NM_006317, intron 1 of 1)	40324	NM_006317	10409	Hs.201641	NM_006317	ENSG00000176788	BASP1	CAP-23|CAP23|NAP-22|NAP22	brain abundant membrane attached signal protein 1	protein-coding
720	chrUn_KI270742v1	76380	77374	5.07	5.26	3.65	1.61	8.62E-05	0.0131	peak720	chrUn_KI270742v1	76380	77374	+	0	NA	NA	Tigger1|DNA|TcMar-Tigger	NA	NA	NA
721	chr9	43524798	43525658	5.41	5.61	3.97	1.64	8.65E-05	0.0131	peak721	chr9	43524798	43525658	+	0	NA	Intergenic	ALR/Alpha|Satellite|centr	736828	NR_131213	105500239		NR_131213		XLOC_007697	-	uncharacterized LOC105500239	ncRNA
722	chr13	17056696	17056972	3.54	3.81	0.34	3.48	8.66E-05	0.0131	peak722	chr13	17056696	17056972	+	0	NA	Intergenic	ALR/Alpha|Satellite|centr	-1138463	NR_027278	26080	Hs.448583	NR_027278	ENSG00000279516	FAM230C	LINC00281|NCRNA00281	family with sequence similarity 230 member C	ncRNA
723	chr1	122481115	122481796	4.83	5.05	3.01	2.04	8.66E-05	0.0131	peak723	chr1	122481115	122481796	+	0	NA	Intergenic	ALR/Alpha|Satellite|centr	962343	NR_003955	647121	Hs.697682	NR_003955	ENSG00000231752	EMBP1	-	embigin pseudogene 1	pseudo
724	chr7	44629638	44630742	5.68	5.49	6.29	-0.8	8.67E-05	0.0131	peak724	chr7	44629638	44630742	+	0	NA	intron (NM_001003941, intron 2 of 8)	intron (NM_001003941, intron 2 of 8)	23668	NM_002541	4967	Hs.488181	NM_002541	ENSG00000105953	OGDH	AKGDH|E1k|OGDC	oxoglutarate dehydrogenase	protein-coding
725	chr6_GL000255v2_alt	1183262	1184275	4.43	3.86	5.69	-1.83	8.68E-05	0.0131	peak725	chr6_GL000255v2_alt	1183262	1184275	+	0	NA	non-coding (NR_001317, exon 1 of 1).6	non-coding (NR_001317, exon 1 of 1).6	236	NR_001317	80868	Hs.661198	NR_001317		HCG4B	HCG4P6|HCGIV-06|HCGIV-6|HCGIV.5|bCX67J3.3|bPG309N1.1|bQB90C11.3	HLA complex group 4B	ncRNA
726	chr13	40477545	40478434	5.9	5.61	6.74	-1.13	8.69E-05	0.0131	peak726	chr13	40477545	40478434	+	0	NA	intron (NR_024505, intron 1 of 6)	intron (NR_024505, intron 1 of 6)	3017	NR_024505	646982	Hs.287664	NR_024505	ENSG00000215483	LINC00598	lncFOXO1	long intergenic non-protein coding RNA 598	ncRNA
727	chr16	38207413	38208077	5.58	5.78	4.16	1.61	8.70E-05	0.0131	peak727	chr16	38207413	38208077	+	0	NA	Intergenic	ALR/Alpha|Satellite|centr	2461193	NR_033985	400533	Hs.499135	NR_033985	ENSG00000261122	LINC02167	-	long intergenic non-protein coding RNA 2167	ncRNA
728	chr2	8520704	8521323	4.93	4.63	5.78	-1.16	8.71E-05	0.0131	peak728	chr2	8520704	8521323	+	0	NA	Intergenic	Intergenic	62779	NR_110257	101929567	Hs.634706	NR_110257	ENSG00000236008	LINC01814	-	long intergenic non-protein coding RNA 1814	ncRNA
729	chr1	124420665	124421222	6.43	6.64	4.87	1.77	8.74E-05	0.0131	peak729	chr1	124420665	124421222	+	0	NA	Intergenic	ALR/Alpha|Satellite|centr	2901831	NR_003955	647121	Hs.697682	NR_003955	ENSG00000231752	EMBP1	-	embigin pseudogene 1	pseudo
730	chr8	7764718	7766046	6.01	6.24	4.06	2.18	8.76E-05	0.0131	peak730	chr8	7764718	7766046	+	0	NA	Intergenic	LTR5A|LTR|ERVK	-4202	NR_046351	441328	Hs.694406	NM_001164447		FAM90A10P	FAM90A10	putative protein FAM90A10	pseudo
731	chr16	38193343	38193574	3.68	3.92	1.43	2.49	8.77E-05	0.0131	peak731	chr16	38193343	38193574	+	0	NA	Intergenic	ALR/Alpha|Satellite|centr	2446906	NR_033985	400533	Hs.499135	NR_033985	ENSG00000261122	LINC02167	-	long intergenic non-protein coding RNA 2167	ncRNA
732	chr13	30340428	30341348	5.05	5.2	4.16	1.04	8.78E-05	0.0131	peak732	chr13	30340428	30341348	+	0	NA	non-coding (NR_024464, exon 5 of 5)	non-coding (NR_024464, exon 5 of 5)	33026	NR_024464	100188949	Hs.439791	NR_024464	ENSG00000238121	LINC00426	-	long intergenic non-protein coding RNA 426	ncRNA
733	chr9	43495560	43496633	5.67	5.87	4.14	1.73	8.78E-05	0.0131	peak733	chr9	43495560	43496633	+	0	NA	Intergenic	ALR/Alpha|Satellite|centr	707696	NR_131213	105500239		NR_131213		XLOC_007697	-	uncharacterized LOC105500239	ncRNA
734	chr19	25954851	25955424	4.85	5.05	3.38	1.67	8.78E-05	0.0131	peak734	chr19	25954851	25955424	+	0	NA	Intergenic	ALR/Alpha|Satellite|centr	-1791690	NR_003603	100101266	Hs.149312	NR_003603	ENSG00000268442	HAVCR1P1	-	hepatitis A virus cellular receptor 1 pseudogene 1	pseudo
735	chr2	46521116	46522034	6.09	5.83	6.87	-1.04	8.80E-05	0.0132	peak735	chr2	46521116	46522034	+	0	NA	intron (NM_001318063, intron 4 of 4)	intron (NM_001318063, intron 4 of 4)	20982	NM_001318063	90423	Hs.437691	NM_080653	ENSG00000250565	ATP6V1E2	ATP6E1|ATP6EL2|ATP6V1EL2|VMA4	ATPase H+ transporting V1 subunit E2	protein-coding
736	chr2	8233966	8235782	6.91	6.68	7.62	-0.95	8.82E-05	0.0132	peak736	chr2	8233966	8235782	+	0	NA	intron (NR_152741, intron 9 of 9)	intron (NR_152741, intron 9 of 9)	93545	NR_034135	339789	Hs.565619	NR_034135	ENSG00000236790	LINC00299	C2orf46|NCRNA00299	long intergenic non-protein coding RNA 299	ncRNA
737	chr1	124930719	124930950	3.62	3.85	1.51	2.35	8.87E-05	0.0132	peak737	chr1	124930719	124930950	+	0	NA	Intergenic	ALR/Alpha|Satellite|centr	3411722	NR_003955	647121	Hs.697682	NR_003955	ENSG00000231752	EMBP1	-	embigin pseudogene 1	pseudo
738	chr15	22230907	22232596	5.85	6.05	4.41	1.64	8.88E-05	0.0132	peak738	chr15	22230907	22232596	+	0	NA	Intergenic	Intergenic	-6422	NR_031672	100302233		NR_031672	ENSG00000221641	MIR1268A	MIR1268|MIRN1268|hsa-mir-1268|hsa-mir-1268a	microRNA 1268a	ncRNA
739	chrUn_KI270742v1	108095	108497	4.08	4.3	2.28	2.02	8.92E-05	0.0133	peak739	chrUn_KI270742v1	108095	108497	+	0	NA	NA	Intergenic	NA	NA	NA
740	chrUn_GL000216v2	98587	100117	5.99	6.18	4.52	1.66	8.95E-05	0.0133	peak740	chrUn_GL000216v2	98587	100117	+	0	NA	NA	CpG	NA	NA	NA
741	chr3	51953162	51954557	6.48	6.27	7.15	-0.87	8.97E-05	0.0133	peak741	chr3	51953162	51954557	+	0	NA	Intergenic	LTR33A|LTR|ERVL	-1455	NM_080865	118442	Hs.232213	NM_080865	ENSG00000180929	GPR62	GPCR8|KPG_005	G protein-coupled receptor 62	protein-coding
742	chr22	18527593	18530539	8.15	7.71	9.24	-1.53	9.02E-05	0.0133	peak742	chr22	18527593	18530539	+	0	NA	exon (NM_001242313, exon 4 of 9)	exon (NM_001242313, exon 4 of 9)	1264	NM_001242313	728229	Hs.376511	NM_001242313	ENSG00000278558	TMEM191B	-	transmembrane protein 191B	protein-coding
743	chr16	38125185	38125703	4.61	4.82	2.88	1.95	9.03E-05	0.0133	peak743	chr16	38125185	38125703	+	0	NA	Intergenic	ALR/Alpha|Satellite|centr	2378892	NR_033985	400533	Hs.499135	NR_033985	ENSG00000261122	LINC02167	-	long intergenic non-protein coding RNA 2167	ncRNA
744	chr20	40697368	40698397	5.08	5.22	4.26	0.96	9.04E-05	0.0133	peak744	chr20	40697368	40698397	+	0	NA	Intergenic	Intergenic	-8642	NM_005461	9935	Hs.169487	NM_005461	ENSG00000204103	MAFB	DURS3|KRML|MCTO	MAF bZIP transcription factor B	protein-coding
745	chr8	7756449	7757537	5.16	5.38	3.34	2.04	9.06E-05	0.0133	peak745	chr8	7756449	7757537	+	0	NA	Intergenic	Intergenic	-12591	NR_046351	441328	Hs.694406	NM_001164447		FAM90A10P	FAM90A10	putative protein FAM90A10	pseudo
746	chr19	47914266	47915303	5.6	5.77	4.48	1.29	9.06E-05	0.0133	peak746	chr19	47914266	47915303	+	0	NA	Intergenic	Intergenic	1733	NR_024219	100170223	Hs.717052	NR_024219		SNAR-C5	-	small NF90 (ILF3) associated RNA C5	snRNA
747	chr11	75825821	75827111	5.65	5.47	6.24	-0.77	9.06E-05	0.0133	peak747	chr11	75825821	75827111	+	0	NA	intron (NM_003369, intron 1 of 14)	intron (NM_003369, intron 1 of 14)	11299	NM_003369	7405	Hs.202470	NM_003369	ENSG00000198382	UVRAG	DHTX|VPS38|p63	UV radiation resistance associated	protein-coding
748	chr12	89959898	89960947	5.72	5.47	6.49	-1.03	9.08E-05	0.0133	peak748	chr12	89959898	89960947	+	0	NA	Intergenic	MER81|DNA|hAT-Blackjack	12729	NR_135019	105369891	Hs.148998	NR_135019	ENSG00000257725	LINC02399	-	long intergenic non-protein coding RNA 2399	ncRNA
749	chr16	89484729	89485355	4.34	4.09	5.12	-1.03	9.12E-05	0.0134	peak749	chr16	89484729	89485355	+	0	NA	intron (NM_001256182, intron 1 of 13)	intron (NM_001256182, intron 1 of 13)	5519	NR_045839	29123	Hs.335003	NM_013275	ENSG00000167522	ANKRD11	ANCO-1|ANCO1|LZ16|T13	ankyrin repeat domain 11	protein-coding
750	chr22	14040928	14041218	3.84	4.09	1.51	2.58	9.13E-05	0.0134	peak750	chr22	14040928	14041218	+	0	NA	Intergenic	ALR/Alpha|Satellite|centr	-1487086	NM_001005239	81061	Hs.554706	NM_001005239	ENSG00000130538	OR11H1	OR11H12|OR22-1	olfactory receptor family 11 subfamily H member 1	protein-coding
751	chr5	127703805	127704305	4.74	4.89	3.83	1.06	9.13E-05	0.0134	peak751	chr5	127703805	127704305	+	0	NA	intron (NM_001317938, intron 1 of 6)	intron (NM_001317938, intron 1 of 6)	666	NM_001317938	728586	Hs.582532	NM_001317938	ENSG00000230561	CCDC192	LINC01183	coiled-coil domain containing 192	protein-coding
752	chr6	58802471	58802875	4.06	4.28	2.26	2.01	9.16E-05	0.0134	peak752	chr6	58802471	58802875	+	0	NA	Intergenic	ALR/Alpha|Satellite|centr	-841227	NR_132996	106660612	Hs.561539	NR_125727	ENSG00000215190	LINC00680	-	long intergenic non-protein coding RNA 680	ncRNA
753	chr3	128991241	128991893	5.22	4.69	6.44	-1.75	9.17E-05	0.0134	peak753	chr3	128991241	128991893	+	0	NA	5' UTR (NM_001348523, exon 1 of 7)	5' UTR (NM_001348523, exon 1 of 7)	330	NM_001348523	57501	Hs.518247	NM_020741	ENSG00000114656	KIAA1257	-	KIAA1257	protein-coding
754	chr3	91766494	91767552	5.01	5.23	3.12	2.11	9.18E-05	0.0134	peak754	chr3	91766494	91767552	+	0	NA	Intergenic	ALR/Alpha|Satellite|centr	2207058	NM_001314077	5627	Hs.64016	NM_000313	ENSG00000184500	PROS1	PROS|PS21|PS22|PS23|PS24|PS25|PSA|THPH5|THPH6	protein S	protein-coding
755	chr10	41472774	41473914	5.63	5.82	4.3	1.52	9.21E-05	0.0134	peak755	chr10	41472774	41473914	+	0	NA	Intergenic	ALR/Alpha|Satellite|centr	894701	NR_024380	441666	Hs.255729	NR_024380	ENSG00000215146	LOC441666	-	zinc finger protein 91 pseudogene	pseudo
756	chr16	88045991	88046349	4.11	3.82	4.97	-1.15	9.22E-05	0.0134	peak756	chr16	88045991	88046349	+	0	NA	intron (NM_001173542, intron 11 of 12)	intron (NM_001173542, intron 11 of 12)	54815	NR_120310	400553	Hs.592071	NR_120310	ENSG00000205037	LOC400553	-	uncharacterized LOC400553	ncRNA
757	chr20	35305413	35306356	5.43	5.61	4.25	1.36	9.25E-05	0.0134	peak757	chr20	35305413	35306356	+	0	NA	intron (NM_018244, intron 9 of 9)	intron (NM_018244, intron 9 of 9)	-13462	NM_178468	128876	Hs.592149	NM_178468	ENSG00000125998	FAM83C	C20orf128|dJ614O4.7	family with sequence similarity 83 member C	protein-coding
758	chr2	201149164	201149411	4.12	3.77	5.06	-1.29	9.25E-05	0.0134	peak758	chr2	201149164	201149411	+	0	NA	intron (NR_040030, intron 4 of 6)	intron (NR_040030, intron 4 of 6)	8505	NR_040030	65072	Hs.664613	NR_040030	ENSG00000226312	CFLAR-AS1	ALS2CR10	CFLAR antisense RNA 1	ncRNA
759	chr9	44060754	44061468	4.59	4.82	2.59	2.22	9.29E-05	0.0134	peak759	chr9	44060754	44061468	+	0	NA	Intergenic	ALR/Alpha|Satellite|centr	1272711	NR_131213	105500239		NR_131213		XLOC_007697	-	uncharacterized LOC105500239	ncRNA
760	chr20	29072631	29073195	4.92	5.12	3.52	1.6	9.30E-05	0.0134	peak760	chr20	29072631	29073195	+	0	NA	Intergenic	LTR37A|LTR|ERV1	-7477	NR_132316	102723316		NR_132316		FRG1DP	-	FSHD region gene 1 family member D, pseudogene	pseudo
761	chr1	124912538	124913114	4.45	4.67	2.7	1.97	9.31E-05	0.0134	peak761	chr1	124912538	124913114	+	0	NA	Intergenic	ALR/Alpha|Satellite|centr	3393714	NR_003955	647121	Hs.697682	NR_003955	ENSG00000231752	EMBP1	-	embigin pseudogene 1	pseudo
762	chr13	18212957	18213775	8.45	8.69	6.17	2.53	9.33E-05	0.0134	peak762	chr13	18212957	18213775	+	0	NA	intron (NR_027278, intron 1 of 7)	HSATI|Satellite|Satellite	18069	NR_027278	26080	Hs.448583	NR_027278	ENSG00000279516	FAM230C	LINC00281|NCRNA00281	family with sequence similarity 230 member C	ncRNA
763	chr19	24441057	24441547	4.2	4.4	2.73	1.67	9.35E-05	0.0135	peak763	chr19	24441057	24441547	+	0	NA	Intergenic	ALR/Alpha|Satellite|centr	-277855	NR_003603	100101266	Hs.149312	NR_003603	ENSG00000268442	HAVCR1P1	-	hepatitis A virus cellular receptor 1 pseudogene 1	pseudo
764	chr1	212678511	212679368	5.21	5.04	5.8	-0.77	9.37E-05	0.0135	peak764	chr1	212678511	212679368	+	0	NA	Intergenic	Intergenic	21046	NM_018664	55509	Hs.62919	NM_018664	ENSG00000123685	BATF3	JDP1|JUNDM1|SNFT	basic leucine zipper ATF-like transcription factor 3	protein-coding
765	chr7	50404829	50405692	4.89	4.69	5.54	-0.85	9.42E-05	0.0135	peak765	chr7	50404829	50405692	+	0	NA	TTS (NM_001291838)	TTS (NM_001291838)	45146	NM_001287496	63979	Hs.137516	NM_022116	ENSG00000132436	FIGNL1	-	fidgetin like 1	protein-coding
766	chr9	43604128	43605912	5.96	6.16	4.46	1.7	9.44E-05	0.0135	peak766	chr9	43604128	43605912	+	0	NA	Intergenic	ALR/Alpha|Satellite|centr	816620	NR_131213	105500239		NR_131213		XLOC_007697	-	uncharacterized LOC105500239	ncRNA
767	chrUn_GL000214v1	45020	46311	5.58	5.76	4.36	1.39	9.46E-05	0.0135	peak767	chrUn_GL000214v1	45020	46311	+	0	NA	NA	MER57-int|LTR|ERV1	NA	NA	NA
768	chr1	206858861	206859705	5.13	4.92	5.78	-0.86	9.52E-05	0.0136	peak768	chr1	206858861	206859705	+	0	NA	Intergenic	Intergenic	-6526	NM_018724	50604	Hs.272373	NM_018724	ENSG00000162891	IL20	IL-20|IL10D|ZCYTO10	interleukin 20	protein-coding
769	chr19	26686690	26687093	5.06	5.25	3.66	1.59	9.57E-05	0.0136	peak769	chr19	26686690	26687093	+	0	NA	Intergenic	ALR/Alpha|Satellite|centr	-1106540	NR_146735	101927151	Hs.567934	NR_110687	ENSG00000267575	LOC101927151	-	uncharacterized LOC101927151	ncRNA
770	chr16	85860407	85860802	3.86	3.48	4.86	-1.38	9.59E-05	0.0136	peak770	chr16	85860407	85860802	+	0	NA	Intergenic	Intergenic	-38564	NM_002163	3394	Hs.137427	NM_002163	ENSG00000140968	IRF8	H-ICSBP|ICSBP|ICSBP1|IMD32A|IMD32B|IRF-8	interferon regulatory factor 8	protein-coding
771	chr1	159084822	159085468	5.34	5.05	6.18	-1.13	9.61E-05	0.0136	peak771	chr1	159084822	159085468	+	0	NA	Intergenic	Intergenic	-8244	NM_004833	9447	Hs.733411	NM_004833	ENSG00000163568	AIM2	PYHIN4	absent in melanoma 2	protein-coding
772	chr19	41195827	41196740	5.72	5.51	6.39	-0.87	9.61E-05	0.0136	peak772	chr19	41195827	41196740	+	0	NA	intron (NM_030622, intron 2 of 8)	L2b|LINE|L2	3076	NM_030622	29785	Hs.98370	NM_030622	ENSG00000167600	CYP2S1	CYPIIS1	cytochrome P450 family 2 subfamily S member 1	protein-coding
773	chr6	58926305	58928692	6.59	6.79	5.13	1.65	9.62E-05	0.0136	peak773	chr6	58926305	58928692	+	0	NA	Intergenic	ALR/Alpha|Satellite|centr	-966052	NR_132996	106660612	Hs.561539	NR_125727	ENSG00000215190	LINC00680	-	long intergenic non-protein coding RNA 680	ncRNA
774	chr9	43539527	43540322	5.38	5.58	3.77	1.81	9.63E-05	0.0136	peak774	chr9	43539527	43540322	+	0	NA	Intergenic	ALR/Alpha|Satellite|centr	751524	NR_131213	105500239		NR_131213		XLOC_007697	-	uncharacterized LOC105500239	ncRNA
775	chr3	90521693	90522014	4.47	4.68	2.91	1.77	9.63E-05	0.0136	peak775	chr3	90521693	90522014	+	0	NA	Intergenic	ALR/Alpha|Satellite|centr	1414329	NM_182644	2042	Hs.123642	NM_005233	ENSG00000044524	EPHA3	EK4|ETK|ETK1|HEK|HEK4|TYRO4	EPH receptor A3	protein-coding
776	chr7	11217472	11218320	4.21	4.4	2.87	1.53	9.64E-05	0.0136	peak776	chr7	11217472	11218320	+	0	NA	Intergenic	Intergenic	244024	NR_033435	9678	Hs.655688	NM_014660	ENSG00000106443	PHF14	-	PHD finger protein 14	protein-coding
777	chr19	27370135	27371040	5.18	5.39	3.55	1.83	9.65E-05	0.0136	peak777	chr19	27370135	27371040	+	0	NA	Intergenic	ALR/Alpha|Satellite|centr	-422844	NR_146735	101927151	Hs.567934	NR_110687	ENSG00000267575	LOC101927151	-	uncharacterized LOC101927151	ncRNA
778	chr9	43690805	43691242	3.19	3.46	-0.24	3.71	9.66E-05	0.0136	peak778	chr9	43690805	43691242	+	0	NA	Intergenic	ALR/Alpha|Satellite|centr	902623	NR_131213	105500239		NR_131213		XLOC_007697	-	uncharacterized LOC105500239	ncRNA
779	chr6	58641107	58642172	5.29	5.49	3.75	1.74	9.67E-05	0.0136	peak779	chr6	58641107	58642172	+	0	NA	Intergenic	ALR/Alpha|Satellite|centr	-680193	NR_132996	106660612	Hs.561539	NR_125727	ENSG00000215190	LINC00680	-	long intergenic non-protein coding RNA 680	ncRNA
780	chr16	38034005	38034428	3.92	4.14	2.11	2.03	9.68E-05	0.0136	peak780	chr16	38034005	38034428	+	0	NA	Intergenic	ALR/Alpha|Satellite|centr	2287664	NR_033985	400533	Hs.499135	NR_033985	ENSG00000261122	LINC02167	-	long intergenic non-protein coding RNA 2167	ncRNA
781	chr9	5451651	5452651	5.4	5.15	6.14	-0.99	9.69E-05	0.0136	peak781	chr9	5451651	5452651	+	0	NA	intron (NM_001267706, intron 1 of 5)	AluSx1|SINE|Alu	1648	NM_001267706	29126	Hs.521989	NM_014143	ENSG00000120217	CD274	B7-H|B7H1|PD-L1|PDCD1L1|PDCD1LG1|PDL1|hPD-L1	CD274 molecule	protein-coding
782	chr11	52308247	52308594	4.02	4.3	0.25	4.04	9.71E-05	0.0136	peak782	chr11	52308247	52308594	+	0	NA	Intergenic	ALR/Alpha|Satellite|centr	1899273	NR_024504	646813	Hs.684179	NR_024504		LOC646813	-	DExH-box helicase 9 pseudogene	pseudo
783	chr10	41381504	41382261	5.11	5.29	3.77	1.53	9.72E-05	0.0136	peak783	chr10	41381504	41382261	+	0	NA	Intergenic	ALR/Alpha|Satellite|centr	986163	NR_024380	441666	Hs.255729	NR_024380	ENSG00000215146	LOC441666	-	zinc finger protein 91 pseudogene	pseudo
784	chr16	46573504	46573985	4.09	4.28	2.67	1.61	9.74E-05	0.0136	peak784	chr16	46573504	46573985	+	0	NA	Intergenic	Intergenic	-4647	NR_026556	124149	Hs.97414	NM_001004299		ANKRD26P1	-	ankyrin repeat domain 26 pseudogene 1	pseudo
785	chr4	17639	19331	6.48	6.66	5.28	1.38	9.76E-05	0.0136	peak785	chr4	17639	19331	+	0	NA	Intergenic	MSTA1|LTR|ERVL-MaLR	-34800	NM_182524	152687	Hs.709469	NM_182524	ENSG00000272602	ZNF595	-	zinc finger protein 595	protein-coding
786	chr13	17508760	17509127	3.72	3.95	1.56	2.4	9.77E-05	0.0136	peak786	chr13	17508760	17509127	+	0	NA	Intergenic	ALR/Alpha|Satellite|centr	-686354	NR_027278	26080	Hs.448583	NR_027278	ENSG00000279516	FAM230C	LINC00281|NCRNA00281	family with sequence similarity 230 member C	ncRNA
787	chr3	93615528	93616063	4.33	4.54	2.66	1.89	9.77E-05	0.0136	peak787	chr3	93615528	93616063	+	0	NA	Intergenic	ALR/Alpha|Satellite|centr	358286	NM_001314077	5627	Hs.64016	NM_000313	ENSG00000184500	PROS1	PROS|PS21|PS22|PS23|PS24|PS25|PSA|THPH5|THPH6	protein S	protein-coding
788	chr22	12335081	12335571	4.35	4.55	2.85	1.7	9.80E-05	0.0137	peak788	chr22	12335081	12335571	+	0	NA	Intergenic	ALR/Alpha|Satellite|centr	437920	NR_110761	102723769	Hs.652926	NR_110761		LOC102723769	-	uncharacterized LOC102723769	ncRNA
789	chr16	36354699	36355104	4.28	4.5	2.58	1.91	9.83E-05	0.0137	peak789	chr16	36354699	36355104	+	0	NA	Intergenic	ALR/Alpha|Satellite|centr	608349	NR_033985	400533	Hs.499135	NR_033985	ENSG00000261122	LINC02167	-	long intergenic non-protein coding RNA 2167	ncRNA
790	chr16	12228222	12228966	4.73	4.88	3.78	1.1	9.84E-05	0.0137	peak790	chr16	12228222	12228966	+	0	NA	intron (NM_032167, intron 14 of 20)	L2|LINE|L2	251860	NM_032167	92017	Hs.458401	NM_032167	ENSG00000048471	SNX29	A-388D4.1|RUNDC2A	sorting nexin 29	protein-coding
791	chr4	175637181	175637634	5.12	5.41	0.27	5.14	9.85E-05	0.0137	peak791	chr4	175637181	175637634	+	0	NA	intron (NM_201591, intron 6 of 6)	(TA)n|Simple_repeat|Simple_repeat	150269	NM_001261448	2823	Hs.75819	NM_005277	ENSG00000150625	GPM6A	GPM6|M6A	glycoprotein M6A	protein-coding
792	chr6	125845466	125846003	4.41	4.56	3.5	1.06	9.87E-05	0.0137	peak792	chr6	125845466	125846003	+	0	NA	intron (NM_001199621, intron 2 of 14)	AluSc5|SINE|Alu	-26876	NR_126386	104355145	Hs.590370	NR_126386	ENSG00000232131	NCOA7-AS1	-	NCOA7 antisense RNA 1	ncRNA
793	chr7	58285094	58285919	5.22	5.42	3.76	1.66	9.89E-05	0.0137	peak793	chr7	58285094	58285919	+	0	NA	Intergenic	ALR/Alpha|Satellite|centr	835329	NM_001159279	441234	Hs.533121	NM_001159279	ENSG00000182111	ZNF716	-	zinc finger protein 716	protein-coding
794	chr8	44215243	44215846	4.68	4.89	2.97	1.92	9.92E-05	0.0137	peak794	chr8	44215243	44215846	+	0	NA	Intergenic	ALR/Alpha|Satellite|centr	923102	NM_001005365	340441	Hs.531579	NM_001002920	ENSG00000188877	POTEA	A26A1|CT104.3|POTE-8|POTE8	POTE ankyrin domain family member A	protein-coding
795	chr5	48965696	48966131	4.58	4.78	3.18	1.6	9.94E-05	0.0137	peak795	chr5	48965696	48966131	+	0	NA	Intergenic	ALR/Alpha|Satellite|centr	1475487	NM_198449	133418	Hs.561411	NM_198449	ENSG00000170571	EMB	GP70	embigin	protein-coding
796	chr9	43420171	43420910	4.89	5.11	3.02	2.09	9.98E-05	0.0138	peak796	chr9	43420171	43420910	+	0	NA	Intergenic	ALR/Alpha|Satellite|centr	632140	NR_131213	105500239		NR_131213		XLOC_007697	-	uncharacterized LOC105500239	ncRNA
797	chr16	85008155	85008848	4.45	4.11	5.37	-1.26	9.98E-05	0.0138	peak797	chr16	85008155	85008848	+	0	NA	intron (NM_001145548, intron 1 of 8)	intron (NM_001145548, intron 1 of 8)	3034	NM_017740	55625	Hs.461610	NM_017740	ENSG00000153786	ZDHHC7	DHHC7|SERZ-B|SERZ1|ZNF370	zinc finger DHHC-type containing 7	protein-coding
798	chr9	43940188	43940798	4.89	5.1	3.33	1.77	1.00E-04	0.0138	peak798	chr9	43940188	43940798	+	0	NA	Intergenic	ALR/Alpha|Satellite|centr	1152093	NR_131213	105500239		NR_131213		XLOC_007697	-	uncharacterized LOC105500239	ncRNA
799	chrUn_KI270751v1	70592	71580	5.42	5.61	4.07	1.55	0.000101	0.0138	peak799	chrUn_KI270751v1	70592	71580	+	0	NA	NA	Intergenic	NA	NA	NA
800	chr12	100668864	100669381	4.51	4.67	3.55	1.12	0.000101	0.0138	peak800	chr12	100668864	100669381	+	0	NA	Intergenic	Intergenic	75504	NM_001303131	283431	Hs.20575	NM_174942	ENSG00000139354	GAS2L3	G2L3	growth arrest specific 2 like 3	protein-coding
801	chr19	27345790	27346644	5.4	5.59	3.97	1.63	0.000101	0.0138	peak801	chr19	27345790	27346644	+	0	NA	Intergenic	ALR/Alpha|Satellite|centr	-447214	NR_146735	101927151	Hs.567934	NR_110687	ENSG00000267575	LOC101927151	-	uncharacterized LOC101927151	ncRNA
802	chr9	44282516	44282814	3.64	3.88	1.28	2.6	0.000101	0.0138	peak802	chr9	44282516	44282814	+	0	NA	Intergenic	ALR/Alpha|Satellite|centr	1494265	NR_131213	105500239		NR_131213		XLOC_007697	-	uncharacterized LOC105500239	ncRNA
803	chr9	44105867	44106280	3.22	3.49	-0.31	3.8	0.000101	0.0138	peak803	chr9	44105867	44106280	+	0	NA	Intergenic	ALR/Alpha|Satellite|centr	1317673	NR_131213	105500239		NR_131213		XLOC_007697	-	uncharacterized LOC105500239	ncRNA
804	chr19	25964535	25966027	6.41	6.6	5.02	1.58	0.000101	0.0138	peak804	chr19	25964535	25966027	+	0	NA	Intergenic	ALR/Alpha|Satellite|centr	-1801834	NR_003603	100101266	Hs.149312	NR_003603	ENSG00000268442	HAVCR1P1	-	hepatitis A virus cellular receptor 1 pseudogene 1	pseudo
805	chr7	58335404	58336580	5.83	6.03	4.33	1.7	0.000101	0.0138	peak805	chr7	58335404	58336580	+	0	NA	Intergenic	ALR/Alpha|Satellite|centr	885815	NM_001159279	441234	Hs.533121	NM_001159279	ENSG00000182111	ZNF716	-	zinc finger protein 716	protein-coding
806	chr19	25203550	25204906	5.98	6.18	4.44	1.74	0.000102	0.0138	peak806	chr19	25203550	25204906	+	0	NA	Intergenic	ALR/Alpha|Satellite|centr	-1040781	NR_003603	100101266	Hs.149312	NR_003603	ENSG00000268442	HAVCR1P1	-	hepatitis A virus cellular receptor 1 pseudogene 1	pseudo
807	chr19	26900470	26900872	4.13	4.35	2.47	1.88	0.000102	0.0138	peak807	chr19	26900470	26900872	+	0	NA	Intergenic	ALR/Alpha|Satellite|centr	-892760	NR_146735	101927151	Hs.567934	NR_110687	ENSG00000267575	LOC101927151	-	uncharacterized LOC101927151	ncRNA
808	chrUn_GL000214v1	41706	42192	3.81	4.03	2.01	2.02	0.000102	0.0138	peak808	chrUn_GL000214v1	41706	42192	+	0	NA	NA	L1PA3|LINE|L1	NA	NA	NA
809	chr9	16884424	16885860	6.39	6.56	5.27	1.29	0.000102	0.0138	peak809	chr9	16884424	16885860	+	0	NA	Intergenic	Intergenic	-14354	NM_001317940	54796	Hs.656581	NM_017637	ENSG00000173068	BNC2	BSN2	basonuclin 2	protein-coding
810	chr16	36364494	36365181	4.62	4.83	2.99	1.84	0.000102	0.0139	peak810	chr16	36364494	36365181	+	0	NA	Intergenic	ALR/Alpha|Satellite|centr	618285	NR_033985	400533	Hs.499135	NR_033985	ENSG00000261122	LINC02167	-	long intergenic non-protein coding RNA 2167	ncRNA
811	chr22_KI270733v1_random	113103	114799	6.41	6.53	5.77	0.76	0.000103	0.0139	peak811	chr22_KI270733v1_random	113103	114799	+	0	NA	Intergenic	Intergenic	-7630	NR_128715	103504727		NR_128715	ENSG00000274060	MIR6724-2	hsa-mir-6724-2	microRNA 6724-2	ncRNA
812	chr10	329394	330145	4.56	4.74	3.31	1.43	0.000103	0.0139	peak812	chr10	329394	330145	+	0	NA	intron (NM_014974, intron 29 of 36)	intron (NM_014974, intron 29 of 36)	-47683	NR_106988	NA
813	chr10	102802732	102803712	5.76	5.47	6.6	-1.13	0.000103	0.0139	peak813	chr10	102802732	102803712	+	0	NA	intron (NM_017787, intron 2 of 3)	intron (NM_017787, intron 2 of 3)	27091	NM_017787	54838	Hs.500897	NM_017787	ENSG00000166272	WBP1L	C10orf26|OPA1L|OPAL1	WW domain binding protein 1 like	protein-coding
814	chr2	191650754	191651506	5.13	4.85	5.93	-1.08	0.000103	0.0139	peak814	chr2	191650754	191651506	+	0	NA	Intergenic	L2c|LINE|L2	-26942	NM_001254736	64859	Hs.591610	NM_022837	ENSG00000173559	NABP1	OBFC2A|SOSS-B2|SSB2	nucleic acid binding protein 1	protein-coding
815	chr11	52155135	52155376	3.68	3.91	1.76	2.15	0.000103	0.0139	peak815	chr11	52155135	52155376	+	0	NA	Intergenic	ALR/Alpha|Satellite|centr	1746108	NR_024504	646813	Hs.684179	NR_024504		LOC646813	-	DExH-box helicase 9 pseudogene	pseudo
816	chr5	170632433	170633571	5.57	5.69	4.88	0.81	0.000104	0.0141	peak816	chr5	170632433	170633571	+	0	NA	intron (NM_014592, intron 1 of 7)	intron (NM_014592, intron 1 of 7)	48468	NR_136214	105377716	Hs.570880	NR_136214	ENSG00000253591	LOC105377716	-	uncharacterized LOC105377716	ncRNA
817	chr20	23132250	23133255	5.61	5.42	6.23	-0.81	0.000105	0.0141	peak817	chr20	23132250	23133255	+	0	NA	promoter-TSS (NR_034149)	promoter-TSS (NR_034149)	-116	NR_034149	200261	Hs.352228	NM_182535	ENSG00000233746	LINC00656	-	long intergenic non-protein coding RNA 656	ncRNA
818	chr6	58652807	58653589	5.27	5.47	3.78	1.69	0.000105	0.0141	peak818	chr6	58652807	58653589	+	0	NA	Intergenic	ALR/Alpha|Satellite|centr	-691752	NR_132996	106660612	Hs.561539	NR_125727	ENSG00000215190	LINC00680	-	long intergenic non-protein coding RNA 680	ncRNA
819	chr4	28236	30473	6.47	6.64	5.26	1.39	0.000106	0.0142	peak819	chr4	28236	30473	+	0	NA	Intergenic	Intergenic	-23931	NM_182524	152687	Hs.709469	NM_182524	ENSG00000272602	ZNF595	-	zinc finger protein 595	protein-coding
820	chr17	70314166	70314950	4.42	4.15	5.21	-1.06	0.000106	0.0142	peak820	chr17	70314166	70314950	+	0	NA	Intergenic	MLT1E2|LTR|ERVL-MaLR	145023	NM_000891	3759	Hs.1547	NM_000891	ENSG00000123700	KCNJ2	ATFB9|HHBIRK1|HHIRK1|IRK1|KIR2.1|LQT7|SQT3	potassium voltage-gated channel subfamily J member 2	protein-coding
821	chr9	43474021	43475057	5.54	5.76	3.64	2.12	0.000107	0.0143	peak821	chr9	43474021	43475057	+	0	NA	Intergenic	ALR/Alpha|Satellite|centr	686139	NR_131213	105500239		NR_131213		XLOC_007697	-	uncharacterized LOC105500239	ncRNA
822	chr3	90620759	90620957	3.58	3.8	1.83	1.96	0.000107	0.0144	peak822	chr3	90620759	90620957	+	0	NA	Intergenic	ALR/Alpha|Satellite|centr	1513334	NM_182644	2042	Hs.123642	NM_005233	ENSG00000044524	EPHA3	EK4|ETK|ETK1|HEK|HEK4|TYRO4	EPH receptor A3	protein-coding
823	chr16	14282492	14283198	5.41	5.21	6.05	-0.84	0.000108	0.0144	peak823	chr16	14282492	14283198	+	0	NA	Intergenic	AluSg|SINE|Alu	-19443	NR_132983	100129781	Hs.190748	NR_132983		MIR193BHG	-	MIR193B host gene	ncRNA
824	chr12	9760751	9761772	5.73	5.54	6.33	-0.79	0.000108	0.0144	peak824	chr12	9760751	9761772	+	0	NA	promoter-TSS (NM_001781)	promoter-TSS (NM_001781)	-360	NM_001781	969	Hs.208854	NM_001781	ENSG00000110848	CD69	AIM|BL-AC/P26|CLEC2C|EA1|GP32/28|MLR-3	CD69 molecule	protein-coding
825	chr16	89648116	89648631	4.25	4.47	2.6	1.86	0.000108	0.0144	peak825	chr16	89648116	89648631	+	0	NA	intron (NM_001083314, intron 3 of 5)	CpG	-9371	NM_153025	124045	Hs.655171	NM_153025	ENSG00000167523	SPATA33	C16orf55	spermatogenesis associated 33	protein-coding
826	chr3	90576161	90576450	4.08	4.29	2.47	1.82	0.000109	0.0145	peak826	chr3	90576161	90576450	+	0	NA	Intergenic	ALR/Alpha|Satellite|centr	1468781	NM_182644	2042	Hs.123642	NM_005233	ENSG00000044524	EPHA3	EK4|ETK|ETK1|HEK|HEK4|TYRO4	EPH receptor A3	protein-coding
827	chr16	36387142	36387642	4.55	4.75	3.03	1.72	0.000109	0.0145	peak827	chr16	36387142	36387642	+	0	NA	Intergenic	ALR/Alpha|Satellite|centr	640840	NR_033985	400533	Hs.499135	NR_033985	ENSG00000261122	LINC02167	-	long intergenic non-protein coding RNA 2167	ncRNA
828	chr5	121273971	121274386	4.1	4.32	2.27	2.04	0.000109	0.0145	peak828	chr5	121273971	121274386	+	0	NA	Intergenic	LTR72|LTR|ERV1	-48372	NR_104999	102467226		NR_104999		LOC102467226	-	uncharacterized LOC102467226	ncRNA
829	chr10	21540963	21541512	3.98	4.16	2.64	1.52	0.000109	0.0145	peak829	chr10	21540963	21541512	+	0	NA	intron (NM_001195626, intron 2 of 21)	AluJo|SINE|Alu	6592	NM_001195626	8028	Hs.30385	NM_004641	ENSG00000078403	MLLT10	AF10	MLLT10 histone lysine methyltransferase DOT1L cofactor	protein-coding
830	chr6	58816319	58816890	4.5	4.71	2.97	1.74	0.00011	0.0146	peak830	chr6	58816319	58816890	+	0	NA	Intergenic	ALR/Alpha|Satellite|centr	-855158	NR_132996	106660612	Hs.561539	NR_125727	ENSG00000215190	LINC00680	-	long intergenic non-protein coding RNA 680	ncRNA
831	chr17	44279352	44280617	6.84	6.62	7.52	-0.9	0.00011	0.0146	peak831	chr17	44279352	44280617	+	0	NA	Intergenic	Intergenic	-11850	NM_000342	6521	Hs.210751	NM_000342	ENSG00000004939	SLC4A1	AE1|BND3|CD233|CHC|DI|EMPB3|EPB3|FR|RTA1A|SAO|SPH4|SW|WD|WD1|WR	solute carrier family 4 member 1 (Diego blood group)	protein-coding
832	chr4	50211195	50211989	4.37	4.6	2.35	2.25	0.000111	0.0146	peak832	chr4	50211195	50211989	+	0	NA	Intergenic	ALR/Alpha|Satellite|centr	1224950	NM_001286791	80157	Hs.479703	NM_025087	ENSG00000109182	CWH43	CWH43-C|PGAP2IP	cell wall biogenesis 43 C-terminal homolog	protein-coding
833	chr19	25908392	25908680	4.23	4.45	2.38	2.08	0.000111	0.0146	peak833	chr19	25908392	25908680	+	0	NA	Intergenic	ALR/Alpha|Satellite|centr	-1745089	NR_003603	100101266	Hs.149312	NR_003603	ENSG00000268442	HAVCR1P1	-	hepatitis A virus cellular receptor 1 pseudogene 1	pseudo
834	chr6	59604590	59605173	4.72	4.92	3.2	1.73	0.000111	0.0146	peak834	chr6	59604590	59605173	+	0	NA	Intergenic	ALR/Alpha|Satellite|centr	-1643435	NR_132996	106660612	Hs.561539	NR_125727	ENSG00000215190	LINC00680	-	long intergenic non-protein coding RNA 680	ncRNA
835	chr3	93366966	93367412	4.27	4.5	2.35	2.15	0.000111	0.0146	peak835	chr3	93366966	93367412	+	0	NA	Intergenic	ALR/Alpha|Satellite|centr	606892	NM_001314077	5627	Hs.64016	NM_000313	ENSG00000184500	PROS1	PROS|PS21|PS22|PS23|PS24|PS25|PSA|THPH5|THPH6	protein S	protein-coding
836	chr15	20119287	20120149	5.15	5.35	3.77	1.57	0.000111	0.0146	peak836	chr15	20119287	20120149	+	0	NA	Intergenic	ERVL-B4-int|LTR|ERVL	-163026	NR_038836	646096	Hs.448789	NR_038836	ENSG00000259156	CHEK2P2	-	checkpoint kinase 2 pseudogene 2	pseudo
837	chr9	43974195	43974772	4.77	4.98	3.18	1.81	0.000111	0.0146	peak837	chr9	43974195	43974772	+	0	NA	Intergenic	ALR/Alpha|Satellite|centr	1186083	NR_131213	105500239		NR_131213		XLOC_007697	-	uncharacterized LOC105500239	ncRNA
838	chr19	26502305	26502630	4.39	4.59	2.9	1.69	0.000111	0.0146	peak838	chr19	26502305	26502630	+	0	NA	Intergenic	ALR/Alpha|Satellite|centr	-1290964	NR_146735	101927151	Hs.567934	NR_110687	ENSG00000267575	LOC101927151	-	uncharacterized LOC101927151	ncRNA
839	chr9	43667135	43668166	5.25	5.46	3.49	1.97	0.000111	0.0146	peak839	chr9	43667135	43668166	+	0	NA	Intergenic	ALR/Alpha|Satellite|centr	879250	NR_131213	105500239		NR_131213		XLOC_007697	-	uncharacterized LOC105500239	ncRNA
840	chr22	15669454	15670311	5.06	5.26	3.62	1.64	0.000112	0.0146	peak840	chr22	15669454	15670311	+	0	NA	Intergenic	L1M2|LINE|L1	-20144	NM_001136213	23784	Hs.581075	NM_001004053	ENSG00000198062	POTEH	A26C3|ACTBL1|CT104.7|POTE22	POTE ankyrin domain family member H	protein-coding
841	chr10	40711759	40712722	5.69	5.87	4.4	1.47	0.000112	0.0146	peak841	chr10	40711759	40712722	+	0	NA	Intergenic	ALR/Alpha|Satellite|centr	1655805	NR_024380	441666	Hs.255729	NR_024380	ENSG00000215146	LOC441666	-	zinc finger protein 91 pseudogene	pseudo
842	chr20	28943899	28944523	4.74	4.92	3.48	1.44	0.000112	0.0146	peak842	chr20	28943899	28944523	+	0	NA	Intergenic	ALR/Alpha|Satellite|centr	-136179	NR_132316	102723316		NR_132316		FRG1DP	-	FSHD region gene 1 family member D, pseudogene	pseudo
843	chr3	90704941	90705346	4.8	5.01	3.18	1.83	0.000112	0.0146	peak843	chr3	90704941	90705346	+	0	NA	Intergenic	ALR/Alpha|Satellite|centr	1597619	NM_182644	2042	Hs.123642	NM_005233	ENSG00000044524	EPHA3	EK4|ETK|ETK1|HEK|HEK4|TYRO4	EPH receptor A3	protein-coding
844	chr9	45458056	45458811	4.95	5.17	3.19	1.98	0.000112	0.0146	peak844	chr9	45458056	45458811	+	0	NA	Intergenic	ALR/Alpha|Satellite|centr	2670033	NR_131213	105500239		NR_131213		XLOC_007697	-	uncharacterized LOC105500239	ncRNA
845	chr17	70299183	70299535	3.66	3.16	4.85	-1.69	0.000113	0.0146	peak845	chr17	70299183	70299535	+	0	NA	Intergenic	L2|LINE|L2	129824	NM_000891	3759	Hs.1547	NM_000891	ENSG00000123700	KCNJ2	ATFB9|HHBIRK1|HHIRK1|IRK1|KIR2.1|LQT7|SQT3	potassium voltage-gated channel subfamily J member 2	protein-coding
846	chr1	124173110	124173644	4.85	5.06	3.27	1.79	0.000113	0.0146	peak846	chr1	124173110	124173644	+	0	NA	Intergenic	ALR/Alpha|Satellite|centr	2654265	NR_003955	647121	Hs.697682	NR_003955	ENSG00000231752	EMBP1	-	embigin pseudogene 1	pseudo
847	chr6	137876313	137885045	8.43	8.25	9.04	-0.79	0.000113	0.0146	peak847	chr6	137876313	137885045	+	0	NA	intron (NM_001270507, intron 8 of 8)	intron (NM_001270507, intron 8 of 8)	-12446	NR_049793	100130476	Hs.598050	NR_049793	ENSG00000237499	WAKMAR2	lnc-TNFAIP3	wound and keratinocyte migration associated lncRNA 2	ncRNA
848	chr1	122584477	122584869	4.81	5.02	3.18	1.84	0.000113	0.0146	peak848	chr1	122584477	122584869	+	0	NA	Intergenic	ALR/Alpha|Satellite|centr	1065561	NR_003955	647121	Hs.697682	NR_003955	ENSG00000231752	EMBP1	-	embigin pseudogene 1	pseudo
849	chr9	43532288	43533233	4.93	5.14	3.27	1.87	0.000113	0.0146	peak849	chr9	43532288	43533233	+	0	NA	Intergenic	ALR/Alpha|Satellite|centr	744360	NR_131213	105500239		NR_131213		XLOC_007697	-	uncharacterized LOC105500239	ncRNA
850	chr12	9764630	9765375	4.8	4.58	5.48	-0.9	0.000113	0.0146	peak850	chr12	9764630	9765375	+	0	NA	Intergenic	Intergenic	-4101	NM_001781	969	Hs.208854	NM_001781	ENSG00000110848	CD69	AIM|BL-AC/P26|CLEC2C|EA1|GP32/28|MLR-3	CD69 molecule	protein-coding
851	chr6	58890303	58891302	5.69	5.89	4.24	1.65	0.000113	0.0146	peak851	chr6	58890303	58891302	+	0	NA	Intergenic	ALR/Alpha|Satellite|centr	-929356	NR_132996	106660612	Hs.561539	NR_125727	ENSG00000215190	LINC00680	-	long intergenic non-protein coding RNA 680	ncRNA
852	chr12	132481346	132482359	6.35	6.01	7.28	-1.26	0.000114	0.0147	peak852	chr12	132481346	132482359	+	0	NA	Intergenic	Ricksha_c|DNA|MULE-MuDR	-8719	NM_001142641	57666	Hs.411138	NM_001142641	ENSG00000112787	FBRSL1	-	fibrosin like 1	protein-coding
853	chr16	29346508	29347681	5.68	5.42	6.47	-1.05	0.000114	0.0147	peak853	chr16	29346508	29347681	+	0	NA	intron (NR_002939, intron 5 of 8)	intron (NR_002939, intron 5 of 8)	44807	NR_002939	440352	Hs.658149	NR_002939		SNX29P2	RUNDC2C	sorting nexin 29 pseudogene 2	pseudo
854	chr10	40399533	40401171	6.22	6.42	4.83	1.58	0.000114	0.0147	peak854	chr10	40399533	40401171	+	0	NA	Intergenic	ALR/Alpha|Satellite|centr	1703756	NR_045000	399746	Hs.742607	NR_045000		ACTR3BP5	FKSG74	ACTR3B pseudogene 5	pseudo
855	chr17	81154975	81155341	4.13	3.66	5.27	-1.61	0.000116	0.0148	peak855	chr17	81154975	81155341	+	0	NA	intron (NM_001080395, intron 1 of 13)	Ricksha|DNA|MULE-MuDR	-10349	NM_001354639	388428	Hs.591202	NM_207389	ENSG00000225180	PVALEF	AATK-AS1	parvalbumin like EF-hand containing	protein-coding
856	chr7	58254828	58256068	5.82	6.03	4.27	1.76	0.000116	0.0148	peak856	chr7	58254828	58256068	+	0	NA	Intergenic	ALR/Alpha|Satellite|centr	805271	NM_001159279	441234	Hs.533121	NM_001159279	ENSG00000182111	ZNF716	-	zinc finger protein 716	protein-coding
857	chr14	91234285	91234879	4.18	4.37	2.85	1.52	0.000116	0.0149	peak857	chr14	91234285	91234879	+	0	NA	exon (NM_001177676, exon 2 of 2)	exon (NM_001177676, exon 2 of 2)	9926	NM_001177676	8111	Hs.8882	NM_003485	ENSG00000119714	GPR68	AI2A6|GPR12A|OGR1	G protein-coupled receptor 68	protein-coding
858	chr10	39939572	39940001	4.31	4.51	2.87	1.64	0.000117	0.0149	peak858	chr10	39939572	39940001	+	0	NA	Intergenic	ALR/Alpha|Satellite|centr	1243190	NR_045000	399746	Hs.742607	NR_045000		ACTR3BP5	FKSG74	ACTR3B pseudogene 5	pseudo
859	chr5	48084442	48085017	4.63	4.83	3.09	1.74	0.000117	0.0149	peak859	chr5	48084442	48085017	+	0	NA	Intergenic	ALR/Alpha|Satellite|centr	2356671	NM_198449	133418	Hs.561411	NM_198449	ENSG00000170571	EMB	GP70	embigin	protein-coding
860	chr5	88140909	88141680	4.89	5.05	3.84	1.22	0.000117	0.0149	peak860	chr5	88140909	88141680	+	0	NA	Intergenic	CpG	127585	NM_001349405	153396	Hs.379972	NM_153354	ENSG00000164180	TMEM161B	FLB3342|PRO1313	transmembrane protein 161B	protein-coding
861	chr15	20669235	20669927	4.73	4.93	3.2	1.73	0.000117	0.0149	peak861	chr15	20669235	20669927	+	0	NA	non-coding (NR_027992, exon 3 of 3)	non-coding (NR_027992, exon 3 of 3)	86570	NR_027992	606	Hs.657985	NR_027992		NBEAP1	BCL8|BCL8A	neurobeachin pseudogene 1	pseudo
862	chr6_GL000252v2_alt	2867711	2868813	5.79	5.39	6.81	-1.42	0.000118	0.0149	peak862	chr6_GL000252v2_alt	2867711	2868813	+	0	NA	promoter-TSS (NM_004638).2	promoter-TSS (NM_004638).2	-175	NM_004638	7916	Hs.436093	NM_004638	ENSG00000204469	PRRC2A	BAT2|D6S51|D6S51E|G2	proline rich coiled-coil 2A	protein-coding
863	chr5	49457017	49457833	5.65	5.85	4.11	1.75	0.000118	0.0149	peak863	chr5	49457017	49457833	+	0	NA	Intergenic	ALR/Alpha|Satellite|centr	983975	NM_198449	133418	Hs.561411	NM_198449	ENSG00000170571	EMB	GP70	embigin	protein-coding
864	chrUn_GL000218v1	139099	140513	5.61	5.8	4.27	1.53	0.000118	0.0149	peak864	chrUn_GL000218v1	139099	140513	+	0	NA	Intergenic	Intergenic	-42352	NR_037871	100233156	Hs.487536	NM_174888		LOC100233156	-	tektin 4 pseudogene	pseudo
865	chr10	41173428	41173789	4.37	4.57	2.85	1.73	0.000118	0.0149	peak865	chr10	41173428	41173789	+	0	NA	Intergenic	ALR/Alpha|Satellite|centr	1194437	NR_024380	441666	Hs.255729	NR_024380	ENSG00000215146	LOC441666	-	zinc finger protein 91 pseudogene	pseudo
866	chr9	43767055	43767536	4.57	4.77	3	1.77	0.000118	0.0149	peak866	chr9	43767055	43767536	+	0	NA	Intergenic	ALR/Alpha|Satellite|centr	978895	NR_131213	105500239		NR_131213		XLOC_007697	-	uncharacterized LOC105500239	ncRNA
867	chr1	123235836	123236179	4.39	4.61	2.68	1.93	0.000119	0.0151	peak867	chr1	123235836	123236179	+	0	NA	Intergenic	ALR/Alpha|Satellite|centr	1716895	NR_003955	647121	Hs.697682	NR_003955	ENSG00000231752	EMBP1	-	embigin pseudogene 1	pseudo
868	chr1	124495227	124495438	3.94	4.17	1.96	2.22	0.000119	0.0151	peak868	chr1	124495227	124495438	+	0	NA	Intergenic	ALR/Alpha|Satellite|centr	2976220	NR_003955	647121	Hs.697682	NR_003955	ENSG00000231752	EMBP1	-	embigin pseudogene 1	pseudo
869	chr1	235952759	235953607	5.57	5.26	6.46	-1.2	0.00012	0.0151	peak869	chr1	235952759	235953607	+	0	NA	Intergenic	L1MC2|LINE|L1	-69475	NM_001301365	1130	Hs.532411	NM_000081	ENSG00000143669	LYST	CHS|CHS1	lysosomal trafficking regulator	protein-coding
870	chrUn_KI270519v1	112437	114502	6.79	6.97	5.46	1.51	0.00012	0.0151	peak870	chrUn_KI270519v1	112437	114502	+	0	NA	NA	ALR/Alpha|Satellite|centr	NA	NA	NA
871	chr14	17162325	17162503	3.52	3.75	1.54	2.21	0.00012	0.0151	peak871	chr14	17162325	17162503	+	0	NA	Intergenic	ALR/Alpha|Satellite|centr	-1438703	NM_001013354	440153	Hs.534880	NM_001013354	ENSG00000257115	OR11H12	-	olfactory receptor family 11 subfamily H member 12	protein-coding
872	chr12	36004163	36004639	4.25	4.46	2.7	1.75	0.00012	0.0151	peak872	chr12	36004163	36004639	+	0	NA	Intergenic	ALR/Alpha|Satellite|centr	1982120	NM_032834	84920	Hs.102971	NM_032834	ENSG00000139133	ALG10	ALG10A|DIE2|KCR1	ALG10 alpha-1,2-glucosyltransferase	protein-coding
873	chr16	88971372	88973184	6.54	6.19	7.49	-1.29	0.00012	0.0151	peak873	chr16	88971372	88973184	+	0	NA	intron (NM_005187, intron 1 of 11)	intron (NM_005187, intron 1 of 11)	4818	NM_005187	863	Hs.513811	NM_005187	ENSG00000129993	CBFA2T3	ETO2|MTG16|MTGR2|RUNX1T3|ZMYND4	CBFA2/RUNX1 partner transcriptional co-repressor 3	protein-coding
874	chr22	13940123	13940548	4.08	4.31	2.23	2.07	0.00012	0.0151	peak874	chr22	13940123	13940548	+	0	NA	Intergenic	ALR/Alpha|Satellite|centr	-1587824	NM_001005239	81061	Hs.554706	NM_001005239	ENSG00000130538	OR11H1	OR11H12|OR22-1	olfactory receptor family 11 subfamily H member 1	protein-coding
875	chr13	99421364	99423065	6.19	6.03	6.74	-0.71	0.00012	0.0151	peak875	chr13	99421364	99423065	+	0	NA	Intergenic	Intergenic	66083	NR_030353	693208		NR_030353	ENSG00000207719	MIR623	MIRN623|hsa-mir-623	microRNA 623	ncRNA
876	chr4	47707	48181	4.64	4.82	3.45	1.37	0.000121	0.0151	peak876	chr4	47707	48181	+	0	NA	Intergenic	Intergenic	-5341	NM_182524	152687	Hs.709469	NM_182524	ENSG00000272602	ZNF595	-	zinc finger protein 595	protein-coding
877	chr19	24877381	24877921	4.37	4.57	2.87	1.7	0.000121	0.0152	peak877	chr19	24877381	24877921	+	0	NA	Intergenic	ALR/Alpha|Satellite|centr	-714204	NR_003603	100101266	Hs.149312	NR_003603	ENSG00000268442	HAVCR1P1	-	hepatitis A virus cellular receptor 1 pseudogene 1	pseudo
878	chr3_GL000221v1_random	104271	104633	4.09	4.3	2.41	1.89	0.000121	0.0152	peak878	chr3_GL000221v1_random	104271	104633	+	0	NA	NA	MER9a2|LTR|ERVK	NA	NA	NA
879	chr3	91083167	91083495	4.06	4.31	1.79	2.52	0.000121	0.0152	peak879	chr3	91083167	91083495	+	0	NA	Intergenic	ALR/Alpha|Satellite|centr	1975807	NM_182644	2042	Hs.123642	NM_005233	ENSG00000044524	EPHA3	EK4|ETK|ETK1|HEK|HEK4|TYRO4	EPH receptor A3	protein-coding
880	chr17	20067851	20068519	4.55	4.26	5.38	-1.12	0.000122	0.0152	peak880	chr17	20067851	20068519	+	0	NA	intron (NM_001243439, intron 1 of 14)	AluJb|SINE|Alu	-18837	NM_001033553	92521	Hs.431045	NM_152904	ENSG00000128487	SPECC1	CYTSB|HCMOGT-1|HCMOGT1|NSP	sperm antigen with calponin homology and coiled-coil domains 1	protein-coding
881	chr22	14409084	14409528	4.73	4.94	3.18	1.76	0.000122	0.0152	peak881	chr22	14409084	14409528	+	0	NA	Intergenic	ALR/Alpha|Satellite|centr	-1118853	NM_001005239	81061	Hs.554706	NM_001005239	ENSG00000130538	OR11H1	OR11H12|OR22-1	olfactory receptor family 11 subfamily H member 1	protein-coding
882	chr17	23061345	23062028	4.2	4.43	2.19	2.24	0.000122	0.0152	peak882	chr17	23061345	23062028	+	0	NA	Intergenic	ALR/Alpha|Satellite|centr	538575	NM_001190452	100462977	Hs.740185	NM_001190452	ENSG00000256618	MTRNR2L1	HN1	MT-RNR2 like 1	protein-coding
883	chr19	26911611	26912098	4.41	4.6	2.98	1.62	0.000122	0.0152	peak883	chr19	26911611	26912098	+	0	NA	Intergenic	ALR/Alpha|Satellite|centr	-881577	NR_146735	101927151	Hs.567934	NR_110687	ENSG00000267575	LOC101927151	-	uncharacterized LOC101927151	ncRNA
884	chr1	124089480	124089796	4.81	5	3.45	1.55	0.000123	0.0153	peak884	chr1	124089480	124089796	+	0	NA	Intergenic	ALR/Alpha|Satellite|centr	2570526	NR_003955	647121	Hs.697682	NR_003955	ENSG00000231752	EMBP1	-	embigin pseudogene 1	pseudo
885	chr6	59541745	59542996	5.48	5.67	4.11	1.56	0.000123	0.0153	peak885	chr6	59541745	59542996	+	0	NA	Intergenic	ALR/Alpha|Satellite|centr	-1580924	NR_132996	106660612	Hs.561539	NR_125727	ENSG00000215190	LINC00680	-	long intergenic non-protein coding RNA 680	ncRNA
886	chr16	38248764	38249631	5.19	5.4	3.58	1.82	0.000123	0.0153	peak886	chr16	38248764	38249631	+	0	NA	Intergenic	ALR/Alpha|Satellite|centr	2502645	NR_033985	400533	Hs.499135	NR_033985	ENSG00000261122	LINC02167	-	long intergenic non-protein coding RNA 2167	ncRNA
887	chr7	62405579	62406406	4.99	5.2	3.35	1.85	0.000123	0.0153	peak887	chr7	62405579	62406406	+	0	NA	Intergenic	Intergenic	898064	NR_003952	643955	Hs.583308	NR_003952	ENSG00000185037	ZNF733P	ZNF733	zinc finger protein 733, pseudogene	pseudo
888	chr15	20192817	20195736	6.92	7.08	5.9	1.18	0.000124	0.0153	peak888	chr15	20192817	20195736	+	0	NA	Intergenic	Intergenic	-88468	NR_038836	646096	Hs.448789	NR_038836	ENSG00000259156	CHEK2P2	-	checkpoint kinase 2 pseudogene 2	pseudo
889	chr1	54807438	54808031	4.77	4.93	3.79	1.14	0.000124	0.0153	peak889	chr1	54807438	54808031	+	0	NA	intron (NM_001110533, intron 3 of 9)	intron (NM_001110533, intron 3 of 9)	1671	NM_152607	163747	Hs.376018	NM_152607	ENSG00000162398	LEXM	C1orf177|LEM	lymphocyte expansion molecule	protein-coding
890	chr1	122362744	122364607	5.91	6.12	4.32	1.8	0.000124	0.0153	peak890	chr1	122362744	122364607	+	0	NA	Intergenic	ALR/Alpha|Satellite|centr	844563	NR_003955	647121	Hs.697682	NR_003955	ENSG00000231752	EMBP1	-	embigin pseudogene 1	pseudo
891	chr9	43736916	43738056	5.4	5.61	3.74	1.87	0.000124	0.0153	peak891	chr9	43736916	43738056	+	0	NA	Intergenic	ALR/Alpha|Satellite|centr	949086	NR_131213	105500239		NR_131213		XLOC_007697	-	uncharacterized LOC105500239	ncRNA
892	chr9	43561575	43561989	3.72	3.95	1.64	2.32	0.000124	0.0153	peak892	chr9	43561575	43561989	+	0	NA	Intergenic	ALR/Alpha|Satellite|centr	773382	NR_131213	105500239		NR_131213		XLOC_007697	-	uncharacterized LOC105500239	ncRNA
893	chr6	59196989	59197554	4.65	4.86	2.99	1.88	0.000124	0.0153	peak893	chr6	59196989	59197554	+	0	NA	Intergenic	ALR/Alpha|Satellite|centr	-1235825	NR_132996	106660612	Hs.561539	NR_125727	ENSG00000215190	LINC00680	-	long intergenic non-protein coding RNA 680	ncRNA
894	chr20	47438560	47439389	6.18	5.72	7.31	-1.58	0.000124	0.0153	peak894	chr20	47438560	47439389	+	0	NA	Intergenic	Intergenic	-26830	NR_146496	102723442		NR_146494		LINC01754	-	long intergenic non-protein coding RNA 1754	ncRNA
895	chrUn_KI270515v1	5714	6182	4.65	4.84	3.27	1.57	0.000125	0.0153	peak895	chrUn_KI270515v1	5714	6182	+	0	NA	NA	ALR/Alpha|Satellite|centr	NA	NA	NA
896	chr6	59511913	59512559	4.62	4.84	2.79	2.05	0.000125	0.0153	peak896	chr6	59511913	59512559	+	0	NA	Intergenic	ALR/Alpha|Satellite|centr	-1550790	NR_132996	106660612	Hs.561539	NR_125727	ENSG00000215190	LINC00680	-	long intergenic non-protein coding RNA 680	ncRNA
897	chr1	122587683	122588228	5.85	6.04	4.45	1.58	0.000125	0.0153	peak897	chr1	122587683	122588228	+	0	NA	Intergenic	ALR/Alpha|Satellite|centr	1068843	NR_003955	647121	Hs.697682	NR_003955	ENSG00000231752	EMBP1	-	embigin pseudogene 1	pseudo
898	chr9	43529528	43531780	6.44	6.64	4.87	1.77	0.000125	0.0153	peak898	chr9	43529528	43531780	+	0	NA	Intergenic	ALR/Alpha|Satellite|centr	742254	NR_131213	105500239		NR_131213		XLOC_007697	-	uncharacterized LOC105500239	ncRNA
899	chr13	63042719	63043155	4.37	4.57	2.81	1.76	0.000125	0.0153	peak899	chr13	63042719	63043155	+	0	NA	Intergenic	Intergenic	-235578	NR_120403	100874176	Hs.402083	NR_047029		LINC00448	-	long intergenic non-protein coding RNA 448	ncRNA
900	chr15	20670362	20671259	5.01	5.22	3.43	1.79	0.000125	0.0153	peak900	chr15	20670362	20671259	+	0	NA	intron (NR_027992, intron 2 of 2)	intron (NR_027992, intron 2 of 2)	85341	NR_027992	606	Hs.657985	NR_027992		NBEAP1	BCL8|BCL8A	neurobeachin pseudogene 1	pseudo
901	chr10	41339074	41339450	4.03	4.24	2.39	1.84	0.000125	0.0153	peak901	chr10	41339074	41339450	+	0	NA	Intergenic	ALR/Alpha|Satellite|centr	1028783	NR_024380	441666	Hs.255729	NR_024380	ENSG00000215146	LOC441666	-	zinc finger protein 91 pseudogene	pseudo
902	chr1	123213145	123213975	5.87	6.08	4.28	1.8	0.000125	0.0153	peak902	chr1	123213145	123213975	+	0	NA	Intergenic	ALR/Alpha|Satellite|centr	1694448	NR_003955	647121	Hs.697682	NR_003955	ENSG00000231752	EMBP1	-	embigin pseudogene 1	pseudo
903	chr22	14266693	14266972	3.51	3.76	1.03	2.73	0.000125	0.0153	peak903	chr22	14266693	14266972	+	0	NA	Intergenic	ALR/Alpha|Satellite|centr	-1261327	NM_001005239	81061	Hs.554706	NM_001005239	ENSG00000130538	OR11H1	OR11H12|OR22-1	olfactory receptor family 11 subfamily H member 1	protein-coding
904	chr3	91011109	91011540	4.09	4.33	1.84	2.49	0.000126	0.0153	peak904	chr3	91011109	91011540	+	0	NA	Intergenic	ALR/Alpha|Satellite|centr	1903800	NM_182644	2042	Hs.123642	NM_005233	ENSG00000044524	EPHA3	EK4|ETK|ETK1|HEK|HEK4|TYRO4	EPH receptor A3	protein-coding
905	chr3	133536245	133536964	4.88	5.01	4.09	0.92	0.000126	0.0153	peak905	chr3	133536245	133536964	+	0	NA	Intergenic	Intergenic	-36986	NM_001134422	55573	Hs.518265	NM_017548	ENSG00000091527	CDV3	H41	CDV3 homolog	protein-coding
906	chr22	36449499	36450207	4.35	4.13	5.05	-0.92	0.000126	0.0153	peak906	chr22	36449499	36450207	+	0	NA	Intergenic	(CAGG)n|Simple_repeat|Simple_repeat	31787	NM_012473	25828	Hs.211929	NM_012473	ENSG00000100348	TXN2	COXPD29|MT-TRX|MTRX|TRX2|TXN	thioredoxin 2	protein-coding
907	chr9	43602497	43603322	5.33	5.53	3.85	1.68	0.000126	0.0153	peak907	chr9	43602497	43603322	+	0	NA	Intergenic	ALR/Alpha|Satellite|centr	814509	NR_131213	105500239		NR_131213		XLOC_007697	-	uncharacterized LOC105500239	ncRNA
908	chr5	131250758	131251031	3.81	3.49	4.71	-1.22	0.000126	0.0153	peak908	chr5	131250758	131251031	+	0	NA	Intergenic	L1MC2|LINE|L1	-13115	NM_001038702	56990	Hs.508829	NM_020240	ENSG00000158985	CDC42SE2	SPEC2	CDC42 small effector 2	protein-coding
909	chr21	10489888	10490882	5.48	5.68	4.02	1.66	0.000126	0.0153	peak909	chr21	10489888	10490882	+	0	NA	intron (NM_182482, intron 8 of 9)	intron (NM_182482, intron 8 of 9)	-31129	NM_001290224	7179	Hs.122986	NM_199259	ENSG00000274391	TPTE	CT44|PTEN2	transmembrane phosphatase with tensin homology	protein-coding
910	chr11	62815114	62815651	4.78	4.32	5.91	-1.6	0.000127	0.0153	peak910	chr11	62815114	62815651	+	0	NA	intron (NM_001244666, intron 10 of 10)	intron (NM_001244666, intron 10 of 10)	-9890	NM_001081491	10482	Hs.523739	NM_006362	ENSG00000162231	NXF1	MEX67|TAP	nuclear RNA export factor 1	protein-coding
911	chr9	44003092	44003589	4.56	4.78	2.8	1.98	0.000127	0.0153	peak911	chr9	44003092	44003589	+	0	NA	Intergenic	ALR/Alpha|Satellite|centr	1214940	NR_131213	105500239		NR_131213		XLOC_007697	-	uncharacterized LOC105500239	ncRNA
912	chr7	58405031	58405985	5.33	5.51	4.07	1.44	0.000127	0.0153	peak912	chr7	58405031	58405985	+	0	NA	Intergenic	ALR/Alpha|Satellite|centr	955331	NM_001159279	441234	Hs.533121	NM_001159279	ENSG00000182111	ZNF716	-	zinc finger protein 716	protein-coding
913	chr7	101796623	101797528	5.96	5.62	6.91	-1.28	0.000127	0.0153	peak913	chr7	101796623	101797528	+	0	NA	Intergenic	Intergenic	-18829	NM_001913	1523	Hs.191482	NM_001913	ENSG00000257923	CUX1	CASP|CDP|CDP/Cut|CDP1|COY1|CUTL1|CUX|Clox|Cux/CDP|GDDI|GOLIM6|Nbla10317|p100|p110|p200|p75	cut like homeobox 1	protein-coding
914	chr1	123009928	123010530	5.2	5.4	3.69	1.71	0.000127	0.0153	peak914	chr1	123009928	123010530	+	0	NA	Intergenic	ALR/Alpha|Satellite|centr	1491117	NR_003955	647121	Hs.697682	NR_003955	ENSG00000231752	EMBP1	-	embigin pseudogene 1	pseudo
915	chrUn_KI270750v1	25759	26206	4.09	4.3	2.48	1.82	0.000127	0.0153	peak915	chrUn_KI270750v1	25759	26206	+	0	NA	NA	L1M4b|LINE|L1	NA	NA	NA
916	chr9	44291974	44292770	5.34	5.54	3.84	1.7	0.000127	0.0153	peak916	chr9	44291974	44292770	+	0	NA	Intergenic	ALR/Alpha|Satellite|centr	1503972	NR_131213	105500239		NR_131213		XLOC_007697	-	uncharacterized LOC105500239	ncRNA
917	chr2	92422237	92422779	4.59	4.8	2.94	1.85	0.000127	0.0153	peak917	chr2	92422237	92422779	+	0	NA	Intergenic	ALR/Alpha|Satellite|centr	481375	NR_027714	440888	Hs.730239	NM_001032412		ACTR3BP2	FKSG73	ACTR3B pseudogene 2	pseudo
918	chrUn_KI270750v1	2437	2723	3.69	3.92	1.59	2.33	0.000128	0.0153	peak918	chrUn_KI270750v1	2437	2723	+	0	NA	NA	L2a|LINE|L2	NA	NA	NA
919	chr1	167016220	167016704	3.94	4.12	2.78	1.33	0.000128	0.0153	peak919	chr1	167016220	167016704	+	0	NA	intron (NM_001286377, intron 8 of 10)	L1MA2|LINE|L1	27373	NM_001286377	84944	Hs.651245	NM_032858	ENSG00000143194	MAEL	CT128|SPATA35	maelstrom spermatogenic transposon silencer	protein-coding
920	chr3	90874691	90875039	4.09	4.32	2.26	2.06	0.000128	0.0153	peak920	chr3	90874691	90875039	+	0	NA	Intergenic	ALR/Alpha|Satellite|centr	1767341	NM_182644	2042	Hs.123642	NM_005233	ENSG00000044524	EPHA3	EK4|ETK|ETK1|HEK|HEK4|TYRO4	EPH receptor A3	protein-coding
921	chrUn_KI270465v1	670	1540	6.38	6.56	5.14	1.42	0.000128	0.0153	peak921	chrUn_KI270465v1	670	1540	+	0	NA	NA	ALR/Alpha|Satellite|centr	NA	NA	NA
922	chr22_KI270732v1_random	25446	25828	4.17	4.36	2.82	1.54	0.000128	0.0153	peak922	chr22_KI270732v1_random	25446	25828	+	0	NA	NA	L1MB4|LINE|L1	NA	NA	NA
923	chr11	86743321	86744180	5.52	5.69	4.32	1.38	0.000128	0.0153	peak923	chr11	86743321	86744180	+	0	NA	Intergenic	Intergenic	-47309	NM_001293180	11098	Hs.25338	NM_007173	ENSG00000150687	PRSS23	SIG13|SPUVE|ZSIG13	serine protease 23	protein-coding
924	chr22	49433172	49433640	3.83	4.06	1.95	2.11	0.000129	0.0153	peak924	chr22	49433172	49433640	+	0	NA	intron (NR_110522, intron 1 of 2)	intron (NR_110522, intron 1 of 2)	110060	NR_037440	100500882		NR_037440	ENSG00000264139	MIR3667	-	microRNA 3667	ncRNA
925	chr21	12885899	12886347	4.11	4.34	2.29	2.04	0.000129	0.0153	peak925	chr21	12885899	12886347	+	0	NA	Intergenic	ALR/Alpha|Satellite|centr	-152043	NR_026916	149992	Hs.558645	NM_153773		ANKRD30BP2	C21orf99|CT85|CTSP-1|CTSP1	ankyrin repeat domain 30B pseudogene 2	pseudo
926	chr14	89462313	89462879	4.63	4.37	5.4	-1.03	0.000129	0.0153	peak926	chr14	89462313	89462879	+	0	NA	intron (NM_001085471, intron 1 of 6)	MSTC|LTR|ERVL-MaLR	45242	NR_036500	400236	Hs.585207	NR_036500	ENSG00000258920	FOXN3-AS1	-	FOXN3 antisense RNA 1	ncRNA
927	chr13	16557728	16558668	5.13	5.32	3.86	1.46	0.00013	0.0153	peak927	chr13	16557728	16558668	+	0	NA	Intergenic	ALR/Alpha|Satellite|centr	-1637099	NR_027278	26080	Hs.448583	NR_027278	ENSG00000279516	FAM230C	LINC00281|NCRNA00281	family with sequence similarity 230 member C	ncRNA
928	chr7	60684437	60685548	5.67	5.87	4.22	1.65	0.00013	0.0153	peak928	chr7	60684437	60685548	+	0	NA	Intergenic	ALR/Alpha|Satellite|centr	2619064	NR_003952	643955	Hs.583308	NR_003952	ENSG00000185037	ZNF733P	ZNF733	zinc finger protein 733, pseudogene	pseudo
929	chr5	179841175	179841640	4.01	4.17	2.95	1.22	0.00013	0.0153	peak929	chr5	179841175	179841640	+	0	NA	intron (NM_001017987, intron 3 of 4)	AluJo|SINE|Alu	17433	NM_001017987	51149	Hs.741169	NM_016175	ENSG00000161010	MRNIP	C5orf45	MRN complex interacting protein	protein-coding
930	chr19	26524636	26525202	5.48	5.67	4.11	1.56	0.00013	0.0154	peak930	chr19	26524636	26525202	+	0	NA	Intergenic	ALR/Alpha|Satellite|centr	-1268512	NR_146735	101927151	Hs.567934	NR_110687	ENSG00000267575	LOC101927151	-	uncharacterized LOC101927151	ncRNA
931	chr9	43445890	43446755	5.53	5.74	3.96	1.78	0.00013	0.0154	peak931	chr9	43445890	43446755	+	0	NA	Intergenic	ALR/Alpha|Satellite|centr	657922	NR_131213	105500239		NR_131213		XLOC_007697	-	uncharacterized LOC105500239	ncRNA
932	chr16	36474002	36474263	3.94	4.15	2.29	1.86	0.00013	0.0154	peak932	chr16	36474002	36474263	+	0	NA	Intergenic	ALR/Alpha|Satellite|centr	727580	NR_033985	400533	Hs.499135	NR_033985	ENSG00000261122	LINC02167	-	long intergenic non-protein coding RNA 2167	ncRNA
933	chr22	15027215	15027692	4.44	4.64	2.97	1.67	0.000131	0.0154	peak933	chr22	15027215	15027692	+	0	NA	Intergenic	ALR/Alpha|Satellite|centr	-500706	NM_001005239	81061	Hs.554706	NM_001005239	ENSG00000130538	OR11H1	OR11H12|OR22-1	olfactory receptor family 11 subfamily H member 1	protein-coding
934	chr19	25656883	25657186	3.75	3.96	2.07	1.89	0.000131	0.0154	peak934	chr19	25656883	25657186	+	0	NA	Intergenic	ALR/Alpha|Satellite|centr	-1493587	NR_003603	100101266	Hs.149312	NR_003603	ENSG00000268442	HAVCR1P1	-	hepatitis A virus cellular receptor 1 pseudogene 1	pseudo
935	chr11	10442153	10442538	3.74	3.41	4.65	-1.23	0.000132	0.0154	peak935	chr11	10442153	10442538	+	0	NA	Intergenic	Intergenic	-7976	NM_001172431	272	Hs.501890	NM_000480	ENSG00000133805	AMPD3	-	adenosine monophosphate deaminase 3	protein-coding
936	chr5	49256155	49256521	4.66	4.84	3.41	1.43	0.000132	0.0154	peak936	chr5	49256155	49256521	+	0	NA	Intergenic	ALR/Alpha|Satellite|centr	1185062	NM_198449	133418	Hs.561411	NM_198449	ENSG00000170571	EMB	GP70	embigin	protein-coding
937	chrUn_GL000219v1	74150	75013	4.98	5.2	3.19	2.01	0.000132	0.0154	peak937	chrUn_GL000219v1	74150	75013	+	0	NA	intron (NR_027436, intron 6 of 6)	AluJo|SINE|Alu	25061	NR_027436	283788	Hs.657131	NR_027436		LOC283788	-	FSHD region gene 1 pseudogene	pseudo
938	chr9	44252819	44253229	4.19	4.42	2.29	2.13	0.000132	0.0154	peak938	chr9	44252819	44253229	+	0	NA	Intergenic	ALR/Alpha|Satellite|centr	1464624	NR_131213	105500239		NR_131213		XLOC_007697	-	uncharacterized LOC105500239	ncRNA
939	chr2	142989274	142990388	5.22	5.38	4.14	1.24	0.000132	0.0154	peak939	chr2	142989274	142990388	+	0	NA	TTS (NM_001032998)	TTS (NM_001032998)	112205	NM_001199241	8942	Hs.470126	NM_003937	ENSG00000115919	KYNU	KYNUU|VCRL2	kynureninase	protein-coding
940	chr19	27362273	27363482	5.71	5.91	4.2	1.71	0.000132	0.0154	peak940	chr19	27362273	27363482	+	0	NA	Intergenic	ALR/Alpha|Satellite|centr	-430554	NR_146735	101927151	Hs.567934	NR_110687	ENSG00000267575	LOC101927151	-	uncharacterized LOC101927151	ncRNA
941	chr17	82615032	82616061	4.89	5.06	3.73	1.34	0.000132	0.0154	peak941	chr17	82615032	82616061	+	0	NA	3' UTR (NM_019613, exon 10 of 10)	3' UTR (NM_019613, exon 10 of 10)	32989	NM_019613	56270	Hs.132161	NM_019613	ENSG00000141580	WDR45B	NEDSBAS|WDR45L|WIPI-3|WIPI3	WD repeat domain 45B	protein-coding
942	chr10	41072294	41072540	4.3	4.51	2.57	1.94	0.000132	0.0154	peak942	chr10	41072294	41072540	+	0	NA	Intergenic	ALR/Alpha|Satellite|centr	1295628	NR_024380	441666	Hs.255729	NR_024380	ENSG00000215146	LOC441666	-	zinc finger protein 91 pseudogene	pseudo
943	chr1	123751102	123751787	5.69	5.88	4.38	1.5	0.000133	0.0154	peak943	chr1	123751102	123751787	+	0	NA	Intergenic	ALR/Alpha|Satellite|centr	2232332	NR_003955	647121	Hs.697682	NR_003955	ENSG00000231752	EMBP1	-	embigin pseudogene 1	pseudo
944	chr6	58747516	58750132	6.83	7.03	5.36	1.67	0.000133	0.0154	peak944	chr6	58747516	58750132	+	0	NA	Intergenic	ALR/Alpha|Satellite|centr	-787378	NR_132996	106660612	Hs.561539	NR_125727	ENSG00000215190	LINC00680	-	long intergenic non-protein coding RNA 680	ncRNA
945	chr21	43352635	43353237	4.84	4.6	5.57	-0.96	0.000133	0.0154	peak945	chr21	43352635	43353237	+	0	NA	Intergenic	MER57F|LTR|ERV1	9413	NR_131902	101928399	Hs.517319	NR_131902	ENSG00000237989	LINC01679	TCONS_00029157	long intergenic non-protein coding RNA 1679	ncRNA
946	chr21	12780860	12781160	3.82	4.05	1.83	2.22	0.000133	0.0154	peak946	chr21	12780860	12781160	+	0	NA	Intergenic	ALR/Alpha|Satellite|centr	-257156	NR_026916	149992	Hs.558645	NM_153773		ANKRD30BP2	C21orf99|CT85|CTSP-1|CTSP1	ankyrin repeat domain 30B pseudogene 2	pseudo
947	chr3	90569938	90570539	4.87	5.07	3.35	1.72	0.000134	0.0154	peak947	chr3	90569938	90570539	+	0	NA	Intergenic	ALR/Alpha|Satellite|centr	1462714	NM_182644	2042	Hs.123642	NM_005233	ENSG00000044524	EPHA3	EK4|ETK|ETK1|HEK|HEK4|TYRO4	EPH receptor A3	protein-coding
948	chr6	59256790	59257329	4.69	4.89	3.08	1.81	0.000134	0.0154	peak948	chr6	59256790	59257329	+	0	NA	Intergenic	ALR/Alpha|Satellite|centr	-1295613	NR_132996	106660612	Hs.561539	NR_125727	ENSG00000215190	LINC00680	-	long intergenic non-protein coding RNA 680	ncRNA
949	chr1	244304066	244304974	4.94	4.59	5.89	-1.3	0.000134	0.0154	peak949	chr1	244304066	244304974	+	0	NA	Intergenic	MER50-int|LTR|ERV1	-48115	NM_001276349	200159	Hs.442703	NM_001012970	ENSG00000173728	C1orf100	-	chromosome 1 open reading frame 100	protein-coding
950	chr11	51953265	51953485	3.39	3.66	0.27	3.39	0.000134	0.0154	peak950	chr11	51953265	51953485	+	0	NA	Intergenic	ALR/Alpha|Satellite|centr	1544228	NR_024504	646813	Hs.684179	NR_024504		LOC646813	-	DExH-box helicase 9 pseudogene	pseudo
951	chr17	83229153	83230031	5.17	5.32	4.28	1.04	0.000134	0.0154	peak951	chr17	83229153	83230031	+	0	NA	non-coding (NR_029406, exon 3 of 4)	non-coding (NR_029406, exon 3 of 4)	2695	NR_029406	388574	Hs.546918	NR_029406	ENSG00000232938	RPL23AP87	-	ribosomal protein L23a pseudogene 87	pseudo
952	chr18	15639231	15639533	3.78	4.01	1.86	2.15	0.000134	0.0154	peak952	chr18	15639231	15639533	+	0	NA	Intergenic	ALR/Alpha|Satellite|centr	-313463	NR_027417	644669	Hs.579474	NR_027417	ENSG00000215512	LOC644669	-	ankyrin repeat domain 30B pseudogene	pseudo
953	chr9	43625181	43625873	5.04	5.26	3.21	2.05	0.000134	0.0154	peak953	chr9	43625181	43625873	+	0	NA	Intergenic	ALR/Alpha|Satellite|centr	837127	NR_131213	105500239		NR_131213		XLOC_007697	-	uncharacterized LOC105500239	ncRNA
954	chr8	44066508	44066980	4.6	4.8	3.1	1.7	0.000134	0.0154	peak954	chr8	44066508	44066980	+	0	NA	Intergenic	ALR/Alpha|Satellite|centr	774302	NM_001005365	340441	Hs.531579	NM_001002920	ENSG00000188877	POTEA	A26A1|CT104.3|POTE-8|POTE8	POTE ankyrin domain family member A	protein-coding
955	chr2	38064669	38065893	5.07	5.25	3.83	1.42	0.000134	0.0154	peak955	chr2	38064669	38065893	+	0	NA	intron (NM_001322212, intron 10 of 10)	L1ME5|LINE|L1	10900	NM_000104	1545	Hs.154654	NM_000104	ENSG00000138061	CYP1B1	ASGD6|CP1B|CYPIB1|GLC3A|P4501B1	cytochrome P450 family 1 subfamily B member 1	protein-coding
956	chr12	91355353	91355838	4.52	4.68	3.45	1.23	0.000134	0.0154	peak956	chr12	91355353	91355838	+	0	NA	Intergenic	Intergenic	-172471	NM_001920	1634	Hs.156316	NM_001920	ENSG00000011465	DCN	CSCD|DSPG2|PG40|PGII|PGS2|SLRR1B	decorin	protein-coding
957	chr6	59601884	59602915	5.39	5.59	3.85	1.74	0.000134	0.0154	peak957	chr6	59601884	59602915	+	0	NA	Intergenic	ALR/Alpha|Satellite|centr	-1640953	NR_132996	106660612	Hs.561539	NR_125727	ENSG00000215190	LINC00680	-	long intergenic non-protein coding RNA 680	ncRNA
958	chr16	37737640	37738207	3.87	4.09	2.04	2.05	0.000135	0.0154	peak958	chr16	37737640	37738207	+	0	NA	Intergenic	ALR/Alpha|Satellite|centr	1991371	NR_033985	400533	Hs.499135	NR_033985	ENSG00000261122	LINC02167	-	long intergenic non-protein coding RNA 2167	ncRNA
959	chr6	160100280	160102106	6.1	6.24	5.22	1.02	0.000135	0.0154	peak959	chr6	160100280	160102106	+	0	NA	intron (NM_000876, intron 45 of 47)	L1MEd|LINE|L1	8111	NR_003288	729603	Hs.674810	NR_003288	ENSG00000213073	LOC729603	-	calcineurin like EF-hand protein 1 pseudogene	pseudo
960	chr4	74631383	74631890	4.87	5.01	4.02	0.99	0.000135	0.0154	peak960	chr4	74631383	74631890	+	0	NA	Intergenic	AluJb|SINE|Alu	163050	NM_001729	685	Hs.591704	NM_001729	ENSG00000174808	BTC	-	betacellulin	protein-coding
961	chr14	16460339	16460539	3.71	3.98	0.73	3.25	0.000135	0.0154	peak961	chr14	16460339	16460539	+	0	NA	Intergenic	ALR/Alpha|Satellite|centr	-2140678	NM_001013354	440153	Hs.534880	NM_001013354	ENSG00000257115	OR11H12	-	olfactory receptor family 11 subfamily H member 12	protein-coding
962	chr5	144189639	144190429	5.95	5.65	6.8	-1.15	0.000136	0.0155	peak962	chr5	144189639	144190429	+	0	NA	intron (NM_020768, intron 2 of 3)	intron (NM_020768, intron 2 of 3)	19161	NM_020768	57528	Hs.7093	NM_020768	ENSG00000183775	KCTD16	-	potassium channel tetramerization domain containing 16	protein-coding
963	chr2	239216578	239217160	5.04	4.83	5.68	-0.85	0.000136	0.0155	peak963	chr2	239216578	239217160	+	0	NA	intron (NM_006037, intron 3 of 26)	intron (NM_006037, intron 3 of 26)	-21412	NR_026664	85009	Hs.744565	NM_032923		MGC16025	-	uncharacterized LOC85009	ncRNA
964	chr21	44175066	44175524	4.45	4.06	5.48	-1.43	0.000136	0.0155	peak964	chr21	44175066	44175524	+	0	NA	Intergenic	Intergenic	-15433	NR_146631	105377138		NR_146631		LINC01678	-	long intergenic non-protein coding RNA 1678	ncRNA
965	chr3	90795514	90796411	4.93	5.18	2.48	2.71	0.000136	0.0155	peak965	chr3	90795514	90796411	+	0	NA	Intergenic	ALR/Alpha|Satellite|centr	1688438	NM_182644	2042	Hs.123642	NM_005233	ENSG00000044524	EPHA3	EK4|ETK|ETK1|HEK|HEK4|TYRO4	EPH receptor A3	protein-coding
966	chr16	85543907	85544665	4.88	4.52	5.84	-1.32	0.000137	0.0156	peak966	chr16	85543907	85544665	+	0	NA	Intergenic	MER20|DNA|hAT-Charlie	-67137	NM_001134473	23199	Hs.461647	NM_014615	ENSG00000131149	GSE1	CRHSP24|KIAA0182	Gse1 coiled-coil protein	protein-coding
967	chr5	48871973	48872327	4.78	4.97	3.49	1.48	0.000138	0.0156	peak967	chr5	48871973	48872327	+	0	NA	Intergenic	ALR/Alpha|Satellite|centr	1569250	NM_198449	133418	Hs.561411	NM_198449	ENSG00000170571	EMB	GP70	embigin	protein-coding
968	chr1	18182578	18183089	4.58	4.75	3.44	1.31	0.000138	0.0156	peak968	chr1	18182578	18183089	+	0	NA	intron (NM_032880, intron 1 of 9)	intron (NM_032880, intron 1 of 9)	75087	NM_032880	84966	Hs.212511	NM_032880	ENSG00000117154	IGSF21	-	immunoglobin superfamily member 21	protein-coding
969	chr15	20350755	20362567	9.3	9.48	8	1.48	0.000138	0.0156	peak969	chr15	20350755	20362567	+	0	NA	Intergenic	Intergenic	73917	NR_038836	646096	Hs.448789	NR_038836	ENSG00000259156	CHEK2P2	-	checkpoint kinase 2 pseudogene 2	pseudo
970	chr1	124566018	124566180	3.39	3.61	1.49	2.12	0.000138	0.0156	peak970	chr1	124566018	124566180	+	0	NA	Intergenic	ALR/Alpha|Satellite|centr	3046987	NR_003955	647121	Hs.697682	NR_003955	ENSG00000231752	EMBP1	-	embigin pseudogene 1	pseudo
971	chr21	11396266	11396850	4.36	4.58	2.44	2.14	0.000138	0.0156	peak971	chr21	11396266	11396850	+	0	NA	Intergenic	ALR/Alpha|Satellite|centr	875044	NM_199260	7179	Hs.122986	NM_199259	ENSG00000274391	TPTE	CT44|PTEN2	transmembrane phosphatase with tensin homology	protein-coding
972	chr7	58304572	58305251	4.94	5.15	3.35	1.79	0.000138	0.0156	peak972	chr7	58304572	58305251	+	0	NA	Intergenic	ALR/Alpha|Satellite|centr	854734	NM_001159279	441234	Hs.533121	NM_001159279	ENSG00000182111	ZNF716	-	zinc finger protein 716	protein-coding
973	chr16	36411112	36411449	4.03	4.23	2.46	1.77	0.000139	0.0156	peak973	chr16	36411112	36411449	+	0	NA	Intergenic	ALR/Alpha|Satellite|centr	664728	NR_033985	400533	Hs.499135	NR_033985	ENSG00000261122	LINC02167	-	long intergenic non-protein coding RNA 2167	ncRNA
974	chr3	196191899	196194720	7.63	7.44	8.24	-0.81	0.000139	0.0156	peak974	chr3	196191899	196194720	+	0	NA	Intergenic	MIR|SINE|MIR	18120	NM_001039617	131540	Hs.111591	NM_001039617	ENSG00000163958	ZDHHC19	DHHC19	zinc finger DHHC-type containing 19	protein-coding
975	chr1	23913125	23913719	4.53	4.67	3.71	0.96	0.000139	0.0156	peak975	chr1	23913125	23913719	+	0	NA	promoter-TSS (NM_001841)	promoter-TSS (NM_001841)	-95	NM_001841	1269	Hs.73037	NM_001841	ENSG00000188822	CNR2	CB-2|CB2|CX5	cannabinoid receptor 2	protein-coding
976	chr9	43844653	43845338	4.85	5.04	3.38	1.66	0.000139	0.0156	peak976	chr9	43844653	43845338	+	0	NA	Intergenic	ALR/Alpha|Satellite|centr	1056595	NR_131213	105500239		NR_131213		XLOC_007697	-	uncharacterized LOC105500239	ncRNA
977	chr4	150769190	150769576	4.15	4.33	2.93	1.4	0.000139	0.0156	peak977	chr4	150769190	150769576	+	0	NA	intron (NM_006726, intron 34 of 57)	MLT2B4|LTR|ERVL	187458	NM_006439	10586	Hs.584852	NM_006439	ENSG00000181541	MAB21L2	MCOPS14|MCSKS14	mab-21 like 2	protein-coding
978	chr10	41446671	41447718	6.24	6.45	4.61	1.85	0.000139	0.0156	peak978	chr10	41446671	41447718	+	0	NA	Intergenic	ALR/Alpha|Satellite|centr	920851	NR_024380	441666	Hs.255729	NR_024380	ENSG00000215146	LOC441666	-	zinc finger protein 91 pseudogene	pseudo
979	chr9	43580805	43581035	3.43	3.68	0.85	2.83	0.000139	0.0156	peak979	chr9	43580805	43581035	+	0	NA	Intergenic	ALR/Alpha|Satellite|centr	792520	NR_131213	105500239		NR_131213		XLOC_007697	-	uncharacterized LOC105500239	ncRNA
980	chr7	14691066	14691849	4.13	4.29	3.06	1.24	0.00014	0.0157	peak980	chr7	14691066	14691849	+	0	NA	intron (NM_145695, intron 8 of 23)	intron (NM_145695, intron 8 of 23)	149993	NM_145695	1607	Hs.567255	NM_004080	ENSG00000136267	DGKB	DAGK2|DGK|DGK-BETA	diacylglycerol kinase beta	protein-coding
981	chr7	60770560	60771052	4.34	4.55	2.64	1.91	0.00014	0.0157	peak981	chr7	60770560	60771052	+	0	NA	Intergenic	ALR/Alpha|Satellite|centr	2533250	NR_003952	643955	Hs.583308	NR_003952	ENSG00000185037	ZNF733P	ZNF733	zinc finger protein 733, pseudogene	pseudo
982	chr15	22276682	22276940	3.35	3.57	1.58	1.99	0.00014	0.0157	peak982	chr15	22276682	22276940	+	0	NA	intron (NR_033735, intron 1 of 2)	intron (NR_033735, intron 1 of 2)	18197	NR_033735	646396	Hs.451294	NR_033735		REREP3	-	arginine-glutamic acid dipeptide repeats pseudogene 3	pseudo
983	chr3	91207635	91208154	4.18	4.4	2.46	1.94	0.000141	0.0157	peak983	chr3	91207635	91208154	+	0	NA	Intergenic	ALR/Alpha|Satellite|centr	2100370	NM_182644	2042	Hs.123642	NM_005233	ENSG00000044524	EPHA3	EK4|ETK|ETK1|HEK|HEK4|TYRO4	EPH receptor A3	protein-coding
984	chrUn_KI270751v1	77089	77662	4.62	4.8	3.41	1.39	0.000141	0.0157	peak984	chrUn_KI270751v1	77089	77662	+	0	NA	NA	L1MA3|LINE|L1	NA	NA	NA
985	chr10	40391821	40394191	7.11	7.31	5.68	1.63	0.000141	0.0157	peak985	chr10	40391821	40394191	+	0	NA	Intergenic	ALR/Alpha|Satellite|centr	1696410	NR_045000	399746	Hs.742607	NR_045000		ACTR3BP5	FKSG74	ACTR3B pseudogene 5	pseudo
986	chr10	40903259	40903500	3.81	4.02	2.15	1.87	0.000141	0.0157	peak986	chr10	40903259	40903500	+	0	NA	Intergenic	ALR/Alpha|Satellite|centr	1464666	NR_024380	441666	Hs.255729	NR_024380	ENSG00000215146	LOC441666	-	zinc finger protein 91 pseudogene	pseudo
987	chr10	40944974	40946242	5.38	5.58	3.94	1.64	0.000142	0.0157	peak987	chr10	40944974	40946242	+	0	NA	Intergenic	ALR/Alpha|Satellite|centr	1422437	NR_024380	441666	Hs.255729	NR_024380	ENSG00000215146	LOC441666	-	zinc finger protein 91 pseudogene	pseudo
988	chr19	38263677	38265937	6.88	6.66	7.56	-0.89	0.000142	0.0157	peak988	chr19	38263677	38265937	+	0	NA	5' UTR (NM_021102, exon 1 of 7)	5' UTR (NM_021102, exon 1 of 7)	349	NM_021102	10653	Hs.31439	NM_021102	ENSG00000167642	SPINT2	DIAR3|HAI-2|HAI2|Kop|PB	serine peptidase inhibitor, Kunitz type 2	protein-coding
989	chr21	7973149	7973686	4.17	4.37	2.63	1.73	0.000142	0.0157	peak989	chr21	7973149	7973686	+	0	NA	Intergenic	ALR/Alpha|Satellite|centr	-143785	NM_001330065	102723475		NM_001330065	ENSG00000276289	KCNE1B	-	potassium voltage-gated channel subfamily E regulatory subunit 1B	protein-coding
990	chr11	72762979	72763174	3.55	3.11	4.64	-1.53	0.000143	0.0159	peak990	chr11	72762979	72763174	+	0	NA	intron (NM_006645, intron 2 of 6)	MER81|DNA|hAT-Blackjack	-10687	NM_001040118	116985	Hs.503165	NM_015242	ENSG00000186635	ARAP1	CENTD2	ArfGAP with RhoGAP domain, ankyrin repeat and PH domain 1	protein-coding
991	chr5	47834848	47835114	4.35	4.56	2.66	1.9	0.000143	0.0159	peak991	chr5	47834848	47835114	+	0	NA	Intergenic	ALR/Alpha|Satellite|centr	-2138863	NM_021072	348980	Hs.353176	NM_021072	ENSG00000164588	HCN1	BCNG-1|BCNG1|EIEE24|HAC-2	hyperpolarization activated cyclic nucleotide gated potassium channel 1	protein-coding
992	chr15	20375125	20376213	5.36	5.56	3.8	1.76	0.000143	0.0159	peak992	chr15	20375125	20376213	+	0	NA	Intergenic	L1PA8|LINE|L1	92925	NR_038836	646096	Hs.448789	NR_038836	ENSG00000259156	CHEK2P2	-	checkpoint kinase 2 pseudogene 2	pseudo
993	chr1	228556397	228558355	7.83	8.02	6.53	1.49	0.000143	0.0159	peak993	chr1	228556397	228558355	+	0	NA	Intergenic	CpG	-45088	NM_001287262	100129094	Hs.730208	NM_001287262		BTNL10	BTN4|BUTR1	butyrophilin like 10	protein-coding
994	chr21	10273852	10274327	7.52	7.74	5.67	2.07	0.000144	0.0159	peak994	chr21	10273852	10274327	+	0	NA	Intergenic	HSATI|Satellite|Satellite	-139431	NM_001187	574	Hs.545789	NM_001187		BAGE	BAGE1|CT2.1	B melanoma antigen	protein-coding
995	chr10	40919692	40921051	5.77	5.96	4.34	1.63	0.000144	0.0159	peak995	chr10	40919692	40921051	+	0	NA	Intergenic	ALR/Alpha|Satellite|centr	1447674	NR_024380	441666	Hs.255729	NR_024380	ENSG00000215146	LOC441666	-	zinc finger protein 91 pseudogene	pseudo
996	chr1	123393565	123394228	5.57	5.76	4.18	1.58	0.000144	0.0159	peak996	chr1	123393565	123394228	+	0	NA	Intergenic	ALR/Alpha|Satellite|centr	1874784	NR_003955	647121	Hs.697682	NR_003955	ENSG00000231752	EMBP1	-	embigin pseudogene 1	pseudo
997	chr5	47965157	47965577	5.41	5.6	4.08	1.52	0.000144	0.0159	peak997	chr5	47965157	47965577	+	0	NA	Intergenic	ALR/Alpha|Satellite|centr	-2269249	NM_021072	348980	Hs.353176	NM_021072	ENSG00000164588	HCN1	BCNG-1|BCNG1|EIEE24|HAC-2	hyperpolarization activated cyclic nucleotide gated potassium channel 1	protein-coding
998	chr10	40765919	40766551	5.15	5.33	3.8	1.54	0.000144	0.0159	peak998	chr10	40765919	40766551	+	0	NA	Intergenic	ALR/Alpha|Satellite|centr	1601810	NR_024380	441666	Hs.255729	NR_024380	ENSG00000215146	LOC441666	-	zinc finger protein 91 pseudogene	pseudo
999	chr9	110604041	110604896	5.66	5.35	6.52	-1.17	0.000144	0.0159	peak999	chr9	110604041	110604896	+	0	NA	Intergenic	Intergenic	-24588	NM_153366	79987	Hs.522334	NM_153366	ENSG00000165124	SVEP1	C9orf13|CCP22|POLYDOM|SEL-OB|SELOB	sushi, von Willebrand factor type A, EGF and pentraxin domain containing 1	protein-coding
1000	chr6	59402435	59403684	5.71	5.91	4.29	1.61	0.000145	0.0159	peak1000	chr6	59402435	59403684	+	0	NA	Intergenic	ALR/Alpha|Satellite|centr	-1441613	NR_132996	106660612	Hs.561539	NR_125727	ENSG00000215190	LINC00680	-	long intergenic non-protein coding RNA 680	ncRNA
1001	chr10	38901929	38902149	3.89	4.11	2.16	1.95	0.000145	0.0159	peak1001	chr10	38901929	38902149	+	0	NA	Intergenic	(GAATGGAATG)n|Simple_repeat|Simple_repeat	205443	NR_045000	399746	Hs.742607	NR_045000		ACTR3BP5	FKSG74	ACTR3B pseudogene 5	pseudo
1002	chr9	43649150	43649563	4.41	4.63	2.53	2.1	0.000145	0.0159	peak1002	chr9	43649150	43649563	+	0	NA	Intergenic	ALR/Alpha|Satellite|centr	860956	NR_131213	105500239		NR_131213		XLOC_007697	-	uncharacterized LOC105500239	ncRNA
1003	chr11	53372197	53372790	4.66	4.89	2.76	2.13	0.000145	0.0159	peak1003	chr11	53372197	53372790	+	0	NA	Intergenic	ALR/Alpha|Satellite|centr	1231505	NM_001004703	119749	Hs.553564	NM_001004703	ENSG00000185926	OR4C46	-	olfactory receptor family 4 subfamily C member 46	protein-coding
1004	chr6	58602349	58604533	6.5	6.69	5.17	1.51	0.000146	0.0159	peak1004	chr6	58602349	58604533	+	0	NA	Intergenic	ALR/Alpha|Satellite|centr	-641995	NR_132996	106660612	Hs.561539	NR_125727	ENSG00000215190	LINC00680	-	long intergenic non-protein coding RNA 680	ncRNA
1005	chr16	34894387	34894692	6.04	6.24	4.49	1.75	0.000146	0.0159	peak1005	chr16	34894387	34894692	+	0	NA	Intergenic	Intergenic	275852	NR_002837	606551	Hs.646441	NR_002837		UBE2MP1	-	ubiquitin conjugating enzyme E2 M pseudogene 1	pseudo
1006	chr16	38243989	38245943	6.37	6.57	4.93	1.64	0.000146	0.0159	peak1006	chr16	38243989	38245943	+	0	NA	Intergenic	ALR/Alpha|Satellite|centr	2498414	NR_033985	400533	Hs.499135	NR_033985	ENSG00000261122	LINC02167	-	long intergenic non-protein coding RNA 2167	ncRNA
1007	chr9	44776712	44777241	5.97	6.18	4.29	1.89	0.000146	0.0159	peak1007	chr9	44776712	44777241	+	0	NA	Intergenic	ALR/Alpha|Satellite|centr	1988576	NR_131213	105500239		NR_131213		XLOC_007697	-	uncharacterized LOC105500239	ncRNA
1008	chr12	35254693	35255171	4.31	4.53	2.53	1.99	0.000147	0.016	peak1008	chr12	35254693	35255171	+	0	NA	Intergenic	ALR/Alpha|Satellite|centr	1232651	NM_032834	84920	Hs.102971	NM_032834	ENSG00000139133	ALG10	ALG10A|DIE2|KCR1	ALG10 alpha-1,2-glucosyltransferase	protein-coding
1009	chrUn_GL000218v1	62850	64104	5.22	5.41	3.87	1.54	0.000147	0.016	peak1009	chrUn_GL000218v1	62850	64104	+	0	NA	intron (NR_037872, intron 2 of 3)	intron (NR_037872, intron 2 of 3)	-8428	NR_027420	389834	Hs.720653	NR_027420		LOC389834	-	ankyrin repeat domain 57 pseudogene	pseudo
1010	chr21	12082588	12082901	4	4.22	2.29	1.93	0.000149	0.0162	peak1010	chr21	12082588	12082901	+	0	NA	Intergenic	ALR/Alpha|Satellite|centr	-955422	NR_026916	149992	Hs.558645	NM_153773		ANKRD30BP2	C21orf99|CT85|CTSP-1|CTSP1	ankyrin repeat domain 30B pseudogene 2	pseudo
1011	chr22	14795970	14796285	3.79	4.04	1.45	2.59	0.000149	0.0162	peak1011	chr22	14795970	14796285	+	0	NA	Intergenic	ALR/Alpha|Satellite|centr	-732032	NM_001005239	81061	Hs.554706	NM_001005239	ENSG00000130538	OR11H1	OR11H12|OR22-1	olfactory receptor family 11 subfamily H member 1	protein-coding
1012	chr22	12557620	12558335	4.97	5.16	3.5	1.66	0.000149	0.0162	peak1012	chr22	12557620	12558335	+	0	NA	Intergenic	Intergenic	660571	NR_110761	102723769	Hs.652926	NR_110761		LOC102723769	-	uncharacterized LOC102723769	ncRNA
1013	chr22	46066792	46068127	4.94	5.11	3.77	1.34	0.00015	0.0162	peak1013	chr22	46066792	46068127	+	0	NA	non-coding (NR_148973, exon 2 of 2)	non-coding (NR_148973, exon 2 of 2)	3562	NR_148973	642648	Hs.631363	NR_148973		LOC642648	-	uncharacterized LOC642648	ncRNA
1014	chr11	65279791	65280708	4.98	4.77	5.65	-0.88	0.00015	0.0162	peak1014	chr11	65279791	65280708	+	0	NA	intron (NM_002689, intron 7 of 17)	intron (NM_002689, intron 7 of 17)	18397	NM_002689	23649	Hs.201897	NM_002689	ENSG00000014138	POLA2	-	DNA polymerase alpha 2, accessory subunit	protein-coding
1015	chr10_KI270824v1_alt	355	1767	8.09	8.29	6.68	1.61	0.00015	0.0162	peak1015	chr10_KI270824v1_alt	355	1767	+	0	NA	NA	Intergenic	NA	NA	NA
1016	chr19	50344509	50345358	5.38	5.18	6.03	-0.85	0.000151	0.0163	peak1016	chr19	50344509	50345358	+	0	NA	promoter-TSS (NR_002798)	promoter-TSS (NR_002798)	-185	NR_002798	256236	Hs.636624	NR_002798	ENSG00000131401	NAPSB	NAP1L|NAP2|NAPB|NAPSBP	napsin B aspartic peptidase, pseudogene	pseudo
1017	chr13	16407475	16408158	5.08	5.31	3.16	2.15	0.000151	0.0163	peak1017	chr13	16407475	16408158	+	0	NA	Intergenic	ALR/Alpha|Satellite|centr	-1787481	NR_027278	26080	Hs.448583	NR_027278	ENSG00000279516	FAM230C	LINC00281|NCRNA00281	family with sequence similarity 230 member C	ncRNA
1018	chr22	12372909	12374395	6.17	6.35	4.97	1.38	0.000151	0.0163	peak1018	chr22	12372909	12374395	+	0	NA	Intergenic	ALR/Alpha|Satellite|centr	476246	NR_110761	102723769	Hs.652926	NR_110761		LOC102723769	-	uncharacterized LOC102723769	ncRNA
1019	chr6	59581792	59582565	5.2	5.4	3.8	1.59	0.000151	0.0163	peak1019	chr6	59581792	59582565	+	0	NA	Intergenic	ALR/Alpha|Satellite|centr	-1620732	NR_132996	106660612	Hs.561539	NR_125727	ENSG00000215190	LINC00680	-	long intergenic non-protein coding RNA 680	ncRNA
1020	chr13	16699902	16700277	3.96	4.18	2.06	2.12	0.000152	0.0163	peak1020	chr13	16699902	16700277	+	0	NA	Intergenic	ALR/Alpha|Satellite|centr	-1495208	NR_027278	26080	Hs.448583	NR_027278	ENSG00000279516	FAM230C	LINC00281|NCRNA00281	family with sequence similarity 230 member C	ncRNA
1021	chr9	60627425	60628298	5.36	5.58	3.61	1.97	0.000152	0.0163	peak1021	chr9	60627425	60628298	+	0	NA	Intergenic	ALR/Alpha|Satellite|centr	-286546	NM_015667	26165	Hs.123004	NM_015667	ENSG00000276040	SPATA31A7	AEP1|C9orf36|C9orf36A|FAM75A4|FAM75A7|SPATA31A4	SPATA31 subfamily A member 7	protein-coding
1022	chr9	43895684	43896057	4.49	4.72	2.67	2.04	0.000152	0.0163	peak1022	chr9	43895684	43896057	+	0	NA	Intergenic	ALR/Alpha|Satellite|centr	1107470	NR_131213	105500239		NR_131213		XLOC_007697	-	uncharacterized LOC105500239	ncRNA
1023	chr10	41410018	41410556	5.01	5.21	3.55	1.67	0.000152	0.0163	peak1023	chr10	41410018	41410556	+	0	NA	Intergenic	ALR/Alpha|Satellite|centr	957758	NR_024380	441666	Hs.255729	NR_024380	ENSG00000215146	LOC441666	-	zinc finger protein 91 pseudogene	pseudo
1024	chr20	29935730	29936204	3.94	4.23	-0.7	4.93	0.000152	0.0163	peak1024	chr20	29935730	29936204	+	0	NA	Intergenic	ALR/Alpha|Satellite|centr	-55504	NR_039688	100616184		NR_039688	ENSG00000276029	MIR4477A	-	microRNA 4477a	ncRNA
1025	chr16	11379152	11380078	5.24	4.95	6.06	-1.11	0.000152	0.0163	peak1025	chr16	11379152	11380078	+	0	NA	Intergenic	Intergenic	34177	NM_152308	116028	Hs.347524	NM_152308	ENSG00000175643	RMI2	BLAP18|C16orf75	RecQ mediated genome instability 2	protein-coding
1026	chr6	58870297	58871829	6.19	6.39	4.74	1.65	0.000152	0.0163	peak1026	chr6	58870297	58871829	+	0	NA	Intergenic	ALR/Alpha|Satellite|centr	-909617	NR_132996	106660612	Hs.561539	NR_125727	ENSG00000215190	LINC00680	-	long intergenic non-protein coding RNA 680	ncRNA
1027	chr12	37112176	37112419	3.63	3.89	0.81	3.07	0.000153	0.0163	peak1027	chr12	37112176	37112419	+	0	NA	Intergenic	ALR/Alpha|Satellite|centr	-1204458	NM_001308340	144245	Hs.259305	NM_001013620	ENSG00000175548	ALG10B	ALG10|KCR1	ALG10 alpha-1,2-glucosyltransferase B	protein-coding
1028	chr10	41011074	41011489	4.75	4.94	3.35	1.59	0.000153	0.0163	peak1028	chr10	41011074	41011489	+	0	NA	Intergenic	ALR/Alpha|Satellite|centr	1356764	NR_024380	441666	Hs.255729	NR_024380	ENSG00000215146	LOC441666	-	zinc finger protein 91 pseudogene	pseudo
1029	chr1	124107059	124107410	4.41	4.61	2.83	1.79	0.000153	0.0163	peak1029	chr1	124107059	124107410	+	0	NA	Intergenic	ALR/Alpha|Satellite|centr	2588122	NR_003955	647121	Hs.697682	NR_003955	ENSG00000231752	EMBP1	-	embigin pseudogene 1	pseudo
1030	chr3	126197935	126198454	4.27	4.46	2.87	1.59	0.000153	0.0163	peak1030	chr3	126197935	126198454	+	0	NA	intron (NR_046383, intron 1 of 1)	MER57A1|LTR|ERV1	-17008	NM_001270364	10840	Hs.434435	NM_012190	ENSG00000144908	ALDH1L1	10-FTHFDH|10-fTHF|FDH|FTHFD	aldehyde dehydrogenase 1 family member L1	protein-coding
1031	chr15	22177869	22178677	4.86	5.04	3.6	1.44	0.000153	0.0163	peak1031	chr15	22177869	22178677	+	0	NA	non-coding (NR_135666, exon 2 of 2).2	non-coding (NR_135666, exon 2 of 2).2	323	NR_135666	646370	Hs.737645	NR_135666		IGHV1OR15-3	IGHV1OR153	immunoglobulin heavy variable 1/OR15-3 (pseudogene)	pseudo
1032	chr22	12538324	12538645	3.89	4.1	2.25	1.85	0.000153	0.0163	peak1032	chr22	12538324	12538645	+	0	NA	Intergenic	L1PREC2|LINE|L1	641078	NR_110761	102723769	Hs.652926	NR_110761		LOC102723769	-	uncharacterized LOC102723769	ncRNA
1033	chr7	60618043	60619444	6.28	6.48	4.87	1.61	0.000154	0.0164	peak1033	chr7	60618043	60619444	+	0	NA	Intergenic	ALR/Alpha|Satellite|centr	2685313	NR_003952	643955	Hs.583308	NR_003952	ENSG00000185037	ZNF733P	ZNF733	zinc finger protein 733, pseudogene	pseudo
1034	chr8	37903278	37904690	6.19	6.04	6.7	-0.66	0.000154	0.0164	peak1034	chr8	37903278	37904690	+	0	NA	Intergenic	Intergenic	-4487	NM_001002814	80223	Hs.191179	NM_025151	ENSG00000156675	RAB11FIP1	NOEL1A|RCP|rab11-FIP1	RAB11 family interacting protein 1	protein-coding
1035	chr4	81410694	81411645	4.93	5.08	4.07	1.01	0.000155	0.0164	peak1035	chr4	81410694	81411645	+	0	NA	Intergenic	LTR16A2|LTR|ERVL	60759	NM_001300735	153020	Hs.591696	NM_152545	ENSG00000138670	RASGEF1B	GPIG4	RasGEF domain family member 1B	protein-coding
1036	chr1	247439998	247440837	6.41	6.07	7.35	-1.28	0.000155	0.0165	peak1036	chr1	247439998	247440837	+	0	NA	intron (NM_001079821, intron 8 of 10)	L2|LINE|L2	11565	NM_001004492	127623	Hs.446999	NM_001004492	ENSG00000177535	OR2B11	-	olfactory receptor family 2 subfamily B member 11	protein-coding
1037	chr9	60599758	60600311	4.7	4.93	2.77	2.16	0.000156	0.0165	peak1037	chr9	60599758	60600311	+	0	NA	Intergenic	ALR/Alpha|Satellite|centr	-314373	NM_015667	26165	Hs.123004	NM_015667	ENSG00000276040	SPATA31A7	AEP1|C9orf36|C9orf36A|FAM75A4|FAM75A7|SPATA31A4	SPATA31 subfamily A member 7	protein-coding
1038	chr22	14353927	14355007	5.34	5.54	3.83	1.72	0.000156	0.0165	peak1038	chr22	14353927	14355007	+	0	NA	Intergenic	ALR/Alpha|Satellite|centr	-1173692	NM_001005239	81061	Hs.554706	NM_001005239	ENSG00000130538	OR11H1	OR11H12|OR22-1	olfactory receptor family 11 subfamily H member 1	protein-coding
1039	chr19	25808636	25808949	4.69	4.89	3.29	1.59	0.000156	0.0165	peak1039	chr19	25808636	25808949	+	0	NA	Intergenic	ALR/Alpha|Satellite|centr	-1645345	NR_003603	100101266	Hs.149312	NR_003603	ENSG00000268442	HAVCR1P1	-	hepatitis A virus cellular receptor 1 pseudogene 1	pseudo
1040	chr1	123480383	123480812	4.11	4.33	2.38	1.94	0.000156	0.0165	peak1040	chr1	123480383	123480812	+	0	NA	Intergenic	ALR/Alpha|Satellite|centr	1961485	NR_003955	647121	Hs.697682	NR_003955	ENSG00000231752	EMBP1	-	embigin pseudogene 1	pseudo
1041	chr10	39940459	39941049	4.04	4.28	1.89	2.38	0.000157	0.0165	peak1041	chr10	39940459	39941049	+	0	NA	Intergenic	ALR/Alpha|Satellite|centr	1244158	NR_045000	399746	Hs.742607	NR_045000		ACTR3BP5	FKSG74	ACTR3B pseudogene 5	pseudo
1042	chr5	49504224	49504564	4.74	4.95	3.15	1.8	0.000157	0.0166	peak1042	chr5	49504224	49504564	+	0	NA	Intergenic	ALR/Alpha|Satellite|centr	937006	NM_198449	133418	Hs.561411	NM_198449	ENSG00000170571	EMB	GP70	embigin	protein-coding
1043	chr9	43891068	43891917	4.98	5.2	3.21	1.99	0.000157	0.0166	peak1043	chr9	43891068	43891917	+	0	NA	Intergenic	ALR/Alpha|Satellite|centr	1103092	NR_131213	105500239		NR_131213		XLOC_007697	-	uncharacterized LOC105500239	ncRNA
1044	chr10	88999590	88999963	3.44	3.05	4.46	-1.41	0.000158	0.0166	peak1044	chr10	88999590	88999963	+	0	NA	intron (NR_135314, intron 1 of 8)	intron (NR_135314, intron 1 of 8)	-6801	NR_028371	100302740	Hs.244139	NR_028371		FAS-AS1	FAS-AS|FASAS|SAF	FAS antisense RNA 1	ncRNA
1045	chr9	43582437	43582740	3.89	4.12	1.91	2.21	0.000158	0.0166	peak1045	chr9	43582437	43582740	+	0	NA	Intergenic	ALR/Alpha|Satellite|centr	794188	NR_131213	105500239		NR_131213		XLOC_007697	-	uncharacterized LOC105500239	ncRNA
1046	chr9	16726780	16727375	4.41	4.6	3.14	1.46	0.000158	0.0166	peak1046	chr9	16726780	16727375	+	0	NA	non-coding (NR_151723, exon 2 of 3)	non-coding (NR_151723, exon 2 of 3)	263	NR_151723	111216284	Hs.609218	NR_151723	ENSG00000234779	BNC2-AS1	-	BNC2 antisense RNA 1	ncRNA
1047	chr16	36480779	36481733	5.42	5.62	3.87	1.75	0.000158	0.0166	peak1047	chr16	36480779	36481733	+	0	NA	Intergenic	ALR/Alpha|Satellite|centr	734704	NR_033985	400533	Hs.499135	NR_033985	ENSG00000261122	LINC02167	-	long intergenic non-protein coding RNA 2167	ncRNA
1048	chr1	21317174	21317791	5.38	4.93	6.47	-1.54	0.000158	0.0166	peak1048	chr1	21317174	21317791	+	0	NA	intron (NM_001113348, intron 1 of 18)	intron (NM_001113348, intron 1 of 18)	24192	NR_038404	100506801	Hs.663049	NR_038404	ENSG00000231105	LOC100506801	-	uncharacterized LOC100506801	ncRNA
1049	chr16	37678935	37679248	3.33	3.58	1	2.58	0.000158	0.0166	peak1049	chr16	37678935	37679248	+	0	NA	Intergenic	ALR/Alpha|Satellite|centr	1932539	NR_033985	400533	Hs.499135	NR_033985	ENSG00000261122	LINC02167	-	long intergenic non-protein coding RNA 2167	ncRNA
1050	chr21	10783643	10785237	6.13	6.32	4.82	1.5	0.000159	0.0166	peak1050	chr21	10783643	10785237	+	0	NA	Intergenic	ALR/Alpha|Satellite|centr	262926	NM_199260	7179	Hs.122986	NM_199259	ENSG00000274391	TPTE	CT44|PTEN2	transmembrane phosphatase with tensin homology	protein-coding
1051	chr5	83540684	83541860	5.03	5.16	4.23	0.93	0.000159	0.0166	peak1051	chr5	83540684	83541860	+	0	NA	exon (NM_001164097, exon 7 of 14)	exon (NM_001164097, exon 7 of 14)	21042	NR_136215	105379054	Hs.643801	NR_136215	ENSG00000249835	VCAN-AS1	-	VCAN antisense RNA 1	ncRNA
1052	chr11	20111984	20113361	5.96	6.12	4.95	1.16	0.000159	0.0166	peak1052	chr11	20111984	20113361	+	0	NA	intron (NM_001111019, intron 26 of 27)	intron (NM_001111019, intron 26 of 27)	47652	NM_001029865	120237		NM_001029865	ENSG00000109851	DBX1	-	developing brain homeobox 1	protein-coding
1053	chr16	38201046	38201769	5.09	5.29	3.52	1.78	0.00016	0.0167	peak1053	chr16	38201046	38201769	+	0	NA	Intergenic	ALR/Alpha|Satellite|centr	2454855	NR_033985	400533	Hs.499135	NR_033985	ENSG00000261122	LINC02167	-	long intergenic non-protein coding RNA 2167	ncRNA
1054	chr8	54707851	54709785	6.07	6.23	5.05	1.18	0.00016	0.0167	peak1054	chr8	54707851	54709785	+	0	NA	Intergenic	Intergenic	92751	NM_006269	6101	Hs.732820	NM_006269	ENSG00000104237	RP1	DCDC4A|ORP1	RP1 axonemal microtubule associated	protein-coding
1055	chr15	17079351	17079626	3.98	4.2	2.19	2.01	0.00016	0.0167	peak1055	chr15	17079351	17079626	+	0	NA	Intergenic	L1PA4|LINE|L1	-3203256	NR_038836	646096	Hs.448789	NR_038836	ENSG00000259156	CHEK2P2	-	checkpoint kinase 2 pseudogene 2	pseudo
1056	chr17	43268962	43269626	4.42	4.62	2.89	1.73	0.00016	0.0167	peak1056	chr17	43268962	43269626	+	0	NA	Intergenic	LTR13|LTR|ERVK	-2471	NR_002716	6066		NR_002716	ENSG00000274585	RNU2-1	RNU2|U2	RNA, U2 small nuclear 1	snRNA
1057	chr7	60528779	60529402	4.58	4.8	2.92	1.88	0.000161	0.0167	peak1057	chr7	60528779	60529402	+	0	NA	Intergenic	ALR/Alpha|Satellite|centr	2774966	NR_003952	643955	Hs.583308	NR_003952	ENSG00000185037	ZNF733P	ZNF733	zinc finger protein 733, pseudogene	pseudo
1058	chr10	30583518	30584404	5.65	5.46	6.28	-0.82	0.000161	0.0167	peak1058	chr10	30583518	30584404	+	0	NA	Intergenic	Intergenic	45757	NM_183058	119180	Hs.522610	NM_183058	ENSG00000151033	LYZL2	LYZD2	lysozyme like 2	protein-coding
1059	chr5	47902343	47902536	3.84	4.07	1.77	2.3	0.000161	0.0167	peak1059	chr5	47902343	47902536	+	0	NA	Intergenic	ALR/Alpha|Satellite|centr	-2206321	NM_021072	348980	Hs.353176	NM_021072	ENSG00000164588	HCN1	BCNG-1|BCNG1|EIEE24|HAC-2	hyperpolarization activated cyclic nucleotide gated potassium channel 1	protein-coding
1060	chr16	38263013	38264048	5.6	5.8	4.17	1.63	0.000161	0.0167	peak1060	chr16	38263013	38264048	+	0	NA	Intergenic	ALR/Alpha|Satellite|centr	2516978	NR_033985	400533	Hs.499135	NR_033985	ENSG00000261122	LINC02167	-	long intergenic non-protein coding RNA 2167	ncRNA
1061	chr17	32503197	32504432	6.17	5.97	6.8	-0.83	0.000161	0.0167	peak1061	chr17	32503197	32504432	+	0	NA	intron (NM_015194, intron 21 of 21)	intron (NM_015194, intron 21 of 21)	16727	NM_003885	8851	Hs.500015	NM_003885	ENSG00000176749	CDK5R1	CDK5P35|CDK5R|NCK5A|p23|p25|p35|p35nck5a	cyclin dependent kinase 5 regulatory subunit 1	protein-coding
1062	chr4	9237865	9238909	5.71	5.89	4.5	1.39	0.000162	0.0167	peak1062	chr4	9237865	9238909	+	0	NA	Intergenic	Intergenic	4002	NM_001256894	100288520	Hs.528621	NM_001256894	ENSG00000223569	USP17L15	-	ubiquitin specific peptidase 17 like family member 15	protein-coding
1063	chr20	37349644	37350870	5.8	5.54	6.58	-1.05	0.000162	0.0167	peak1063	chr20	37349644	37350870	+	0	NA	intron (NM_198291, intron 1 of 13)	MIRb|SINE|MIR	4129	NM_198291	6714	Hs.195659	NM_005417	ENSG00000197122	SRC	ASV|SRC1|THC6|c-SRC|p60-Src	SRC proto-oncogene, non-receptor tyrosine kinase	protein-coding
1064	chr21	11202629	11202881	3.84	4.1	1.03	3.07	0.000162	0.0167	peak1064	chr21	11202629	11202881	+	0	NA	Intergenic	ALR/Alpha|Satellite|centr	681241	NM_199260	7179	Hs.122986	NM_199259	ENSG00000274391	TPTE	CT44|PTEN2	transmembrane phosphatase with tensin homology	protein-coding
1065	chr16	36374380	36375377	5.11	5.32	3.52	1.8	0.000162	0.0167	peak1065	chr16	36374380	36375377	+	0	NA	Intergenic	ALR/Alpha|Satellite|centr	628326	NR_033985	400533	Hs.499135	NR_033985	ENSG00000261122	LINC02167	-	long intergenic non-protein coding RNA 2167	ncRNA
1066	chr1	123328324	123328576	5	5.21	3.38	1.83	0.000162	0.0167	peak1066	chr1	123328324	123328576	+	0	NA	Intergenic	ALR/Alpha|Satellite|centr	1809338	NR_003955	647121	Hs.697682	NR_003955	ENSG00000231752	EMBP1	-	embigin pseudogene 1	pseudo
1067	chr16_KI270728v1_random	1437646	1438260	4.47	4.67	2.93	1.75	0.000163	0.0167	peak1067	chr16_KI270728v1_random	1437646	1438260	+	0	NA	Intergenic	Intergenic	-91105	NR_130772	104644205	Hs.742548	NR_130771		ENPP7P13	DUNQU1	ectonucleotide pyrophosphatase/phosphodiesterase 7 pseudogene 13	pseudo
1068	chr20	37345411	37347018	5.87	5.66	6.55	-0.89	0.000163	0.0168	peak1068	chr20	37345411	37347018	+	0	NA	promoter-TSS (NM_198291)	promoter-TSS (NM_198291)	86	NM_198291	6714	Hs.195659	NM_005417	ENSG00000197122	SRC	ASV|SRC1|THC6|c-SRC|p60-Src	SRC proto-oncogene, non-receptor tyrosine kinase	protein-coding
1069	chr21	8376666	8377960	5.88	6.02	5.09	0.92	0.000163	0.0168	peak1069	chr21	8376666	8377960	+	0	NA	intron (NR_003287, intron 2 of 2)	intron (NR_003287, intron 2 of 2)	-3352	NR_038958	100507412	Hs.426704	NR_038958		LOC100507412	-	uncharacterized LOC100507412	ncRNA
1070	chr16	37584918	37585272	3.75	3.97	1.94	2.03	0.000164	0.0168	peak1070	chr16	37584918	37585272	+	0	NA	Intergenic	ALR/Alpha|Satellite|centr	1838543	NR_033985	400533	Hs.499135	NR_033985	ENSG00000261122	LINC02167	-	long intergenic non-protein coding RNA 2167	ncRNA
1071	chr16	36423711	36424155	4.43	4.64	2.82	1.82	0.000165	0.0169	peak1071	chr16	36423711	36424155	+	0	NA	Intergenic	ALR/Alpha|Satellite|centr	677381	NR_033985	400533	Hs.499135	NR_033985	ENSG00000261122	LINC02167	-	long intergenic non-protein coding RNA 2167	ncRNA
1072	chr5	48134281	48134514	4.37	4.56	3.02	1.54	0.000165	0.0169	peak1072	chr5	48134281	48134514	+	0	NA	Intergenic	ALR/Alpha|Satellite|centr	2307003	NM_198449	133418	Hs.561411	NM_198449	ENSG00000170571	EMB	GP70	embigin	protein-coding
1073	chr6	113763386	113764491	6.14	5.93	6.81	-0.88	0.000165	0.0169	peak1073	chr6	113763386	113764491	+	0	NA	Intergenic	Intergenic	-93397	NM_002356	4082	Hs.519909	NM_002356	ENSG00000277443	MARCKS	80K-L|MACS|PKCSL|PRKCSL	myristoylated alanine rich protein kinase C substrate	protein-coding
1074	chr22	14340540	14341123	5.76	6	3.54	2.47	0.000166	0.0169	peak1074	chr22	14340540	14341123	+	0	NA	Intergenic	ALR/Alpha|Satellite|centr	-1187328	NM_001005239	81061	Hs.554706	NM_001005239	ENSG00000130538	OR11H1	OR11H12|OR22-1	olfactory receptor family 11 subfamily H member 1	protein-coding
1075	chr19	26649005	26649346	4.04	4.26	2.36	1.9	0.000166	0.0169	peak1075	chr19	26649005	26649346	+	0	NA	Intergenic	ALR/Alpha|Satellite|centr	-1144256	NR_146735	101927151	Hs.567934	NR_110687	ENSG00000267575	LOC101927151	-	uncharacterized LOC101927151	ncRNA
1076	chr18	15861044	15861518	4.53	4.72	3.14	1.58	0.000166	0.017	peak1076	chr18	15861044	15861518	+	0	NA	Intergenic	ALR/Alpha|Satellite|centr	-535362	NR_027417	644669	Hs.579474	NR_027417	ENSG00000215512	LOC644669	-	ankyrin repeat domain 30B pseudogene	pseudo
1077	chr6	59585307	59585891	4.5	4.73	2.66	2.07	0.000166	0.017	peak1077	chr6	59585307	59585891	+	0	NA	Intergenic	ALR/Alpha|Satellite|centr	-1624153	NR_132996	106660612	Hs.561539	NR_125727	ENSG00000215190	LINC00680	-	long intergenic non-protein coding RNA 680	ncRNA
1078	chr1	157112778	157113676	5.58	5.37	6.23	-0.85	0.000167	0.017	peak1078	chr1	157112778	157113676	+	0	NA	Intergenic	Intergenic	-13419	NM_001004341	440695	Hs.127138	NM_001004341	ENSG00000253831	ETV3L	-	ETS variant 3 like	protein-coding
1079	chr5	91231036	91231584	5.33	5.08	6.08	-1	0.000167	0.017	peak1079	chr5	91231036	91231584	+	0	NA	Intergenic	THE1C|LTR|ERVL-MaLR	83092	NR_103548	100505994	Hs.628363	NR_103548	ENSG00000248323	LUCAT1	SCAL1|SCAT5	lung cancer associated transcript 1	ncRNA
1080	chr1	2581741	2581964	3.39	3.01	4.38	-1.37	0.000167	0.017	peak1080	chr1	2581741	2581964	+	0	NA	intron (NR_121638, intron 2 of 3)	L1MEg|LINE|L1	-4608	NR_036637	127281	Hs.462033	NM_152371	ENSG00000157870	PRXL2B	C1orf93|FAM213B	peroxiredoxin like 2B	protein-coding
1081	chr16	37914612	37915099	4.58	4.79	2.89	1.9	0.000167	0.017	peak1081	chr16	37914612	37915099	+	0	NA	Intergenic	ALR/Alpha|Satellite|centr	2168303	NR_033985	400533	Hs.499135	NR_033985	ENSG00000261122	LINC02167	-	long intergenic non-protein coding RNA 2167	ncRNA
1082	chr21	11336152	11336670	4.24	4.46	2.49	1.97	0.000168	0.017	peak1082	chr21	11336152	11336670	+	0	NA	Intergenic	ALR/Alpha|Satellite|centr	814897	NM_199260	7179	Hs.122986	NM_199259	ENSG00000274391	TPTE	CT44|PTEN2	transmembrane phosphatase with tensin homology	protein-coding
1083	chr10	41417917	41418586	5.61	5.81	4.12	1.7	0.000168	0.0171	peak1083	chr10	41417917	41418586	+	0	NA	Intergenic	ALR/Alpha|Satellite|centr	949794	NR_024380	441666	Hs.255729	NR_024380	ENSG00000215146	LOC441666	-	zinc finger protein 91 pseudogene	pseudo
1084	chr5	49259356	49259825	5.69	5.89	4.18	1.72	0.000168	0.0171	peak1084	chr5	49259356	49259825	+	0	NA	Intergenic	ALR/Alpha|Satellite|centr	1181810	NM_198449	133418	Hs.561411	NM_198449	ENSG00000170571	EMB	GP70	embigin	protein-coding
1085	chr6	4602792	4603738	5.54	5.13	6.57	-1.44	0.000169	0.0171	peak1085	chr6	4602792	4603738	+	0	NA	Intergenic	MIRc|SINE|MIR	-7300	NR_122107	497048	Hs.591355	NM_001011540	ENSG00000205444	KU-MEL-3	-	uncharacterized LOC497048	ncRNA
1086	chr1	122760503	122761368	5.59	5.79	4.12	1.66	0.000169	0.0171	peak1086	chr1	122760503	122761368	+	0	NA	Intergenic	ALR/Alpha|Satellite|centr	1241823	NR_003955	647121	Hs.697682	NR_003955	ENSG00000231752	EMBP1	-	embigin pseudogene 1	pseudo
1087	chr2	161279879	161280815	5.8	5.98	4.56	1.42	0.000169	0.0171	peak1087	chr2	161279879	161280815	+	0	NA	Intergenic	MER21B|LTR|ERVL	-25704	NR_110593	101929512	Hs.666488	NR_110593		LOC101929512	-	uncharacterized LOC101929512	ncRNA
1088	chr12	121190149	121191333	6.76	6.5	7.55	-1.05	0.00017	0.0171	peak1088	chr12	121190149	121191333	+	0	NA	Intergenic	Intergenic	-19120	NR_046372	5025	Hs.321709	NM_002560	ENSG00000135124	P2RX4	P2X4|P2X4R	purinergic receptor P2X 4	protein-coding
1089	chr12	84503137	84503703	4.25	4.42	3.21	1.21	0.00017	0.0171	peak1089	chr12	84503137	84503703	+	0	NA	Intergenic	MER50-int|LTR|ERV1	409409	NM_018057	55117	Hs.44424	NM_018057	ENSG00000072041	SLC6A15	NTT73|SBAT1|V7-3|hv7-3	solute carrier family 6 member 15	protein-coding
1090	chr6	58688485	58691352	6.79	6.99	5.38	1.61	0.00017	0.0171	peak1090	chr6	58688485	58691352	+	0	NA	Intergenic	ALR/Alpha|Satellite|centr	-728472	NR_132996	106660612	Hs.561539	NR_125727	ENSG00000215190	LINC00680	-	long intergenic non-protein coding RNA 680	ncRNA
1091	chr19	35883653	35884558	4.58	4.71	3.74	0.97	0.00017	0.0171	peak1091	chr19	35883653	35884558	+	0	NA	Intergenic	AluJb|SINE|Alu	15632	NM_001321831	84807	Hs.466531	NM_032721	ENSG00000167604	NFKBID	IkBNS|IkappaBNS|TA-NFKBH	NFKB inhibitor delta	protein-coding
1092	chr6	14024951	14025696	5.57	5.31	6.33	-1.02	0.00017	0.0171	peak1092	chr6	14024951	14025696	+	0	NA	Intergenic	Intergenic	-91933	NM_001251901	9308	Hs.595133	NM_004233	ENSG00000112149	CD83	BL11|HB15	CD83 molecule	protein-coding
1093	chr20	30839823	30840199	4.01	4.22	2.23	1.99	0.00017	0.0171	peak1093	chr20	30839823	30840199	+	0	NA	Intergenic	MSTA-int|LTR|ERVL-MaLR	-417653	NM_001037730	245929	Hs.580793	NM_001037730	ENSG00000215547	DEFB115	DEFB-15	defensin beta 115	protein-coding
1094	chr3	90799922	90800533	4.52	4.75	2.52	2.23	0.000171	0.0171	peak1094	chr3	90799922	90800533	+	0	NA	Intergenic	ALR/Alpha|Satellite|centr	1692703	NM_182644	2042	Hs.123642	NM_005233	ENSG00000044524	EPHA3	EK4|ETK|ETK1|HEK|HEK4|TYRO4	EPH receptor A3	protein-coding
1095	chr22	12308043	12308339	4.09	4.31	2.27	2.04	0.000171	0.0171	peak1095	chr22	12308043	12308339	+	0	NA	Intergenic	Intergenic	410785	NR_110761	102723769	Hs.652926	NR_110761		LOC102723769	-	uncharacterized LOC102723769	ncRNA
1096	chr17	8985079	8985903	5.49	5.17	6.4	-1.23	0.000171	0.0171	peak1096	chr17	8985079	8985903	+	0	NA	Intergenic	L1M4|LINE|L1	-19779	NM_001142633	23533	Hs.278901	NM_014308	ENSG00000141506	PIK3R5	F730038I15Rik|FOAP-2|P101-PI3K|p101	phosphoinositide-3-kinase regulatory subunit 5	protein-coding
1097	chrUn_KI270750v1	18052	19391	5.7	5.89	4.32	1.56	0.000172	0.0172	peak1097	chrUn_KI270750v1	18052	19391	+	0	NA	NA	AluSx1|SINE|Alu	NA	NA	NA
1098	chr11	89318111	89318508	3.87	4.08	2.18	1.9	0.000172	0.0172	peak1098	chr11	89318111	89318508	+	0	NA	Intergenic	L1PA2|LINE|L1	140437	NM_000372	7299	Hs.503555	NM_000372	ENSG00000077498	TYR	ATN|CMM8|OCA1|OCA1A|OCAIA|SHEP3	tyrosinase	protein-coding
1099	chr22	14225185	14225779	4.95	5.14	3.65	1.49	0.000172	0.0172	peak1099	chr22	14225185	14225779	+	0	NA	Intergenic	ALR/Alpha|Satellite|centr	-1302677	NM_001005239	81061	Hs.554706	NM_001005239	ENSG00000130538	OR11H1	OR11H12|OR22-1	olfactory receptor family 11 subfamily H member 1	protein-coding
1100	chr3_GL000221v1_random	45585	46839	5.21	5.4	3.82	1.58	0.000172	0.0172	peak1100	chr3_GL000221v1_random	45585	46839	+	0	NA	NA	L1MB2|LINE|L1	NA	NA	NA
1101	chr13	35356384	35357253	5.07	5.23	4.09	1.14	0.000172	0.0172	peak1101	chr13	35356384	35357253	+	0	NA	intron (NM_015678, intron 38 of 57)	L2a|LINE|L2	119877	NM_005584	4081	Hs.584776	NM_005584	ENSG00000180660	MAB21L1	CAGR1|Nbla00126	mab-21 like 1	protein-coding
1102	chr7	58212462	58212822	3.96	4.17	2.37	1.8	0.000173	0.0172	peak1102	chr7	58212462	58212822	+	0	NA	Intergenic	ALR/Alpha|Satellite|centr	762465	NM_001159279	441234	Hs.533121	NM_001159279	ENSG00000182111	ZNF716	-	zinc finger protein 716	protein-coding
1103	chr14	19426905	19428876	6.07	6.26	4.76	1.5	0.000173	0.0172	peak1103	chr14	19426905	19428876	+	0	NA	intron (NM_001005356, intron 3 of 10)	intron (NM_001005356, intron 3 of 10)	6451	NR_027480	404785	Hs.711826	NM_207513	ENSG00000187537	POTEG	A26C2|ACTBL1|CT104.4|POTE-14|POTE14|POTE14alpha|POTE22	POTE ankyrin domain family member G	protein-coding
1104	chr22	12536615	12537197	4.91	5.1	3.53	1.58	0.000173	0.0172	peak1104	chr22	12536615	12537197	+	0	NA	Intergenic	LTR40a|LTR|ERVL	639500	NR_110761	102723769	Hs.652926	NR_110761		LOC102723769	-	uncharacterized LOC102723769	ncRNA
1105	chr12	36386221	36386622	3.69	3.92	1.67	2.25	0.000173	0.0172	peak1105	chr12	36386221	36386622	+	0	NA	Intergenic	ALR/Alpha|Satellite|centr	-1930334	NM_001308340	144245	Hs.259305	NM_001013620	ENSG00000175548	ALG10B	ALG10|KCR1	ALG10 alpha-1,2-glucosyltransferase B	protein-coding
1106	chr20	63685595	63687902	7.44	7.21	8.16	-0.96	0.000173	0.0172	peak1106	chr20	63685595	63687902	+	0	NA	intron (NM_016434, intron 16 of 34)	intron (NM_016434, intron 16 of 34)	-9903	NM_003823	8771	Hs.434878	NM_003823	ENSG00000243509	TNFRSF6B	DCR3|DJ583P15.1.1|M68|M68E|TR6	TNF receptor superfamily member 6b	protein-coding
1107	chr5	49208328	49208735	6.18	6.36	4.94	1.42	0.000173	0.0172	peak1107	chr5	49208328	49208735	+	0	NA	Intergenic	ALR/Alpha|Satellite|centr	1232869	NM_198449	133418	Hs.561411	NM_198449	ENSG00000170571	EMB	GP70	embigin	protein-coding
1108	chr19_GL949749v2_alt	175516	176120	3.67	3.18	4.84	-1.65	0.000173	0.0172	peak1108	chr19_GL949749v2_alt	175516	176120	+	0	NA	promoter-TSS (NM_001321706)	promoter-TSS (NM_001321706)	-22	NM_001321705	6203	Hs.467284	NM_001013	ENSG00000170889	RPS9	S9	ribosomal protein S9	protein-coding
1109	chr8	26398584	26398898	3.55	3.77	1.64	2.14	0.000174	0.0172	peak1109	chr8	26398584	26398898	+	0	NA	intron (NM_004331, intron 3 of 5)	L1PA2|LINE|L1	8351	NM_001330491	665	Hs.131226	NM_004331	ENSG00000104765	BNIP3L	BNIP3a|NIX	BCL2 interacting protein 3 like	protein-coding
1110	chr5	172418006	172420816	6.75	6.89	5.93	0.96	0.000174	0.0172	peak1110	chr5	172418006	172420816	+	0	NA	intron (NM_001017995, intron 2 of 12)	MLT1K|LTR|ERVL-MaLR	35112	NM_001308175	285590	Hs.285666	NM_001017995	ENSG00000174705	SH3PXD2B	FAD49|FTHS|HOFI|KIAA1295|TKS4|TSK4	SH3 and PX domains 2B	protein-coding
1111	chr9	43956748	43957474	4.93	5.14	3.39	1.75	0.000174	0.0172	peak1111	chr9	43956748	43957474	+	0	NA	Intergenic	ALR/Alpha|Satellite|centr	1168711	NR_131213	105500239		NR_131213		XLOC_007697	-	uncharacterized LOC105500239	ncRNA
1112	chr6	59503689	59506088	6.85	7.03	5.56	1.47	0.000175	0.0172	peak1112	chr6	59503689	59506088	+	0	NA	Intergenic	ALR/Alpha|Satellite|centr	-1543442	NR_132996	106660612	Hs.561539	NR_125727	ENSG00000215190	LINC00680	-	long intergenic non-protein coding RNA 680	ncRNA
1113	chr19	26494922	26495231	4.61	4.83	2.94	1.89	0.000175	0.0172	peak1113	chr19	26494922	26495231	+	0	NA	Intergenic	ALR/Alpha|Satellite|centr	-1298355	NR_146735	101927151	Hs.567934	NR_110687	ENSG00000267575	LOC101927151	-	uncharacterized LOC101927151	ncRNA
1114	chr16	26333858	26334682	4.42	4.62	2.91	1.71	0.000175	0.0172	peak1114	chr16	26333858	26334682	+	0	NA	Intergenic	Intergenic	309033	NR_036146	100422923		NR_036146	ENSG00000265005	MIR548W	-	microRNA 548w	ncRNA
1115	chr1	70498690	70499409	4.51	4.68	3.35	1.33	0.000175	0.0172	peak1115	chr1	70498690	70499409	+	0	NA	Intergenic	MLT1A1|LTR|ERVL-MaLR	87831	NM_001902	1491	Hs.19904	NM_001902	ENSG00000116761	CTH	-	cystathionine gamma-lyase	protein-coding
1116	chr9	44023720	44024535	5.22	5.44	3.45	1.99	0.000175	0.0172	peak1116	chr9	44023720	44024535	+	0	NA	Intergenic	ALR/Alpha|Satellite|centr	1235727	NR_131213	105500239		NR_131213		XLOC_007697	-	uncharacterized LOC105500239	ncRNA
1117	chr9	43623735	43624425	4.66	4.86	3.17	1.69	0.000175	0.0172	peak1117	chr9	43623735	43624425	+	0	NA	Intergenic	ALR/Alpha|Satellite|centr	835680	NR_131213	105500239		NR_131213		XLOC_007697	-	uncharacterized LOC105500239	ncRNA
1118	chr19	27096752	27097857	5.79	5.98	4.42	1.56	0.000175	0.0172	peak1118	chr19	27096752	27097857	+	0	NA	Intergenic	ALR/Alpha|Satellite|centr	-696127	NR_146735	101927151	Hs.567934	NR_110687	ENSG00000267575	LOC101927151	-	uncharacterized LOC101927151	ncRNA
1119	chr15	20297772	20307674	8.83	9.01	7.48	1.53	0.000175	0.0172	peak1119	chr15	20297772	20307674	+	0	NA	Intergenic	Intergenic	19979	NR_038836	646096	Hs.448789	NR_038836	ENSG00000259156	CHEK2P2	-	checkpoint kinase 2 pseudogene 2	pseudo
1120	chr5	47725786	47726183	4.73	4.95	2.97	1.98	0.000176	0.0172	peak1120	chr5	47725786	47726183	+	0	NA	Intergenic	ALR/Alpha|Satellite|centr	-2029866	NM_021072	348980	Hs.353176	NM_021072	ENSG00000164588	HCN1	BCNG-1|BCNG1|EIEE24|HAC-2	hyperpolarization activated cyclic nucleotide gated potassium channel 1	protein-coding
1121	chr5	134543641	134544637	6.07	5.86	6.75	-0.89	0.000176	0.0172	peak1121	chr5	134543641	134544637	+	0	NA	intron (NM_001289984, intron 3 of 10)	intron (NM_001289984, intron 3 of 10)	18031	NM_015288	23338	Hs.732155	NM_015288	ENSG00000043143	JADE2	JADE-2|PHF15	jade family PHD finger 2	protein-coding
1122	chr21	12761201	12761474	3.41	3.65	1.24	2.41	0.000176	0.0173	peak1122	chr21	12761201	12761474	+	0	NA	Intergenic	ALR/Alpha|Satellite|centr	-276829	NR_026916	149992	Hs.558645	NM_153773		ANKRD30BP2	C21orf99|CT85|CTSP-1|CTSP1	ankyrin repeat domain 30B pseudogene 2	pseudo
1123	chr9	35569327	35570560	5.66	5.49	6.23	-0.73	0.000177	0.0173	peak1123	chr9	35569327	35570560	+	0	NA	Intergenic	Intergenic	-6044	NM_001287239	730112	Hs.98959	NM_001099951	ENSG00000215187	FAM166B	-	family with sequence similarity 166 member B	protein-coding
1124	chr6	59183521	59183868	4.12	4.33	2.46	1.87	0.000177	0.0173	peak1124	chr6	59183521	59183868	+	0	NA	Intergenic	ALR/Alpha|Satellite|centr	-1222248	NR_132996	106660612	Hs.561539	NR_125727	ENSG00000215190	LINC00680	-	long intergenic non-protein coding RNA 680	ncRNA
1125	chr3	45567542	45568368	5.73	5.47	6.51	-1.04	0.000178	0.0173	peak1125	chr3	45567542	45568368	+	0	NA	Intergenic	Intergenic	-26876	NM_014240	8994	Hs.193370	NM_014240	ENSG00000144791	LIMD1	-	LIM domains containing 1	protein-coding
1126	chr1	122933754	122934306	5.7	5.89	4.38	1.51	0.000178	0.0173	peak1126	chr1	122933754	122934306	+	0	NA	Intergenic	ALR/Alpha|Satellite|centr	1414918	NR_003955	647121	Hs.697682	NR_003955	ENSG00000231752	EMBP1	-	embigin pseudogene 1	pseudo
1127	chr5	49018982	49020462	6.41	6.61	5.02	1.58	0.000178	0.0173	peak1127	chr5	49018982	49020462	+	0	NA	Intergenic	ALR/Alpha|Satellite|centr	1421678	NM_198449	133418	Hs.561411	NM_198449	ENSG00000170571	EMB	GP70	embigin	protein-coding
1128	chr18	15404708	15405894	5.71	5.92	4.2	1.71	0.000178	0.0173	peak1128	chr18	15404708	15405894	+	0	NA	Intergenic	ALR/Alpha|Satellite|centr	-79382	NR_027417	644669	Hs.579474	NR_027417	ENSG00000215512	LOC644669	-	ankyrin repeat domain 30B pseudogene	pseudo
1129	chr15	20659031	20662310	6.95	7.14	5.57	1.57	0.000178	0.0173	peak1129	chr15	20659031	20662310	+	0	NA	Intergenic	Intergenic	95481	NR_027992	606	Hs.657985	NR_027992		NBEAP1	BCL8|BCL8A	neurobeachin pseudogene 1	pseudo
1130	chr21	8799572	8799964	4.09	4.31	2.36	1.94	0.000179	0.0174	peak1130	chr21	8799572	8799964	+	0	NA	Intergenic	MSTA|LTR|ERVL-MaLR	-187231	NR_128711	103504731		NR_128711	ENSG00000264462	MIR3648-2	hsa-mir-3648-2	microRNA 3648-2	ncRNA
1131	chr19	40360660	40361592	6.28	5.98	7.14	-1.16	0.00018	0.0175	peak1131	chr19	40360660	40361592	+	0	NA	intron (NM_001291311, intron 1 of 12)	AluSp|SINE|Alu	1484	NM_001291311	23646	Hs.257008	NM_012268	ENSG00000105223	PLD3	AD19|HU-K4|HUK4|SCA46	phospholipase D family member 3	protein-coding
1132	chr5	48914929	48915319	4.86	5.05	3.41	1.64	0.00018	0.0175	peak1132	chr5	48914929	48915319	+	0	NA	Intergenic	ALR/Alpha|Satellite|centr	1526276	NM_198449	133418	Hs.561411	NM_198449	ENSG00000170571	EMB	GP70	embigin	protein-coding
1133	chr22	12625465	12626028	4.56	4.76	3.1	1.66	0.00018	0.0175	peak1133	chr22	12625465	12626028	+	0	NA	Intergenic	Intergenic	728340	NR_110761	102723769	Hs.652926	NR_110761		LOC102723769	-	uncharacterized LOC102723769	ncRNA
1134	chr13	16394477	16394657	4.41	4.61	2.86	1.75	0.000181	0.0175	peak1134	chr13	16394477	16394657	+	0	NA	Intergenic	ALR/Alpha|Satellite|centr	-1800730	NR_027278	26080	Hs.448583	NR_027278	ENSG00000279516	FAM230C	LINC00281|NCRNA00281	family with sequence similarity 230 member C	ncRNA
1135	chr6	59056874	59058932	6.38	6.56	5.07	1.49	0.000181	0.0175	peak1135	chr6	59056874	59058932	+	0	NA	Intergenic	ALR/Alpha|Satellite|centr	-1096457	NR_132996	106660612	Hs.561539	NR_125727	ENSG00000215190	LINC00680	-	long intergenic non-protein coding RNA 680	ncRNA
1136	chr8	44110448	44111503	5.44	5.65	3.88	1.76	0.000181	0.0175	peak1136	chr8	44110448	44111503	+	0	NA	Intergenic	ALR/Alpha|Satellite|centr	818533	NM_001005365	340441	Hs.531579	NM_001002920	ENSG00000188877	POTEA	A26A1|CT104.3|POTE-8|POTE8	POTE ankyrin domain family member A	protein-coding
1137	chrUn_GL000216v2	97436	98253	5.13	5.33	3.57	1.76	0.000181	0.0175	peak1137	chrUn_GL000216v2	97436	98253	+	0	NA	NA	Intergenic	NA	NA	NA
1138	chr16	36383190	36383674	4.08	4.3	2.39	1.91	0.000181	0.0175	peak1138	chr16	36383190	36383674	+	0	NA	Intergenic	ALR/Alpha|Satellite|centr	636880	NR_033985	400533	Hs.499135	NR_033985	ENSG00000261122	LINC02167	-	long intergenic non-protein coding RNA 2167	ncRNA
1139	chrUn_KI270744v1	5889	6281	4.44	4.64	2.98	1.66	0.000181	0.0175	peak1139	chrUn_KI270744v1	5889	6281	+	0	NA	NA	MER61C|LTR|ERV1	NA	NA	NA
1140	chr9	44226308	44226775	4.05	4.27	2.16	2.11	0.000182	0.0175	peak1140	chr9	44226308	44226775	+	0	NA	Intergenic	ALR/Alpha|Satellite|centr	1438141	NR_131213	105500239		NR_131213		XLOC_007697	-	uncharacterized LOC105500239	ncRNA
1141	chrX	136710393	136710977	4.61	4.35	5.38	-1.03	0.000182	0.0175	peak1141	chrX	136710393	136710977	+	0	NA	intron (NM_004840, intron 7 of 21)	intron (NM_004840, intron 7 of 21)	56707	NM_001306177	9459	Hs.522795	NM_004840	ENSG00000129675	ARHGEF6	COOL2|Cool-2|MRX46|PIXA|alpha-PIX|alphaPIX	Rac/Cdc42 guanine nucleotide exchange factor 6	protein-coding
1142	chr3	91574379	91574931	4.4	4.62	2.68	1.94	0.000182	0.0175	peak1142	chr3	91574379	91574931	+	0	NA	Intergenic	ALR/Alpha|Satellite|centr	2399426	NM_001314077	5627	Hs.64016	NM_000313	ENSG00000184500	PROS1	PROS|PS21|PS22|PS23|PS24|PS25|PSA|THPH5|THPH6	protein S	protein-coding
1143	chr1	52636462	52637974	6.74	6.59	7.25	-0.66	0.000182	0.0175	peak1143	chr1	52636462	52637974	+	0	NA	intron (NM_001042693, intron 1 of 2)	intron (NM_001042693, intron 1 of 2)	3874	NM_001042693	348378	Hs.424589	NM_001042693	ENSG00000182183	SHISAL2A	FAM159A|PRO7171|WWLS2783	shisa like 2A	protein-coding
1144	chr12	4152822	4153880	6.41	6.15	7.2	-1.06	0.000182	0.0175	peak1144	chr12	4152822	4153880	+	0	NA	Intergenic	Intergenic	-120385	NM_001759	894	Hs.376071	NM_001759	ENSG00000118971	CCND2	KIAK0002|MPPH3	cyclin D2	protein-coding
1145	chr21	11767109	11767450	4.02	4.23	2.43	1.81	0.000183	0.0175	peak1145	chr21	11767109	11767450	+	0	NA	Intergenic	ALR/Alpha|Satellite|centr	1245765	NM_199260	7179	Hs.122986	NM_199259	ENSG00000274391	TPTE	CT44|PTEN2	transmembrane phosphatase with tensin homology	protein-coding
1146	chr16	37219025	37219454	4.04	4.24	2.57	1.67	0.000183	0.0175	peak1146	chr16	37219025	37219454	+	0	NA	Intergenic	ALR/Alpha|Satellite|centr	1472687	NR_033985	400533	Hs.499135	NR_033985	ENSG00000261122	LINC02167	-	long intergenic non-protein coding RNA 2167	ncRNA
1147	chr6	58649968	58652607	6.97	7.17	5.4	1.77	0.000183	0.0176	peak1147	chr6	58649968	58652607	+	0	NA	Intergenic	ALR/Alpha|Satellite|centr	-689841	NR_132996	106660612	Hs.561539	NR_125727	ENSG00000215190	LINC00680	-	long intergenic non-protein coding RNA 680	ncRNA
1148	chr6	59088920	59090944	6.21	6.39	4.96	1.44	0.000183	0.0176	peak1148	chr6	59088920	59090944	+	0	NA	Intergenic	ALR/Alpha|Satellite|centr	-1128486	NR_132996	106660612	Hs.561539	NR_125727	ENSG00000215190	LINC00680	-	long intergenic non-protein coding RNA 680	ncRNA
1149	chr16	38179089	38179756	4.58	4.77	3.2	1.57	0.000184	0.0176	peak1149	chr16	38179089	38179756	+	0	NA	Intergenic	ALR/Alpha|Satellite|centr	2432870	NR_033985	400533	Hs.499135	NR_033985	ENSG00000261122	LINC02167	-	long intergenic non-protein coding RNA 2167	ncRNA
1150	chr9	60570533	60570858	3.77	4	1.8	2.19	0.000184	0.0176	peak1150	chr9	60570533	60570858	+	0	NA	Intergenic	ALR/Alpha|Satellite|centr	-343712	NM_015667	26165	Hs.123004	NM_015667	ENSG00000276040	SPATA31A7	AEP1|C9orf36|C9orf36A|FAM75A4|FAM75A7|SPATA31A4	SPATA31 subfamily A member 7	protein-coding
1151	chr16	29738350	29739007	5	4.76	5.75	-0.99	0.000184	0.0176	peak1151	chr16	29738350	29739007	+	0	NA	Intergenic	L1MEd|LINE|L1	7341	NM_175900	283897	Hs.331095	NM_175900	ENSG00000185905	C16orf54	-	chromosome 16 open reading frame 54	protein-coding
1152	chr5	49435002	49436146	5.8	5.99	4.43	1.56	0.000185	0.0176	peak1152	chr5	49435002	49436146	+	0	NA	Intergenic	ALR/Alpha|Satellite|centr	1005826	NM_198449	133418	Hs.561411	NM_198449	ENSG00000170571	EMB	GP70	embigin	protein-coding
1153	chr15	20122466	20123002	4.54	4.72	3.3	1.41	0.000185	0.0176	peak1153	chr15	20122466	20123002	+	0	NA	Intergenic	(CT)n|Simple_repeat|Simple_repeat	-160010	NR_038836	646096	Hs.448789	NR_038836	ENSG00000259156	CHEK2P2	-	checkpoint kinase 2 pseudogene 2	pseudo
1154	chr5	48931455	48931875	4.54	4.74	3.08	1.66	0.000185	0.0176	peak1154	chr5	48931455	48931875	+	0	NA	Intergenic	ALR/Alpha|Satellite|centr	1509735	NM_198449	133418	Hs.561411	NM_198449	ENSG00000170571	EMB	GP70	embigin	protein-coding
1155	chrUn_KI270515v1	141	4689	8.19	8.38	6.87	1.5	0.000185	0.0176	peak1155	chrUn_KI270515v1	141	4689	+	0	NA	NA	ALR/Alpha|Satellite|centr	NA	NA	NA
1156	chr7	152291310	152291772	4.47	4.67	2.94	1.74	0.000186	0.0177	peak1156	chr7	152291310	152291772	+	0	NA	intron (NM_170606, intron 6 of 58)	Cheshire|DNA|hAT-Charlie	144464	NM_170606	58508	Hs.647120	NM_021230	ENSG00000055609	KMT2C	HALR|KLEFS2|MLL3	lysine methyltransferase 2C	protein-coding
1157	chr9	43431119	43432039	5.36	5.56	3.81	1.75	0.000186	0.0177	peak1157	chr9	43431119	43432039	+	0	NA	Intergenic	ALR/Alpha|Satellite|centr	643179	NR_131213	105500239		NR_131213		XLOC_007697	-	uncharacterized LOC105500239	ncRNA
1158	chr6	58756411	58758050	6.07	6.26	4.79	1.47	0.000187	0.0177	peak1158	chr6	58756411	58758050	+	0	NA	Intergenic	ALR/Alpha|Satellite|centr	-795784	NR_132996	106660612	Hs.561539	NR_125727	ENSG00000215190	LINC00680	-	long intergenic non-protein coding RNA 680	ncRNA
1159	chr1	122393942	122394479	4.11	4.33	2.37	1.96	0.000187	0.0177	peak1159	chr1	122393942	122394479	+	0	NA	Intergenic	ALR/Alpha|Satellite|centr	875098	NR_003955	647121	Hs.697682	NR_003955	ENSG00000231752	EMBP1	-	embigin pseudogene 1	pseudo
1160	chr7	31698793	31699562	5.21	5.41	3.6	1.81	0.000187	0.0177	peak1160	chr7	31698793	31699562	+	0	NA	intron (NM_001145123, intron 3 of 3)	LTR84b|LTR|ERVL	12160	NM_001145123	10842	Hs.227011	NM_006658	ENSG00000106341	PPP1R17	C7orf16|GSBS	protein phosphatase 1 regulatory subunit 17	protein-coding
1161	chrUn_KI270750v1	8889	10158	5.66	5.86	4.25	1.6	0.000188	0.0177	peak1161	chrUn_KI270750v1	8889	10158	+	0	NA	NA	Intergenic	NA	NA	NA
1162	chr2	113115908	113117051	5.7	5.45	6.45	-1	0.000188	0.0177	peak1162	chr2	113115908	113117051	+	0	NA	Intergenic	Intergenic	-1414	NM_173843	3557	Hs.81134	NM_000577	ENSG00000136689	IL1RN	DIRA|ICIL-1RA|IL-1RN|IL-1ra|IL-1ra3|IL1F3|IL1RA|IRAP|MVCD4	interleukin 1 receptor antagonist	protein-coding
1163	chrX	102951063	102951825	5.38	5.5	4.69	0.82	0.000188	0.0178	peak1163	chrX	102951063	102951825	+	0	NA	intron (NR_146589, intron 10 of 11)	intron (NR_146589, intron 10 of 11)	14172	NM_001031834	282808	Hs.449517	NM_001031834	ENSG00000102128	RAB40AL	MRXSMP|RAR2|RLGP	RAB40A like	protein-coding
1164	chrUn_KI270584v1	261	4408	7.63	7.82	6.22	1.6	0.000189	0.0178	peak1164	chrUn_KI270584v1	261	4408	+	0	NA	NA	ALR/Alpha|Satellite|centr	NA	NA	NA
1165	chr1	231493480	231494119	4.76	4.53	5.48	-0.95	0.000189	0.0178	peak1165	chr1	231493480	231494119	+	0	NA	Intergenic	Intergenic	-17274	NR_033826	645339	Hs.382049	NR_033826		SNRPD2P2	-	small nuclear ribonucleoprotein D2 pseudogene 2	pseudo
1166	chr21	5315427	5316062	4.84	5.03	3.45	1.58	0.000189	0.0178	peak1166	chr21	5315427	5316062	+	0	NA	Intergenic	ALR/Alpha|Satellite|centr	-161014	NM_005049	5822	Hs.449076	NM_005049	ENSG00000241945	PWP2	EHOC-17|PWP2H|UTP1	PWP2 small subunit processome component	protein-coding
1167	chr17	26957322	26958565	5.29	5.49	3.88	1.61	0.00019	0.0178	peak1167	chr17	26957322	26958565	+	0	NA	Intergenic	L1MB4|LINE|L1	131298	NR_135673	105371703	Hs.649918	NR_135673		LOC105371703	-	uncharacterized LOC105371703	ncRNA
1168	chr6	60232380	60233403	5.48	5.67	4.14	1.53	0.00019	0.0178	peak1168	chr6	60232380	60233403	+	0	NA	Intergenic	ALR/Alpha|Satellite|centr	-1341212	NM_001190706	100463487		NM_001190706		MTRNR2L9	HN9	MT-RNR2 like 9	protein-coding
1169	chr10	40614729	40616031	6.79	7	5.16	1.84	0.00019	0.0178	peak1169	chr10	40614729	40616031	+	0	NA	Intergenic	ALR/Alpha|Satellite|centr	1752665	NR_024380	441666	Hs.255729	NR_024380	ENSG00000215146	LOC441666	-	zinc finger protein 91 pseudogene	pseudo
1170	chr9	43508702	43509155	4.34	4.56	2.45	2.11	0.00019	0.0178	peak1170	chr9	43508702	43509155	+	0	NA	Intergenic	ALR/Alpha|Satellite|centr	720528	NR_131213	105500239		NR_131213		XLOC_007697	-	uncharacterized LOC105500239	ncRNA
1171	chr10	41196878	41197529	4.75	4.96	3.13	1.83	0.00019	0.0178	peak1171	chr10	41196878	41197529	+	0	NA	Intergenic	ALR/Alpha|Satellite|centr	1170842	NR_024380	441666	Hs.255729	NR_024380	ENSG00000215146	LOC441666	-	zinc finger protein 91 pseudogene	pseudo
1172	chr14	24038607	24039144	4.82	4.54	5.63	-1.09	0.000191	0.0179	peak1172	chr14	24038607	24039144	+	0	NA	intron (NR_102694, intron 2 of 3)	intron (NR_102694, intron 2 of 3)	2463	NR_102694	728635	Hs.647569	NM_001082488		DHRS4L1	SDR25C4	dehydrogenase/reductase 4 like 1	protein-coding
1173	chr7	60794532	60794909	4.67	4.87	3.15	1.72	0.000191	0.0179	peak1173	chr7	60794532	60794909	+	0	NA	Intergenic	ALR/Alpha|Satellite|centr	2509336	NR_003952	643955	Hs.583308	NR_003952	ENSG00000185037	ZNF733P	ZNF733	zinc finger protein 733, pseudogene	pseudo
1174	chr3	90840580	90841055	4.17	4.39	2.38	2.01	0.000191	0.0179	peak1174	chr3	90840580	90841055	+	0	NA	Intergenic	ALR/Alpha|Satellite|centr	1733293	NM_182644	2042	Hs.123642	NM_005233	ENSG00000044524	EPHA3	EK4|ETK|ETK1|HEK|HEK4|TYRO4	EPH receptor A3	protein-coding
1175	chr14	75254724	75255415	3.93	4.11	2.73	1.38	0.000191	0.0179	peak1175	chr14	75254724	75255415	+	0	NA	Intergenic	Intergenic	-23709	NM_005252	2353	Hs.25647	NM_005252	ENSG00000170345	FOS	AP-1|C-FOS|p55	Fos proto-oncogene, AP-1 transcription factor subunit	protein-coding
1176	chr5	48902631	48903298	5.57	5.77	4.1	1.67	0.000192	0.0179	peak1176	chr5	48902631	48903298	+	0	NA	Intergenic	ALR/Alpha|Satellite|centr	1538436	NM_198449	133418	Hs.561411	NM_198449	ENSG00000170571	EMB	GP70	embigin	protein-coding
1177	chr2	99144297	99144524	3.39	3.04	4.33	-1.29	0.000192	0.0179	peak1177	chr2	99144297	99144524	+	0	NA	intron (NM_144706, intron 2 of 3)	L1MEc|LINE|L1	-2707	NM_001349014	80705	Hs.120267	NM_025244	ENSG00000135951	TSGA10	CEP4L|CT79|SPGF26	testis specific 10	protein-coding
1178	chr16	38029939	38030290	3.96	4.16	2.57	1.59	0.000192	0.0179	peak1178	chr16	38029939	38030290	+	0	NA	Intergenic	ALR/Alpha|Satellite|centr	2283562	NR_033985	400533	Hs.499135	NR_033985	ENSG00000261122	LINC02167	-	long intergenic non-protein coding RNA 2167	ncRNA
1179	chr1	124390223	124390448	4.14	4.36	2.42	1.94	0.000192	0.0179	peak1179	chr1	124390223	124390448	+	0	NA	Intergenic	ALR/Alpha|Satellite|centr	2871223	NR_003955	647121	Hs.697682	NR_003955	ENSG00000231752	EMBP1	-	embigin pseudogene 1	pseudo
1180	chr6	58574521	58576139	6.28	6.47	4.92	1.56	0.000192	0.0179	peak1180	chr6	58574521	58576139	+	0	NA	Intergenic	ALR/Alpha|Satellite|centr	-613884	NR_132996	106660612	Hs.561539	NR_125727	ENSG00000215190	LINC00680	-	long intergenic non-protein coding RNA 680	ncRNA
1181	chr16	36437643	36438288	4.72	4.94	3.03	1.91	0.000192	0.0179	peak1181	chr16	36437643	36438288	+	0	NA	Intergenic	ALR/Alpha|Satellite|centr	691413	NR_033985	400533	Hs.499135	NR_033985	ENSG00000261122	LINC02167	-	long intergenic non-protein coding RNA 2167	ncRNA
1182	chr20	28937495	28938233	4.9	5.09	3.52	1.57	0.000193	0.0179	peak1182	chr20	28937495	28938233	+	0	NA	Intergenic	ALR/Alpha|Satellite|centr	-142526	NR_132316	102723316		NR_132316		FRG1DP	-	FSHD region gene 1 family member D, pseudogene	pseudo
1183	chr1	124040370	124040802	4.37	4.59	2.64	1.95	0.000193	0.0179	peak1183	chr1	124040370	124040802	+	0	NA	Intergenic	ALR/Alpha|Satellite|centr	2521474	NR_003955	647121	Hs.697682	NR_003955	ENSG00000231752	EMBP1	-	embigin pseudogene 1	pseudo
1184	chr9	43868104	43868734	4.69	4.9	3.05	1.85	0.000193	0.0179	peak1184	chr9	43868104	43868734	+	0	NA	Intergenic	ALR/Alpha|Satellite|centr	1080019	NR_131213	105500239		NR_131213		XLOC_007697	-	uncharacterized LOC105500239	ncRNA
1185	chr6	59813248	59818219	7.87	8.07	6.48	1.59	0.000194	0.018	peak1185	chr6	59813248	59818219	+	0	NA	Intergenic	ALR/Alpha|Satellite|centr	-1758370	NM_001190706	100463487		NM_001190706		MTRNR2L9	HN9	MT-RNR2 like 9	protein-coding
1186	chr5	48541849	48542512	5.06	5.27	3.52	1.75	0.000195	0.018	peak1186	chr5	48541849	48542512	+	0	NA	Intergenic	ALR/Alpha|Satellite|centr	1899220	NM_198449	133418	Hs.561411	NM_198449	ENSG00000170571	EMB	GP70	embigin	protein-coding
1187	chr16	36389817	36390048	3.35	3.58	1.21	2.38	0.000195	0.018	peak1187	chr16	36389817	36390048	+	0	NA	Intergenic	ALR/Alpha|Satellite|centr	643380	NR_033985	400533	Hs.499135	NR_033985	ENSG00000261122	LINC02167	-	long intergenic non-protein coding RNA 2167	ncRNA
1188	chr3_GL000221v1_random	13915	15656	5.93	6.12	4.56	1.56	0.000195	0.0181	peak1188	chr3_GL000221v1_random	13915	15656	+	0	NA	NA	Intergenic	NA	NA	NA
1189	chr10	40821815	40822632	5.35	5.55	3.91	1.64	0.000196	0.0181	peak1189	chr10	40821815	40822632	+	0	NA	Intergenic	ALR/Alpha|Satellite|centr	1545822	NR_024380	441666	Hs.255729	NR_024380	ENSG00000215146	LOC441666	-	zinc finger protein 91 pseudogene	pseudo
1190	chr15	17022550	17023337	5.52	5.71	4.06	1.65	0.000196	0.0181	peak1190	chr15	17022550	17023337	+	0	NA	Intergenic	ALR/Alpha|Satellite|centr	-3259801	NR_038836	646096	Hs.448789	NR_038836	ENSG00000259156	CHEK2P2	-	checkpoint kinase 2 pseudogene 2	pseudo
1191	chr1	235951599	235952518	5.31	5.08	6.01	-0.93	0.000196	0.0181	peak1191	chr1	235951599	235952518	+	0	NA	Intergenic	Intergenic	-68350	NM_001301365	1130	Hs.532411	NM_000081	ENSG00000143669	LYST	CHS|CHS1	lysosomal trafficking regulator	protein-coding
1192	chr14	99927922	99928111	4.34	4.55	2.76	1.79	0.000196	0.0181	peak1192	chr14	99927922	99928111	+	0	NA	intron (NM_004434, intron 17 of 21)	(GTG)n|Simple_repeat|Simple_repeat	-43459	NM_001330221	51466	Hs.125867	NM_016337	ENSG00000196405	EVL	RNB6	Enah/Vasp-like	protein-coding
1193	chr22	12305698	12307123	5.99	6.18	4.6	1.58	0.000197	0.0181	peak1193	chr22	12305698	12307123	+	0	NA	Intergenic	Intergenic	409004	NR_110761	102723769	Hs.652926	NR_110761		LOC102723769	-	uncharacterized LOC102723769	ncRNA
1194	chr1	123073478	123074164	4.73	4.93	3.22	1.72	0.000197	0.0181	peak1194	chr1	123073478	123074164	+	0	NA	Intergenic	ALR/Alpha|Satellite|centr	1554709	NR_003955	647121	Hs.697682	NR_003955	ENSG00000231752	EMBP1	-	embigin pseudogene 1	pseudo
1195	chr7	58235935	58237144	6.24	6.44	4.74	1.69	0.000197	0.0181	peak1195	chr7	58235935	58237144	+	0	NA	Intergenic	ALR/Alpha|Satellite|centr	786362	NM_001159279	441234	Hs.533121	NM_001159279	ENSG00000182111	ZNF716	-	zinc finger protein 716	protein-coding
1196	chr9	43755926	43756500	4.86	5.08	3.01	2.07	0.000198	0.0182	peak1196	chr9	43755926	43756500	+	0	NA	Intergenic	ALR/Alpha|Satellite|centr	967813	NR_131213	105500239		NR_131213		XLOC_007697	-	uncharacterized LOC105500239	ncRNA
1197	chr7	100441239	100442526	5.06	5.2	4.19	1.01	0.000198	0.0182	peak1197	chr7	100441239	100442526	+	0	NA	Intergenic	Intergenic	-5409	NM_001346938	221908	Hs.413359	NM_145030	ENSG00000160813	PPP1R35	C7orf47	protein phosphatase 1 regulatory subunit 35	protein-coding
1198	chr7	58271024	58272106	5.69	5.88	4.31	1.57	0.000198	0.0182	peak1198	chr7	58271024	58272106	+	0	NA	Intergenic	ALR/Alpha|Satellite|centr	821388	NM_001159279	441234	Hs.533121	NM_001159279	ENSG00000182111	ZNF716	-	zinc finger protein 716	protein-coding
1199	chr19	25546738	25547079	4.35	4.56	2.65	1.91	0.000199	0.0182	peak1199	chr19	25546738	25547079	+	0	NA	Intergenic	ALR/Alpha|Satellite|centr	-1383461	NR_003603	100101266	Hs.149312	NR_003603	ENSG00000268442	HAVCR1P1	-	hepatitis A virus cellular receptor 1 pseudogene 1	pseudo
1200	chr6	59775699	59777670	6.43	6.63	4.95	1.68	0.000199	0.0182	peak1200	chr6	59775699	59777670	+	0	NA	Intergenic	ALR/Alpha|Satellite|centr	-1797419	NM_001190706	100463487		NM_001190706		MTRNR2L9	HN9	MT-RNR2 like 9	protein-coding
1201	chr22	11937529	11938232	4.99	5.19	3.58	1.61	0.000199	0.0182	peak1201	chr22	11937529	11938232	+	0	NA	intron (NR_110761, intron 2 of 2)	CER|Satellite|Satellite	40474	NR_110761	102723769	Hs.652926	NR_110761		LOC102723769	-	uncharacterized LOC102723769	ncRNA
1202	chr3	91091162	91091674	4.15	4.38	2.17	2.21	0.000199	0.0182	peak1202	chr3	91091162	91091674	+	0	NA	Intergenic	ALR/Alpha|Satellite|centr	1983894	NM_182644	2042	Hs.123642	NM_005233	ENSG00000044524	EPHA3	EK4|ETK|ETK1|HEK|HEK4|TYRO4	EPH receptor A3	protein-coding
1203	chr6_GL000251v2_alt	463968	464493	3.63	3.32	4.5	-1.18	0.000199	0.0182	peak1203	chr6_GL000251v2_alt	463968	464493	+	0	NA	Intergenic	7SLRNA|srpRNA|srpRNA	-6992	NR_135289	414761	Hs.571153	NR_135289		HCG15	HCG16	HLA complex group 15	ncRNA
1204	chr1	122820081	122820914	5.47	5.67	3.95	1.72	0.000199	0.0182	peak1204	chr1	122820081	122820914	+	0	NA	Intergenic	ALR/Alpha|Satellite|centr	1301385	NR_003955	647121	Hs.697682	NR_003955	ENSG00000231752	EMBP1	-	embigin pseudogene 1	pseudo
1205	chr7	58339976	58340670	5.16	5.35	3.78	1.57	2.00E-04	0.0182	peak1205	chr7	58339976	58340670	+	0	NA	Intergenic	ALR/Alpha|Satellite|centr	890146	NM_001159279	441234	Hs.533121	NM_001159279	ENSG00000182111	ZNF716	-	zinc finger protein 716	protein-coding
1206	chr13	16558893	16559546	5.23	5.42	3.9	1.51	0.000201	0.0183	peak1206	chr13	16558893	16559546	+	0	NA	Intergenic	ALR/Alpha|Satellite|centr	-1636078	NR_027278	26080	Hs.448583	NR_027278	ENSG00000279516	FAM230C	LINC00281|NCRNA00281	family with sequence similarity 230 member C	ncRNA
1207	chr19	24775013	24775485	4.24	4.44	2.75	1.68	0.000201	0.0183	peak1207	chr19	24775013	24775485	+	0	NA	Intergenic	ALR/Alpha|Satellite|centr	-611802	NR_003603	100101266	Hs.149312	NR_003603	ENSG00000268442	HAVCR1P1	-	hepatitis A virus cellular receptor 1 pseudogene 1	pseudo
1208	chr21	12547585	12547995	3.62	3.85	1.44	2.41	0.000201	0.0183	peak1208	chr21	12547585	12547995	+	0	NA	Intergenic	ALR/Alpha|Satellite|centr	-490376	NR_026916	149992	Hs.558645	NM_153773		ANKRD30BP2	C21orf99|CT85|CTSP-1|CTSP1	ankyrin repeat domain 30B pseudogene 2	pseudo
1209	chr8	45762430	45762865	3.91	4.14	1.86	2.28	0.000202	0.0183	peak1209	chr8	45762430	45762865	+	0	NA	Intergenic	ALR/Alpha|Satellite|centr	854996	NR_146077	389652		NR_146077	ENSG00000248498	ASNSP1	ASNSL1	asparagine synthetase pseudogene 1	pseudo
1210	chr19	27339000	27340450	5.89	6.08	4.53	1.55	0.000202	0.0184	peak1210	chr19	27339000	27340450	+	0	NA	Intergenic	ALR/Alpha|Satellite|centr	-453706	NR_146735	101927151	Hs.567934	NR_110687	ENSG00000267575	LOC101927151	-	uncharacterized LOC101927151	ncRNA
1211	chrUn_GL000216v2	107645	108466	5.38	5.57	3.95	1.62	0.000203	0.0184	peak1211	chrUn_GL000216v2	107645	108466	+	0	NA	NA	L1MEg|LINE|L1	NA	NA	NA
1212	chr22	15628193	15628900	4.72	4.91	3.39	1.52	0.000203	0.0184	peak1212	chr22	15628193	15628900	+	0	NA	Intergenic	Intergenic	-61480	NM_001136213	23784	Hs.581075	NM_001004053	ENSG00000198062	POTEH	A26C3|ACTBL1|CT104.7|POTE22	POTE ankyrin domain family member H	protein-coding
1213	chr14	49869710	49870584	5.82	5.61	6.49	-0.88	0.000203	0.0184	peak1213	chr14	49869710	49870584	+	0	NA	Intergenic	Intergenic	-7298	NR_027260	378706		NR_027260	ENSG00000274012	RN7SL2	7L1C|7L30.1|7SL1c|RNSRP2	RNA component of signal recognition particle 7SL2	scRNA
1214	chr10	40646826	40648142	5.79	5.98	4.34	1.64	0.000203	0.0184	peak1214	chr10	40646826	40648142	+	0	NA	Intergenic	ALR/Alpha|Satellite|centr	1720561	NR_024380	441666	Hs.255729	NR_024380	ENSG00000215146	LOC441666	-	zinc finger protein 91 pseudogene	pseudo
1215	chr1	122782148	122783431	5.95	6.14	4.58	1.55	0.000203	0.0184	peak1215	chr1	122782148	122783431	+	0	NA	Intergenic	ALR/Alpha|Satellite|centr	1263677	NR_003955	647121	Hs.697682	NR_003955	ENSG00000231752	EMBP1	-	embigin pseudogene 1	pseudo
1216	chr3	189914782	189915338	4.26	4.46	2.76	1.7	0.000203	0.0184	peak1216	chr3	189914782	189915338	+	0	NA	Intergenic	Intergenic	85138	NR_030642	100126340		NR_030642	ENSG00000216058	MIR944	MIRN944|hsa-mir-944|mir-944	microRNA 944	ncRNA
1217	chr9	44132739	44133799	5.24	5.45	3.61	1.83	0.000204	0.0184	peak1217	chr9	44132739	44133799	+	0	NA	Intergenic	ALR/Alpha|Satellite|centr	1344869	NR_131213	105500239		NR_131213		XLOC_007697	-	uncharacterized LOC105500239	ncRNA
1218	chr6	58817391	58819003	6.16	6.34	4.89	1.46	0.000204	0.0184	peak1218	chr6	58817391	58819003	+	0	NA	Intergenic	ALR/Alpha|Satellite|centr	-856751	NR_132996	106660612	Hs.561539	NR_125727	ENSG00000215190	LINC00680	-	long intergenic non-protein coding RNA 680	ncRNA
1219	chr16	38040096	38040457	4.11	4.32	2.42	1.9	0.000204	0.0184	peak1219	chr16	38040096	38040457	+	0	NA	Intergenic	ALR/Alpha|Satellite|centr	2293724	NR_033985	400533	Hs.499135	NR_033985	ENSG00000261122	LINC02167	-	long intergenic non-protein coding RNA 2167	ncRNA
1220	chr11	52815058	52815491	4.42	4.65	2.53	2.11	0.000205	0.0185	peak1220	chr11	52815058	52815491	+	0	NA	Intergenic	ALR/Alpha|Satellite|centr	1788724	NM_001004703	119749	Hs.553564	NM_001004703	ENSG00000185926	OR4C46	-	olfactory receptor family 4 subfamily C member 46	protein-coding
1221	chr10	40609128	40609561	4.53	4.74	2.98	1.76	0.000205	0.0185	peak1221	chr10	40609128	40609561	+	0	NA	Intergenic	ALR/Alpha|Satellite|centr	1758701	NR_024380	441666	Hs.255729	NR_024380	ENSG00000215146	LOC441666	-	zinc finger protein 91 pseudogene	pseudo
1222	chr10	96645006	96645946	6.08	5.7	7.07	-1.37	0.000206	0.0185	peak1222	chr10	96645006	96645946	+	0	NA	exon (NM_152309, exon 8 of 17)	exon (NM_152309, exon 8 of 17)	-58424	NM_020123	56889	Hs.500674	NM_020123	ENSG00000077147	TM9SF3	EP70-P-iso|SMBP	transmembrane 9 superfamily member 3	protein-coding
1223	chr17	23049671	23050224	4.13	4.35	2.32	2.04	0.000206	0.0185	peak1223	chr17	23049671	23050224	+	0	NA	Intergenic	ALR/Alpha|Satellite|centr	526836	NM_001190452	100462977	Hs.740185	NM_001190452	ENSG00000256618	MTRNR2L1	HN1	MT-RNR2 like 1	protein-coding
1224	chr6	59442783	59443288	4.58	4.78	3.08	1.7	0.000206	0.0185	peak1224	chr6	59442783	59443288	+	0	NA	Intergenic	ALR/Alpha|Satellite|centr	-1481589	NR_132996	106660612	Hs.561539	NR_125727	ENSG00000215190	LINC00680	-	long intergenic non-protein coding RNA 680	ncRNA
1225	chr7	62454591	62454842	6.84	7.05	5.17	1.88	0.000207	0.0185	peak1225	chr7	62454591	62454842	+	0	NA	Intergenic	Intergenic	849340	NR_003952	643955	Hs.583308	NR_003952	ENSG00000185037	ZNF733P	ZNF733	zinc finger protein 733, pseudogene	pseudo
1226	chr16	37393392	37393850	4.11	4.31	2.49	1.83	0.000207	0.0185	peak1226	chr16	37393392	37393850	+	0	NA	Intergenic	ALR/Alpha|Satellite|centr	1647069	NR_033985	400533	Hs.499135	NR_033985	ENSG00000261122	LINC02167	-	long intergenic non-protein coding RNA 2167	ncRNA
1227	chr6	58976145	58976918	5.03	5.24	3.43	1.81	0.000208	0.0186	peak1227	chr6	58976145	58976918	+	0	NA	Intergenic	ALR/Alpha|Satellite|centr	-1015085	NR_132996	106660612	Hs.561539	NR_125727	ENSG00000215190	LINC00680	-	long intergenic non-protein coding RNA 680	ncRNA
1228	chr5	48627217	48627914	4.93	5.13	3.39	1.75	0.000208	0.0186	peak1228	chr5	48627217	48627914	+	0	NA	Intergenic	ALR/Alpha|Satellite|centr	1813835	NM_198449	133418	Hs.561411	NM_198449	ENSG00000170571	EMB	GP70	embigin	protein-coding
1229	chr1	56526805	56527113	4.13	3.88	4.87	-0.98	0.000208	0.0186	peak1229	chr1	56526805	56527113	+	0	NA	intron (NM_003713, intron 2 of 5)	intron (NM_003713, intron 2 of 5)	52625	NM_003713	8613	Hs.405156	NM_003713	ENSG00000162407	PLPP3	Dri42|LPP3|PAP2B|PPAP2B|VCIP	phospholipid phosphatase 3	protein-coding
1230	chr9	43399197	43400020	5.15	5.35	3.66	1.7	0.000209	0.0186	peak1230	chr9	43399197	43400020	+	0	NA	Intergenic	ALR/Alpha|Satellite|centr	611208	NR_131213	105500239		NR_131213		XLOC_007697	-	uncharacterized LOC105500239	ncRNA
1231	chr6	58808719	58810930	6.27	6.45	4.93	1.52	0.000209	0.0186	peak1231	chr6	58808719	58810930	+	0	NA	Intergenic	ALR/Alpha|Satellite|centr	-848378	NR_132996	106660612	Hs.561539	NR_125727	ENSG00000215190	LINC00680	-	long intergenic non-protein coding RNA 680	ncRNA
1232	chr9	43822280	43823033	5.05	5.26	3.33	1.93	0.000209	0.0186	peak1232	chr9	43822280	43823033	+	0	NA	Intergenic	ALR/Alpha|Satellite|centr	1034256	NR_131213	105500239		NR_131213		XLOC_007697	-	uncharacterized LOC105500239	ncRNA
1233	chr19	12613705	12614293	5.09	4.88	5.76	-0.88	0.000209	0.0186	peak1233	chr19	12613705	12614293	+	0	NA	intron (NM_153358, intron 1 of 3)	intron (NM_153358, intron 1 of 3)	3081	NM_153358	163049	Hs.720677	NM_153358	ENSG00000173875	ZNF791	-	zinc finger protein 791	protein-coding
1234	chr3	91186390	91186747	3.66	3.9	1.43	2.47	0.000209	0.0186	peak1234	chr3	91186390	91186747	+	0	NA	Intergenic	ALR/Alpha|Satellite|centr	2079044	NM_182644	2042	Hs.123642	NM_005233	ENSG00000044524	EPHA3	EK4|ETK|ETK1|HEK|HEK4|TYRO4	EPH receptor A3	protein-coding
1235	chr20	19931963	19932688	5.27	4.93	6.19	-1.26	0.000209	0.0186	peak1235	chr20	19931963	19932688	+	0	NA	intron (NM_018993, intron 1 of 10)	MSTD|LTR|ERVL-MaLR	42759	NM_018993	54453	Hs.472270	NM_018993	ENSG00000132669	RIN2	MACS|RASSF4	Ras and Rab interactor 2	protein-coding
1236	chr6	58713867	58716047	6.46	6.65	5.2	1.44	0.000209	0.0186	peak1236	chr6	58713867	58716047	+	0	NA	Intergenic	ALR/Alpha|Satellite|centr	-753511	NR_132996	106660612	Hs.561539	NR_125727	ENSG00000215190	LINC00680	-	long intergenic non-protein coding RNA 680	ncRNA
1237	chr9	60601335	60601673	3.88	4.12	1.74	2.38	0.00021	0.0186	peak1237	chr9	60601335	60601673	+	0	NA	Intergenic	ALR/Alpha|Satellite|centr	-312903	NM_015667	26165	Hs.123004	NM_015667	ENSG00000276040	SPATA31A7	AEP1|C9orf36|C9orf36A|FAM75A4|FAM75A7|SPATA31A4	SPATA31 subfamily A member 7	protein-coding
1238	chr14	91667013	91667555	4.14	3.76	5.15	-1.4	0.00021	0.0186	peak1238	chr14	91667013	91667555	+	0	NA	intron (NM_024764, intron 14 of 26).2	HERV9NC-int|LTR|ERV1	64802	NM_024764	79820	Hs.131755	NM_024764	ENSG00000133962	CATSPERB	C14orf161|CatSper(beta)	cation channel sperm associated auxiliary subunit beta	protein-coding
1239	chr12	51881961	51882579	5.13	4.93	5.75	-0.81	0.00021	0.0186	peak1239	chr12	51881961	51882579	+	0	NA	Intergenic	AluSq2|SINE|Alu	-5739	NM_001304460	341405	Hs.433492	NM_182608	ENSG00000167612	ANKRD33	C12orf7|PANKY	ankyrin repeat domain 33	protein-coding
1240	chr5	180825689	180826630	5.15	5.3	4.25	1.05	0.000211	0.0187	peak1240	chr5	180825689	180826630	+	0	NA	Intergenic	L2a|LINE|L2	-4798	NR_045678	729678	Hs.348292	NR_027183	ENSG00000245060	LINC00847	-	long intergenic non-protein coding RNA 847	ncRNA
1241	chr6	105599631	105599966	4.26	3.97	5.1	-1.13	0.000211	0.0187	peak1241	chr6	105599631	105599966	+	0	NA	Intergenic	Intergenic	-196674	NM_002726	5550	Hs.436564	NM_002726	ENSG00000085377	PREP	PE|PEP	prolyl endopeptidase	protein-coding
1242	chrUn_KI270580v1	239	1462	5.84	6.02	4.64	1.38	0.000211	0.0187	peak1242	chrUn_KI270580v1	239	1462	+	0	NA	NA	L1PA10|LINE|L1	NA	NA	NA
1243	chr19	547652	548464	4.6	4.75	3.73	1.01	0.000211	0.0187	peak1243	chr19	547652	548464	+	0	NA	intron (NM_001258351, intron 2 of 4)	MLT1K|LTR|ERVL-MaLR	4024	NM_005317	3004	Hs.465511	NM_005317	ENSG00000197540	GZMM	LMET1|MET1	granzyme M	protein-coding
1244	chr6	59807658	59809228	6.7	6.89	5.31	1.58	0.000212	0.0187	peak1244	chr6	59807658	59809228	+	0	NA	Intergenic	ALR/Alpha|Satellite|centr	-1765660	NM_001190706	100463487		NM_001190706		MTRNR2L9	HN9	MT-RNR2 like 9	protein-coding
1245	chr2	89788785	89789123	4.6	4.81	3	1.81	0.000213	0.0188	peak1245	chr2	89788785	89789123	+	0	NA	Intergenic	Intergenic	-151047	NR_136329	101927050	Hs.578075	NR_136329		LOC101927050	-	lysine methyltransferase 2C pseudogene	pseudo
1246	chrUn_KI270747v1	194322	195424	5.46	5.67	3.84	1.83	0.000214	0.0188	peak1246	chrUn_KI270747v1	194322	195424	+	0	NA	NA	ALR/Alpha|Satellite|centr	NA	NA	NA
1247	chr19	26828126	26828522	5.05	5.25	3.54	1.72	0.000214	0.0188	peak1247	chr19	26828126	26828522	+	0	NA	Intergenic	ALR/Alpha|Satellite|centr	-965107	NR_146735	101927151	Hs.567934	NR_110687	ENSG00000267575	LOC101927151	-	uncharacterized LOC101927151	ncRNA
1248	chr5	49237820	49238300	5.22	5.42	3.76	1.66	0.000214	0.0188	peak1248	chr5	49237820	49238300	+	0	NA	Intergenic	ALR/Alpha|Satellite|centr	1203340	NM_198449	133418	Hs.561411	NM_198449	ENSG00000170571	EMB	GP70	embigin	protein-coding
1249	chr21	10107656	10108272	4.49	4.69	2.93	1.76	0.000214	0.0188	peak1249	chr21	10107656	10108272	+	0	NA	Intergenic	AluJo|SINE|Alu	-286903	NR_038377	441058	Hs.130535	NR_038377		LINC01667	-	long intergenic non-protein coding RNA 1667	ncRNA
1250	chr3	90907830	90908206	3.83	4.05	1.93	2.12	0.000214	0.0188	peak1250	chr3	90907830	90908206	+	0	NA	Intergenic	ALR/Alpha|Satellite|centr	1800494	NM_182644	2042	Hs.123642	NM_005233	ENSG00000044524	EPHA3	EK4|ETK|ETK1|HEK|HEK4|TYRO4	EPH receptor A3	protein-coding
1251	chr7	58305549	58305842	3.89	4.1	2.27	1.83	0.000215	0.0188	peak1251	chr7	58305549	58305842	+	0	NA	Intergenic	ALR/Alpha|Satellite|centr	855518	NM_001159279	441234	Hs.533121	NM_001159279	ENSG00000182111	ZNF716	-	zinc finger protein 716	protein-coding
1252	chr18	15889594	15889911	3.61	3.84	1.62	2.21	0.000215	0.0188	peak1252	chr18	15889594	15889911	+	0	NA	Intergenic	ALR/Alpha|Satellite|centr	-563833	NR_027417	644669	Hs.579474	NR_027417	ENSG00000215512	LOC644669	-	ankyrin repeat domain 30B pseudogene	pseudo
1253	chr6	64955292	64956381	5.57	5.75	4.38	1.37	0.000215	0.0188	peak1253	chr6	64955292	64956381	+	0	NA	intron (NM_001292009, intron 14 of 43)	LTR77|LTR|ERV1	-345582	NM_001271675	441155	Hs.546686	NM_001271675		LOC441155	-	zinc finger CCCH-type domain-containing-like	protein-coding
1254	chr6	167153242	167153986	5.41	5.2	6.08	-0.87	0.000215	0.0188	peak1254	chr6	167153242	167153986	+	0	NA	Intergenic	Intergenic	4217	NM_005299	2853	Hs.248124	NM_005299	ENSG00000120436	GPR31	12-HETER|HETER|HETER1	G protein-coupled receptor 31	protein-coding
1255	chr15	20190311	20192601	6.32	6.49	5.19	1.3	0.000215	0.0188	peak1255	chr15	20190311	20192601	+	0	NA	Intergenic	Intergenic	-91288	NR_038836	646096	Hs.448789	NR_038836	ENSG00000259156	CHEK2P2	-	checkpoint kinase 2 pseudogene 2	pseudo
1256	chr1	200627334	200629088	7.23	7.02	7.91	-0.9	0.000216	0.0189	peak1256	chr1	200627334	200629088	+	0	NA	Intergenic	Intergenic	-7477	NM_014875	9928	Hs.3104	NM_014875	ENSG00000118193	KIF14	MCPH20|MKS12	kinesin family member 14	protein-coding
1257	chr5	172643708	172644762	4.97	5.11	4.14	0.97	0.000216	0.0189	peak1257	chr5	172643708	172644762	+	0	NA	intron (NM_001308177, intron 1 of 3)	MIRb|SINE|MIR	2969	NM_001142651	54492	Hs.91521	NM_001142651	ENSG00000214357	NEURL1B	NEURL3|RNF67B|hNeur2|neur2	neuralized E3 ubiquitin protein ligase 1B	protein-coding
1258	chr13	16683562	16684130	4.93	5.11	3.67	1.44	0.000216	0.0189	peak1258	chr13	16683562	16684130	+	0	NA	Intergenic	ALR/Alpha|Satellite|centr	-1511451	NR_027278	26080	Hs.448583	NR_027278	ENSG00000279516	FAM230C	LINC00281|NCRNA00281	family with sequence similarity 230 member C	ncRNA
1259	chr11	52200343	52200753	3.58	3.83	1.01	2.82	0.000216	0.0189	peak1259	chr11	52200343	52200753	+	0	NA	Intergenic	ALR/Alpha|Satellite|centr	1791401	NR_024504	646813	Hs.684179	NR_024504		LOC646813	-	DExH-box helicase 9 pseudogene	pseudo
1260	chr1	123086711	123087600	5.3	5.49	3.95	1.55	0.000217	0.0189	peak1260	chr1	123086711	123087600	+	0	NA	Intergenic	ALR/Alpha|Satellite|centr	1568043	NR_003955	647121	Hs.697682	NR_003955	ENSG00000231752	EMBP1	-	embigin pseudogene 1	pseudo
1261	chr1	122549302	122551351	6.96	7.15	5.55	1.6	0.000217	0.0189	peak1261	chr1	122549302	122551351	+	0	NA	Intergenic	ALR/Alpha|Satellite|centr	1031214	NR_003955	647121	Hs.697682	NR_003955	ENSG00000231752	EMBP1	-	embigin pseudogene 1	pseudo
1262	chr3	93708857	93709745	4.38	4.61	2.44	2.17	0.000217	0.0189	peak1262	chr3	93708857	93709745	+	0	NA	Intergenic	ALR/Alpha|Satellite|centr	264780	NM_001314077	5627	Hs.64016	NM_000313	ENSG00000184500	PROS1	PROS|PS21|PS22|PS23|PS24|PS25|PSA|THPH5|THPH6	protein S	protein-coding
1263	chr13	16471476	16472179	4.86	5.06	3.44	1.62	0.000218	0.0189	peak1263	chr13	16471476	16472179	+	0	NA	Intergenic	ALR/Alpha|Satellite|centr	-1723470	NR_027278	26080	Hs.448583	NR_027278	ENSG00000279516	FAM230C	LINC00281|NCRNA00281	family with sequence similarity 230 member C	ncRNA
1264	chr22_KI270734v1_random	119239	119986	6.81	7.06	4.5	2.56	0.000218	0.0189	peak1264	chr22_KI270734v1_random	119239	119986	+	0	NA	Intergenic	HSATI|Satellite|Satellite	-11882	NM_005675	8214	Hs.474185	NM_005675	ENSG00000183628	DGCR6	-	DiGeorge syndrome critical region gene 6	protein-coding
1265	chr9	43569719	43571063	5.84	6.04	4.34	1.7	0.000218	0.019	peak1265	chr9	43569719	43571063	+	0	NA	Intergenic	ALR/Alpha|Satellite|centr	781991	NR_131213	105500239		NR_131213		XLOC_007697	-	uncharacterized LOC105500239	ncRNA
1266	chr6	139343078	139343612	4.55	4.32	5.24	-0.92	0.000219	0.019	peak1266	chr6	139343078	139343612	+	0	NA	Intergenic	L1PBa|LINE|L1	30868	NM_001168389	10370	Hs.82071	NM_006079	ENSG00000164442	CITED2	ASD8|MRG-1|MRG1|P35SRJ|VSD2	Cbp/p300 interacting transactivator with Glu/Asp rich carboxy-terminal domain 2	protein-coding
1267	chr5	49196050	49196504	5.38	5.58	3.94	1.64	0.000219	0.019	peak1267	chr5	49196050	49196504	+	0	NA	Intergenic	ALR/Alpha|Satellite|centr	1245123	NM_198449	133418	Hs.561411	NM_198449	ENSG00000170571	EMB	GP70	embigin	protein-coding
1268	chr21	45454886	45455703	4.57	4.75	3.42	1.32	0.000219	0.019	peak1268	chr21	45454886	45455703	+	0	NA	promoter-TSS (NM_130444)	promoter-TSS (NM_130444)	-216	NM_130444	80781	Hs.517356	NM_030582	ENSG00000182871	COL18A1	KNO|KNO1|KS	collagen type XVIII alpha 1 chain	protein-coding
1269	chr16	36802930	36803179	3.09	3.33	0.7	2.63	0.000219	0.019	peak1269	chr16	36802930	36803179	+	0	NA	Intergenic	ALR/Alpha|Satellite|centr	1056502	NR_033985	400533	Hs.499135	NR_033985	ENSG00000261122	LINC02167	-	long intergenic non-protein coding RNA 2167	ncRNA
1270	chr1	1440694	1441635	5.05	5.19	4.28	0.91	0.000219	0.019	peak1270	chr1	1440694	1441635	+	0	NA	3' UTR (NM_022834, exon 3 of 3)	3' UTR (NM_022834, exon 3 of 3)	5641	NM_022834	64856	Hs.449009	NM_022834	ENSG00000179403	VWA1	WARP	von Willebrand factor A domain containing 1	protein-coding
1271	chr20	26477312	26478288	5.25	5.45	3.79	1.66	0.00022	0.019	peak1271	chr20	26477312	26478288	+	0	NA	Intergenic	ALR/Alpha|Satellite|centr	-268567	NR_040095	284801	Hs.370699	NR_040095	ENSG00000227195	MIR663AHG	-	MIR663A host gene	ncRNA
1272	chr18	15586192	15586458	3.58	3.82	1.55	2.27	0.00022	0.019	peak1272	chr18	15586192	15586458	+	0	NA	Intergenic	ALR/Alpha|Satellite|centr	-260406	NR_027417	644669	Hs.579474	NR_027417	ENSG00000215512	LOC644669	-	ankyrin repeat domain 30B pseudogene	pseudo
1273	chr3	58167278	58167891	4.72	4.86	3.86	1	0.00022	0.019	peak1273	chr3	58167278	58167891	+	0	NA	intron (NR_135534, intron 1 of 1)	intron (NR_135534, intron 1 of 1)	3051	NR_135534	105377105	Hs.613914	NR_135534	ENSG00000244161	FLNB-AS1	-	FLNB antisense RNA 1	ncRNA
1274	chr8	125620103	125620983	5.13	4.88	5.88	-1	0.00022	0.019	peak1274	chr8	125620103	125620983	+	0	NA	Intergenic	Intergenic	188334	NM_001282985	10221	Hs.444947	NM_025195	ENSG00000173334	TRIB1	C8FW|GIG-2|GIG2|SKIP1|TRB-1|TRB1	tribbles pseudokinase 1	protein-coding
1275	chr16	87404184	87405902	5.82	5.96	4.99	0.96	0.000221	0.019	peak1275	chr16	87404184	87405902	+	0	NA	TTS (NM_022818)	TTS (NM_022818)	12848	NM_022818	81631	Hs.356061	NM_022818	ENSG00000140941	MAP1LC3B	ATG8F|LC3B|MAP1A/1BLC3|MAP1LC3B-a	microtubule associated protein 1 light chain 3 beta	protein-coding
1276	chr14	17491291	17491732	4.05	4.27	2.15	2.13	0.000221	0.019	peak1276	chr14	17491291	17491732	+	0	NA	Intergenic	ALR/Alpha|Satellite|centr	-1109606	NM_001013354	440153	Hs.534880	NM_001013354	ENSG00000257115	OR11H12	-	olfactory receptor family 11 subfamily H member 12	protein-coding
1277	chr12	36335215	36336188	4.71	4.94	2.79	2.15	0.000221	0.019	peak1277	chr12	36335215	36336188	+	0	NA	Intergenic	ALR/Alpha|Satellite|centr	-1981054	NM_001308340	144245	Hs.259305	NM_001013620	ENSG00000175548	ALG10B	ALG10|KCR1	ALG10 alpha-1,2-glucosyltransferase B	protein-coding
1278	chr8	71056316	71056700	4.31	4.51	2.87	1.64	0.000221	0.019	peak1278	chr8	71056316	71056700	+	0	NA	Intergenic	MIR|SINE|MIR	300181	NM_172058	2138	Hs.444971	NM_000503	ENSG00000104313	EYA1	BOP|BOR|BOS1|OFC1	EYA transcriptional coactivator and phosphatase 1	protein-coding
1279	chr9	44521144	44521917	5.07	5.27	3.44	1.83	0.000221	0.019	peak1279	chr9	44521144	44521917	+	0	NA	Intergenic	ALR/Alpha|Satellite|centr	1733130	NR_131213	105500239		NR_131213		XLOC_007697	-	uncharacterized LOC105500239	ncRNA
1280	chr6	59241402	59242517	5.49	5.66	4.28	1.38	0.000222	0.019	peak1280	chr6	59241402	59242517	+	0	NA	Intergenic	ALR/Alpha|Satellite|centr	-1280513	NR_132996	106660612	Hs.561539	NR_125727	ENSG00000215190	LINC00680	-	long intergenic non-protein coding RNA 680	ncRNA
1281	chr5	158502618	158503187	4.7	4.49	5.35	-0.87	0.000222	0.019	peak1281	chr5	158502618	158503187	+	0	NA	Intergenic	Intergenic	-93129	NR_109888	101927697	Hs.483960	NR_109888	ENSG00000276778	LINC02227	-	long intergenic non-protein coding RNA 2227	ncRNA
1282	chr3	195485507	195486542	5.65	5.81	4.6	1.21	0.000222	0.019	peak1282	chr3	195485507	195486542	+	0	NA	Intergenic	Intergenic	-42936	NM_012287	23527	Hs.593373	NM_012287	ENSG00000114331	ACAP2	CENTB2|CNT-B2	ArfGAP with coiled-coil, ankyrin repeat and PH domains 2	protein-coding
1283	chr14	35331578	35333544	6.67	6.5	7.24	-0.74	0.000222	0.019	peak1283	chr14	35331578	35333544	+	0	NA	Intergenic	Intergenic	40244	NM_002791	5687	Hs.446260	NM_002791	ENSG00000100902	PSMA6	IOTA|PROS27|p27K	proteasome subunit alpha 6	protein-coding
1284	chr16	18586393	18587327	5.5	5.24	6.27	-1.03	0.000222	0.019	peak1284	chr16	18586393	18587327	+	0	NA	intron (NR_003569, intron 7 of 9)	intron (NR_003569, intron 7 of 9)	15612	NR_003569	653190	Hs.13188	NR_003569	ENSG00000256340	ABCC6P1	-	ATP binding cassette subfamily C member 6 pseudogene 1	pseudo
1285	chr5	49332292	49333862	6.47	6.67	5.1	1.57	0.000223	0.019	peak1285	chr5	49332292	49333862	+	0	NA	Intergenic	ALR/Alpha|Satellite|centr	1108323	NM_198449	133418	Hs.561411	NM_198449	ENSG00000170571	EMB	GP70	embigin	protein-coding
1286	chr1	203214644	203215646	5.23	5.03	5.86	-0.83	0.000223	0.019	peak1286	chr1	203214644	203215646	+	0	NA	TTS (NM_003465)	TTS (NM_003465)	14587	NM_001256125	1118	Hs.201688	NM_003465	ENSG00000133063	CHIT1	CHI3|CHIT|CHITD	chitinase 1	protein-coding
1287	chr8	45838389	45839324	5.13	5.33	3.59	1.74	0.000223	0.019	peak1287	chr8	45838389	45839324	+	0	NA	Intergenic	ALR/Alpha|Satellite|centr	778787	NR_146077	389652		NR_146077	ENSG00000248498	ASNSP1	ASNSL1	asparagine synthetase pseudogene 1	pseudo
1288	chr1	124344247	124344887	5.85	6.05	4.29	1.76	0.000223	0.019	peak1288	chr1	124344247	124344887	+	0	NA	Intergenic	ALR/Alpha|Satellite|centr	2825455	NR_003955	647121	Hs.697682	NR_003955	ENSG00000231752	EMBP1	-	embigin pseudogene 1	pseudo
1289	chr10	133742018	133742868	5.59	5.77	4.4	1.37	0.000224	0.0191	peak1289	chr10	133742018	133742868	+	0	NA	Intergenic	CpG	-14115	NR_137167	100288687	Hs.728749	NM_001205218	ENSG00000260596	DUX4	DUX4L	double homeobox 4	protein-coding
1290	chr17	22129294	22130037	4.84	5.05	3.26	1.79	0.000224	0.0191	peak1290	chr17	22129294	22130037	+	0	NA	Intergenic	L1M5|LINE|L1	-73330	NR_144546	23666	Hs.499916	NR_144546	ENSG00000263563	UBBP4	-	ubiquitin B pseudogene 4	pseudo
1291	chr19	26954175	26954640	4.68	4.88	3.13	1.75	0.000224	0.0191	peak1291	chr19	26954175	26954640	+	0	NA	Intergenic	ALR/Alpha|Satellite|centr	-839024	NR_146735	101927151	Hs.567934	NR_110687	ENSG00000267575	LOC101927151	-	uncharacterized LOC101927151	ncRNA
1292	chr20	37335673	37337977	7.63	7.42	8.28	-0.87	0.000224	0.0191	peak1292	chr20	37335673	37337977	+	0	NA	Intergenic	Intergenic	-7860	NM_005417	6714	Hs.195659	NM_005417	ENSG00000197122	SRC	ASV|SRC1|THC6|c-SRC|p60-Src	SRC proto-oncogene, non-receptor tyrosine kinase	protein-coding
1293	chr9	43558661	43560703	6.3	6.51	4.6	1.91	0.000225	0.0191	peak1293	chr9	43558661	43560703	+	0	NA	Intergenic	ALR/Alpha|Satellite|centr	771282	NR_131213	105500239		NR_131213		XLOC_007697	-	uncharacterized LOC105500239	ncRNA
1294	chr7	93921619	93922379	5.17	5.32	4.19	1.13	0.000225	0.0191	peak1294	chr7	93921619	93922379	+	0	NA	5' UTR (NM_004126, exon 1 of 2)	5' UTR (NM_004126, exon 1 of 2)	295	NM_004126	2791	Hs.83381	NM_004126	ENSG00000127920	GNG11	GNGT11	G protein subunit gamma 11	protein-coding
1295	chr7	155310444	155311326	4.56	4.74	3.31	1.43	0.000225	0.0191	peak1295	chr7	155310444	155311326	+	0	NA	TTS (NM_001346592)	TTS (NM_001346592)	13113	NM_001346594	3638	Hs.520819	NM_005542	ENSG00000186480	INSIG1	CL6	insulin induced gene 1	protein-coding
1296	chr6	59475896	59476519	4.61	4.83	2.92	1.9	0.000225	0.0191	peak1296	chr6	59475896	59476519	+	0	NA	Intergenic	ALR/Alpha|Satellite|centr	-1514761	NR_132996	106660612	Hs.561539	NR_125727	ENSG00000215190	LINC00680	-	long intergenic non-protein coding RNA 680	ncRNA
1297	chr16	22639429	22640002	4.56	4.76	3.07	1.68	0.000226	0.0191	peak1297	chr16	22639429	22640002	+	0	NA	Intergenic	Intergenic	94017	NR_003676	653786	Hs.564945	NR_003676	ENSG00000257838	OTOAP1	-	OTOA pseudogene 1	pseudo
1298	chr7	31957289	31957532	3.35	3.55	1.83	1.72	0.000226	0.0191	peak1298	chr7	31957289	31957532	+	0	NA	intron (NM_001191058, intron 3 of 18)	intron (NM_001191058, intron 3 of 18)	113452	NM_001191057	5137	Hs.143821	NM_005020	ENSG00000154678	PDE1C	DFNA74|Hcam3|cam-PDE 1C|hCam-3	phosphodiesterase 1C	protein-coding
1299	chr22	38260327	38261606	5.96	5.8	6.52	-0.72	0.000226	0.0191	peak1299	chr22	38260327	38261606	+	0	NA	intron (NM_001195072, intron 1 of 9)	intron (NM_001195072, intron 1 of 9)	11698	NM_001195071	25829	Hs.182626	NM_012264	ENSG00000198792	TMEM184B	C22orf5|FM08|HS5O6A|HSPC256	transmembrane protein 184B	protein-coding
1300	chr10	72563054	72563955	6.17	5.83	7.11	-1.28	0.000226	0.0191	peak1300	chr10	72563054	72563955	+	0	NA	intron (NM_001195518, intron 2 of 11)	L1MB2|LINE|L1	-39518	NM_001195519	10367	Hs.524367	NM_006077	ENSG00000107745	MICU1	CALC|CBARA1|EFHA3|MPXPS|ara CALC	mitochondrial calcium uptake 1	protein-coding
1301	chr18	57024522	57024760	4.04	4.26	2.12	2.14	0.000226	0.0191	peak1301	chr18	57024522	57024760	+	0	NA	intron (NM_015285, intron 27 of 27)	intron (NM_015285, intron 27 of 27)	47478	NR_152602	100885779	Hs.565136	NR_048536	ENSG00000258609	LINC-ROR	ROR|lincRNA-RoR|lincRNA-ST8SIA3	long intergenic non-protein coding RNA, regulator of reprogramming	ncRNA
1302	chr22	46073727	46075030	5.25	5.42	4.16	1.26	0.000227	0.0191	peak1302	chr22	46073727	46075030	+	0	NA	Intergenic	Intergenic	-3357	NR_148973	642648	Hs.631363	NR_148973		LOC642648	-	uncharacterized LOC642648	ncRNA
1303	chr9	43953751	43954250	4.66	4.87	3.01	1.86	0.000229	0.0192	peak1303	chr9	43953751	43954250	+	0	NA	Intergenic	ALR/Alpha|Satellite|centr	1165600	NR_131213	105500239		NR_131213		XLOC_007697	-	uncharacterized LOC105500239	ncRNA
1304	chr19	25095251	25095627	4.13	4.37	1.94	2.43	0.000229	0.0192	peak1304	chr19	25095251	25095627	+	0	NA	Intergenic	ALR/Alpha|Satellite|centr	-931992	NR_003603	100101266	Hs.149312	NR_003603	ENSG00000268442	HAVCR1P1	-	hepatitis A virus cellular receptor 1 pseudogene 1	pseudo
1305	chr3	92374320	92374680	3.77	4.01	1.56	2.45	0.000229	0.0192	peak1305	chr3	92374320	92374680	+	0	NA	Intergenic	ALR/Alpha|Satellite|centr	1599581	NM_001314077	5627	Hs.64016	NM_000313	ENSG00000184500	PROS1	PROS|PS21|PS22|PS23|PS24|PS25|PSA|THPH5|THPH6	protein S	protein-coding
1306	chr5	48790054	48790296	4.52	4.73	2.91	1.82	0.000229	0.0192	peak1306	chr5	48790054	48790296	+	0	NA	Intergenic	ALR/Alpha|Satellite|centr	1651225	NM_198449	133418	Hs.561411	NM_198449	ENSG00000170571	EMB	GP70	embigin	protein-coding
1307	chrUn_KI270750v1	23460	24925	5.67	5.86	4.29	1.57	0.000229	0.0193	peak1307	chrUn_KI270750v1	23460	24925	+	0	NA	NA	L1M4b|LINE|L1	NA	NA	NA
1308	chr9	60575236	60575434	3.55	3.77	1.71	2.06	0.00023	0.0193	peak1308	chr9	60575236	60575434	+	0	NA	Intergenic	ALR/Alpha|Satellite|centr	-339072	NM_015667	26165	Hs.123004	NM_015667	ENSG00000276040	SPATA31A7	AEP1|C9orf36|C9orf36A|FAM75A4|FAM75A7|SPATA31A4	SPATA31 subfamily A member 7	protein-coding
1309	chr5	48800763	48801183	4.55	4.75	2.96	1.8	0.00023	0.0193	peak1309	chr5	48800763	48801183	+	0	NA	Intergenic	ALR/Alpha|Satellite|centr	1640427	NM_198449	133418	Hs.561411	NM_198449	ENSG00000170571	EMB	GP70	embigin	protein-coding
1310	chr9	44123426	44124245	5.23	5.44	3.51	1.94	0.00023	0.0193	peak1310	chr9	44123426	44124245	+	0	NA	Intergenic	ALR/Alpha|Satellite|centr	1335435	NR_131213	105500239		NR_131213		XLOC_007697	-	uncharacterized LOC105500239	ncRNA
1311	chr1	124752519	124752956	4.94	5.13	3.65	1.47	0.000231	0.0193	peak1311	chr1	124752519	124752956	+	0	NA	Intergenic	ALR/Alpha|Satellite|centr	3233625	NR_003955	647121	Hs.697682	NR_003955	ENSG00000231752	EMBP1	-	embigin pseudogene 1	pseudo
1312	chr14	89461216	89461530	3.5	3.15	4.46	-1.31	0.000231	0.0193	peak1312	chr14	89461216	89461530	+	0	NA	intron (NM_001085471, intron 1 of 6)	L2a|LINE|L2	44019	NR_036500	400236	Hs.585207	NR_036500	ENSG00000258920	FOXN3-AS1	-	FOXN3 antisense RNA 1	ncRNA
1313	chr9	19999100	19999441	3.51	3.75	1.18	2.57	0.000231	0.0193	peak1313	chr9	19999100	19999441	+	0	NA	Intergenic	Intergenic	-212251	NM_001193288	25769	Hs.283014	NM_020344	ENSG00000155886	SLC24A2	NCKX2	solute carrier family 24 member 2	protein-coding
1314	chr19	26619543	26619954	4.45	4.65	3.02	1.63	0.000232	0.0194	peak1314	chr19	26619543	26619954	+	0	NA	Intergenic	ALR/Alpha|Satellite|centr	-1173683	NR_146735	101927151	Hs.567934	NR_110687	ENSG00000267575	LOC101927151	-	uncharacterized LOC101927151	ncRNA
1315	chr1	230176834	230177395	4.25	4.42	3.09	1.33	0.000232	0.0194	peak1315	chr1	230176834	230177395	+	0	NA	intron (NM_004481, intron 1 of 15)	intron (NM_004481, intron 1 of 15)	109919	NM_004481	2590	Hs.743964	NM_004481	ENSG00000143641	GALNT2	GalNAc-T2	polypeptide N-acetylgalactosaminyltransferase 2	protein-coding
1316	chr16	36625801	36626286	4.69	4.89	3.29	1.6	0.000232	0.0194	peak1316	chr16	36625801	36626286	+	0	NA	Intergenic	ALR/Alpha|Satellite|centr	879491	NR_033985	400533	Hs.499135	NR_033985	ENSG00000261122	LINC02167	-	long intergenic non-protein coding RNA 2167	ncRNA
1317	chr7	60758683	60759210	4.66	4.86	3.27	1.59	0.000233	0.0194	peak1317	chr7	60758683	60759210	+	0	NA	Intergenic	ALR/Alpha|Satellite|centr	2545110	NR_003952	643955	Hs.583308	NR_003952	ENSG00000185037	ZNF733P	ZNF733	zinc finger protein 733, pseudogene	pseudo
1318	chr16	37662995	37663202	3.42	3.66	1.18	2.49	0.000234	0.0195	peak1318	chr16	37662995	37663202	+	0	NA	Intergenic	ALR/Alpha|Satellite|centr	1916546	NR_033985	400533	Hs.499135	NR_033985	ENSG00000261122	LINC02167	-	long intergenic non-protein coding RNA 2167	ncRNA
1319	chr19	26019823	26020173	4.4	4.61	2.75	1.86	0.000234	0.0195	peak1319	chr19	26019823	26020173	+	0	NA	Intergenic	ALR/Alpha|Satellite|centr	-1773433	NR_146735	101927151	Hs.567934	NR_110687	ENSG00000267575	LOC101927151	-	uncharacterized LOC101927151	ncRNA
1320	chr9	60573939	60574288	3.91	4.12	2.25	1.87	0.000235	0.0196	peak1320	chr9	60573939	60574288	+	0	NA	Intergenic	ALR/Alpha|Satellite|centr	-340294	NM_015667	26165	Hs.123004	NM_015667	ENSG00000276040	SPATA31A7	AEP1|C9orf36|C9orf36A|FAM75A4|FAM75A7|SPATA31A4	SPATA31 subfamily A member 7	protein-coding
1321	chr7	58269784	58270825	4.96	5.18	3.18	2	0.000236	0.0196	peak1321	chr7	58269784	58270825	+	0	NA	Intergenic	ALR/Alpha|Satellite|centr	820127	NM_001159279	441234	Hs.533121	NM_001159279	ENSG00000182111	ZNF716	-	zinc finger protein 716	protein-coding
1322	chr1	91387235	91387550	7.01	7.14	6.2	0.94	0.000236	0.0196	peak1322	chr1	91387235	91387550	+	0	NA	intron (NM_001017975, intron 4 of 38)	LSU-rRNA_Hsa|rRNA|rRNA	17477	NM_001017975	164045	Hs.454818	NM_001017975	ENSG00000162669	HFM1	MER3|POF9|SEC63D1|Si-11|Si-11-6|helicase	helicase for meiosis 1	protein-coding
1323	chr13	16837567	16837829	3.34	3.6	0.68	2.92	0.000236	0.0196	peak1323	chr13	16837567	16837829	+	0	NA	Intergenic	ALR/Alpha|Satellite|centr	-1357599	NR_027278	26080	Hs.448583	NR_027278	ENSG00000279516	FAM230C	LINC00281|NCRNA00281	family with sequence similarity 230 member C	ncRNA
1324	chrUn_KI270746v1	60920	61473	4.66	4.87	3.06	1.82	0.000236	0.0196	peak1324	chrUn_KI270746v1	60920	61473	+	0	NA	NA	Intergenic	NA	NA	NA
1325	chrUn_KI270468v1	1172	1777	4.43	4.64	2.82	1.82	0.000237	0.0196	peak1325	chrUn_KI270468v1	1172	1777	+	0	NA	NA	ALR/Alpha|Satellite|centr	NA	NA	NA
1326	chr12	122713037	122715187	6.87	6.6	7.68	-1.08	0.000237	0.0196	peak1326	chr12	122713037	122715187	+	0	NA	TTS (NM_006018)	TTS (NM_006018)	2780	NM_006018	8843	Hs.458425	NM_006018	ENSG00000255398	HCAR3	GPR109B|HCA3|HM74|PUMAG|Puma-g	hydroxycarboxylic acid receptor 3	protein-coding
1327	chr13	16769936	16770743	5.12	5.3	3.91	1.39	0.000237	0.0196	peak1327	chr13	16769936	16770743	+	0	NA	Intergenic	ALR/Alpha|Satellite|centr	-1424958	NR_027278	26080	Hs.448583	NR_027278	ENSG00000279516	FAM230C	LINC00281|NCRNA00281	family with sequence similarity 230 member C	ncRNA
1328	chr6	6881515	6882629	5.33	5.47	4.45	1.02	0.000237	0.0196	peak1328	chr6	6881515	6882629	+	0	NA	Intergenic	Intergenic	-225525	NM_001168344	6239	Hs.298248	NM_002955	ENSG00000124782	RREB1	FINB|HNT|LZ321|RREB-1|Zep-1	ras responsive element binding protein 1	protein-coding
1329	chr9	60587708	60588293	4.86	5.07	3.09	1.98	0.000237	0.0196	peak1329	chr9	60587708	60588293	+	0	NA	Intergenic	ALR/Alpha|Satellite|centr	-326407	NM_015667	26165	Hs.123004	NM_015667	ENSG00000276040	SPATA31A7	AEP1|C9orf36|C9orf36A|FAM75A4|FAM75A7|SPATA31A4	SPATA31 subfamily A member 7	protein-coding
1330	chr15	22178772	22179461	4.13	4.34	2.57	1.77	0.000238	0.0196	peak1330	chr15	22178772	22179461	+	0	NA	promoter-TSS (NR_135666).2	promoter-TSS (NR_135666).2	-520	NR_135667	642131	Hs.737645	NR_135667		LOC642131	-	immunoglobulin IGHV1OR15-3-like pseudogene	pseudo
1331	chr6	116314775	116315305	5.28	5.02	6.05	-1.03	0.000238	0.0196	peak1331	chr6	116314775	116315305	+	0	NA	intron (NR_136524, intron 1 of 4)	intron (NR_136524, intron 1 of 4)	-34923	NM_003309	7259	Hs.458358	NM_003309	ENSG00000189241	TSPYL1	TSPYL	TSPY like 1	protein-coding
1332	chr7	61050317	61050646	3.92	4.13	2.35	1.78	0.000238	0.0196	peak1332	chr7	61050317	61050646	+	0	NA	Intergenic	Intergenic	2253575	NR_003952	643955	Hs.583308	NR_003952	ENSG00000185037	ZNF733P	ZNF733	zinc finger protein 733, pseudogene	pseudo
1333	chr17	43259281	43259733	3.79	4.01	1.92	2.1	0.000239	0.0197	peak1333	chr17	43259281	43259733	+	0	NA	Intergenic	AluSx|SINE|Alu	7316	NR_002716	6066		NR_002716	ENSG00000274585	RNU2-1	RNU2|U2	RNA, U2 small nuclear 1	snRNA
1334	chr17	22845533	22846921	5.55	5.76	3.85	1.91	0.000239	0.0197	peak1334	chr17	22845533	22846921	+	0	NA	Intergenic	ALR/Alpha|Satellite|centr	323116	NM_001190452	100462977	Hs.740185	NM_001190452	ENSG00000256618	MTRNR2L1	HN1	MT-RNR2 like 1	protein-coding
1335	chr9	44168226	44168963	5.15	5.37	3.41	1.96	0.000239	0.0197	peak1335	chr9	44168226	44168963	+	0	NA	Intergenic	ALR/Alpha|Satellite|centr	1380194	NR_131213	105500239		NR_131213		XLOC_007697	-	uncharacterized LOC105500239	ncRNA
1336	chr1	122919849	122920246	4.95	5.15	3.4	1.75	0.000239	0.0197	peak1336	chr1	122919849	122920246	+	0	NA	Intergenic	ALR/Alpha|Satellite|centr	1400935	NR_003955	647121	Hs.697682	NR_003955	ENSG00000231752	EMBP1	-	embigin pseudogene 1	pseudo
1337	chr2	85894564	85895110	4.57	4.23	5.51	-1.28	0.00024	0.0197	peak1337	chr2	85894564	85895110	+	0	NA	Intergenic	MER51A|LTR|ERV1	5557	NR_110569	101928113	Hs.625888	NR_110569		ST3GAL5-AS1	-	ST3GAL5 antisense RNA 1 (head to head)	ncRNA
1338	chr1	123096367	123096611	4.63	4.84	2.99	1.85	0.00024	0.0197	peak1338	chr1	123096367	123096611	+	0	NA	Intergenic	ALR/Alpha|Satellite|centr	1577377	NR_003955	647121	Hs.697682	NR_003955	ENSG00000231752	EMBP1	-	embigin pseudogene 1	pseudo
1339	chr2	30866200	30867656	5.98	6.09	5.33	0.76	0.00024	0.0197	peak1339	chr2	30866200	30867656	+	0	NA	Intergenic	MER117|DNA|hAT-Charlie	-59483	NM_144575	92291	Hs.660911	NM_144575	ENSG00000162949	CAPN13	-	calpain 13	protein-coding
1340	chrUn_KI270747v1	154041	155270	5.59	5.79	4.07	1.72	0.000241	0.0198	peak1340	chrUn_KI270747v1	154041	155270	+	0	NA	NA	ALR/Alpha|Satellite|centr	NA	NA	NA
1341	chr20	29825450	29825729	3.81	4.02	2.05	1.97	0.000241	0.0198	peak1341	chr20	29825450	29825729	+	0	NA	Intergenic	Intergenic	-54795	NR_039689	100616194		NR_039689	ENSG00000266017	MIR4477B	-	microRNA 4477b	ncRNA
1342	chr8	45850370	45851408	5.29	5.48	3.88	1.6	0.000242	0.0198	peak1342	chr8	45850370	45851408	+	0	NA	Intergenic	ALR/Alpha|Satellite|centr	766754	NR_146077	389652		NR_146077	ENSG00000248498	ASNSP1	ASNSL1	asparagine synthetase pseudogene 1	pseudo
1343	chr19	13796378	13797512	5.73	5.51	6.43	-0.92	0.000242	0.0198	peak1343	chr19	13796378	13797512	+	0	NA	intron (NM_023072, intron 1 of 12)	intron (NM_023072, intron 1 of 12)	1485	NM_023072	65249	Hs.466015	NM_023072	ENSG00000132003	ZSWIM4	-	zinc finger SWIM-type containing 4	protein-coding
1344	chr12	12808063	12809756	6.37	6.23	6.85	-0.62	0.000242	0.0198	peak1344	chr12	12808063	12809756	+	0	NA	Intergenic	Intergenic	-4437	NM_016355	51202	Hs.719938	NM_016355	ENSG00000213782	DDX47	E4-DBP|HQ0256|MSTP162|RRP3	DEAD-box helicase 47	protein-coding
1345	chr19	26510566	26510767	3.71	3.94	1.7	2.24	0.000242	0.0198	peak1345	chr19	26510566	26510767	+	0	NA	Intergenic	ALR/Alpha|Satellite|centr	-1282765	NR_146735	101927151	Hs.567934	NR_110687	ENSG00000267575	LOC101927151	-	uncharacterized LOC101927151	ncRNA
1346	chr5	49501176	49501847	6.01	6.19	4.78	1.42	0.000242	0.0198	peak1346	chr5	49501176	49501847	+	0	NA	Intergenic	ALR/Alpha|Satellite|centr	939889	NM_198449	133418	Hs.561411	NM_198449	ENSG00000170571	EMB	GP70	embigin	protein-coding
1347	chr7	95549748	95550724	5.21	5.36	4.29	1.07	0.000243	0.0198	peak1347	chr7	95549748	95550724	+	0	NA	Intergenic	Intergenic	46377	NM_002612	5166	Hs.8364	NM_002612	ENSG00000004799	PDK4	-	pyruvate dehydrogenase kinase 4	protein-coding
1348	chr15	20338824	20342803	8.32	8.52	6.78	1.74	0.000243	0.0198	peak1348	chr15	20338824	20342803	+	0	NA	Intergenic	(AGCCAGCCA)n|Simple_repeat|Simple_repeat	58069	NR_038836	646096	Hs.448789	NR_038836	ENSG00000259156	CHEK2P2	-	checkpoint kinase 2 pseudogene 2	pseudo
1349	chr20	29093928	29096475	6.83	7.01	5.57	1.44	0.000243	0.0198	peak1349	chr20	29093928	29096475	+	0	NA	intron (NR_132316, intron 5 of 5)	intron (NR_132316, intron 5 of 5)	14811	NR_132316	102723316		NR_132316		FRG1DP	-	FSHD region gene 1 family member D, pseudogene	pseudo
1350	chr8	102970662	102971520	5.64	5.47	6.23	-0.76	0.000243	0.0198	peak1350	chr8	102970662	102971520	+	0	NA	intron (NR_126338, intron 3 of 3)	intron (NR_126338, intron 3 of 3)	-49929	NM_001695	528	Hs.86905	NM_001695	ENSG00000155097	ATP6V1C1	ATP6C|ATP6D|VATC|Vma5	ATPase H+ transporting V1 subunit C1	protein-coding
1351	chr7	58245460	58247642	6.58	6.77	5.19	1.57	0.000243	0.0198	peak1351	chr7	58245460	58247642	+	0	NA	Intergenic	ALR/Alpha|Satellite|centr	796374	NM_001159279	441234	Hs.533121	NM_001159279	ENSG00000182111	ZNF716	-	zinc finger protein 716	protein-coding
1352	chr19	24955422	24955666	3.94	4.14	2.37	1.77	0.000243	0.0198	peak1352	chr19	24955422	24955666	+	0	NA	Intergenic	ALR/Alpha|Satellite|centr	-792097	NR_003603	100101266	Hs.149312	NR_003603	ENSG00000268442	HAVCR1P1	-	hepatitis A virus cellular receptor 1 pseudogene 1	pseudo
1353	chr13	63065277	63066841	5.87	6.05	4.59	1.46	0.000244	0.0198	peak1353	chr13	63065277	63066841	+	0	NA	Intergenic	L1MC5a|LINE|L1	-258700	NR_120403	100874176	Hs.402083	NR_047029		LINC00448	-	long intergenic non-protein coding RNA 448	ncRNA
1354	chr3	45642796	45643519	4.56	4.71	3.62	1.09	0.000244	0.0198	peak1354	chr3	45642796	45643519	+	0	NA	intron (NM_014240, intron 2 of 7)	intron (NM_014240, intron 2 of 7)	45725	NR_033947	644714	Hs.712889	NR_033947		LIMD1-AS1	-	LIMD1 antisense RNA 1	ncRNA
1355	chr8	130247649	130247883	3.78	3.41	4.77	-1.36	0.000244	0.0198	peak1355	chr8	130247649	130247883	+	0	NA	intron (NM_001247996, intron 4 of 30)	intron (NM_001247996, intron 4 of 30)	48767	NR_002765	29065	Hs.639318	NR_002765		ASAP1-IT1	ASAP1-IT|ASAP1IT|ASAP1IT1|DDEF1IT1|HSPC054|NCRNA00050	ASAP1 intronic transcript 1	ncRNA
1356	chr1	124347812	124348281	4.41	4.62	2.84	1.78	0.000244	0.0198	peak1356	chr1	124347812	124348281	+	0	NA	Intergenic	ALR/Alpha|Satellite|centr	2828934	NR_003955	647121	Hs.697682	NR_003955	ENSG00000231752	EMBP1	-	embigin pseudogene 1	pseudo
1357	chr15	20230160	20230669	4.02	4.21	2.73	1.47	0.000245	0.0198	peak1357	chr15	20230160	20230669	+	0	NA	Intergenic	L1MB3|LINE|L1	-52330	NR_038836	646096	Hs.448789	NR_038836	ENSG00000259156	CHEK2P2	-	checkpoint kinase 2 pseudogene 2	pseudo
1358	chrUn_KI270751v1	82240	83485	5.45	5.65	4.08	1.57	0.000245	0.0198	peak1358	chrUn_KI270751v1	82240	83485	+	0	NA	NA	L1PA7|LINE|L1	NA	NA	NA
1359	chr3	90686289	90686603	5.15	5.33	3.84	1.49	0.000246	0.0198	peak1359	chr3	90686289	90686603	+	0	NA	Intergenic	ALR/Alpha|Satellite|centr	1578922	NM_182644	2042	Hs.123642	NM_005233	ENSG00000044524	EPHA3	EK4|ETK|ETK1|HEK|HEK4|TYRO4	EPH receptor A3	protein-coding
1360	chr3	91679830	91680224	4.4	4.62	2.73	1.89	0.000246	0.0198	peak1360	chr3	91679830	91680224	+	0	NA	Intergenic	ALR/Alpha|Satellite|centr	2294054	NM_001314077	5627	Hs.64016	NM_000313	ENSG00000184500	PROS1	PROS|PS21|PS22|PS23|PS24|PS25|PSA|THPH5|THPH6	protein S	protein-coding
1361	chr21	9259819	9260393	4.25	4.45	2.85	1.6	0.000246	0.0198	peak1361	chr21	9259819	9260393	+	0	NA	Intergenic	Intergenic	-130345	NR_038328	100132288	Hs.487562	NM_174948	ENSG00000188681	TEKT4P2	MAFIPL|TEKT4P	tektin 4 pseudogene 2	pseudo
1362	chr6	59255003	59256659	5.98	6.15	4.76	1.4	0.000246	0.0198	peak1362	chr6	59255003	59256659	+	0	NA	Intergenic	ALR/Alpha|Satellite|centr	-1294385	NR_132996	106660612	Hs.561539	NR_125727	ENSG00000215190	LINC00680	-	long intergenic non-protein coding RNA 680	ncRNA
1363	chr7	59019258	59019722	3.61	3.83	1.87	1.96	0.000246	0.0198	peak1363	chr7	59019258	59019722	+	0	NA	Intergenic	ALR/Alpha|Satellite|centr	1569313	NM_001159279	441234	Hs.533121	NM_001159279	ENSG00000182111	ZNF716	-	zinc finger protein 716	protein-coding
1364	chr5	49872027	49872536	4.53	4.72	3.04	1.68	0.000246	0.0198	peak1364	chr5	49872027	49872536	+	0	NA	Intergenic	ALR/Alpha|Satellite|centr	569119	NM_198449	133418	Hs.561411	NM_198449	ENSG00000170571	EMB	GP70	embigin	protein-coding
1365	chr19	53559288	53559895	4.25	4.44	2.9	1.55	0.000247	0.0199	peak1365	chr19	53559288	53559895	+	0	NA	intron (NM_001079906, intron 3 of 5)	(AC)n|Simple_repeat|Simple_repeat	4284	NM_001317119	55422	Hs.185674	NM_018555	ENSG00000130844	ZNF331	RITA|ZNF361|ZNF463	zinc finger protein 331	protein-coding
1366	chr14_KI270846v1_alt	840855	842302	5.34	5.58	3.16	2.42	0.000248	0.0199	peak1366	chr14_KI270846v1_alt	840855	842302	+	0	NA	Intergenic	Intergenic	86135	NR_033375	338004	Hs.569411	NR_033375		LINC00226	C14orf97|NCRNA00226	long intergenic non-protein coding RNA 226	ncRNA
1367	chr6	58930781	58932860	6.46	6.65	5.13	1.52	0.000248	0.0199	peak1367	chr6	58930781	58932860	+	0	NA	Intergenic	ALR/Alpha|Satellite|centr	-970374	NR_132996	106660612	Hs.561539	NR_125727	ENSG00000215190	LINC00680	-	long intergenic non-protein coding RNA 680	ncRNA
1368	chr20	57091854	57092662	5.07	5.21	4.21	1	0.000248	0.0199	peak1368	chr20	57091854	57092662	+	0	NA	Intergenic	CpG	-121438	NR_110631	102723590	Hs.667674	NR_110631		BMP7-AS1	-	BMP7 antisense RNA 1	ncRNA
1369	chr5	50144805	50145189	3.88	4.1	2.05	2.04	0.000248	0.0199	peak1369	chr5	50144805	50145189	+	0	NA	Intergenic	ALR/Alpha|Satellite|centr	296403	NM_198449	133418	Hs.561411	NM_198449	ENSG00000170571	EMB	GP70	embigin	protein-coding
1370	chr9	43657765	43658403	4.74	4.96	2.88	2.08	0.000249	0.0199	peak1370	chr9	43657765	43658403	+	0	NA	Intergenic	ALR/Alpha|Satellite|centr	869684	NR_131213	105500239		NR_131213		XLOC_007697	-	uncharacterized LOC105500239	ncRNA
1371	chr9	63789871	63790413	4.38	4.58	2.89	1.68	0.000249	0.0199	peak1371	chr9	63789871	63790413	+	0	NA	Intergenic	L1PA6|LINE|L1	-22799	NR_146626	203274	Hs.599821	NR_146625		LINC00537	-	long intergenic non-protein coding RNA 537	ncRNA
1372	chr3	91217809	91218002	3.49	3.72	1.47	2.25	0.000249	0.0199	peak1372	chr3	91217809	91218002	+	0	NA	Intergenic	ALR/Alpha|Satellite|centr	2110381	NM_182644	2042	Hs.123642	NM_005233	ENSG00000044524	EPHA3	EK4|ETK|ETK1|HEK|HEK4|TYRO4	EPH receptor A3	protein-coding
1373	chr6	59779444	59781982	6.72	6.9	5.42	1.48	0.000249	0.0199	peak1373	chr6	59779444	59781982	+	0	NA	Intergenic	ALR/Alpha|Satellite|centr	-1793390	NM_001190706	100463487		NM_001190706		MTRNR2L9	HN9	MT-RNR2 like 9	protein-coding
1374	chr7	76008629	76009569	5.54	5.26	6.36	-1.1	0.000249	0.0199	peak1374	chr7	76008629	76009569	+	0	NA	intron (NM_001317787, intron 3 of 6)	intron (NM_001317787, intron 3 of 6)	-14425	NM_031925	83862	Hs.488835	NM_031925	ENSG00000189077	TMEM120A	NET29|TMPIT	transmembrane protein 120A	protein-coding
1375	chr1	116532705	116533523	5.57	5.31	6.34	-1.02	0.00025	0.02	peak1375	chr1	116532705	116533523	+	0	NA	intron (NM_001144822, intron 3 of 4)	intron (NM_001144822, intron 3 of 4)	26997	NR_039621	100616384		NR_039621	ENSG00000264419	MIR548AC	-	microRNA 548ac	ncRNA
1376	chr1	122871566	122872312	6.32	6.5	5.04	1.46	0.000251	0.02	peak1376	chr1	122871566	122872312	+	0	NA	Intergenic	ALR/Alpha|Satellite|centr	1352827	NR_003955	647121	Hs.697682	NR_003955	ENSG00000231752	EMBP1	-	embigin pseudogene 1	pseudo
1377	chr22	14376667	14377768	5.69	5.89	4.16	1.73	0.000251	0.02	peak1377	chr22	14376667	14377768	+	0	NA	Intergenic	ALR/Alpha|Satellite|centr	-1150942	NM_001005239	81061	Hs.554706	NM_001005239	ENSG00000130538	OR11H1	OR11H12|OR22-1	olfactory receptor family 11 subfamily H member 1	protein-coding
1378	chr20	29042584	29043185	4.91	5.1	3.62	1.48	0.000251	0.02	peak1378	chr20	29042584	29043185	+	0	NA	Intergenic	Intergenic	-37506	NR_132316	102723316		NR_132316		FRG1DP	-	FSHD region gene 1 family member D, pseudogene	pseudo
1379	chr5	48136297	48136504	4.05	4.25	2.52	1.73	0.000252	0.02	peak1379	chr5	48136297	48136504	+	0	NA	Intergenic	ALR/Alpha|Satellite|centr	2305000	NM_198449	133418	Hs.561411	NM_198449	ENSG00000170571	EMB	GP70	embigin	protein-coding
1380	chr7	94087329	94089148	6.02	6.13	5.4	0.73	0.000252	0.0201	peak1380	chr7	94087329	94089148	+	0	NA	Intergenic	Intergenic	-83856	NM_005868	10282	Hs.489132	NM_005868	ENSG00000105829	BET1	HBET1	Bet1 golgi vesicular membrane trafficking protein	protein-coding
1381	chr16	36501984	36502470	4.58	4.78	3.02	1.76	0.000252	0.0201	peak1381	chr16	36501984	36502470	+	0	NA	Intergenic	ALR/Alpha|Satellite|centr	755675	NR_033985	400533	Hs.499135	NR_033985	ENSG00000261122	LINC02167	-	long intergenic non-protein coding RNA 2167	ncRNA
1382	chr6	155524176	155524633	3.76	3.95	2.39	1.56	0.000252	0.0201	peak1382	chr6	155524176	155524633	+	0	NA	TTS (NR_134596)	TTS (NR_134596)	9560	NR_134596	105378068	Hs.131541	NR_134596		LOC105378068	-	uncharacterized LOC105378068	ncRNA
1383	chrUn_KI270387v1	681	1295	4.97	5.18	3.28	1.9	0.000253	0.0201	peak1383	chrUn_KI270387v1	681	1295	+	0	NA	NA	ALR/Alpha|Satellite|centr	NA	NA	NA
1384	chr21	12190767	12191109	3.78	3.98	2.26	1.73	0.000254	0.0201	peak1384	chr21	12190767	12191109	+	0	NA	Intergenic	ALR/Alpha|Satellite|centr	-847228	NR_026916	149992	Hs.558645	NM_153773		ANKRD30BP2	C21orf99|CT85|CTSP-1|CTSP1	ankyrin repeat domain 30B pseudogene 2	pseudo
1385	chr20	36593673	36595138	5.95	5.78	6.51	-0.73	0.000254	0.0201	peak1385	chr20	36593673	36595138	+	0	NA	TTS (NM_021809)	TTS (NM_021809)	-11329	NM_001199534	55969	Hs.584985	NM_018840	ENSG00000101084	RAB5IF	C20orf24|PNAS-11|RIP5	RAB5 interacting factor	protein-coding
1386	chr19	24996312	24996476	3.91	4.14	1.93	2.21	0.000254	0.0201	peak1386	chr19	24996312	24996476	+	0	NA	Intergenic	ALR/Alpha|Satellite|centr	-832947	NR_003603	100101266	Hs.149312	NR_003603	ENSG00000268442	HAVCR1P1	-	hepatitis A virus cellular receptor 1 pseudogene 1	pseudo
1387	chr15	78308083	78308859	5.42	5.19	6.15	-0.96	0.000254	0.0201	peak1387	chr15	78308083	78308859	+	0	NA	Intergenic	Intergenic	-8745	NM_001303248	80349	Hs.513055	NM_025234	ENSG00000140395	WDR61	REC14|SKI8	WD repeat domain 61	protein-coding
1388	chr6	59577049	59577490	4.37	4.57	2.82	1.75	0.000255	0.0202	peak1388	chr6	59577049	59577490	+	0	NA	Intergenic	ALR/Alpha|Satellite|centr	-1615823	NR_132996	106660612	Hs.561539	NR_125727	ENSG00000215190	LINC00680	-	long intergenic non-protein coding RNA 680	ncRNA
1389	chr10	78752680	78753133	4.36	4.52	3.31	1.21	0.000255	0.0202	peak1389	chr10	78752680	78753133	+	0	NA	Intergenic	Intergenic	314542	NR_024429	283050	Hs.309176	NR_015429	ENSG00000224596	ZMIZ1-AS1	-	ZMIZ1 antisense RNA 1	ncRNA
1390	chr7	58328320	58328760	4.66	4.88	2.86	2.01	0.000256	0.0202	peak1390	chr7	58328320	58328760	+	0	NA	Intergenic	ALR/Alpha|Satellite|centr	878363	NM_001159279	441234	Hs.533121	NM_001159279	ENSG00000182111	ZNF716	-	zinc finger protein 716	protein-coding
1391	chr8	14655645	14656151	3.98	4.21	2.07	2.13	0.000256	0.0202	peak1391	chr8	14655645	14656151	+	0	NA	intron (NM_001322880, intron 1 of 6)	L1MD1|LINE|L1	197612	NR_029875	494332		NR_029875	ENSG00000199127	MIR383	MIRN383|hsa-mir-383|mir-383	microRNA 383	ncRNA
1392	chr7	60612214	60613629	6.06	6.24	4.79	1.46	0.000256	0.0202	peak1392	chr7	60612214	60613629	+	0	NA	Intergenic	ALR/Alpha|Satellite|centr	2691135	NR_003952	643955	Hs.583308	NR_003952	ENSG00000185037	ZNF733P	ZNF733	zinc finger protein 733, pseudogene	pseudo
1393	chr16	36477354	36477751	4.46	4.67	2.9	1.76	0.000257	0.0202	peak1393	chr16	36477354	36477751	+	0	NA	Intergenic	ALR/Alpha|Satellite|centr	731000	NR_033985	400533	Hs.499135	NR_033985	ENSG00000261122	LINC02167	-	long intergenic non-protein coding RNA 2167	ncRNA
1394	chr22	14355375	14356205	5.35	5.56	3.62	1.94	0.000257	0.0202	peak1394	chr22	14355375	14356205	+	0	NA	Intergenic	ALR/Alpha|Satellite|centr	-1172369	NM_001005239	81061	Hs.554706	NM_001005239	ENSG00000130538	OR11H1	OR11H12|OR22-1	olfactory receptor family 11 subfamily H member 1	protein-coding
1395	chr16	38113432	38113915	4.44	4.65	2.86	1.79	0.000257	0.0202	peak1395	chr16	38113432	38113915	+	0	NA	Intergenic	ALR/Alpha|Satellite|centr	2367121	NR_033985	400533	Hs.499135	NR_033985	ENSG00000261122	LINC02167	-	long intergenic non-protein coding RNA 2167	ncRNA
1396	chr7	58183946	58184505	4.61	4.81	3.15	1.66	0.000257	0.0202	peak1396	chr7	58183946	58184505	+	0	NA	Intergenic	ALR/Alpha|Satellite|centr	734048	NM_001159279	441234	Hs.533121	NM_001159279	ENSG00000182111	ZNF716	-	zinc finger protein 716	protein-coding
1397	chr5	49157438	49157745	5.21	5.39	3.98	1.41	0.000257	0.0202	peak1397	chr5	49157438	49157745	+	0	NA	Intergenic	ALR/Alpha|Satellite|centr	1283809	NM_198449	133418	Hs.561411	NM_198449	ENSG00000170571	EMB	GP70	embigin	protein-coding
1398	chr1	123367472	123367958	4.77	4.96	3.3	1.66	0.000257	0.0202	peak1398	chr1	123367472	123367958	+	0	NA	Intergenic	ALR/Alpha|Satellite|centr	1848603	NR_003955	647121	Hs.697682	NR_003955	ENSG00000231752	EMBP1	-	embigin pseudogene 1	pseudo
1399	chr19	25211231	25211932	5.95	6.14	4.63	1.51	0.000258	0.0202	peak1399	chr19	25211231	25211932	+	0	NA	Intergenic	ALR/Alpha|Satellite|centr	-1048134	NR_003603	100101266	Hs.149312	NR_003603	ENSG00000268442	HAVCR1P1	-	hepatitis A virus cellular receptor 1 pseudogene 1	pseudo
1400	chr4	190114321	190116403	6.6	6.77	5.39	1.39	0.000258	0.0202	peak1400	chr4	190114321	190116403	+	0	NA	Intergenic	MER92-int|LTR|ERV1	50860	NR_121644	100419743		NR_121644	ENSG00000281591	DBET	DBE-T|DUX4L30	D4Z4 binding element transcript	ncRNA
1401	chr16	36707234	36707712	4.42	4.61	2.98	1.63	0.000258	0.0202	peak1401	chr16	36707234	36707712	+	0	NA	Intergenic	ALR/Alpha|Satellite|centr	960921	NR_033985	400533	Hs.499135	NR_033985	ENSG00000261122	LINC02167	-	long intergenic non-protein coding RNA 2167	ncRNA
1402	chr6	59466092	59468093	6.32	6.5	5.08	1.42	0.000258	0.0202	peak1402	chr6	59466092	59468093	+	0	NA	Intergenic	ALR/Alpha|Satellite|centr	-1505646	NR_132996	106660612	Hs.561539	NR_125727	ENSG00000215190	LINC00680	-	long intergenic non-protein coding RNA 680	ncRNA
1403	chr3	90789000	90789397	3.88	4.11	1.88	2.23	0.000258	0.0202	peak1403	chr3	90789000	90789397	+	0	NA	Intergenic	ALR/Alpha|Satellite|centr	1681674	NM_182644	2042	Hs.123642	NM_005233	ENSG00000044524	EPHA3	EK4|ETK|ETK1|HEK|HEK4|TYRO4	EPH receptor A3	protein-coding
1404	chr1	179088621	179089518	6.26	6.07	6.87	-0.8	0.000259	0.0202	peak1404	chr1	179088621	179089518	+	0	NA	intron (NM_022371, intron 4 of 5)	intron (NM_022371, intron 4 of 5)	7092	NM_022371	64222	Hs.584957	NM_022371	ENSG00000186283	TOR3A	ADIR|ADIR2	torsin family 3 member A	protein-coding
1405	chr13	16674589	16675137	4.55	4.73	3.28	1.45	0.000259	0.0202	peak1405	chr13	16674589	16675137	+	0	NA	Intergenic	ALR/Alpha|Satellite|centr	-1520434	NR_027278	26080	Hs.448583	NR_027278	ENSG00000279516	FAM230C	LINC00281|NCRNA00281	family with sequence similarity 230 member C	ncRNA
1406	chr2	89786457	89788159	6.4	6.59	5.1	1.5	0.000259	0.0202	peak1406	chr2	89786457	89788159	+	0	NA	Intergenic	Intergenic	-149401	NR_136329	101927050	Hs.578075	NR_136329		LOC101927050	-	lysine methyltransferase 2C pseudogene	pseudo
1407	chr7	58406461	58409729	7.32	7.5	6.06	1.44	0.000259	0.0202	peak1407	chr7	58406461	58409729	+	0	NA	Intergenic	ALR/Alpha|Satellite|centr	957918	NM_001159279	441234	Hs.533121	NM_001159279	ENSG00000182111	ZNF716	-	zinc finger protein 716	protein-coding
1408	chr16	37206854	37207312	4.1	4.32	2.3	2.02	0.000259	0.0202	peak1408	chr16	37206854	37207312	+	0	NA	Intergenic	ALR/Alpha|Satellite|centr	1460531	NR_033985	400533	Hs.499135	NR_033985	ENSG00000261122	LINC02167	-	long intergenic non-protein coding RNA 2167	ncRNA
1409	chr10	40714870	40716031	5.95	6.14	4.61	1.54	0.000259	0.0202	peak1409	chr10	40714870	40716031	+	0	NA	Intergenic	ALR/Alpha|Satellite|centr	1652595	NR_024380	441666	Hs.255729	NR_024380	ENSG00000215146	LOC441666	-	zinc finger protein 91 pseudogene	pseudo
1410	chr8	44153500	44155055	6.04	6.24	4.63	1.61	0.00026	0.0202	peak1410	chr8	44153500	44155055	+	0	NA	Intergenic	ALR/Alpha|Satellite|centr	861835	NM_001005365	340441	Hs.531579	NM_001002920	ENSG00000188877	POTEA	A26A1|CT104.3|POTE-8|POTE8	POTE ankyrin domain family member A	protein-coding
1411	chr9_KI270720v1_random	7882	8548	4.74	4.92	3.47	1.44	0.00026	0.0202	peak1411	chr9_KI270720v1_random	7882	8548	+	0	NA	NA	L1PB1|LINE|L1	NA	NA	NA
1412	chr9	44037538	44038397	5.33	5.54	3.76	1.78	0.00026	0.0202	peak1412	chr9	44037538	44038397	+	0	NA	Intergenic	ALR/Alpha|Satellite|centr	1249567	NR_131213	105500239		NR_131213		XLOC_007697	-	uncharacterized LOC105500239	ncRNA
1413	chr3	91868615	91869776	4.64	4.89	2.1	2.79	0.00026	0.0202	peak1413	chr3	91868615	91869776	+	0	NA	Intergenic	ALR/Alpha|Satellite|centr	2104886	NM_001314077	5627	Hs.64016	NM_000313	ENSG00000184500	PROS1	PROS|PS21|PS22|PS23|PS24|PS25|PSA|THPH5|THPH6	protein S	protein-coding
1414	chr7	58326976	58328037	5.29	5.5	3.59	1.91	0.000261	0.0203	peak1414	chr7	58326976	58328037	+	0	NA	Intergenic	ALR/Alpha|Satellite|centr	877329	NM_001159279	441234	Hs.533121	NM_001159279	ENSG00000182111	ZNF716	-	zinc finger protein 716	protein-coding
1415	chr1	122631832	122632508	4.58	4.77	3.19	1.58	0.000261	0.0203	peak1415	chr1	122631832	122632508	+	0	NA	Intergenic	ALR/Alpha|Satellite|centr	1113058	NR_003955	647121	Hs.697682	NR_003955	ENSG00000231752	EMBP1	-	embigin pseudogene 1	pseudo
1416	chr3	141926785	141927504	4.22	4.37	3.3	1.07	0.000261	0.0203	peak1416	chr3	141926785	141927504	+	0	NA	TTS (NM_001679)	TTS (NM_001679)	50552	NM_001679	483	Hs.477789	NM_001679	ENSG00000069849	ATP1B3	ATPB-3|CD298	ATPase Na+/K+ transporting subunit beta 3	protein-coding
1417	chr14	64691328	64691703	4.76	4.49	5.57	-1.08	0.000262	0.0203	peak1417	chr14	64691328	64691703	+	0	NA	Intergenic	L1MB2|LINE|L1	-12893	NM_001308147	26030	Hs.509637	NM_015549	ENSG00000126822	PLEKHG3	ARHGEF43|KIAA0599	pleckstrin homology and RhoGEF domain containing G3	protein-coding
1418	chr6	58577656	58578609	5.2	5.39	3.83	1.55	0.000262	0.0203	peak1418	chr6	58577656	58578609	+	0	NA	Intergenic	ALR/Alpha|Satellite|centr	-616686	NR_132996	106660612	Hs.561539	NR_125727	ENSG00000215190	LINC00680	-	long intergenic non-protein coding RNA 680	ncRNA
1419	chr5	49004630	49005253	5.28	5.47	3.96	1.51	0.000262	0.0203	peak1419	chr5	49004630	49005253	+	0	NA	Intergenic	ALR/Alpha|Satellite|centr	1436459	NM_198449	133418	Hs.561411	NM_198449	ENSG00000170571	EMB	GP70	embigin	protein-coding
1420	chr10	39967506	39970071	8.01	8.21	6.4	1.81	0.000263	0.0203	peak1420	chr10	39967506	39970071	+	0	NA	Intergenic	ALR/Alpha|Satellite|centr	1272192	NR_045000	399746	Hs.742607	NR_045000		ACTR3BP5	FKSG74	ACTR3B pseudogene 5	pseudo
1421	chr14	18129274	18129706	3.26	3.48	1.39	2.09	0.000263	0.0203	peak1421	chr14	18129274	18129706	+	0	NA	Intergenic	ALR/Alpha|Satellite|centr	-471627	NM_001013354	440153	Hs.534880	NM_001013354	ENSG00000257115	OR11H12	-	olfactory receptor family 11 subfamily H member 12	protein-coding
1422	chrUn_GL000195v1	130331	131494	5.39	5.56	4.3	1.26	0.000263	0.0203	peak1422	chrUn_GL000195v1	130331	131494	+	0	NA	Intergenic	Intergenic	-44177	NR_144628	389831	Hs.743984	NM_001242480	ENSG00000276256	LOC389831	-	uncharacterized LOC389831	protein-coding
1423	chr8	44476149	44476541	4.01	4.22	2.37	1.85	0.000263	0.0203	peak1423	chr8	44476149	44476541	+	0	NA	Intergenic	ALR/Alpha|Satellite|centr	1183903	NM_001005365	340441	Hs.531579	NM_001002920	ENSG00000188877	POTEA	A26A1|CT104.3|POTE-8|POTE8	POTE ankyrin domain family member A	protein-coding
1424	chr9	76399944	76400223	4.02	3.73	4.86	-1.13	0.000263	0.0203	peak1424	chr9	76399944	76400223	+	0	NA	TTS (NR_026890)	TTS (NR_026890)	1484	NR_026890	653162	Hs.655646	NR_026890		RPSAP9	LAMR1P9|RPSA_20_986	ribosomal protein SA pseudogene 9	pseudo
1425	chr1	122628598	122629527	6.52	6.72	5.11	1.61	0.000264	0.0203	peak1425	chr1	122628598	122629527	+	0	NA	Intergenic	ALR/Alpha|Satellite|centr	1109950	NR_003955	647121	Hs.697682	NR_003955	ENSG00000231752	EMBP1	-	embigin pseudogene 1	pseudo
1426	chr17	82120041	82120711	4.3	4.48	3.07	1.4	0.000264	0.0203	peak1426	chr17	82120041	82120711	+	0	NA	intron (NM_198082, intron 16 of 16)	intron (NM_198082, intron 16 of 16)	-22146	NM_004104	2194	Hs.83190	NM_004104	ENSG00000169710	FASN	FAS|OA-519|SDR27X1	fatty acid synthase	protein-coding
1427	chr1	144082620	144083177	4.22	4.38	3.25	1.13	0.000264	0.0203	peak1427	chr1	144082620	144083177	+	0	NA	Intergenic	MLT1D|LTR|ERVL-MaLR	-109379	NM_001346067	554282		NM_001287385	ENSG00000263513	FAM72C	-	family with sequence similarity 72 member C	protein-coding
1428	chr4	5018276	5019563	5.07	5.23	4.04	1.19	0.000264	0.0203	peak1428	chr4	5018276	5019563	+	0	NA	intron (NM_018659, intron 1 of 3)	intron (NM_018659, intron 1 of 3)	551	NM_018659	54360	Hs.13872	NM_018659	ENSG00000170891	CYTL1	C17|C4orf4	cytokine like 1	protein-coding
1429	chr9	90219410	90219945	4.34	4.5	3.34	1.16	0.000264	0.0203	peak1429	chr9	90219410	90219945	+	0	NA	Intergenic	SATR1|Satellite|Satellite	-178178	NR_038882	286370	Hs.407589	NR_038882	ENSG00000227555	MIR4290HG	-	MIR4290 host gene	ncRNA
1430	chr17	22125746	22126105	3.96	4.19	2.01	2.18	0.000264	0.0203	peak1430	chr17	22125746	22126105	+	0	NA	Intergenic	Intergenic	-77070	NR_144546	23666	Hs.499916	NR_144546	ENSG00000263563	UBBP4	-	ubiquitin B pseudogene 4	pseudo
1431	chrUn_GL000218v1	78688	79573	5.04	5.23	3.65	1.58	0.000264	0.0203	peak1431	chrUn_GL000218v1	78688	79573	+	0	NA	intron (NR_037872, intron 2 of 3)	intron (NR_037872, intron 2 of 3)	18324	NR_037872	100233156	Hs.487536	NM_174888		LOC100233156	-	tektin 4 pseudogene	pseudo
1432	chr6	58989163	58991745	6.69	6.88	5.29	1.59	0.000265	0.0203	peak1432	chr6	58989163	58991745	+	0	NA	Intergenic	ALR/Alpha|Satellite|centr	-1029008	NR_132996	106660612	Hs.561539	NR_125727	ENSG00000215190	LINC00680	-	long intergenic non-protein coding RNA 680	ncRNA
1433	chr11	65370934	65371482	4.73	4.47	5.51	-1.04	0.000265	0.0203	peak1433	chr11	65370934	65371482	+	0	NA	Intergenic	Intergenic	11178	NM_001300820	283130	Hs.661604	NM_182556	ENSG00000162241	SLC25A45	-	solute carrier family 25 member 45	protein-coding
1434	chr20	29092939	29093371	3.89	4.1	2.15	1.95	0.000265	0.0203	peak1434	chr20	29092939	29093371	+	0	NA	intron (NR_132316, intron 4 of 5)	intron (NR_132316, intron 4 of 5)	12765	NR_132316	102723316		NR_132316		FRG1DP	-	FSHD region gene 1 family member D, pseudogene	pseudo
1435	chr2	60717726	60718234	4.91	5.04	4.15	0.89	0.000266	0.0203	peak1435	chr2	60717726	60718234	+	0	NA	Intergenic	LTR33|LTR|ERVL	-38250	NM_022894	64895	Hs.387471	NM_022894	ENSG00000115421	PAPOLG	-	poly(A) polymerase gamma	protein-coding
1436	chr21	11891569	11892114	4.33	4.56	2.36	2.2	0.000266	0.0203	peak1436	chr21	11891569	11892114	+	0	NA	Intergenic	ALR/Alpha|Satellite|centr	-1146325	NR_026916	149992	Hs.558645	NM_153773		ANKRD30BP2	C21orf99|CT85|CTSP-1|CTSP1	ankyrin repeat domain 30B pseudogene 2	pseudo
1437	chr14	103480257	103481192	5.16	4.95	5.83	-0.88	0.000266	0.0203	peak1437	chr14	103480257	103481192	+	0	NA	intron (NM_001128918, intron 14 of 17)	intron (NM_001128918, intron 14 of 17)	42135	NM_001823	1152	Hs.173724	NM_001823	ENSG00000166165	CKB	B-CK|BCK|CKBB|CPK-B|HEL-211|HEL-S-29	creatine kinase B	protein-coding
1438	chr6	58847172	58847653	4.64	4.85	3.01	1.84	0.000267	0.0203	peak1438	chr6	58847172	58847653	+	0	NA	Intergenic	ALR/Alpha|Satellite|centr	-885966	NR_132996	106660612	Hs.561539	NR_125727	ENSG00000215190	LINC00680	-	long intergenic non-protein coding RNA 680	ncRNA
1439	chr10	40596110	40596951	5.6	5.77	4.39	1.38	0.000267	0.0203	peak1439	chr10	40596110	40596951	+	0	NA	Intergenic	ALR/Alpha|Satellite|centr	1771515	NR_024380	441666	Hs.255729	NR_024380	ENSG00000215146	LOC441666	-	zinc finger protein 91 pseudogene	pseudo
1440	chr12	17177728	17178263	4.56	4.74	3.32	1.41	0.000267	0.0203	peak1440	chr12	17177728	17178263	+	0	NA	Intergenic	L1PA2|LINE|L1	189248	NR_036619	728622	Hs.741380	NR_036619		SKP1P2	SKP1B|p19B	S-phase kinase associated protein 1 pseudogene 2	pseudo
1441	chr3	90804662	90805037	3.8	4.03	1.8	2.23	0.000267	0.0203	peak1441	chr3	90804662	90805037	+	0	NA	Intergenic	ALR/Alpha|Satellite|centr	1697325	NM_182644	2042	Hs.123642	NM_005233	ENSG00000044524	EPHA3	EK4|ETK|ETK1|HEK|HEK4|TYRO4	EPH receptor A3	protein-coding
1442	chr12	36772535	36772831	3.17	3.43	0.54	2.88	0.000267	0.0203	peak1442	chr12	36772535	36772831	+	0	NA	Intergenic	ALR/Alpha|Satellite|centr	-1544072	NM_001308340	144245	Hs.259305	NM_001013620	ENSG00000175548	ALG10B	ALG10|KCR1	ALG10 alpha-1,2-glucosyltransferase B	protein-coding
1443	chr3	90936519	90937126	4.3	4.53	2.37	2.15	0.000267	0.0203	peak1443	chr3	90936519	90937126	+	0	NA	Intergenic	ALR/Alpha|Satellite|centr	1829298	NM_182644	2042	Hs.123642	NM_005233	ENSG00000044524	EPHA3	EK4|ETK|ETK1|HEK|HEK4|TYRO4	EPH receptor A3	protein-coding
1444	chr5	58751316	58751515	3.81	4	2.37	1.63	0.000268	0.0204	peak1444	chr5	58751316	58751515	+	0	NA	intron (NM_138453, intron 3 of 4)	intron (NM_138453, intron 3 of 4)	168371	NM_138453	115827	Hs.4290	NM_138453	ENSG00000152932	RAB3C	-	RAB3C, member RAS oncogene family	protein-coding
1445	chr16	37559202	37560065	5.16	5.35	3.75	1.6	0.000268	0.0204	peak1445	chr16	37559202	37560065	+	0	NA	Intergenic	ALR/Alpha|Satellite|centr	1813081	NR_033985	400533	Hs.499135	NR_033985	ENSG00000261122	LINC02167	-	long intergenic non-protein coding RNA 2167	ncRNA
1446	chr7	77175036	77175756	4.91	4.71	5.55	-0.85	0.000269	0.0204	peak1446	chr7	77175036	77175756	+	0	NA	intron (NM_020879, intron 2 of 18)	intron (NM_020879, intron 2 of 18)	24437	NM_006682	10875	Hs.520989	NM_006682	ENSG00000127951	FGL2	T49|pT49	fibrinogen like 2	protein-coding
1447	chr2	64222913	64223585	5.02	4.75	5.81	-1.07	0.000269	0.0204	peak1447	chr2	64222913	64223585	+	0	NA	Intergenic	Intergenic	-5152	NR_120420	100507006	Hs.442789	NR_120420		LOC100507006	-	uncharacterized LOC100507006	ncRNA
1448	chr6	59409794	59410577	5.02	5.22	3.64	1.57	0.000269	0.0204	peak1448	chr6	59409794	59410577	+	0	NA	Intergenic	ALR/Alpha|Satellite|centr	-1448739	NR_132996	106660612	Hs.561539	NR_125727	ENSG00000215190	LINC00680	-	long intergenic non-protein coding RNA 680	ncRNA
1449	chr19	27177198	27177617	4.74	4.95	3.16	1.79	0.000269	0.0204	peak1449	chr19	27177198	27177617	+	0	NA	Intergenic	ALR/Alpha|Satellite|centr	-616024	NR_146735	101927151	Hs.567934	NR_110687	ENSG00000267575	LOC101927151	-	uncharacterized LOC101927151	ncRNA
1450	chr5	49335986	49336785	5.84	6.03	4.47	1.56	0.00027	0.0204	peak1450	chr5	49335986	49336785	+	0	NA	Intergenic	ALR/Alpha|Satellite|centr	1105015	NM_198449	133418	Hs.561411	NM_198449	ENSG00000170571	EMB	GP70	embigin	protein-coding
1451	chr22	14208218	14208725	4.72	4.91	3.28	1.64	0.00027	0.0204	peak1451	chr22	14208218	14208725	+	0	NA	Intergenic	ALR/Alpha|Satellite|centr	-1319688	NM_001005239	81061	Hs.554706	NM_001005239	ENSG00000130538	OR11H1	OR11H12|OR22-1	olfactory receptor family 11 subfamily H member 1	protein-coding
1452	chr15	21285762	21286354	4.25	4.45	2.72	1.73	0.00027	0.0204	peak1452	chr15	21285762	21286354	+	0	NA	Intergenic	Intergenic	11771	NR_027053	646214	Hs.510697	NR_027053		LOC646214	-	p21 protein (Cdc42/Rac)-activated kinase 2 pseudogene	pseudo
1453	chr19	47932230	47933956	5.95	6.11	4.94	1.17	0.000271	0.0204	peak1453	chr19	47932230	47933956	+	0	NA	Intergenic	AluSp|SINE|Alu	-1088	NR_004436	100126799	Hs.723085	NR_004436		SNAR-A2	SNAR-A53129250	small NF90 (ILF3) associated RNA A2	snRNA
1454	chr12	4243248	4243984	5.33	5.1	6.04	-0.94	0.000271	0.0204	peak1454	chr12	4243248	4243984	+	0	NA	Intergenic	MIRc|SINE|MIR	-30120	NM_001759	894	Hs.376071	NM_001759	ENSG00000118971	CCND2	KIAK0002|MPPH3	cyclin D2	protein-coding
1455	chr1	122639931	122641176	6.35	6.55	4.99	1.56	0.000271	0.0204	peak1455	chr1	122639931	122641176	+	0	NA	Intergenic	ALR/Alpha|Satellite|centr	1121441	NR_003955	647121	Hs.697682	NR_003955	ENSG00000231752	EMBP1	-	embigin pseudogene 1	pseudo
1456	chrUn_GL000218v1	154966	157137	6.17	6.36	4.89	1.47	0.000271	0.0204	peak1456	chrUn_GL000218v1	154966	157137	+	0	NA	Intergenic	L1PA4|LINE|L1	-58597	NR_037871	100233156	Hs.487536	NM_174888		LOC100233156	-	tektin 4 pseudogene	pseudo
1457	chr3	91094051	91094733	4.76	4.94	3.48	1.46	0.000271	0.0204	peak1457	chr3	91094051	91094733	+	0	NA	Intergenic	ALR/Alpha|Satellite|centr	1986868	NM_182644	2042	Hs.123642	NM_005233	ENSG00000044524	EPHA3	EK4|ETK|ETK1|HEK|HEK4|TYRO4	EPH receptor A3	protein-coding
1458	chr7	66754809	66755473	4.48	4.64	3.46	1.18	0.000272	0.0204	peak1458	chr7	66754809	66755473	+	0	NA	promoter-TSS (NM_001287061)	promoter-TSS (NM_001287061)	-741	NM_001287061	27342	Hs.530053	NM_014504	ENSG00000154710	RABGEF1	RABEX5|RAP1|rabex-5	RAB guanine nucleotide exchange factor 1	protein-coding
1459	chr5	49337185	49337543	5.5	5.7	4.01	1.68	0.000272	0.0204	peak1459	chr5	49337185	49337543	+	0	NA	Intergenic	ALR/Alpha|Satellite|centr	1104036	NM_198449	133418	Hs.561411	NM_198449	ENSG00000170571	EMB	GP70	embigin	protein-coding
1460	chr3	90563317	90563918	5.03	5.23	3.54	1.69	0.000272	0.0204	peak1460	chr3	90563317	90563918	+	0	NA	Intergenic	ALR/Alpha|Satellite|centr	1456093	NM_182644	2042	Hs.123642	NM_005233	ENSG00000044524	EPHA3	EK4|ETK|ETK1|HEK|HEK4|TYRO4	EPH receptor A3	protein-coding
1461	chr15	20048302	20048812	4.38	4.59	2.7	1.89	0.000272	0.0204	peak1461	chr15	20048302	20048812	+	0	NA	Intergenic	Intergenic	-234187	NR_038836	646096	Hs.448789	NR_038836	ENSG00000259156	CHEK2P2	-	checkpoint kinase 2 pseudogene 2	pseudo
1462	chr1	28313803	28315646	6.37	6.24	6.85	-0.61	0.000273	0.0204	peak1462	chr1	28313803	28315646	+	0	NA	Intergenic	MIR3|SINE|MIR	-14278	NM_001127350	54797	Hs.479911	NM_017638	ENSG00000130772	MED18	SRB5|p28b	mediator complex subunit 18	protein-coding
1463	chrUn_GL000195v1	86202	87147	5.61	5.74	4.85	0.89	0.000273	0.0204	peak1463	chrUn_GL000195v1	86202	87147	+	0	NA	promoter-TSS (NM_001347680)	promoter-TSS (NM_001347680)	61	NM_001347680	389831	Hs.743984	NM_001242480	ENSG00000276256	LOC389831	-	uncharacterized LOC389831	protein-coding
1464	chr16	38239218	38240518	5.9	6.1	4.5	1.59	0.000273	0.0204	peak1464	chr16	38239218	38240518	+	0	NA	Intergenic	ALR/Alpha|Satellite|centr	2493316	NR_033985	400533	Hs.499135	NR_033985	ENSG00000261122	LINC02167	-	long intergenic non-protein coding RNA 2167	ncRNA
1465	chr19	25851804	25852300	4.6	4.82	2.86	1.95	0.000273	0.0204	peak1465	chr19	25851804	25852300	+	0	NA	Intergenic	ALR/Alpha|Satellite|centr	-1688605	NR_003603	100101266	Hs.149312	NR_003603	ENSG00000268442	HAVCR1P1	-	hepatitis A virus cellular receptor 1 pseudogene 1	pseudo
1466	chr6	59230733	59231066	3.83	4.05	2.14	1.9	0.000273	0.0204	peak1466	chr6	59230733	59231066	+	0	NA	Intergenic	ALR/Alpha|Satellite|centr	-1269453	NR_132996	106660612	Hs.561539	NR_125727	ENSG00000215190	LINC00680	-	long intergenic non-protein coding RNA 680	ncRNA
1467	chr9	43503403	43504308	5.47	5.68	3.83	1.85	0.000273	0.0204	peak1467	chr9	43503403	43504308	+	0	NA	Intergenic	ALR/Alpha|Satellite|centr	715455	NR_131213	105500239		NR_131213		XLOC_007697	-	uncharacterized LOC105500239	ncRNA
1468	chr15	93225269	93226595	5.64	5.46	6.25	-0.79	0.000273	0.0204	peak1468	chr15	93225269	93226595	+	0	NA	Intergenic	AluY|SINE|Alu	-136718	NM_020211	56963	Hs.271277	NM_020211	ENSG00000182175	RGMA	RGM	repulsive guidance molecule BMP co-receptor a	protein-coding
1469	chr22	18963944	18964316	3.59	3.81	1.76	2.05	0.000273	0.0204	peak1469	chr22	18963944	18964316	+	0	NA	Intergenic	Intergenic	-6368	NR_045121	26220	Hs.646438	NR_002733	ENSG00000273032	DGCR5	LINC00037|NCRNA00037	DiGeorge syndrome critical region gene 5	ncRNA
1470	chr6	58933411	58934365	5.35	5.54	3.88	1.66	0.000274	0.0205	peak1470	chr6	58933411	58934365	+	0	NA	Intergenic	ALR/Alpha|Satellite|centr	-972442	NR_132996	106660612	Hs.561539	NR_125727	ENSG00000215190	LINC00680	-	long intergenic non-protein coding RNA 680	ncRNA
1471	chr22	13420208	13420426	3.74	3.97	1.54	2.43	0.000274	0.0205	peak1471	chr22	13420208	13420426	+	0	NA	Intergenic	ALR/Alpha|Satellite|centr	1522911	NR_110761	102723769	Hs.652926	NR_110761		LOC102723769	-	uncharacterized LOC102723769	ncRNA
1472	chr10	41249908	41250708	5.58	5.76	4.31	1.45	0.000275	0.0205	peak1472	chr10	41249908	41250708	+	0	NA	Intergenic	ALR/Alpha|Satellite|centr	1117737	NR_024380	441666	Hs.255729	NR_024380	ENSG00000215146	LOC441666	-	zinc finger protein 91 pseudogene	pseudo
1473	chr6	12049142	12050333	5.71	5.48	6.43	-0.95	0.000275	0.0205	peak1473	chr6	12049142	12050333	+	0	NA	intron (NM_002114, intron 2 of 8)	intron (NM_002114, intron 2 of 8)	37246	NM_002114	3096	Hs.567284	NM_002114	ENSG00000095951	HIVEP1	CIRIP|CRYBP1|GAAP|MBP-1|PRDII-BF1|Schnurri-1|ZAS1|ZNF40|ZNF40A	human immunodeficiency virus type I enhancer binding protein 1	protein-coding
1474	chr6	58954837	58955114	4.01	4.23	2.18	2.05	0.000276	0.0205	peak1474	chr6	58954837	58955114	+	0	NA	Intergenic	ALR/Alpha|Satellite|centr	-993529	NR_132996	106660612	Hs.561539	NR_125727	ENSG00000215190	LINC00680	-	long intergenic non-protein coding RNA 680	ncRNA
1475	chr16	19092140	19092580	4.1	3.82	4.92	-1.1	0.000276	0.0205	peak1475	chr16	19092140	19092580	+	0	NA	Intergenic	L2a|LINE|L2	-21572	NM_001034841	162073	Hs.530899	NM_001034841	ENSG00000205730	ITPRIPL2	-	ITPRIP like 2	protein-coding
1476	chr6	89009623	89010763	5.72	5.57	6.26	-0.69	0.000276	0.0205	peak1476	chr6	89009623	89010763	+	0	NA	Intergenic	LTR9|LTR|ERV1	-46564	NM_001286428	8732	Hs.567378	NM_003800	ENSG00000111880	RNGTT	CAP1A|HCE|HCE1|hCAP	RNA guanylyltransferase and 5'-phosphatase	protein-coding
1477	chr19	27189464	27189813	4.4	4.61	2.79	1.82	0.000276	0.0205	peak1477	chr19	27189464	27189813	+	0	NA	Intergenic	ALR/Alpha|Satellite|centr	-603793	NR_146735	101927151	Hs.567934	NR_110687	ENSG00000267575	LOC101927151	-	uncharacterized LOC101927151	ncRNA
1478	chr9	44847892	44848124	3.62	3.85	1.59	2.26	0.000276	0.0205	peak1478	chr9	44847892	44848124	+	0	NA	Intergenic	ALR/Alpha|Satellite|centr	2059608	NR_131213	105500239		NR_131213		XLOC_007697	-	uncharacterized LOC105500239	ncRNA
1479	chr19	25322141	25322817	4.55	4.76	2.93	1.84	0.000277	0.0205	peak1479	chr19	25322141	25322817	+	0	NA	Intergenic	ALR/Alpha|Satellite|centr	-1159032	NR_003603	100101266	Hs.149312	NR_003603	ENSG00000268442	HAVCR1P1	-	hepatitis A virus cellular receptor 1 pseudogene 1	pseudo
1480	chr10	40488656	40488923	3.75	3.98	1.75	2.23	0.000277	0.0205	peak1480	chr10	40488656	40488923	+	0	NA	Intergenic	ALR/Alpha|Satellite|centr	1792193	NR_045000	399746	Hs.742607	NR_045000		ACTR3BP5	FKSG74	ACTR3B pseudogene 5	pseudo
1481	chr7	58442438	58443255	5.04	5.24	3.49	1.76	0.000277	0.0205	peak1481	chr7	58442438	58443255	+	0	NA	Intergenic	ALR/Alpha|Satellite|centr	992669	NM_001159279	441234	Hs.533121	NM_001159279	ENSG00000182111	ZNF716	-	zinc finger protein 716	protein-coding
1482	chr9	60604826	60605100	4.13	4.35	2.21	2.15	0.000277	0.0205	peak1482	chr9	60604826	60605100	+	0	NA	Intergenic	ALR/Alpha|Satellite|centr	-309444	NM_015667	26165	Hs.123004	NM_015667	ENSG00000276040	SPATA31A7	AEP1|C9orf36|C9orf36A|FAM75A4|FAM75A7|SPATA31A4	SPATA31 subfamily A member 7	protein-coding
1483	chr16	22585375	22585902	4.34	4.52	3.01	1.52	0.000277	0.0205	peak1483	chr16	22585375	22585902	+	0	NA	Intergenic	Intergenic	39940	NR_003676	653786	Hs.564945	NR_003676	ENSG00000257838	OTOAP1	-	OTOA pseudogene 1	pseudo
1484	chr6	58584655	58584974	3.92	4.12	2.42	1.7	0.000277	0.0205	peak1484	chr6	58584655	58584974	+	0	NA	Intergenic	ALR/Alpha|Satellite|centr	-623368	NR_132996	106660612	Hs.561539	NR_125727	ENSG00000215190	LINC00680	-	long intergenic non-protein coding RNA 680	ncRNA
1485	chr8	28338238	28339710	5.53	5.32	6.22	-0.9	0.000278	0.0206	peak1485	chr8	28338238	28339710	+	0	NA	intron (NM_001284244, intron 1 of 2)	intron (NM_001284244, intron 1 of 2)	326	NM_001284244	5368	Hs.88218	NM_006228	ENSG00000168081	PNOC	N/OFQ|NOP|OFQ|PPNOC|ppN/OFQ	prepronociceptin	protein-coding
1486	chr3	90824462	90825851	6	6.22	4.25	1.97	0.000278	0.0206	peak1486	chr3	90824462	90825851	+	0	NA	Intergenic	ALR/Alpha|Satellite|centr	1717632	NM_182644	2042	Hs.123642	NM_005233	ENSG00000044524	EPHA3	EK4|ETK|ETK1|HEK|HEK4|TYRO4	EPH receptor A3	protein-coding
1487	chr12	36868863	36869329	3.66	3.89	1.5	2.39	0.000278	0.0206	peak1487	chr12	36868863	36869329	+	0	NA	Intergenic	ALR/Alpha|Satellite|centr	-1447659	NM_001308340	144245	Hs.259305	NM_001013620	ENSG00000175548	ALG10B	ALG10|KCR1	ALG10 alpha-1,2-glucosyltransferase B	protein-coding
1488	chr5	49467370	49468119	5.74	5.93	4.43	1.5	0.000279	0.0206	peak1488	chr5	49467370	49468119	+	0	NA	Intergenic	ALR/Alpha|Satellite|centr	973656	NM_198449	133418	Hs.561411	NM_198449	ENSG00000170571	EMB	GP70	embigin	protein-coding
1489	chr2	209472269	209473146	5.26	5.39	4.44	0.95	0.000279	0.0206	peak1489	chr2	209472269	209473146	+	0	NA	intron (NM_001039538, intron 1 of 14)	intron (NM_001039538, intron 1 of 14)	48660	NM_001039538	4133	Hs.368281	NM_002374	ENSG00000078018	MAP2	MAP-2|MAP2A|MAP2B|MAP2C	microtubule associated protein 2	protein-coding
1490	chr19	26811829	26812333	5.3	5.47	4.11	1.36	0.00028	0.0206	peak1490	chr19	26811829	26812333	+	0	NA	Intergenic	ALR/Alpha|Satellite|centr	-981350	NR_146735	101927151	Hs.567934	NR_110687	ENSG00000267575	LOC101927151	-	uncharacterized LOC101927151	ncRNA
1491	chr7	58334039	58335219	5.59	5.77	4.32	1.45	0.00028	0.0206	peak1491	chr7	58334039	58335219	+	0	NA	Intergenic	ALR/Alpha|Satellite|centr	884452	NM_001159279	441234	Hs.533121	NM_001159279	ENSG00000182111	ZNF716	-	zinc finger protein 716	protein-coding
1492	chr22	12591838	12592208	3.76	3.98	2.05	1.93	0.000281	0.0206	peak1492	chr22	12591838	12592208	+	0	NA	Intergenic	L1MA6|LINE|L1	694617	NR_110761	102723769	Hs.652926	NR_110761		LOC102723769	-	uncharacterized LOC102723769	ncRNA
1493	chr15	20642646	20643494	4.59	4.79	3.02	1.77	0.000281	0.0207	peak1493	chr15	20642646	20643494	+	0	NA	Intergenic	Intergenic	80721	NR_027411	729786	Hs.592025	NR_027411	ENSG00000181984	GOLGA8CP	GOLGA8C	golgin A8 family member C, pseudogene	pseudo
1494	chrUn_KI270509v1	82	2210	6.91	7.11	5.46	1.65	0.000282	0.0207	peak1494	chrUn_KI270509v1	82	2210	+	0	NA	NA	ALR/Alpha|Satellite|centr	NA	NA	NA
1495	chr22	14209620	14211885	6.8	6.97	5.67	1.3	0.000283	0.0208	peak1495	chr22	14209620	14211885	+	0	NA	Intergenic	ALR/Alpha|Satellite|centr	-1317407	NM_001005239	81061	Hs.554706	NM_001005239	ENSG00000130538	OR11H1	OR11H12|OR22-1	olfactory receptor family 11 subfamily H member 1	protein-coding
1496	chr13	16336672	16337077	3.84	4.05	2.22	1.83	0.000283	0.0208	peak1496	chr13	16336672	16337077	+	0	NA	Intergenic	ALR/Alpha|Satellite|centr	-1858423	NR_027278	26080	Hs.448583	NR_027278	ENSG00000279516	FAM230C	LINC00281|NCRNA00281	family with sequence similarity 230 member C	ncRNA
1497	chr12	35302300	35303508	5.64	5.83	4.26	1.57	0.000283	0.0208	peak1497	chr12	35302300	35303508	+	0	NA	Intergenic	ALR/Alpha|Satellite|centr	1280623	NM_032834	84920	Hs.102971	NM_032834	ENSG00000139133	ALG10	ALG10A|DIE2|KCR1	ALG10 alpha-1,2-glucosyltransferase	protein-coding
1498	chr22	16315081	16315396	4.09	4.32	2.09	2.24	0.000283	0.0208	peak1498	chr22	16315081	16315396	+	0	NA	Intergenic	Intergenic	277572	NM_014406	150160	Hs.128342	NM_014406	ENSG00000198445	CCT8L2	CESK1	chaperonin containing TCP1 subunit 8 like 2	protein-coding
1499	chr9	44301266	44301560	3.35	3.62	0.01	3.61	0.000284	0.0208	peak1499	chr9	44301266	44301560	+	0	NA	Intergenic	ALR/Alpha|Satellite|centr	1513013	NR_131213	105500239		NR_131213		XLOC_007697	-	uncharacterized LOC105500239	ncRNA
1500	chr6	14875186	14876065	4.84	4.53	5.72	-1.18	0.000284	0.0208	peak1500	chr6	14875186	14876065	+	0	NA	Intergenic	Intergenic	-370350	NM_004973	3720	Hs.269059	NM_004973	ENSG00000008083	JARID2	JMJ	jumonji and AT-rich interaction domain containing 2	protein-coding
1501	chr22	12617926	12618342	4.2	4.41	2.67	1.74	0.000285	0.0208	peak1501	chr22	12617926	12618342	+	0	NA	Intergenic	Intergenic	720728	NR_110761	102723769	Hs.652926	NR_110761		LOC102723769	-	uncharacterized LOC102723769	ncRNA
1502	chr5	49397107	49398240	6.59	6.77	5.4	1.37	0.000285	0.0208	peak1502	chr5	49397107	49398240	+	0	NA	Intergenic	ALR/Alpha|Satellite|centr	1043727	NM_198449	133418	Hs.561411	NM_198449	ENSG00000170571	EMB	GP70	embigin	protein-coding
1503	chr1	124281248	124281649	4.98	5.19	3.4	1.78	0.000285	0.0208	peak1503	chr1	124281248	124281649	+	0	NA	Intergenic	ALR/Alpha|Satellite|centr	2762336	NR_003955	647121	Hs.697682	NR_003955	ENSG00000231752	EMBP1	-	embigin pseudogene 1	pseudo
1504	chr7	37765362	37766673	6.65	6.41	7.39	-0.98	0.000285	0.0208	peak1504	chr7	37765362	37766673	+	0	NA	Intergenic	Intergenic	82242	NM_181791	353345	Hs.563492	NM_181791	ENSG00000187037	GPR141	PGR13	G protein-coupled receptor 141	protein-coding
1505	chr6	59445752	59446684	5.29	5.48	3.94	1.54	0.000285	0.0208	peak1505	chr6	59445752	59446684	+	0	NA	Intergenic	ALR/Alpha|Satellite|centr	-1484772	NR_132996	106660612	Hs.561539	NR_125727	ENSG00000215190	LINC00680	-	long intergenic non-protein coding RNA 680	ncRNA
1506	chr1	123435363	123435801	5.47	5.67	4.04	1.63	0.000286	0.0208	peak1506	chr1	123435363	123435801	+	0	NA	Intergenic	ALR/Alpha|Satellite|centr	1916470	NR_003955	647121	Hs.697682	NR_003955	ENSG00000231752	EMBP1	-	embigin pseudogene 1	pseudo
1507	chr19	47922122	47923031	5.29	5.46	4.2	1.26	0.000286	0.0208	peak1507	chr19	47922122	47923031	+	0	NA	Intergenic	AluSp|SINE|Alu	-1203	NR_024242	100191063	Hs.723094	NR_024242		SNAR-A14	-	small NF90 (ILF3) associated RNA A14	snRNA
1508	chr5	100428	101797	5.43	5.62	4.1	1.52	0.000286	0.0208	peak1508	chr5	100428	101797	+	0	NA	intron (NM_052909, intron 1 of 19)	intron (NM_052909, intron 1 of 19)	8961	NM_052909	153478	Hs.535800	NM_052909	ENSG00000153404	PLEKHG4B	-	pleckstrin homology and RhoGEF domain containing G4B	protein-coding
1509	chr6_GL000252v2_alt	2823163	2823518	3.27	2.66	4.58	-1.93	0.000287	0.0208	peak1509	chr6_GL000252v2_alt	2823163	2823518	+	0	NA	promoter-TSS (NM_000594).5	promoter-TSS (NM_000594).5	40	NM_000594	7124	Hs.241570	NM_000594	ENSG00000232810	TNF	DIF|TNF-alpha|TNFA|TNFSF2|TNLG1F	tumor necrosis factor	protein-coding
1510	chr6	59725402	59727307	6.27	6.46	4.91	1.55	0.000287	0.0208	peak1510	chr6	59725402	59727307	+	0	NA	Intergenic	ALR/Alpha|Satellite|centr	-1764908	NR_132996	106660612	Hs.561539	NR_125727	ENSG00000215190	LINC00680	-	long intergenic non-protein coding RNA 680	ncRNA
1511	chr1	123144600	123145062	5.02	5.22	3.51	1.71	0.000287	0.0208	peak1511	chr1	123144600	123145062	+	0	NA	Intergenic	ALR/Alpha|Satellite|centr	1625719	NR_003955	647121	Hs.697682	NR_003955	ENSG00000231752	EMBP1	-	embigin pseudogene 1	pseudo
1512	chr1	125165910	125171323	10.27	10.46	8.93	1.53	0.000287	0.0208	peak1512	chr1	125165910	125171323	+	0	NA	Intergenic	Intergenic	3649504	NR_003955	647121	Hs.697682	NR_003955	ENSG00000231752	EMBP1	-	embigin pseudogene 1	pseudo
1513	chr10	62054442	62055167	5.1	4.95	5.61	-0.67	0.000287	0.0208	peak1513	chr10	62054442	62055167	+	0	NA	intron (NM_001244638, intron 2 of 6)	intron (NM_001244638, intron 2 of 6)	5593	NM_001244638	84159	Hs.535297	NM_032199	ENSG00000150347	ARID5B	DESRT|MRF-2|MRF2	AT-rich interaction domain 5B	protein-coding
1514	chr1	123451533	123451833	4.67	4.87	3.25	1.62	0.000289	0.0209	peak1514	chr1	123451533	123451833	+	0	NA	Intergenic	ALR/Alpha|Satellite|centr	1932571	NR_003955	647121	Hs.697682	NR_003955	ENSG00000231752	EMBP1	-	embigin pseudogene 1	pseudo
1515	chr22	14325548	14326353	4.97	5.17	3.5	1.67	0.000289	0.0209	peak1515	chr22	14325548	14326353	+	0	NA	Intergenic	ALR/Alpha|Satellite|centr	-1202209	NM_001005239	81061	Hs.554706	NM_001005239	ENSG00000130538	OR11H1	OR11H12|OR22-1	olfactory receptor family 11 subfamily H member 1	protein-coding
1516	chr21	9324405	9325913	6.78	6.92	5.96	0.96	0.000289	0.0209	peak1516	chr21	9324405	9325913	+	0	NA	Intergenic	CpG	-195398	NR_038328	100132288	Hs.487562	NM_174948	ENSG00000188681	TEKT4P2	MAFIPL|TEKT4P	tektin 4 pseudogene 2	pseudo
1517	chr22	14268912	14269546	5.13	5.32	3.81	1.5	0.000289	0.0209	peak1517	chr22	14268912	14269546	+	0	NA	Intergenic	ALR/Alpha|Satellite|centr	-1258930	NM_001005239	81061	Hs.554706	NM_001005239	ENSG00000130538	OR11H1	OR11H12|OR22-1	olfactory receptor family 11 subfamily H member 1	protein-coding
1518	chr20	28579366	28580161	5.14	5.32	3.93	1.39	0.00029	0.021	peak1518	chr20	28579366	28580161	+	0	NA	TTS (NR_132315)	TTS (NR_132315)	22902	NR_132315	100289097	Hs.529357	NR_132315	ENSG00000282826	FRG1CP	-	FSHD region gene 1 family member C, pseudogene	pseudo
1519	chr16	36443097	36444218	5.52	5.72	4.02	1.69	0.00029	0.021	peak1519	chr16	36443097	36444218	+	0	NA	Intergenic	ALR/Alpha|Satellite|centr	697105	NR_033985	400533	Hs.499135	NR_033985	ENSG00000261122	LINC02167	-	long intergenic non-protein coding RNA 2167	ncRNA
1520	chr16	36643160	36644072	5.12	5.33	3.57	1.75	0.00029	0.021	peak1520	chr16	36643160	36644072	+	0	NA	Intergenic	ALR/Alpha|Satellite|centr	897064	NR_033985	400533	Hs.499135	NR_033985	ENSG00000261122	LINC02167	-	long intergenic non-protein coding RNA 2167	ncRNA
1521	chr16	37560550	37561017	4.02	4.24	2.31	1.92	0.000291	0.021	peak1521	chr16	37560550	37561017	+	0	NA	Intergenic	ALR/Alpha|Satellite|centr	1814231	NR_033985	400533	Hs.499135	NR_033985	ENSG00000261122	LINC02167	-	long intergenic non-protein coding RNA 2167	ncRNA
1522	chr6	61381429	61381764	3.98	4.18	2.46	1.72	0.000291	0.021	peak1522	chr6	61381429	61381764	+	0	NA	Intergenic	Intergenic	-192507	NM_001190706	100463487		NM_001190706		MTRNR2L9	HN9	MT-RNR2 like 9	protein-coding
1523	chr10	40204104	40205746	7.2	7.39	5.86	1.53	0.000291	0.021	peak1523	chr10	40204104	40205746	+	0	NA	Intergenic	ALR/Alpha|Satellite|centr	1508329	NR_045000	399746	Hs.742607	NR_045000		ACTR3BP5	FKSG74	ACTR3B pseudogene 5	pseudo
1524	chr9	43592205	43592921	5.17	5.36	3.68	1.69	0.000291	0.021	peak1524	chr9	43592205	43592921	+	0	NA	Intergenic	ALR/Alpha|Satellite|centr	804163	NR_131213	105500239		NR_131213		XLOC_007697	-	uncharacterized LOC105500239	ncRNA
1525	chr1	122892954	122893423	5.09	5.3	3.44	1.86	0.000292	0.021	peak1525	chr1	122892954	122893423	+	0	NA	Intergenic	ALR/Alpha|Satellite|centr	1374076	NR_003955	647121	Hs.697682	NR_003955	ENSG00000231752	EMBP1	-	embigin pseudogene 1	pseudo
1526	chr5	48934311	48934938	4.93	5.14	3.37	1.77	0.000292	0.021	peak1526	chr5	48934311	48934938	+	0	NA	Intergenic	ALR/Alpha|Satellite|centr	1506776	NM_198449	133418	Hs.561411	NM_198449	ENSG00000170571	EMB	GP70	embigin	protein-coding
1527	chr19	25325276	25325673	4.66	4.87	2.96	1.91	0.000292	0.021	peak1527	chr19	25325276	25325673	+	0	NA	Intergenic	ALR/Alpha|Satellite|centr	-1162027	NR_003603	100101266	Hs.149312	NR_003603	ENSG00000268442	HAVCR1P1	-	hepatitis A virus cellular receptor 1 pseudogene 1	pseudo
1528	chr15	20234249	20234547	3.87	4.08	2.22	1.86	0.000292	0.021	peak1528	chr15	20234249	20234547	+	0	NA	Intergenic	AluSz6|SINE|Alu	-48346	NR_038836	646096	Hs.448789	NR_038836	ENSG00000259156	CHEK2P2	-	checkpoint kinase 2 pseudogene 2	pseudo
1529	chr5	49462622	49463022	4.47	4.68	2.75	1.93	0.000292	0.021	peak1529	chr5	49462622	49463022	+	0	NA	Intergenic	ALR/Alpha|Satellite|centr	978578	NM_198449	133418	Hs.561411	NM_198449	ENSG00000170571	EMB	GP70	embigin	protein-coding
1530	chr1	34566248	34566890	5.07	5.25	3.85	1.41	0.000293	0.021	peak1530	chr1	34566248	34566890	+	0	NA	Intergenic	L1HS|LINE|L1	103125	NR_030278	693137		NR_030278	ENSG00000207941	MIR552	MIRN552|hsa-mir-552	microRNA 552	ncRNA
1531	chr14	19771540	19772962	5.95	6.16	4.26	1.9	0.000293	0.021	peak1531	chr14	19771540	19772962	+	0	NA	Intergenic	L1MA9|LINE|L1	-8072	NM_001005500	441670	Hs.553829	NM_001005500	ENSG00000176299	OR4M1	OR14-7	olfactory receptor family 4 subfamily M member 1	protein-coding
1532	chr22	13760370	13760901	4.43	4.68	1.9	2.79	0.000293	0.021	peak1532	chr22	13760370	13760901	+	0	NA	Intergenic	ALR/Alpha|Satellite|centr	-1767524	NM_001005239	81061	Hs.554706	NM_001005239	ENSG00000130538	OR11H1	OR11H12|OR22-1	olfactory receptor family 11 subfamily H member 1	protein-coding
[truncated: 4,542 more rows]
