# Supplementary material for: Multi-omic analysis of chronic myelomonocytic leukemia monocytes reveals metabolic and immune dysregulation leading to altered macrophage polarization
Source: Leukemia. 2025 Jan 15;39(3):770–4. doi: 10.1038/s41375-024-02511-4 (PMC11879862; doi:10.1038/s41375-024-02511-4)
Supplement: Supplementary file 3 — Supplementary Table 3 [file 41375_2024_2511_MOESM3_ESM.csv]

	Chr	Start	End	Conc	Conc_Leukaemia	Conc_Control	Fold	p.value	FDR	PeakID	Chr	Start	End	Strand	FDR	Focus.Ratio.Region.Size	Annotation	Detailed.Annotation	Distance.to.TSS	Nearest.PromoterID	Entrez.ID	Nearest.Unigene	Nearest.Refseq	Nearest.Ensembl	Gene.Name	Gene.Alias	Gene.Description	Gene.Type
1	chr3	13185227	13196510	8.09	8.65	5.75	2.9	3.73e-19	1.65e-14	peak1	chr3	13185227	13196510	+	0	NA	Intergenic	Intergenic	-117751	NM_001134382	9922	Hs.475506	NM_014869	ENSG00000144711	IQSEC1	ARF-GEP100|ARFGEP100|BRAG2|GEP100	IQ motif and Sec7 domain 1	protein-coding
2	chr15	74722135	74731218	7.94	8.57	4.35	4.22	1.78e-16	3.12e-12	peak2	chr15	74722135	74731218	+	0	NA	Intergenic	CpG	-1066	NM_000499	1543	Hs.72912	NM_000499	ENSG00000140465	CYP1A1	AHH|AHRR|CP11|CYP1|CYPIA1|P1-450|P450-C|P450DX	cytochrome P450 family 1 subfamily A member 1	protein-coding
3	chr12	6197704	6201725	6.71	7.27	4.46	2.8	2.12e-16	3.12e-12	peak3	chr12	6197704	6201725	+	0	NA	promoter-TSS (NM_001769)	promoter-TSS (NM_001769)	7	NM_001330312	928	Hs.114286	NM_001769	ENSG00000010278	CD9	BTCC-1|DRAP-27|MIC3|MRP-1|TSPAN-29|TSPAN29	CD9 molecule	protein-coding
4	chr6	73693063	73698503	8.12	8.71	5.42	3.29	2.54e-14	2.81e-10	peak4	chr6	73693063	73698503	+	0	NA	promoter-TSS (NM_001159587)	promoter-TSS (NM_001159587)	-302	NM_001159587	135228	Hs.399891	NM_133493	ENSG00000156535	CD109	CPAMD7|p180|r150	CD109 molecule	protein-coding
5	chr3	157079554	157084537	6.18	6.84	0.75	6.1	5.32e-14	4.71e-10	peak5	chr3	157079554	157084537	+	0	NA	non-coding (NR_135546, exon 1 of 3)	non-coding (NR_135546, exon 1 of 3)	204	NR_135546	105374177	Hs.634263	NR_135546	ENSG00000241544	LINC02029	-	long intergenic non-protein coding RNA 2029	ncRNA
6	chr2	148964639	148967993	6.3	6.91	3.32	3.59	7.85e-14	5.78e-10	peak6	chr2	148964639	148967993	+	0	NA	intron (NR_111932, intron 4 of 19).2	intron (NR_111932, intron 4 of 19).2	18486	NR_111932	3800	Hs.435557	NM_004522	ENSG00000168280	KIF5C	CDCBM2|KINN|NKHC|NKHC-2|NKHC2	kinesin family member 5C	protein-coding
7	chr14	85529177	85535066	6.79	7.44	2.5	4.94	1.24e-13	7.82e-10	peak7	chr14	85529177	85535066	+	0	NA	intron (NM_001346145, intron 1 of 1)	CpG	729	NM_001346145	23768	Hs.533710	NM_013231	ENSG00000185070	FLRT2	-	fibronectin leucine rich transmembrane protein 2	protein-coding
8	chr7	117789457	117794678	7.87	8.5	4.53	3.97	1.42e-13	7.82e-10	peak8	chr7	117789457	117794678	+	0	NA	exon (NM_033427, exon 4 of 23)	exon (NM_033427, exon 4 of 23)	81440	NM_033427	83992	Hs.592285	NM_033427	ENSG00000077063	CTTNBP2	C7orf8|CORTBP2|Orf4	cortactin binding protein 2	protein-coding
9	chr17	77399809	77409365	8.19	8.65	6.77	1.88	2.74e-13	1.34e-09	peak9	chr17	77399809	77409365	+	0	NA	promoter-TSS (NM_001293696)	promoter-TSS (NM_001293696)	-482	NM_001293696	10801	Hs.440932	NM_006640	ENSG00000184640	SEPT9	AF17q25|MSF|MSF1|NAPB|PNUTL4|SINT1|SeptD1	septin 9	protein-coding
10	chr14	76995461	77006769	8.23	8.79	5.97	2.83	2.91e-12	1.29e-08	peak10	chr14	76995461	77006769	+	0	NA	Intergenic	Intergenic	27584	NM_024496	64207	Hs.179260	NM_024496	ENSG00000119669	IRF2BPL	C14orf4|EAP1	interferon regulatory factor 2 binding protein like	protein-coding
11	chr16	54928443	54931709	7.07	7.57	5.42	2.15	3.57e-12	1.33e-08	peak11	chr16	54928443	54931709	+	0	NA	promoter-TSS (NR_110453)	promoter-TSS (NR_110453)	-887	NR_034105	643911	Hs.237396	NM_001308963		CRNDE	CRNDEP|LINC00180|NCRNA00180|PNAS-108|lincIRX5	colorectal neoplasia differentially expressed	protein-coding
12	chr19	939321	950043	7.94	8.49	5.74	2.76	3.64e-12	1.33e-08	peak12	chr19	939321	950043	+	0	NA	intron (NM_005224, intron 3 of 8)	AluJo|SINE|Alu	18645	NM_005224	1820	Hs.501296	NM_005224	ENSG00000116017	ARID3A	BRIGHT|DRIL1|DRIL3|E2FBP1	AT-rich interaction domain 3A	protein-coding
13	chr10	132318938	132324200	6.55	7.16	3.55	3.62	3.9e-12	1.33e-08	peak13	chr10	132318938	132324200	+	0	NA	intron (NM_001318878, intron 1 of 11)	AluSx1|SINE|Alu	10306	NM_001318880	282974	Hs.469002	NM_173575	ENSG00000165752	STK32C	PKE|YANK3	serine/threonine kinase 32C	protein-coding
14	chr22	16720658	16724470	7.94	7.13	8.72	-1.59	6.79e-12	2.03e-08	peak14	chr22	16720658	16724470	+	0	NA	Intergenic	Intergenic	25874	NR_134584	101929350	Hs.561087	NR_134584	ENSG00000235343	LINC01665	-	long intergenic non-protein coding RNA 1665	ncRNA
15	chr17	80866240	80873772	7.31	7.93	4.09	3.84	6.9e-12	2.03e-08	peak15	chr17	80866240	80873772	+	0	NA	intron (NM_001163034, intron 13 of 29)	intron (NM_001163034, intron 13 of 29)	-64374	NR_110852	101928855	Hs.670692	NR_110852	ENSG00000262833	LOC101928855	-	uncharacterized LOC101928855	ncRNA
16	chr6	36690595	36693799	6.78	7.36	4.3	3.05	1.38e-11	3.82e-08	peak16	chr6	36690595	36693799	+	0	NA	Intergenic	Intergenic	-5654	NM_001257357	401258	Hs.485258	NM_207498	ENSG00000255587	RAB44	RASD3|RASL13|dJ431A14.3	RAB44, member RAS oncogene family	protein-coding
17	chr2_GL582966v2_alt	36691	39588	5.83	6.49	0.21	6.28	2.77e-11	7.21e-08	peak17	chr2_GL582966v2_alt	36691	39588	+	0	NA	intron (NR_111932, intron 4 of 19)	intron (NR_111932, intron 4 of 19)	24379	NR_111932	3800	Hs.435557	NM_004522	ENSG00000168280	KIF5C	CDCBM2|KINN|NKHC|NKHC-2|NKHC2	kinesin family member 5C	protein-coding
18	chr17	82328852	82336273	8.9	9.47	6.53	2.94	4.06e-11	9.96e-08	peak18	chr17	82328852	82336273	+	0	NA	intron (NM_003004, intron 1 of 4)	intron (NM_003004, intron 1 of 4)	1483	NM_003004	6398	Hs.558009	NM_003004	ENSG00000141574	SECTM1	K12	secreted and transmembrane 1	protein-coding
19	chr10	79262143	79302468	11.92	12.36	10.64	1.72	5.84e-11	1.32e-07	peak19	chr10	79262143	79302468	+	0	NA	intron (NM_020338, intron 8 of 24)	intron (NM_020338, intron 8 of 24)	-65159	NM_005729	10105	Hs.381072	NM_005729	ENSG00000108179	PPIF	CYP3|CyP-M|Cyp-D|CypD	peptidylprolyl isomerase F	protein-coding
20	chr21	38348973	38353875	7.94	8.49	5.74	2.75	5.98e-11	1.32e-07	peak20	chr21	38348973	38353875	+	0	NA	Intergenic	Intergenic	-5348	NR_110545	102724678	Hs.635675	NR_110545		LINC01423	-	long intergenic non-protein coding RNA 1423	ncRNA
21	chr2	38108959	38117929	8.67	9.25	6.22	3.03	7.44e-11	1.57e-07	peak21	chr2	38108959	38117929	+	0	NA	Intergenic	MIR3|SINE|MIR	-17661	NR_027252	285154	Hs.353894	NM_173652	ENSG00000232973	CYP1B1-AS1	C2orf58	CYP1B1 antisense RNA 1	ncRNA
22	chr8	53944197	53946932	5.93	6.59	1.03	5.56	8.92e-11	1.79e-07	peak22	chr8	53944197	53946932	+	0	NA	intron (NM_170587, intron 3 of 5)	L1MB7|LINE|L1	64692	NM_003702	8601	Hs.368733	NM_003702	ENSG00000147509	RGS20	RGSZ1|ZGAP1|g(z)GAP|gz-GAP	regulator of G protein signaling 20	protein-coding
23	chr8	101106761	101113207	8.04	8.55	6.31	2.24	9.77e-11	1.88e-07	peak23	chr8	101106761	101113207	+	0	NA	Intergenic	Intergenic	57930	NR_033962	441374	Hs.652045	NR_033962	ENSG00000248599	FLJ42969	-	uncharacterized LOC441374	ncRNA
24	chr2	233162576	233169459	8.4	8.89	6.79	2.1	1.31e-10	2.38e-07	peak24	chr2	233162576	233169459	+	0	NA	intron (NM_001017915, intron 13 of 26)	intron (NM_001017915, intron 13 of 26)	-85554	NM_001190266	55054	Hs.529322	NM_017974	ENSG00000085978	ATG16L1	APG16L|ATG16A|ATG16L|IBD10|WDR30	autophagy related 16 like 1	protein-coding
25	chr3	52493658	52502551	8.61	9.09	7.1	1.99	1.36e-10	2.38e-07	peak25	chr3	52493658	52502551	+	0	NA	intron (NM_015136, intron 1 of 68)	intron (NM_015136, intron 1 of 68)	2764	NM_015136	23166	Hs.301989	NM_015136	ENSG00000010327	STAB1	CLEVER-1|FEEL-1|FELE-1|FEX1|SCARH2|STAB-1	stabilin 1	protein-coding
26	chr6_GL000253v2_alt	2507681	2509419	5.96	4.83	6.89	-2.06	1.4e-10	2.38e-07	peak26	chr6_GL000253v2_alt	2507681	2509419	+	0	NA	promoter-TSS (NM_001289160).5	promoter-TSS (NM_001289160).5	-88	NM_001289160	4277	Hs.731446	NM_005931	ENSG00000204516	MICB	PERB11.2	MHC class I polypeptide-related sequence B	protein-coding
27	chr21	38216998	38226014	7.81	8.39	5.32	3.07	1.51e-10	2.48e-07	peak27	chr21	38216998	38226014	+	0	NA	Intergenic	Intergenic	-8409	NM_001276439	3772	Hs.411299	NM_002243	ENSG00000157551	KCNJ15	IRKK|KIR1.3|KIR4.2	potassium voltage-gated channel subfamily J member 15	protein-coding
28	chr2	38271842	38275561	5.99	6.63	2.21	4.42	2e-10	3.15e-07	peak28	chr2	38271842	38275561	+	0	NA	Intergenic	Intergenic	102829	NM_001330460	64225	Hs.594950	NM_022374	ENSG00000119787	ATL2	ARL3IP2|ARL6IP2|aip-2|atlastin2	atlastin GTPase 2	protein-coding
29	chr6	2007547	2009034	3.96	-0.06	5.32	-5.39	2.1e-10	3.2e-07	peak29	chr6	2007547	2009034	+	0	NA	intron (NM_001500, intron 4 of 10)	intron (NM_001500, intron 4 of 10)	167701	NM_001253846	2762	Hs.144496	NM_001500	ENSG00000112699	GMDS	GMD|SDR3E1	GDP-mannose 4,6-dehydratase	protein-coding
30	chr8	28397165	28403098	8.18	8.68	6.52	2.16	2.43e-10	3.59e-07	peak30	chr8	28397165	28403098	+	0	NA	Intergenic	Intergenic	-13671	NM_018660	55893	Hs.435535	NM_018660	ENSG00000186918	ZNF395	HDBP-2|HDBP2|HDRF-2|PBF|PRF-1|PRF1|Si-1-8-14	zinc finger protein 395	protein-coding
31	chr3	156642272	156646414	7.21	7.77	4.99	2.77	2.64e-10	3.77e-07	peak31	chr3	156642272	156646414	+	0	NA	Intergenic	Intergenic	-30073	NM_015508	25976	Hs.744050	NM_015508	ENSG00000163659	TIPARP	ARTD14|PARP7|pART14	TCDD inducible poly(ADP-ribose) polymerase	protein-coding
32	chr11	121572042	121579608	7.74	8.33	5.16	3.16	2.88e-10	3.98e-07	peak32	chr11	121572042	121579608	+	0	NA	intron (NM_003105, intron 24 of 47)	intron (NM_003105, intron 24 of 47)	123622	NM_003105	6653	Hs.368592	NM_003105	ENSG00000137642	SORL1	C11orf32|LR11|LRP9|SORLA|SorLA-1|gp250	sortilin related receptor 1	protein-coding
33	chr9	91842573	91845658	5.45	6.09	1.3	4.79	3.45e-10	4.49e-07	peak33	chr9	91842573	91845658	+	0	NA	intron (NM_001318204, intron 1 of 7)	intron (NM_001318204, intron 1 of 7)	106047	NM_004560	4920	Hs.98255	NM_004560	ENSG00000169071	ROR2	BDB|BDB1|NTRKR2	receptor tyrosine kinase like orphan receptor 2	protein-coding
34	chr14	91235735	91256145	9.96	10.47	8.17	2.3	3.45e-10	4.49e-07	peak34	chr14	91235735	91256145	+	0	NA	intron (NM_001348437, intron 1 of 2)	AluSq2|SINE|Alu	-1432	NM_001177676	8111	Hs.8882	NM_003485	ENSG00000119714	GPR68	AI2A6|GPR12A|OGR1	G protein-coupled receptor 68	protein-coding
35	chr17	82399273	82402879	6.01	6.65	2.26	4.39	3.63e-10	4.5e-07	peak35	chr17	82399273	82402879	+	0	NA	intron (NM_175902, intron 7 of 9)	intron (NM_175902, intron 7 of 9)	-17278	NM_001330542	284004	Hs.744207	NM_173620	ENSG00000169660	HEXDC	-	hexosaminidase D	protein-coding
36	chr11	64243983	64247880	8.09	8.56	6.62	1.94	3.67e-10	4.5e-07	peak36	chr11	64243983	64247880	+	0	NA	promoter-TSS (NR_135087)	promoter-TSS (NR_135087)	65	NR_135087	105369340	Hs.697228	NR_135086	ENSG00000256940	LOC105369340	-	uncharacterized LOC105369340	ncRNA
37	chr5	318523	323258	6.09	6.7	3.06	3.64	4.07e-10	4.87e-07	peak37	chr5	318523	323258	+	0	NA	intron (NM_001242412, intron 1 of 10)	CpG	16714	NM_001242412	57491	Hs.50823	NM_020731	ENSG00000063438	AHRR	AHH|AHHR|bHLHe77	aryl-hydrocarbon receptor repressor	protein-coding
38	chr20	23222198	23229513	7.95	8.53	5.48	3.05	4.35e-10	4.97e-07	peak38	chr20	23222198	23229513	+	0	NA	Intergenic	Intergenic	-93219	NR_034149	200261	Hs.352228	NM_182535	ENSG00000233746	LINC00656	-	long intergenic non-protein coding RNA 656	ncRNA
39	chr8	142697304	142703008	7.68	8.28	4.91	3.37	4.38e-10	4.97e-07	peak39	chr8	142697304	142703008	+	0	NA	promoter-TSS (NM_017527)	promoter-TSS (NM_017527)	45	NM_001160355	54742	Hs.69517	NM_017527	ENSG00000160886	LY6K	CT97|HSJ001348|URLC10|ly-6K	lymphocyte antigen 6 family member K	protein-coding
40	chr11	47506184	47519795	9.58	8.88	10.3	-1.42	4.8e-10	5.21e-07	peak40	chr11	47506184	47519795	+	0	NA	intron (NM_001330272, intron 1 of 15)	Charlie24|DNA|hAT-Charlie	10999	NM_001172639	10658	Hs.595333	NM_006560	ENSG00000149187	CELF1	BRUNOL2|CUG-BP|CUGBP|CUGBP1|EDEN-BP|NAB50|NAPOR|hNab50	CUGBP Elav-like family member 1	protein-coding
41	chr11	17382155	17384825	5.31	5.98	0.21	5.77	4.83e-10	5.21e-07	peak41	chr11	17382155	17384825	+	0	NA	Intergenic	MLT1A0|LTR|ERVL-MaLR	5169	NM_000525	3767	Hs.248141	NM_000525	ENSG00000187486	KCNJ11	BIR|HHF2|IKATP|KIR6.2|MODY13|PHHI|TNDM3	potassium voltage-gated channel subfamily J member 11	protein-coding
42	chr3	156700210	156707488	7.02	7.49	5.52	1.97	5.42e-10	5.7e-07	peak42	chr3	156700210	156707488	+	0	NA	intron (NM_001184717, intron 5 of 5)	AluYm1|SINE|Alu	27185	NM_001184718	25976	Hs.744050	NM_015508	ENSG00000163659	TIPARP	ARTD14|PARP7|pART14	TCDD inducible poly(ADP-ribose) polymerase	protein-coding
43	chr8	116055390	116059918	7.7	8.27	5.37	2.9	7.1e-10	7.3e-07	peak43	chr8	116055390	116059918	+	0	NA	intron (NR_046215, intron 7 of 13)	MLT1D|LTR|ERVL-MaLR	267405	NR_046215	100859921	Hs.552281	NR_046215	ENSG00000249917	LINC00536	-	long intergenic non-protein coding RNA 536	ncRNA
44	chr2	10395538	10403629	8.33	8.8	6.85	1.94	8.63e-10	8.67e-07	peak44	chr2	10395538	10403629	+	0	NA	intron (NM_002149, intron 2 of 4)	(CACCAC)n|Simple_repeat|Simple_repeat	30819	NM_001258359	3241	Hs.580427	NM_002149	ENSG00000115756	HPCAL1	BDR1|HLP2|VILIP-3	hippocalcin like 1	protein-coding
45	chr14	73738289	73749067	9.17	9.67	7.49	2.18	8.99e-10	8.83e-07	peak45	chr14	73738289	73749067	+	0	NA	intron (NM_001043318, intron 1 of 11)	intron (NM_001043318, intron 1 of 11)	-15069	NR_039727	100616158		NR_039727	ENSG00000264741	MIR4505	mir-4505	microRNA 4505	ncRNA
46	chr9	136614520	136623846	9.13	9.64	7.39	2.24	1.01e-09	9.71e-07	peak46	chr9	136614520	136623846	+	0	NA	Intergenic	Intergenic	-2002	NR_135288	401561	Hs.609301	NR_135288	ENSG00000279141	LINC01451	HCCAT4	long intergenic non-protein coding RNA 1451	ncRNA
47	chr2	28375057	28380574	6.95	7.52	4.53	2.99	1.13e-09	1.04e-06	peak47	chr2	28375057	28380574	+	0	NA	Intergenic	Intergenic	-15097	NM_005253	2355	Hs.220971	NM_005253	ENSG00000075426	FOSL2	FRA2	FOS like 2, AP-1 transcription factor subunit	protein-coding
48	chr2	159123372	159126097	6.07	6.59	4.15	2.44	1.13e-09	1.04e-06	peak48	chr2	159123372	159126097	+	0	NA	intron (NM_001350063, intron 4 of 24)	intron (NM_001350063, intron 4 of 24)	-62101	NR_106948	102465535		NR_106948	ENSG00000275141	MIR6888	hsa-mir-6888	microRNA 6888	ncRNA
49	chr16	3045401	3054207	7.15	7.56	5.96	1.61	1.36e-09	1.23e-06	peak49	chr16	3045401	3054207	+	0	NA	intron (NM_022468, intron 2 of 9)	intron (NM_022468, intron 2 of 9)	3123	NM_022468	64386	Hs.654979	NM_004142	ENSG00000008516	MMP25	MMP-25|MMP20|MMP20A|MMPL1|MT-MMP 6|MT-MMP6|MT6-MMP|MT6MMP|MTMMP6	matrix metallopeptidase 25	protein-coding
50	chr17	80873990	80878315	5.64	6.31	0.21	6.1	1.5e-09	1.32e-06	peak50	chr17	80873990	80878315	+	0	NA	intron (NM_001163034, intron 13 of 29)	CpG	-70520	NR_110852	101928855	Hs.670692	NR_110852	ENSG00000262833	LOC101928855	-	uncharacterized LOC101928855	ncRNA
51	chr7	77347182	77354218	7.62	8.2	5.06	3.15	1.68e-09	1.46e-06	peak51	chr7	77347182	77354218	+	0	NA	intron (NR_146938, intron 18 of 29)	AluSx1|SINE|Alu	-64498	NR_110073	101927243	Hs.547753	NR_110073		LOC101927243	-	uncharacterized LOC101927243	ncRNA
52	chr20	38302509	38308465	7.21	7.72	5.41	2.31	1.86e-09	1.58e-06	peak52	chr20	38302509	38308465	+	0	NA	intron (NM_001725, intron 1 of 14)	intron (NM_001725, intron 1 of 14)	1337	NM_001725	671	Hs.529019	NM_001725	ENSG00000101425	BPI	BPIFD1|rBPI	bactericidal permeability increasing protein	protein-coding
53	chr2	101621210	101628502	8.04	7.24	8.82	-1.58	1.96e-09	1.63e-06	peak53	chr2	101621210	101628502	+	0	NA	Intergenic	Intergenic	-72847	NM_004834	9448	Hs.701013	NM_004834	ENSG00000071054	MAP4K4	FLH21957|HEL-S-31|HGK|MEKKK4|NIK	mitogen-activated protein kinase kinase kinase kinase 4	protein-coding
54	chr15	66379490	66383040	7.22	6.29	8.06	-1.77	2.58e-09	2.11e-06	peak54	chr15	66379490	66383040	+	0	NA	Intergenic	AluSx1|SINE|Alu	-5608	NM_002755	5604	Hs.145442	NM_002755	ENSG00000169032	MAP2K1	CFC3|MAPKK1|MEK1|MKK1|PRKMK1	mitogen-activated protein kinase kinase 1	protein-coding
55	chr2	205291872	205295723	4.61	0.79	5.96	-5.17	2.69e-09	2.16e-06	peak55	chr2	205291872	205295723	+	0	NA	intron (NM_057177, intron 16 of 21)	intron (NM_057177, intron 16 of 21)	-388703	NM_201266	8828	Hs.471200	NM_003872	ENSG00000118257	NRP2	NP2|NPN2|PRO2714|VEGF165R2	neuropilin 2	protein-coding
56	chr20	40680309	40691027	9.34	9.77	8.04	1.73	2.88e-09	2.27e-06	peak56	chr20	40680309	40691027	+	0	NA	TTS (NM_005461)	TTS (NM_005461)	3572	NM_005461	9935	Hs.169487	NM_005461	ENSG00000204103	MAFB	DURS3|KRML|MCTO	MAF bZIP transcription factor B	protein-coding
57	chr1	206455422	206458938	6	6.54	3.94	2.6	3.52e-09	2.73e-06	peak57	chr1	206455422	206458938	+	0	NA	intron (NM_001170637, intron 20 of 21)	intron (NM_001170637, intron 20 of 21)	-13063	NM_001193321	9641	Hs.321045	NM_014002	ENSG00000263528	IKBKE	IKK-E|IKK-i|IKKE|IKKI	inhibitor of nuclear factor kappa B kinase subunit epsilon	protein-coding
58	chr6	26259602	26262688	6.91	5.86	7.81	-1.95	3.78e-09	2.88e-06	peak58	chr6	26259602	26262688	+	0	NA	Intergenic	Intergenic	9494	NM_003524	8345	Hs.247815	NM_003524	ENSG00000275713	HIST1H2BH	H2B/j|H2BFJ	histone cluster 1 H2B family member h	protein-coding
59	chr15	68350333	68355330	7.24	7.81	4.87	2.94	4.23e-09	3.17e-06	peak59	chr15	68350333	68355330	+	0	NA	intron (NM_001004439, intron 7 of 29)	intron (NM_001004439, intron 7 of 29)	75028	NM_015322	10116	Hs.362733	NM_015322	ENSG00000169018	FEM1B	F1A-ALPHA|F1AA|FEM1-beta	fem-1 homolog B	protein-coding
60	chr19	31255069	31258889	5.89	4.76	6.82	-2.06	4.44e-09	3.27e-06	peak60	chr19	31255069	31258889	+	0	NA	intron (NR_138036, intron 1 of 4)	intron (NR_138036, intron 1 of 4)	89469	NR_147209	107985312	Hs.211053	NR_147209	ENSG00000267777	LINC01791	-	long intergenic non-protein coding RNA 1791	ncRNA
61	chr9	136947749	136950909	6.18	6.74	3.88	2.86	4.93e-09	3.57e-06	peak61	chr9	136947749	136950909	+	0	NA	Intergenic	Intergenic	-2987	NM_178536	286256	Hs.440519	NM_178536	ENSG00000184925	LCN12	-	lipocalin 12	protein-coding
62	chr17	81733496	81738953	7.21	7.76	5.15	2.6	5.43e-09	3.87e-06	peak62	chr17	81733496	81738953	+	0	NA	Intergenic	Intergenic	23988	NM_001270953	1468	Hs.548187	NM_012140	ENSG00000183048	SLC25A10	DIC	solute carrier family 25 member 10	protein-coding
63	chr12	8451576	8458361	8.87	8.03	9.67	-1.64	6.63e-09	4.66e-06	peak63	chr12	8451576	8458361	+	0	NA	Intergenic	LTR56|LTR|ERV1	-1027	NM_001317999	93978	Hs.591147	NM_001007033	ENSG00000205846	CLEC6A	CLEC4N|CLECSF10|dectin-2	C-type lectin domain containing 6A	protein-coding
64	chr4	82863526	82867382	7.76	6.96	8.53	-1.57	6.77e-09	4.68e-06	peak64	chr4	82863526	82867382	+	0	NA	intron (NM_001077207, intron 10 of 26)	L1MB2|LINE|L1	25826	NM_001318119	22872	Hs.370024	NM_014933	ENSG00000138674	SEC31A	ABP125|ABP130|HSPC275|HSPC334|SEC31L1	SEC31 homolog A, COPII coat complex component	protein-coding
65	chr1	156110328	156116930	8.56	9	7.24	1.76	7.37e-09	5.01e-06	peak65	chr1	156110328	156116930	+	0	NA	intron (NM_001282625, intron 3 of 12)	intron (NM_001282625, intron 3 of 12)	-1041	NM_170707	4000	Hs.594444	NM_005572	ENSG00000160789	LMNA	CDCD1|CDDC|CMD1A|CMT2B1|EMD2|FPL|FPLD|FPLD2|HGPS|IDC|LDP1|LFP|LGMD1B|LMN1|LMNC|LMNL1|MADA|PRO1	lamin A/C	protein-coding
66	chr4	3552571	3559023	6.34	6.83	4.78	2.05	8.94e-09	5.99e-06	peak66	chr4	3552571	3559023	+	0	NA	Intergenic	Intergenic	-21072	NR_040045	285492	Hs.145563	NM_173661		LINC00955	-	long intergenic non-protein coding RNA 955	ncRNA
67	chr6	11597809	11599471	4.5	2.08	5.73	-3.65	1.04e-08	6.73e-06	peak67	chr6	11597809	11599471	+	0	NA	Intergenic	MER31B|LTR|ERV1	60413	NM_001100829	100113407	Hs.146317	NM_001100829	ENSG00000205269	TMEM170B	-	transmembrane protein 170B	protein-coding
68	chr3	123189571	123191314	4.45	2.12	5.67	-3.55	1.04e-08	6.73e-06	peak68	chr3	123189571	123191314	+	0	NA	Intergenic	AluSg|SINE|Alu	-11485	NM_012430	26984	Hs.477361	NM_012430	ENSG00000121542	SEC22A	SEC22L2	SEC22 homolog A, vesicle trafficking protein	protein-coding
69	chr14	91216954	91221206	5.33	5.99	0.21	5.78	1.06e-08	6.73e-06	peak69	chr14	91216954	91221206	+	0	NA	intron (NM_001102366, intron 15 of 15)	AluSx1|SINE|Alu	25428	NM_001177676	8111	Hs.8882	NM_003485	ENSG00000119714	GPR68	AI2A6|GPR12A|OGR1	G protein-coupled receptor 68	protein-coding
70	chr11	121587307	121591555	7.86	8.39	5.94	2.45	1.07e-08	6.73e-06	peak70	chr11	121587307	121591555	+	0	NA	intron (NM_003105, intron 29 of 47)	intron (NM_003105, intron 29 of 47)	137228	NM_003105	6653	Hs.368592	NM_003105	ENSG00000137642	SORL1	C11orf32|LR11|LRP9|SORLA|SorLA-1|gp250	sortilin related receptor 1	protein-coding
71	chr19	2285045	2292113	8.71	9.23	6.82	2.41	1.08e-08	6.73e-06	peak71	chr19	2285045	2292113	+	0	NA	Intergenic	Intergenic	-6397	NM_198532	374872	Hs.511803	NM_198532	ENSG00000188305	PEAK3	C19orf35	PEAK family member 3	protein-coding
72	chr20	25307113	25330845	9.96	10.42	8.53	1.9	1.13e-08	6.95e-06	peak72	chr20	25307113	25330845	+	0	NA	intron (NM_001042472, intron 4 of 12)	intron (NM_001042472, intron 4 of 12)	70909	NM_002862	5834	Hs.368157	NM_002862	ENSG00000100994	PYGB	GPBB	glycogen phosphorylase B	protein-coding
73	chr9	41768832	41775195	6.64	7.06	5.43	1.63	1.19e-08	7.18e-06	peak73	chr9	41768832	41775195	+	0	NA	Intergenic	MLT1J|LTR|ERVL-MaLR	-73012	NR_135136	105376064	Hs.571622	NR_135136	ENSG00000275239	LOC105376064	-	uncharacterized LOC105376064	ncRNA
74	chr1	206947945	206954341	6.96	7.62	1.7	5.92	1.2e-08	7.18e-06	peak74	chr1	206947945	206954341	+	0	NA	Intergenic	MIR3|SINE|MIR	-4677	NM_002644	5284	Hs.497589	NM_002644	ENSG00000162896	PIGR	-	polymeric immunoglobulin receptor	protein-coding
75	chr5	179967260	179974650	8.13	8.5	7.16	1.34	1.27e-08	7.42e-06	peak75	chr5	179967260	179974650	+	0	NA	intron (NM_001280801, intron 5 of 7)	intron (NM_001280801, intron 5 of 7)	44442	NR_029885	442908		NR_029885	ENSG00000198995	MIR340	MIRN340|hsa-mir-340|mir-340	microRNA 340	ncRNA
76	chr6	73720634	73726200	7.56	8.1	5.48	2.63	1.28e-08	7.42e-06	peak76	chr6	73720634	73726200	+	0	NA	intron (NM_001159588, intron 3 of 31)	intron (NM_001159588, intron 3 of 31)	-27286	NR_110889	101928489	Hs.660059	NR_110889	ENSG00000231652	LOC101928489	-	uncharacterized LOC101928489	ncRNA
77	chr12	106268272	106274845	6.7	5.68	7.59	-1.91	1.4e-08	7.91e-06	peak77	chr12	106268272	106274845	+	0	NA	Intergenic	Intergenic	-23623	NM_006825	10970	Hs.74368	NM_006825	ENSG00000136026	CKAP4	CLIMP-63|ERGIC-63|p63	cytoskeleton associated protein 4	protein-coding
78	chr19	3175891	3183247	9.02	9.52	7.32	2.2	1.41e-08	7.91e-06	peak78	chr19	3175891	3183247	+	0	NA	exon (NM_003775, exon 1 of 1)	exon (NM_003775, exon 1 of 1)	831	NM_003775	8698	Hs.662006	NM_003775	ENSG00000125910	S1PR4	EDG6|LPC1|S1P4|SLP4	sphingosine-1-phosphate receptor 4	protein-coding
79	chr3	108097534	108104165	6.56	7.05	4.94	2.11	1.41e-08	7.91e-06	peak79	chr3	108097534	108104165	+	0	NA	Intergenic	Intergenic	-9761	NM_001777	961	Hs.446414	NM_001777	ENSG00000196776	CD47	IAP|MER6|OA3	CD47 molecule	protein-coding
80	chr12	6063507	6068054	5.32	5.9	2.66	3.25	1.55e-08	8.55e-06	peak80	chr12	6063507	6068054	+	0	NA	intron (NM_000552, intron 10 of 51)	intron (NM_000552, intron 10 of 51)	-25597	NR_145989	109729112		NR_145989		SNORA120	-	small nucleolar RNA, H/ACA box 120	snoRNA
81	chr6	158086104	158087864	5.94	4.15	7.07	-2.92	1.66e-08	9.07e-06	peak81	chr6	158086104	158087864	+	0	NA	exon (NM_003898, exon 23 of 27)	exon (NM_003898, exon 23 of 27)	69936	NM_001178088	8871	Hs.434494	NM_003898	ENSG00000078269	SYNJ2	INPP5H	synaptojanin 2	protein-coding
82	chr17	80846737	80850352	5.18	5.75	2.8	2.94	1.83e-08	9.88e-06	peak82	chr17	80846737	80850352	+	0	NA	intron (NM_020761, intron 11 of 33)	intron (NM_020761, intron 11 of 33)	-42912	NR_110852	101928855	Hs.670692	NR_110852	ENSG00000262833	LOC101928855	-	uncharacterized LOC101928855	ncRNA
83	chr1	186816799	186821159	6.92	7.46	4.93	2.53	1.94e-08	1.03e-05	peak83	chr1	186816799	186821159	+	0	NA	Intergenic	Intergenic	-9921	NM_024420	5321	Hs.497200	NM_024420	ENSG00000116711	PLA2G4A	PLA2G4|cPLA2|cPLA2-alpha	phospholipase A2 group IVA	protein-coding
84	chr2	38072745	38089535	10.02	10.5	8.48	2.03	2e-08	1.05e-05	peak84	chr2	38072745	38089535	+	0	NA	Intergenic	LTR7|LTR|ERV1	-4959	NM_000104	1545	Hs.154654	NM_000104	ENSG00000138061	CYP1B1	ASGD6|CP1B|CYPIB1|GLC3A|P4501B1	cytochrome P450 family 1 subfamily B member 1	protein-coding
85	chr12	4470180	4473928	5.7	4.11	6.78	-2.67	2.05e-08	1.06e-05	peak85	chr12	4470180	4473928	+	0	NA	Intergenic	(AC)n|Simple_repeat|Simple_repeat	-26440	NM_020996	2251	Hs.166015	NM_020996	ENSG00000111241	FGF6	HBGF-6|HST2	fibroblast growth factor 6	protein-coding
86	chr7	143620144	143622486	6.51	7.06	4.43	2.62	2.41e-08	1.23e-05	peak86	chr7	143620144	143622486	+	0	NA	promoter-TSS (NM_173678)	promoter-TSS (NM_173678)	-134	NM_173678	285966	Hs.743565	NM_173678	ENSG00000170379	TCAF2	FAM115C|FAM139A|GATD9	TRPM8 channel associated factor 2	protein-coding
87	chr16	2915370	2917144	4.98	5.62	0.82	4.8	2.44e-08	1.23e-05	peak87	chr16	2915370	2917144	+	0	NA	intron (NM_020912, intron 2 of 8)	AluSz|SINE|Alu	4278	NM_001308068	84256	Hs.655321	NM_020912	ENSG00000059122	FLYWCH1	-	FLYWCH-type zinc finger 1	protein-coding
88	chr10	102532989	102535868	5.72	4.53	6.67	-2.14	2.45e-08	1.23e-05	peak88	chr10	102532989	102535868	+	0	NA	intron (NM_001178133, intron 2 of 10)	AluY|SINE|Alu	30466	NM_016169	51684	Hs.404089	NM_016169	ENSG00000107882	SUFU	JBTS32|PRO1280|SUFUH|SUFUXL	SUFU negative regulator of hedgehog signaling	protein-coding
89	chr18	62419263	62422735	6.97	7.53	4.8	2.73	2.48e-08	1.23e-05	peak89	chr18	62419263	62422735	+	0	NA	Intergenic	L3|LINE|CR1	95712	NM_001270951	8792	Hs.204044	NM_003839	ENSG00000141655	TNFRSF11A	CD265|FEO|LOH18CR1|ODFR|OFE|OPTB7|OSTS|PDB2|RANK|TRANCER	TNF receptor superfamily member 11a	protein-coding
90	chr7	28328368	28330119	4.09	1.18	5.38	-4.2	2.68e-08	1.3e-05	peak90	chr7	28328368	28330119	+	0	NA	intron (NM_182899, intron 1 of 9)	intron (NM_182899, intron 1 of 9)	29922	NM_182899	9586	Hs.437075	NM_004904	ENSG00000146592	CREB5	CRE-BPA|CREB-5	cAMP responsive element binding protein 5	protein-coding
91	chr3	157127568	157135079	6.95	7.44	5.37	2.07	2.68e-08	1.3e-05	peak91	chr3	157127568	157135079	+	0	NA	Intergenic	Intergenic	-8321	NR_034007	339894	Hs.478050	NR_034007	ENSG00000243629	LINC00880	-	long intergenic non-protein coding RNA 880	ncRNA
92	chr8	106269580	106272509	6.72	7.25	4.76	2.49	2.74e-08	1.31e-05	peak92	chr8	106269580	106272509	+	0	NA	intron (NM_001198533, intron 1 of 16)	intron (NM_001198533, intron 1 of 16)	866	NM_001198533	55074	Hs.127286	NM_018002	ENSG00000164830	OXR1	Nbla00307|TLDC3	oxidation resistance 1	protein-coding
93	chr11	73268833	73276240	7.67	8.21	5.63	2.58	2.81e-08	1.33e-05	peak93	chr11	73268833	73276240	+	0	NA	intron (NM_001277208, intron 1 of 1)	intron (NM_001277208, intron 1 of 1)	394	NM_001277208	5031	Hs.16362	NM_004154	ENSG00000171631	P2RY6	P2Y6	pyrimidinergic receptor P2Y6	protein-coding
94	chr9	111074326	111080166	8.69	8.01	9.39	-1.38	2.84e-08	1.33e-05	peak94	chr9	111074326	111080166	+	0	NA	Intergenic	Intergenic	-37987	NM_001351398	1902	Hs.126667	NM_001401	ENSG00000198121	LPAR1	EDG2|GPR26|Gpcr26|LPA1|Mrec1.3|VZG1|edg-2|rec.1.3|vzg-1	lysophosphatidic acid receptor 1	protein-coding
95	chr9	76568990	76581410	9.95	10.47	8.05	2.43	3.06e-08	1.42e-05	peak95	chr9	76568990	76581410	+	0	NA	Intergenic	AluSx1|SINE|Alu	74567	NM_001097636	2650	Hs.521568	NM_001490	ENSG00000187210	GCNT1	C2GNT|C2GNT-L|C2GNT1|G6NT|NACGT2|NAGCT2	glucosaminyl (N-acetyl) transferase 1, core 2	protein-coding
96	chr15	101317693	101323222	6.88	7.37	5.23	2.15	3.33e-08	1.53e-05	peak96	chr15	101317693	101323222	+	0	NA	intron (NM_138319, intron 17 of 20)	MER21C|LTR|ERVL	-11153	NR_045387	100507472	Hs.498494	NR_045387		LOC100507472	-	uncharacterized LOC100507472	ncRNA
97	chr10	78751262	78764363	8.53	9.06	6.59	2.47	3.46e-08	1.58e-05	peak97	chr10	78751262	78764363	+	0	NA	Intergenic	Intergenic	309636	NR_024429	283050	Hs.309176	NR_015429	ENSG00000224596	ZMIZ1-AS1	-	ZMIZ1 antisense RNA 1	ncRNA
98	chr20	4150985	4154935	5.79	6.43	2.1	4.32	3.62e-08	1.63e-05	peak98	chr20	4150985	4154935	+	0	NA	intron (NM_175839, intron 1 of 6)	MIR|SINE|MIR	4181	NM_175841	54498	Hs.433337	NM_175839	ENSG00000088826	SMOX	C20orf16|PAO|PAO-1|PAO1|PAOH|PAOH1|SMO	spermine oxidase	protein-coding
99	chr7	101172434	101173889	4.66	5.29	1.19	4.1	3.7e-08	1.65e-05	peak99	chr7	101172434	101173889	+	0	NA	intron (NM_198571, intron 3 of 3)	CpG	7115	NM_198571	375607	Hs.213044	NM_198571	ENSG00000167011	NAT16	C7orf52	N-acetyltransferase 16 (putative)	protein-coding
100	chr8	89724675	89731944	8.59	7.72	9.41	-1.69	3.79e-08	1.65e-05	peak100	chr8	89724675	89731944	+	0	NA	intron (NR_125822, intron 1 of 4)	MER90a|LTR|ERV1	29402	NR_125822	101929709	Hs.651324	NR_125822	ENSG00000251136	LOC101929709	-	uncharacterized LOC101929709	ncRNA
101	chr9	111036907	111039554	7.5	6.77	8.23	-1.47	3.81e-08	1.65e-05	peak101	chr9	111036907	111039554	+	0	NA	promoter-TSS (NM_001401)	promoter-TSS (NM_001401)	-145	NM_001351417	1902	Hs.126667	NM_001401	ENSG00000198121	LPAR1	EDG2|GPR26|Gpcr26|LPA1|Mrec1.3|VZG1|edg-2|rec.1.3|vzg-1	lysophosphatidic acid receptor 1	protein-coding
102	chr16	89322401	89332140	7.22	7.73	5.46	2.27	3.85e-08	1.65e-05	peak102	chr16	89322401	89332140	+	0	NA	intron (NR_045839, intron 2 of 9)	L1MD2|LINE|L1	6137	NM_001242885	100287036	Hs.656995	NM_001242885		LOC100287036	-	uncharacterized LOC100287036	protein-coding
103	chr16	72784932	72793866	8.55	9	7.2	1.79	3.86e-08	1.65e-05	peak103	chr16	72784932	72793866	+	0	NA	intron (NM_001164766, intron 8 of 8)	intron (NM_001164766, intron 8 of 8)	-124390	NR_126330	101927957	Hs.637253	NR_126330	ENSG00000261008	LINC01572	-	long intergenic non-protein coding RNA 1572	ncRNA
104	chr6	6840240	6842583	4.92	5.49	2.59	2.9	3.98e-08	1.69e-05	peak104	chr6	6840240	6842583	+	0	NA	Intergenic	Intergenic	-218585	NR_026970	285780	Hs.655737	NM_173675	ENSG00000216863	LY86-AS1	LY86-AS|LY86AS	LY86 antisense RNA 1	ncRNA
105	chr1	153532475	153556511	10.31	10.73	9.1	1.63	4.17e-08	1.76e-05	peak105	chr1	153532475	153556511	+	0	NA	intron (NM_002961, intron 2 of 2)	intron (NM_002961, intron 2 of 2)	-1249	NR_125947	101928034	Hs.711397	NR_125947		LOC101928034	-	uncharacterized LOC101928034	ncRNA
106	chr3	40224840	40232711	7.22	5.66	8.29	-2.63	4.27e-08	1.78e-05	peak106	chr3	40224840	40232711	+	0	NA	intron (NM_001284424, intron 11 of 15)	intron (NM_001284424, intron 11 of 15)	-80907	NM_005875	10289	Hs.315230	NM_005875	ENSG00000114784	EIF1B	GC20	eukaryotic translation initiation factor 1B	protein-coding
107	chr14	55097161	55111115	9.49	9.91	8.28	1.63	4.43e-08	1.83e-05	peak107	chr14	55097161	55111115	+	0	NA	Intergenic	Intergenic	-25079	NM_002306	3958	Hs.531081	NM_002306	ENSG00000131981	LGALS3	CBP35|GAL3|GALBP|GALIG|L31|LGALS2|MAC2	galectin 3	protein-coding
108	chr11	1809810	1814524	5.12	5.78	0.21	5.58	4.73e-08	1.94e-05	peak108	chr11	1809810	1814524	+	0	NA	Intergenic	AluSz|SINE|Alu	-22143	NM_001290334	90019	Hs.161031	NM_138567	ENSG00000149043	SYT8	-	synaptotagmin 8	protein-coding
109	chr8	28381543	28389002	8.17	8.68	6.41	2.26	4.87e-08	1.97e-05	peak109	chr8	28381543	28389002	+	0	NA	intron (NM_018660, intron 1 of 9)	intron (NM_018660, intron 1 of 9)	1188	NM_018660	55893	Hs.435535	NM_018660	ENSG00000186918	ZNF395	HDBP-2|HDBP2|HDRF-2|PBF|PRF-1|PRF1|Si-1-8-14	zinc finger protein 395	protein-coding
110	chr19	3145577	3147795	6.77	7.31	4.76	2.56	5e-08	1.98e-05	peak110	chr19	3145577	3147795	+	0	NA	intron (NR_110670, intron 2 of 3)	L2a|LINE|L2	8489	NR_110670	100996351		NR_110670	ENSG00000267551	LOC100996351	-	uncharacterized LOC100996351	ncRNA
111	chr3	150887666	150892643	8.89	8.27	9.56	-1.3	5.04e-08	1.98e-05	peak111	chr3	150887666	150892643	+	0	NA	intron (NM_001351281, intron 2 of 6)	intron (NM_001351281, intron 2 of 6)	906	NM_001351281	646951	Hs.380222	NM_001351281		MINDY4B	C3orf76|FAM188B2	MINDY family member 4B	protein-coding
112	chr20	53897615	53912966	10.76	11.19	9.54	1.65	5.04e-08	1.98e-05	peak112	chr20	53897615	53912966	+	0	NA	Intergenic	MIRb|SINE|MIR	-29581	NR_002189	391257	Hs.449977	NR_002189		SUMO1P1	PIC1L|UBL2|UBL6	SUMO1 pseudogene 1	pseudo
113	chr12	113151758	113154119	5.42	6.08	0.21	5.87	5.05e-08	1.98e-05	peak113	chr12	113151758	113154119	+	0	NA	intron (NM_001144872, intron 3 of 7)	Charlie8|DNA|hAT-Charlie	3080	NM_001144872	387885	Hs.486856	NM_001144872	ENSG00000186710	CFAP73	CCDC42B|MIA2	cilia and flagella associated protein 73	protein-coding
114	chr2	159139027	159142359	5.23	5.87	1.35	4.52	5.23e-08	2.02e-05	peak114	chr2	159139027	159142359	+	0	NA	intron (NM_001350062, intron 5 of 23)	AluSq|SINE|Alu	-46142	NR_106948	102465535		NR_106948	ENSG00000275141	MIR6888	hsa-mir-6888	microRNA 6888	ncRNA
115	chr12	8464429	8467627	7.8	6.89	8.63	-1.74	5.29e-08	2.02e-05	peak115	chr12	8464429	8467627	+	0	NA	intron (NM_001007033, intron 4 of 5)	L1MB2|LINE|L1	10033	NM_001007033	93978	Hs.591147	NM_001007033	ENSG00000205846	CLEC6A	CLEC4N|CLECSF10|dectin-2	C-type lectin domain containing 6A	protein-coding
116	chr2	60856596	60859527	5.26	3.87	6.28	-2.41	5.31e-08	2.02e-05	peak116	chr2	60856596	60859527	+	0	NA	intron (NR_033980, intron 1 of 2)	MER63B|DNA|hAT-Blackjack	23253	NR_033980	400957	Hs.170358	NR_033980	ENSG00000228414	LINC01185	-	long intergenic non-protein coding RNA 1185	ncRNA
117	chr6	14754329	14769068	8.58	8.99	7.45	1.54	5.51e-08	2.08e-05	peak117	chr6	14754329	14769068	+	0	NA	Intergenic	L1PA14|LINE|L1	-476244	NR_108096	102216342	Hs.563409	NR_108096	ENSG00000226673	LINC01108	LncRNA-ES1	long intergenic non-protein coding RNA 1108	ncRNA
118	chr6	134711962	134715607	4.76	0.84	6.12	-5.28	5.68e-08	2.11e-05	peak118	chr6	134711962	134715607	+	0	NA	Intergenic	Intergenic	-173779	NR_125855	101928304	Hs.555076	NR_125855		LOC101928304	-	uncharacterized LOC101928304	ncRNA
119	chr18	77091481	77117728	11.28	11.68	10.15	1.53	5.69e-08	2.11e-05	peak119	chr18	77091481	77117728	+	0	NA	intron (NM_001025100, intron 2 of 3)	intron (NM_001025100, intron 2 of 3)	28214	NM_001025101	4155	Hs.551713	NM_002385	ENSG00000197971	MBP	-	myelin basic protein	protein-coding
120	chr16	30455438	30463164	7.77	8.25	6.2	2.05	5.83e-08	2.15e-05	peak120	chr16	30455438	30463164	+	0	NA	Intergenic	AluJb|SINE|Alu	-13326	NM_012248	22928	Hs.118725	NM_012248	ENSG00000179918	SEPHS2	SPS2	selenophosphate synthetase 2	protein-coding
121	chr18	76561851	76576220	9.94	10.31	8.97	1.34	5.88e-08	2.15e-05	peak121	chr18	76561851	76576220	+	0	NA	Intergenic	Intergenic	40380	NR_015417	284276	Hs.390287	NR_015417	ENSG00000263812	LINC00908	-	long intergenic non-protein coding RNA 908	ncRNA
122	chr2	10300138	10305283	7.91	8.26	7.05	1.21	6.51e-08	2.35e-05	peak122	chr2	10300138	10305283	+	0	NA	promoter-TSS (NM_134421)	promoter-TSS (NM_134421)	-194	NM_002149	3241	Hs.580427	NM_002149	ENSG00000115756	HPCAL1	BDR1|HLP2|VILIP-3	hippocalcin like 1	protein-coding
123	chr13	48487852	48509688	10.72	11.19	9.22	1.97	6.54e-08	2.35e-05	peak123	chr13	48487852	48509688	+	0	NA	intron (NR_147985, intron 10 of 11)	L2|LINE|L2	34486	NM_001268	1102	Hs.652712	NM_001268	ENSG00000136161	RCBTB2	CHC1L|RLG	RCC1 and BTB domain containing protein 2	protein-coding
124	chr11	118607384	118611261	8.14	8.62	6.59	2.03	6.58e-08	2.35e-05	peak124	chr11	118607384	118611261	+	0	NA	intron (NM_001144759, intron 1 of 20)	CpG	1731	NM_001144758	23187	Hs.504062	NM_015157	ENSG00000019144	PHLDB1	LL5A	pleckstrin homology like domain family B member 1	protein-coding
125	chr20	1866983	1876418	7.71	8.24	5.76	2.48	6.86e-08	2.43e-05	peak125	chr20	1866983	1876418	+	0	NA	Intergenic	MIRc|SINE|MIR	-22467	NM_001330728	140885	Hs.581021	NM_080792	ENSG00000198053	SIRPA	BIT|CD172A|MFR|MYD-1|P84|PTPNS1|SHPS1|SIRP	signal regulatory protein alpha	protein-coding
126	chr7	47667163	47671617	8.49	8.85	7.53	1.32	7.04e-08	2.47e-05	peak126	chr7	47667163	47671617	+	0	NA	Intergenic	Intergenic	14146	NM_001123065	401335	Hs.520816	NM_001123065		C7orf65	-	chromosome 7 open reading frame 65	protein-coding
127	chr12	59594969	59601055	8.29	8.64	7.39	1.25	7.3e-08	2.54e-05	peak127	chr12	59594969	59601055	+	0	NA	intron (NM_001270622, intron 1 of 5)	intron (NM_001270622, intron 1 of 5)	1972	NM_001270623	9194	Hs.88156	NM_004731	ENSG00000118596	SLC16A7	MCT2	solute carrier family 16 member 7	protein-coding
128	chr21	42096676	42100455	7.11	7.65	5.02	2.64	7.53e-08	2.59e-05	peak128	chr21	42096676	42100455	+	0	NA	intron (NM_001004416, intron 6 of 22)	AluSg7|SINE|Alu	9969	NR_027243	150147	Hs.558646	NM_152507	ENSG00000184385	UMODL1-AS1	C21orf128	UMODL1 antisense RNA 1	ncRNA
129	chr20	23046498	23053615	8.97	9.46	7.3	2.17	7.58e-08	2.59e-05	peak129	chr20	23046498	23053615	+	0	NA	promoter-TSS (NM_000361)	promoter-TSS (NM_000361)	-392	NM_000361	7056	Hs.2030	NM_000361	ENSG00000178726	THBD	AHUS6|BDCA3|CD141|THPH12|THRM|TM	thrombomodulin	protein-coding
130	chr10	110139606	110143356	6.93	7.41	5.34	2.07	7.63e-08	2.59e-05	peak130	chr10	110139606	110143356	+	0	NA	Intergenic	Intergenic	-66124	NM_130439	4601	Hs.602078	NM_005962	ENSG00000119950	MXI1	MAD2|MXD2|MXI|bHLHc11	MAX interactor 1, dimerization protein	protein-coding
131	chr2	40476491	40486223	8.86	8.06	9.63	-1.56	7.67e-08	2.59e-05	peak131	chr2	40476491	40486223	+	0	NA	intron (NM_001112802, intron 1 of 7)	MIRb|SINE|MIR	-29288	NM_001351494	6546	Hs.31961	NM_021097	ENSG00000183023	SLC8A1	NCX1	solute carrier family 8 member A1	protein-coding
132	chr7	150363249	150370392	9.48	8.64	10.28	-1.64	7.84e-08	2.63e-05	peak132	chr7	150363249	150370392	+	0	NA	Intergenic	AluY|SINE|Alu	-1970	NM_001099696	29803	Hs.647086	NM_013400	ENSG00000214022	REPIN1	AP4|RIP60|ZNF464|Zfp464	replication initiator 1	protein-coding
133	chrX	72016698	72022263	6.58	7.15	4.16	3	8.16e-08	2.71e-05	peak133	chrX	72016698	72022263	+	0	NA	intron (NM_001013627, intron 1 of 7)	L2a|LINE|L2	-24929	NR_002309	441502	Hs.449523	NR_002309		RPS26P11	RPS26L1|RPS26_22_1784|bA366E13.1	ribosomal protein S26 pseudogene 11	pseudo
134	chr1	206765414	206768260	5.96	6.55	3.31	3.23	8.2e-08	2.71e-05	peak134	chr1	206765414	206768260	+	0	NA	TTS (NM_000572)	TTS (NM_000572)	5657	NM_000572	3586	Hs.193717	NM_000572	ENSG00000136634	IL10	CSIF|GVHDS|IL-10|IL10A|TGIF	interleukin 10	protein-coding
135	chr1	206769275	206774962	7.63	8.13	5.99	2.14	8.31e-08	2.72e-05	peak135	chr1	206769275	206774962	+	0	NA	intron (NM_000572, intron 1 of 4)	intron (NM_000572, intron 1 of 4)	376	NM_000572	3586	Hs.193717	NM_000572	ENSG00000136634	IL10	CSIF|GVHDS|IL-10|IL10A|TGIF	interleukin 10	protein-coding
136	chr11	61144755	61153309	6.94	7.31	5.98	1.33	8.66e-08	2.82e-05	peak136	chr11	61144755	61153309	+	0	NA	intron (NM_017966, intron 1 of 4)	AluY|SINE|Alu	12412	NM_017966	55048	Hs.523715	NM_017966	ENSG00000167987	VPS37C	-	VPS37C, ESCRT-I subunit	protein-coding
137	chr2	10404079	10412899	8.57	9	7.37	1.63	9.38e-08	3.03e-05	peak137	chr2	10404079	10412899	+	0	NA	intron (NM_002149, intron 2 of 4)	intron (NM_002149, intron 2 of 4)	38360	NR_028374	100302743	Hs.730525	NR_028374	ENSG00000206633	SNORA80B	ACA67B	small nucleolar RNA, H/ACA box 80B	snoRNA
138	chr10	79194955	79197780	4.66	5.31	0.21	5.1	1.05e-07	3.33e-05	peak138	chr10	79194955	79197780	+	0	NA	intron (NM_020338, intron 4 of 24)	intron (NM_020338, intron 4 of 24)	127332	NM_020338	57178	Hs.193118	NM_020338	ENSG00000108175	ZMIZ1	MIZ|RAI17|TRAFIP10|ZIMP10	zinc finger MIZ-type containing 1	protein-coding
139	chr5	151481600	151484758	6.28	6.8	4.42	2.38	1.05e-07	3.33e-05	peak139	chr5	151481600	151484758	+	0	NA	intron (NM_001349740, intron 11 of 11)	intron (NM_001349740, intron 11 of 11)	35583	NM_078483	206358	Hs.269004	NM_078483	ENSG00000123643	SLC36A1	Dct1|LYAAT1|PAT1|TRAMD3	solute carrier family 36 member 1	protein-coding
140	chr8	141276088	141281000	6.23	6.73	4.54	2.19	1.07e-07	3.37e-05	peak140	chr8	141276088	141281000	+	0	NA	Intergenic	Intergenic	-23915	NM_001286646	57210	Hs.372492	NM_001080431	ENSG00000022567	SLC45A4	-	solute carrier family 45 member 4	protein-coding
141	chr2	161199053	161202126	5.4	4.18	6.37	-2.19	1.09e-07	3.41e-05	peak141	chr2	161199053	161202126	+	0	NA	intron (NM_133484, intron 2 of 3)	intron (NM_133484, intron 2 of 3)	40161	NM_001199135	10010	Hs.132257	NM_004180	ENSG00000136560	TANK	I-TRAF|ITRAF|TRAF2	TRAF family member associated NFKB activator	protein-coding
142	chr1	6024455	6032807	10.11	10.54	8.88	1.66	1.12e-07	3.47e-05	peak142	chr1	6024455	6032807	+	0	NA	intron (NM_172130, intron 1 of 14)	L2a|LINE|L2	2618	NM_003636	8514	Hs.440497	NM_003636	ENSG00000069424	KCNAB2	AKR6A5|HKvbeta2|HKvbeta2.1|HKvbeta2.2|KCNA2B|KV-BETA-2	potassium voltage-gated channel subfamily A regulatory beta subunit 2	protein-coding
143	chr2	47015546	47018540	5.04	5.62	2.53	3.09	1.16e-07	3.59e-05	peak143	chr2	47015546	47018540	+	0	NA	intron (NM_001288953, intron 12 of 20)	AluSq|SINE|Alu	-75188	NM_001171511	90411	Hs.662152	NM_139279	ENSG00000180398	MCFD2	F5F8D|F5F8D2|LMAN1IP|SDNSF	multiple coagulation factor deficiency 2	protein-coding
144	chr18	35376151	35379413	7.4	5.88	8.46	-2.59	1.19e-07	3.66e-05	peak144	chr18	35376151	35379413	+	0	NA	promoter-TSS (NM_145756)	promoter-TSS (NM_145756)	-445	NM_001322291	252884	Hs.351005	NM_145756	ENSG00000186496	ZNF396	ZSCAN14	zinc finger protein 396	protein-coding
145	chr15	39575287	39583586	8.83	9.28	7.46	1.82	1.22e-07	3.73e-05	peak145	chr15	39575287	39583586	+	0	NA	Intergenic	Intergenic	-1643	NM_003246	7057	Hs.164226	NM_003246	ENSG00000137801	THBS1	THBS|THBS-1|TSP|TSP-1|TSP1	thrombospondin 1	protein-coding
146	chr3	111672431	111675459	5.65	6.18	3.76	2.42	1.26e-07	3.83e-05	peak146	chr3	111672431	111675459	+	0	NA	promoter-TSS (NM_001185106)	promoter-TSS (NM_001185106)	-731	NM_001185106	257068	Hs.477114	NM_153268	ENSG00000240891	PLCXD2	-	phosphatidylinositol specific phospholipase C X domain containing 2	protein-coding
147	chr14	68362462	68365743	5.66	4.55	6.59	-2.04	1.28e-07	3.84e-05	peak147	chr14	68362462	68365743	+	0	NA	intron (NM_133510, intron 8 of 10)	intron (NM_133510, intron 8 of 10)	264685	NR_135816	100996664		NR_135816		LOC100996664	-	uncharacterized LOC100996664	ncRNA
148	chr2	38170444	38182010	9.45	9.91	8.07	1.84	1.3e-07	3.88e-05	peak148	chr2	38170444	38182010	+	0	NA	intron (NR_027252, intron 2 of 2)	intron (NR_027252, intron 2 of 2)	45122	NR_027252	285154	Hs.353894	NM_173652	ENSG00000232973	CYP1B1-AS1	C2orf58	CYP1B1 antisense RNA 1	ncRNA
149	chr22	27667672	27671893	7.58	8.03	6.23	1.8	1.37e-07	4.08e-05	peak149	chr22	27667672	27671893	+	0	NA	Intergenic	Intergenic	131716	NM_002430	4330	Hs.268515	NM_002430	ENSG00000169184	MN1	MGCR|MGCR1|MGCR1-PEN|dJ353E16.2	MN1 proto-oncogene, transcriptional regulator	protein-coding
150	chr17	77434689	77448100	9.46	9.89	8.19	1.7	1.42e-07	4.18e-05	peak150	chr17	77434689	77448100	+	0	NA	intron (NM_001293696, intron 1 of 9)	intron (NM_001293696, intron 1 of 9)	-9137	NM_001113496	10801	Hs.440932	NM_006640	ENSG00000184640	SEPT9	AF17q25|MSF|MSF1|NAPB|PNUTL4|SINT1|SeptD1	septin 9	protein-coding
151	chr20	53890685	53895787	6.24	6.81	3.92	2.88	1.43e-07	4.18e-05	peak151	chr20	53890685	53895787	+	0	NA	Intergenic	(AC)n|Simple_repeat|Simple_repeat	-17527	NR_002189	391257	Hs.449977	NR_002189		SUMO1P1	PIC1L|UBL2|UBL6	SUMO1 pseudogene 1	pseudo
152	chr16	3074382	3076951	5.75	6.34	3.09	3.25	1.44e-07	4.18e-05	peak152	chr16	3074382	3076951	+	0	NA	Intergenic	Intergenic	9882	NM_001012636	9235	Hs.943	NM_004221	ENSG00000008517	IL32	IL-32alpha|IL-32beta|IL-32delta|IL-32gamma|NK4|TAIF|TAIFa|TAIFb|TAIFc|TAIFd	interleukin 32	protein-coding
153	chr16	85305686	85311267	6.75	7.22	5.29	1.92	1.47e-07	4.24e-05	peak153	chr16	85305686	85311267	+	0	NA	Intergenic	Intergenic	-2151	NR_049816	100847022		NR_049816	ENSG00000266307	MIR5093	-	microRNA 5093	ncRNA
154	chr15	89811963	89818095	8.37	8.83	6.98	1.85	1.51e-07	4.3e-05	peak154	chr15	89811963	89818095	+	0	NA	promoter-TSS (NM_001150)	promoter-TSS (NM_001150)	-189	NM_001150	290	Hs.1239	NM_001150	ENSG00000166825	ANPEP	APN|CD13|GP150|LAP1|P150|PEPN	alanyl aminopeptidase, membrane	protein-coding
155	chr22	46587014	46605548	9.97	10.32	9.11	1.2	1.51e-07	4.3e-05	peak155	chr22	46587014	46605548	+	0	NA	Intergenic	Intergenic	-24121	NM_015124	23151	Hs.475150	NM_015124	ENSG00000075240	GRAMD4	DIP|dA59H18.1|dJ439F8.1	GRAM domain containing 4	protein-coding
156	chr12	113134152	113145372	9.54	10.03	7.93	2.11	1.6e-07	4.53e-05	peak156	chr12	113134152	113145372	+	0	NA	Intergenic	AluJr|SINE|Alu	-3523	NM_001193520	8437	Hs.528693	NM_004658	ENSG00000111344	RASAL1	RASAL	RAS protein activator like 1	protein-coding
157	chr22	27121722	27126095	7.02	7.52	5.36	2.16	1.66e-07	4.68e-05	peak157	chr22	27121722	27126095	+	0	NA	Intergenic	Intergenic	-63390	NM_001318329	284898	Hs.350813	NM_001318329		LOC284898	-	uncharacterized LOC284898	protein-coding
158	chr1	15256754	15264008	9.21	9.63	8.03	1.6	1.72e-07	4.8e-05	peak158	chr1	15256754	15264008	+	0	NA	intron (NM_052929, intron 2 of 30)	intron (NM_052929, intron 2 of 30)	13156	NM_052929	114827	Hs.659997	NM_052929	ENSG00000142621	FHAD1	-	forkhead associated phosphopeptide binding domain 1	protein-coding
159	chr2	98009901	98015968	7.78	7.07	8.51	-1.44	1.73e-07	4.8e-05	peak159	chr2	98009901	98015968	+	0	NA	Intergenic	Intergenic	-17043	NM_015348	23505	Hs.469376	NM_015348	ENSG00000075568	TMEM131	CC28|PRO1048|RW1|YR-23	transmembrane protein 131	protein-coding
160	chr12	6073001	6076125	6.48	6.96	4.93	2.03	1.74e-07	4.82e-05	peak160	chr12	6073001	6076125	+	0	NA	intron (NM_000552, intron 7 of 51)	intron (NM_000552, intron 7 of 51)	-34380	NR_145989	109729112		NR_145989		SNORA120	-	small nucleolar RNA, H/ACA box 120	snoRNA
161	chr4	1009071	1012903	7.64	8.13	6.02	2.12	1.8e-07	4.93e-05	peak161	chr4	1009071	1012903	+	0	NA	promoter-TSS (NM_001004358)	promoter-TSS (NM_001004358)	-835	NM_001004356	53834	Hs.193326	NM_021923	ENSG00000127418	FGFRL1	FGFR5|FHFR	fibroblast growth factor receptor like 1	protein-coding
162	chr9	67601665	67607612	6.56	7.08	4.68	2.4	1.81e-07	4.93e-05	peak162	chr9	67601665	67607612	+	0	NA	Intergenic	Intergenic	-107039	NR_121606	102723709	Hs.743015	NR_121606		LOC102723709	-	uncharacterized LOC102723709	ncRNA
163	chr13	45218997	45221266	5.03	5.66	1.35	4.32	1.91e-07	5.17e-05	peak163	chr13	45218997	45221266	+	0	NA	intron (NM_004128, intron 5 of 7)	intron (NM_004128, intron 5 of 7)	-19091	NM_198404	386618	Hs.23406	NM_198404	ENSG00000180332	KCTD4	bA321C24.3	potassium channel tetramerization domain containing 4	protein-coding
164	chr14	91227656	91235261	7.11	7.69	4.73	2.95	1.92e-07	5.18e-05	peak164	chr14	91227656	91235261	+	0	NA	Intergenic	Intergenic	13050	NM_001177676	8111	Hs.8882	NM_003485	ENSG00000119714	GPR68	AI2A6|GPR12A|OGR1	G protein-coupled receptor 68	protein-coding
165	chr12	24930116	24933025	5.56	6.17	2.46	3.71	1.94e-07	5.18e-05	peak165	chr12	24930116	24933025	+	0	NA	intron (NM_001178091, intron 1 of 9)	HAL1|LINE|L1	17889	NM_001178091	586	Hs.438993	NM_005504	ENSG00000060982	BCAT1	BCATC|BCT1|ECA39|MECA39|PNAS121|PP18	branched chain amino acid transaminase 1	protein-coding
166	chr1	12193116	12199373	6.78	7.23	5.43	1.8	1.96e-07	5.18e-05	peak166	chr1	12193116	12199373	+	0	NA	intron (NM_001066, intron 8 of 9)	AluSz|SINE|Alu	4531	NR_039775	100616438		NR_039775	ENSG00000263676	MIR4632	-	microRNA 4632	ncRNA
167	chr6	150865004	150867133	5.89	6.34	4.51	1.83	1.97e-07	5.18e-05	peak167	chr6	150865004	150867133	+	0	NA	promoter-TSS (NM_001350491)	promoter-TSS (NM_001350491)	-265	NM_001242768	25902	Hs.591343	NM_015440	ENSG00000120254	MTHFD1L	FTHFSDC1|MTC1THFS|dJ292B18.2	methylenetetrahydrofolate dehydrogenase (NADP+ dependent) 1 like	protein-coding
168	chr21	39083944	39086489	4.74	2.63	5.93	-3.3	1.98e-07	5.18e-05	peak168	chr21	39083944	39086489	+	0	NA	Intergenic	Intergenic	98298	NM_003720	8624	Hs.473838	NM_003720	ENSG00000183527	PSMG1	C21LRP|DSCR2|LRPC21|PAC-1|PAC1	proteasome assembly chaperone 1	protein-coding
169	chr2	172010065	172015395	6.61	7.19	4.06	3.13	1.98e-07	5.18e-05	peak169	chr2	172010065	172015395	+	0	NA	intron (NM_001322279, intron 1 of 9)	intron (NM_001322279, intron 1 of 9)	12833	NM_001322278	254042	Hs.298250	NM_199227	ENSG00000172878	METAP1D	MAP 1D|MAP1D|MetAP 1D|Metap1l	methionyl aminopeptidase type 1D, mitochondrial	protein-coding
170	chr7	41475632	41478382	4.53	5.15	1.19	3.96	2.15e-07	5.58e-05	peak170	chr7	41475632	41478382	+	0	NA	Intergenic	Intergenic	-216912	NR_027119	285954	Hs.656869	NR_027118	ENSG00000224116	INHBA-AS1	-	INHBA antisense RNA 1	ncRNA
171	chr5	159360372	159363392	4.58	0.84	5.92	-5.08	2.23e-07	5.77e-05	peak171	chr5	159360372	159363392	+	0	NA	intron (NR_037889, intron 4 of 4)	MER113B|DNA|hAT-Charlie	30364	NR_037889	285626	Hs.449275	NR_037889	ENSG00000249738	LOC285626	-	uncharacterized LOC285626	ncRNA
172	chr13	108914437	108917561	5.93	6.4	4.45	1.95	2.28e-07	5.85e-05	peak172	chr13	108914437	108917561	+	0	NA	intron (NM_001198950, intron 16 of 34)	intron (NM_001198950, intron 16 of 34)	251304	NR_047700	100885782	Hs.655942	NR_047700	ENSG00000236242	MYO16-AS1	-	MYO16 antisense RNA 1	ncRNA
173	chr20	45178698	45181818	4.73	5.38	0.21	5.17	2.29e-07	5.86e-05	peak173	chr20	45178698	45181818	+	0	NA	Intergenic	Intergenic	5359	NM_002638	5266	Hs.112341	NM_002638	ENSG00000124102	PI3	ESI|SKALP|WAP3|WFDC14|cementoin	peptidase inhibitor 3	protein-coding
174	chr11	61185773	61187991	4.69	5.34	0.21	5.13	2.33e-07	5.91e-05	peak174	chr11	61185773	61187991	+	0	NA	Intergenic	L1MB7|LINE|L1	-16631	NM_001079807	643834	Hs.601055	NM_001079807	ENSG00000229859	PGA3	-	pepsinogen 3, group I (pepsinogen A)	protein-coding
175	chr4	3345964	3347457	4.8	5.45	0.21	5.25	2.51e-07	6.34e-05	peak175	chr4	3345964	3347457	+	0	NA	intron (NM_198229, intron 3 of 17)	MER65-int|LTR|ERV1	-23287	NM_198227	6002	Hs.527061	NM_002926	ENSG00000159788	RGS12	-	regulator of G protein signaling 12	protein-coding
176	chr3	185282033	185284011	5.78	4.14	6.87	-2.73	2.62e-07	6.58e-05	peak176	chr3	185282033	185284011	+	0	NA	promoter-TSS (NM_001242317)	promoter-TSS (NM_001242317)	81	NR_038322	9175	Hs.591306	NM_004721	ENSG00000073803	MAP3K13	LZK|MEKK13|MLK	mitogen-activated protein kinase kinase kinase 13	protein-coding
177	chr3	46182757	46185417	6.82	7.29	5.3	2	2.67e-07	6.67e-05	peak177	chr3	46182757	46185417	+	0	NA	Intergenic	Intergenic	24254	NM_001295	1230	Hs.301921	NM_001295	ENSG00000163823	CCR1	CD191|CKR-1|CKR1|CMKBR1|HM145|MIP1aR|SCYAR1	C-C motif chemokine receptor 1	protein-coding
178	chr17	10195048	10199535	7.83	8.29	6.39	1.91	2.77e-07	6.87e-05	peak178	chr17	10195048	10199535	+	0	NA	intron (NM_201433, intron 1 of 13)	intron (NM_201433, intron 1 of 13)	1260	NM_201433	8522	Hs.462214	NM_003644	ENSG00000007237	GAS7	-	growth arrest specific 7	protein-coding
179	chr5	131103347	131105606	5.19	5.79	2.44	3.35	2.86e-07	7.06e-05	peak179	chr5	131103347	131105606	+	0	NA	Intergenic	Intergenic	60872	NR_073488	3094	Hs.483305	NM_005340	ENSG00000169567	HINT1	HINT|NMAN|PKCI-1|PRKCNH1	histidine triad nucleotide binding protein 1	protein-coding
180	chr3	72341453	72349829	7.52	8.06	5.45	2.61	2.93e-07	7.2e-05	peak180	chr3	72341453	72349829	+	0	NA	Intergenic	L2c|LINE|L2	100982	NM_012234	23429	Hs.7910	NM_012234	ENSG00000163602	RYBP	AAP1|APAP-1|DEDAF|YEAF1	RING1 and YY1 binding protein	protein-coding
181	chr19	40609339	40614990	6.72	7.26	4.73	2.53	3.03e-07	7.39e-05	peak181	chr19	40609339	40614990	+	0	NA	exon (NM_003573, exon 18 of 33)	exon (NM_003573, exon 18 of 33)	10793	NM_001042545	8425	Hs.466766	NM_003573	ENSG00000090006	LTBP4	ARCL1C|LTBP-4|LTBP4L|LTBP4S	latent transforming growth factor beta binding protein 4	protein-coding
182	chr12	113147958	113150950	4.87	5.52	0.21	5.32	3.22e-07	7.81e-05	peak182	chr12	113147958	113150950	+	0	NA	promoter-TSS (NM_001144872)	promoter-TSS (NM_001144872)	-404	NM_001144872	387885	Hs.486856	NM_001144872	ENSG00000186710	CFAP73	CCDC42B|MIA2	cilia and flagella associated protein 73	protein-coding
183	chr10	61937185	61945856	8.79	7.79	9.66	-1.87	3.28e-07	7.93e-05	peak183	chr10	61937185	61945856	+	0	NA	intron (NM_032199, intron 3 of 9)	intron (NM_032199, intron 3 of 9)	40266	NM_032199	84159	Hs.535297	NM_032199	ENSG00000150347	ARID5B	DESRT|MRF-2|MRF2	AT-rich interaction domain 5B	protein-coding
184	chr20	34937977	34942849	6.76	7.25	5.16	2.09	3.34e-07	8.01e-05	peak184	chr20	34937977	34942849	+	0	NA	intron (NM_001322494, intron 6 of 12)	intron (NM_001322494, intron 6 of 12)	15222	NM_001322495	2937	Hs.82327	NM_000178	ENSG00000100983	GSS	GSHS|HEL-S-64p|HEL-S-88n	glutathione synthetase	protein-coding
185	chr19	10206199	10212459	7.06	7.57	5.23	2.34	3.35e-07	8.01e-05	peak185	chr19	10206199	10212459	+	0	NA	Intergenic	L1ME2|LINE|L1	-14194	NM_001130823	1786	Hs.202672	NM_001379	ENSG00000130816	DNMT1	ADCADN|AIM|CXXC9|DNMT|HSN1E|MCMT|m.HsaI	DNA methyltransferase 1	protein-coding
186	chr20	53827347	53831480	7.82	8.2	6.79	1.41	3.55e-07	8.45e-05	peak186	chr20	53827347	53831480	+	0	NA	Intergenic	Intergenic	46296	NR_002189	391257	Hs.449977	NR_002189		SUMO1P1	PIC1L|UBL2|UBL6	SUMO1 pseudogene 1	pseudo
187	chr17	10225087	10227682	4.77	5.41	1.17	4.24	3.6e-07	8.51e-05	peak187	chr17	10225087	10227682	+	0	NA	Intergenic	AluSx|SINE|Alu	-27833	NM_201433	8522	Hs.462214	NM_003644	ENSG00000007237	GAS7	-	growth arrest specific 7	protein-coding
188	chr15	91937120	91952355	9.68	9	10.38	-1.39	3.65e-07	8.58e-05	peak188	chr15	91937120	91952355	+	0	NA	intron (NM_001145044, intron 2 of 10)	intron (NM_001145044, intron 2 of 10)	90437	NR_135775	28232	Hs.311187	NM_013272	ENSG00000176463	SLCO3A1	OATP-D|OATP-RP3|OATP3A1|OATPD|OATPRP3|SLC21A11	solute carrier organic anion transporter family member 3A1	protein-coding
189	chr17	57889301	57896155	8.53	8.94	7.38	1.56	3.69e-07	8.63e-05	peak189	chr17	57889301	57896155	+	0	NA	intron (NM_001271875, intron 1 of 10)	intron (NM_001271875, intron 1 of 10)	10661	NM_001292025	404093	Hs.46679	NM_001271875	ENSG00000180891	CUEDC1	-	CUE domain containing 1	protein-coding
190	chr8	42855513	42858829	6.93	7.43	5.25	2.19	3.73e-07	8.68e-05	peak190	chr8	42855513	42858829	+	0	NA	intron (NM_030954, intron 6 of 6)	intron (NM_030954, intron 6 of 6)	-13840	NM_199003	55145	Hs.7432	NM_018105	ENSG00000131931	THAP1	DYT6	THAP domain containing 1	protein-coding
191	chr6_GL000254v2_alt	2541308	2543171	6.13	5.18	6.98	-1.8	4.06e-07	9.39e-05	peak191	chr6_GL000254v2_alt	2541308	2543171	+	0	NA	intron (NR_026791, intron 1 of 1).4	CpG	321	NR_026791	253018	Hs.659818	NR_026791	ENSG00000206344	HCG27	bCX101P6.9|bPG299F13.9|bQB115I13.2	HLA complex group 27 (non-protein coding)	ncRNA
192	chr2	170815279	170818826	6.4	6.98	3.88	3.1	4.37e-07	0.000101	peak192	chr2	170815279	170818826	+	0	NA	5' UTR (NM_013445, exon 1 of 7)	5' UTR (NM_013445, exon 1 of 7)	362	NM_013445	2571	Hs.420036	NM_000817	ENSG00000128683	GAD1	CPSQ1|GAD|SCP	glutamate decarboxylase 1	protein-coding
193	chr2	203654854	203660932	7.4	7.78	6.39	1.39	4.43e-07	0.000101	peak193	chr2	203654854	203660932	+	0	NA	Intergenic	L2c|LINE|L2	-48582	NM_006139	940	Hs.443123	NM_006139	ENSG00000178562	CD28	Tp44	CD28 molecule	protein-coding
194	chr8_KI270819v1_alt	57782	59148	4.57	5.18	1.53	3.65	4.44e-07	0.000101	peak194	chr8_KI270819v1_alt	57782	59148	+	0	NA	Intergenic	CpG	-24646	NM_005293	2843	Hs.152432	NM_005293	ENSG00000204882	GPR20	-	G protein-coupled receptor 20	protein-coding
195	chr13	98445540	98447330	4.33	4.98	0.21	4.77	4.54e-07	0.000103	peak195	chr13	98445540	98447330	+	0	NA	intron (NM_001286839, intron 26 of 27)	intron (NM_001286839, intron 26 of 27)	75690	NM_003576	8428	Hs.508514	NM_003576	ENSG00000102572	STK24	HEL-S-95|MST3|MST3B|STE20|STK3	serine/threonine kinase 24	protein-coding
196	chr6_GL000254v2_alt	1286662	1287758	5.06	5.67	2.01	3.66	4.55e-07	0.000103	peak196	chr6_GL000254v2_alt	1286662	1287758	+	0	NA	intron (NM_001242758, intron 3 of 9)	CpG-24808	-31958	NR_028032	10255	Hs.656251	NM_005844	ENSG00000204625	HCG9	HCGIX|HCGIX4	HLA complex group 9 (non-protein coding)	ncRNA
197	chr6	2005448	2007191	3.59	-0.06	4.93	-5	4.66e-07	0.000104	peak197	chr6	2005448	2007191	+	0	NA	intron (NM_001500, intron 4 of 10)	AluJo|SINE|Alu	169672	NM_001253846	2762	Hs.144496	NM_001500	ENSG00000112699	GMDS	GMD|SDR3E1	GDP-mannose 4,6-dehydratase	protein-coding
198	chr3	197956621	197961331	7.22	6.62	7.86	-1.25	4.68e-07	0.000105	peak198	chr3	197956621	197961331	+	0	NA	intron (NM_001323029, intron 2 of 11)	AluSx1|SINE|Alu	1043	NM_001323028	84223	Hs.591675	NM_032263	ENSG00000114473	IQCG	CFAP122|DRC9	IQ motif containing G	protein-coding
199	chr4	110482833	110483871	3.22	0.38	4.51	-4.12	4.76e-07	0.000106	peak199	chr4	110482833	110483871	+	0	NA	intron (NM_001977, intron 1 of 19)	intron (NM_001977, intron 1 of 19)	7279	NM_001977	2028	Hs.435765	NM_001977	ENSG00000138792	ENPEP	APA|CD249|gp160	glutamyl aminopeptidase	protein-coding
200	chr12	52191116	52207197	9.72	10.06	8.87	1.19	4.89e-07	0.000107	peak200	chr12	52191116	52207197	+	0	NA	Intergenic	Intergenic	-7156	NM_001081492	144501	Hs.140978	NM_182507	ENSG00000167767	KRT80	KB20	keratin 80	protein-coding
201	chr4	47917920	47927353	7.74	8.42	0.21	8.21	4.9e-07	0.000107	peak201	chr4	47917920	47927353	+	0	NA	intron (NR_125879, intron 1 of 2)	L1PA6|LINE|L1	-7969	NR_103795	152518	Hs.646325	NM_152995	ENSG00000170448	NFXL1	CDZFP|HOZFP|OZFP|URCC5	nuclear transcription factor, X-box binding like 1	protein-coding
202	chr13	20524635	20530575	8.38	8.84	6.98	1.86	4.91e-07	0.000107	peak202	chr13	20524635	20530575	+	0	NA	Intergenic	AluY|SINE|Alu	-1732	NM_015974	51084	Hs.370703	NM_015974	ENSG00000165475	CRYL1	GDH|HEL30|lambda-CRY	crystallin lambda 1	protein-coding
203	chr16	3054668	3060576	7.71	8.15	6.41	1.74	4.96e-07	0.000108	peak203	chr16	3054668	3060576	+	0	NA	intron (NM_022468, intron 7 of 9)	intron (NM_022468, intron 7 of 9)	1748	NR_123723	100507419	Hs.312579	NR_123723		MMP25-AS1	-	MMP25 antisense RNA 1	ncRNA
204	chr22	44598068	44607207	6.85	7.31	5.4	1.92	5.18e-07	0.000112	peak204	chr22	44598068	44607207	+	0	NA	Intergenic	Intergenic	22782	NR_044991	414351	Hs.572878	NR_044991		LINC00229	C22orf10|NCRNA00229|dJ474I12.C22.2	long intergenic non-protein coding RNA 229	ncRNA
205	chr17	1211384	1217106	7.5	8.01	5.71	2.3	5.24e-07	0.000113	peak205	chr17	1211384	1217106	+	0	NA	intron (NM_001322841, intron 1 of 22)	intron (NM_001322841, intron 1 of 22)	15435	NM_001322841	29	Hs.159306	NM_001092	ENSG00000159842	ABR	MDB	ABR, RhoGEF and GTPase activating protein	protein-coding
206	chr22_KI270877v1_alt	79000	86939	8.76	9.22	7.33	1.89	5.26e-07	0.000113	peak206	chr22_KI270877v1_alt	79000	86939	+	0	NA	intron (NM_013416, intron 1 of 8)	intron (NM_013416, intron 1 of 8)	1187	NM_013416	4689	Hs.474781	NM_000631	ENSG00000100365	NCF4	CGD3|NCF|P40PHOX|SH3PXD4	neutrophil cytosolic factor 4	protein-coding
207	chr3	159127871	159130467	5	5.66	0.21	5.45	5.3e-07	0.000113	peak207	chr3	159127871	159130467	+	0	NA	intron (NM_001042705, intron 1 of 4)	MIRc|SINE|MIR	59917	NM_001197100	654502	Hs.570685	NM_001042705	ENSG00000214216	IQCJ	-	IQ motif containing J	protein-coding
208	chr4	3366203	3376427	9.19	9.67	7.65	2.02	5.38e-07	0.000114	peak208	chr4	3366203	3376427	+	0	NA	intron (NM_198227, intron 1 of 15)	intron (NM_198227, intron 1 of 15)	1318	NM_198227	6002	Hs.527061	NM_002926	ENSG00000159788	RGS12	-	regulator of G protein signaling 12	protein-coding
209	chr12	11852581	11860557	8.61	9.05	7.31	1.74	5.48e-07	0.000116	peak209	chr12	11852581	11860557	+	0	NA	intron (NM_001987, intron 4 of 7)	intron (NM_001987, intron 4 of 7)	206715	NM_001987	2120	Hs.504765	NM_001987	ENSG00000139083	ETV6	TEL|TEL/ABL|THC5	ETS variant 6	protein-coding
210	chr4	2570073	2576674	7.02	7.57	4.78	2.79	5.58e-07	0.000117	peak210	chr4	2570073	2576674	+	0	NA	Intergenic	AluSx1|SINE|Alu	-52059	NM_001256668	8603	Hs.652364	NM_003704	ENSG00000125386	FAM193A	C4orf8|RES4-22	family with sequence similarity 193 member A	protein-coding
211	chr5	178236845	178244854	7.67	8.17	5.98	2.19	5.61e-07	0.000118	peak211	chr5	178236845	178244854	+	0	NA	intron (NM_173465, intron 27 of 28)	intron (NM_173465, intron 27 of 28)	-8027	NR_103509	85007	Hs.248746	NM_153373	ENSG00000175309	PHYKPL	AGXT2L2|PHLU	5-phosphohydroxy-L-lysine phospho-lyase	protein-coding
212	chr19	52533362	52544296	7.73	8.26	5.75	2.51	6e-07	0.000125	peak212	chr19	52533362	52544296	+	0	NA	intron (NM_001039886, intron 2 of 4)	(GATGT)n|Simple_repeat|Simple_repeat	11120	NM_001321424	388558	Hs.729294	NM_001039886	ENSG00000198482	ZNF808	-	zinc finger protein 808	protein-coding
213	chr18	47983010	47988666	6.94	7.43	5.28	2.16	6.06e-07	0.000126	peak213	chr18	47983010	47988666	+	0	NA	Intergenic	AluJb|SINE|Alu	-54692	NM_001135937	4087	Hs.12253	NM_005901	ENSG00000175387	SMAD2	JV18|JV18-1|MADH2|MADR2|hMAD-2|hSMAD2	SMAD family member 2	protein-coding
214	chr15	43268549	43271742	5.06	5.7	1.45	4.25	6.18e-07	0.000127	peak214	chr15	43268549	43271742	+	0	NA	Intergenic	Intergenic	-3288	NM_004245	9333	Hs.129719	NM_004245	ENSG00000104055	TGM5	PSS2|TGASE5|TGASEX|TGM6|TGMX|TGX	transglutaminase 5	protein-coding
215	chr1	156089160	156091519	5.89	6.39	4.2	2.18	6.2e-07	0.000127	peak215	chr1	156089160	156091519	+	0	NA	intron (NM_001282625, intron 2 of 12)	intron (NM_001282625, intron 2 of 12)	7793	NM_001282625	4000	Hs.594444	NM_005572	ENSG00000160789	LMNA	CDCD1|CDDC|CMD1A|CMT2B1|EMD2|FPL|FPLD|FPLD2|HGPS|IDC|LDP1|LFP|LGMD1B|LMN1|LMNC|LMNL1|MADA|PRO1	lamin A/C	protein-coding
216	chr2	64987782	64990989	7.99	8.43	6.71	1.72	6.21e-07	0.000127	peak216	chr2	64987782	64990989	+	0	NA	promoter-TSS (NM_003038)	promoter-TSS (NM_003038)	24	NM_003038	6509	Hs.654352	NM_003038	ENSG00000115902	SLC1A4	ASCT1|SATT|SPATCCM	solute carrier family 1 member 4	protein-coding
217	chr11	68372945	68375987	4.8	5.43	1.14	4.29	6.23e-07	0.000127	peak217	chr11	68372945	68375987	+	0	NA	intron (NM_002335, intron 5 of 22)	intron (NM_002335, intron 5 of 22)	61857	NM_002335	4041	Hs.6347	NM_002335	ENSG00000162337	LRP5	BMND1|EVR1|EVR4|HBM|LR3|LRP-5|LRP7|OPPG|OPS|OPTA1|PCLD4|VBCH2	LDL receptor related protein 5	protein-coding
218	chr1	212676154	212686820	8.94	7.73	9.9	-2.17	6.25e-07	0.000127	peak218	chr1	212676154	212686820	+	0	NA	Intergenic	L2a|LINE|L2	18498	NM_018664	55509	Hs.62919	NM_018664	ENSG00000123685	BATF3	JDP1|JUNDM1|SNFT	basic leucine zipper ATF-like transcription factor 3	protein-coding
219	chrX	132085219	132092418	6.78	4.81	7.95	-3.14	6.27e-07	0.000127	peak219	chrX	132085219	132092418	+	0	NA	intron (NM_194277, intron 5 of 11)	L1MB7|LINE|L1	39202	NM_001306193	90167	Hs.170776	NM_194277	ENSG00000165694	FRMD7	NYS|NYS1|XIPAN	FERM domain containing 7	protein-coding
220	chr14	101871052	101882499	8.92	9.34	7.73	1.61	6.33e-07	0.000127	peak220	chr14	101871052	101882499	+	0	NA	intron (NM_178586, intron 2 of 12)	intron (NM_178586, intron 2 of 12)	66912	NM_001352912	5527	Hs.368264	NM_002719	ENSG00000078304	PPP2R5C	B56G|B56gamma|PR61G	protein phosphatase 2 regulatory subunit B'gamma	protein-coding
221	chr18	47998411	48005575	7.56	8.08	5.75	2.33	6.36e-07	0.000127	peak221	chr18	47998411	48005575	+	0	NA	Intergenic	AluSz|SINE|Alu	-70847	NM_001135937	4087	Hs.12253	NM_005901	ENSG00000175387	SMAD2	JV18|JV18-1|MADH2|MADR2|hMAD-2|hSMAD2	SMAD family member 2	protein-coding
222	chr19	18965657	18976129	9.11	9.41	8.4	1.01	6.47e-07	0.000129	peak222	chr19	18965657	18976129	+	0	NA	Intergenic	Intergenic	-29661	NM_004838	9454	Hs.720208	NM_004838	ENSG00000051128	HOMER3	HOMER-3|VESL3	homer scaffold protein 3	protein-coding
223	chr18	54255782	54259113	6.39	5.44	7.25	-1.8	6.57e-07	0.00013	peak223	chr18	54255782	54259113	+	0	NA	Intergenic	L1MC4a|LINE|L1	-12032	NM_001351619	11201	Hs.438533	NM_007195	ENSG00000101751	POLI	RAD30B|RAD3OB|eta2	DNA polymerase iota	protein-coding
224	chr16	67389430	67395654	7.41	5.99	8.44	-2.45	6.74e-07	0.000133	peak224	chr16	67389430	67395654	+	0	NA	intron (NM_015964, intron 1 of 3)	intron (NM_015964, intron 1 of 3)	993	NM_015964	51673	Hs.534458	NM_015964	ENSG00000159713	TPPP3	CGI-38|TPPP/p20|p20|p25gamma	tubulin polymerization promoting protein family member 3	protein-coding
225	chr7	143835094	143837468	6.57	7.08	4.75	2.33	6.77e-07	0.000133	peak225	chr7	143835094	143837468	+	0	NA	intron (NR_015421, intron 1 of 2)	intron (NR_015421, intron 1 of 2)	436	NR_015421	154761	Hs.716689	NR_015421	ENSG00000253882	LOC154761	-	family with sequence similarity 115, member C pseudogene	pseudo
226	chr1	212698445	212701156	6.51	5.04	7.55	-2.52	6.84e-07	0.000134	peak226	chr1	212698445	212701156	+	0	NA	5' UTR (NM_018664, exon 1 of 3)	5' UTR (NM_018664, exon 1 of 3)	185	NM_018664	55509	Hs.62919	NM_018664	ENSG00000123685	BATF3	JDP1|JUNDM1|SNFT	basic leucine zipper ATF-like transcription factor 3	protein-coding
227	chr2	101920184	101923103	6.93	7.4	5.48	1.92	7.03e-07	0.000137	peak227	chr2	101920184	101923103	+	0	NA	Intergenic	Intergenic	-61822	NR_103791	100506328	Hs.516245	NR_103791		LINC01127	-	long intergenic non-protein coding RNA 1127	ncRNA
228	chr15	69748797	69752104	5.07	5.59	3.15	2.45	7.1e-07	0.000138	peak228	chr15	69748797	69752104	+	0	NA	Intergenic	MLT1E1A|LTR|ERVL-MaLR	-84784	NR_026764	414926	Hs.569502	NR_026764	ENSG00000245750	LINC00593	C15orf50	long intergenic non-protein coding RNA 593	ncRNA
229	chr17	737992	742261	6.39	5.57	7.18	-1.6	7.19e-07	0.000139	peak229	chr17	737992	742261	+	0	NA	intron (NM_001318006, intron 3 of 3)	intron (NM_001318006, intron 3 of 3)	7580	NM_001318006	79850	Hs.154396	NM_024792	ENSG00000167695	FAM57A	CT120	family with sequence similarity 57 member A	protein-coding
230	chr6	6681961	6715943	10.31	10.73	9.14	1.59	7.25e-07	0.000139	peak230	chr6	6681961	6715943	+	0	NA	Intergenic	L1MC1|LINE|L1	-76126	NR_026970	285780	Hs.655737	NM_173675	ENSG00000216863	LY86-AS1	LY86-AS|LY86AS	LY86 antisense RNA 1	ncRNA
231	chr5	68284535	68289537	7.58	8.05	6.09	1.96	7.31e-07	0.00014	peak231	chr5	68284535	68289537	+	0	NA	intron (NM_181523, intron 7 of 15)	intron (NM_181523, intron 7 of 15)	-1388	NM_181524	5295	Hs.132225	NM_181504	ENSG00000145675	PIK3R1	AGM7|GRB1|IMD36|p85|p85-ALPHA	phosphoinositide-3-kinase regulatory subunit 1	protein-coding
232	chr19	16363194	16373749	8.42	7.77	9.1	-1.33	7.57e-07	0.000144	peak232	chr19	16363194	16373749	+	0	NA	intron (NM_001258375, intron 21 of 21)	intron (NM_001258375, intron 21 of 21)	43645	NM_016270	10365	Hs.685136	NM_016270	ENSG00000127528	KLF2	LKLF	Kruppel like factor 2	protein-coding
233	chr10	132334442	132338201	6.95	7.31	6	1.31	7.67e-07	0.000146	peak233	chr10	132334442	132338201	+	0	NA	promoter-TSS (NM_001309474)	promoter-TSS (NM_001309474)	-786	NM_001309474	80313	Hs.119897	NM_030626	ENSG00000148814	LRRC27	-	leucine rich repeat containing 27	protein-coding
234	chr12	98435722	98449951	10.06	9.45	10.71	-1.26	7.84e-07	0.000148	peak234	chr12	98435722	98449951	+	0	NA	Intergenic	AluSx|SINE|Alu	14309	NR_033801	121456	Hs.620643	NR_033801	ENSG00000227825	SLC9A7P1	-	solute carrier family 9 member 7 pseudogene 1	pseudo
235	chr2	144603205	144611649	9.4	8.69	10.12	-1.43	7.88e-07	0.000148	peak235	chr2	144603205	144611649	+	0	NA	Intergenic	Intergenic	-60540	NR_033870	401014	Hs.742290	NR_033870	ENSG00000226674	TEX41	DKFZp686O1327|LINC00953	testis expressed 41 (non-protein coding)	ncRNA
236	chr4	40647631	40650539	5.66	3.84	6.8	-2.96	7.89e-07	0.000148	peak236	chr4	40647631	40650539	+	0	NA	Intergenic	Intergenic	-19219	NM_001098634	54502	Hs.518727	NM_019027	ENSG00000163694	RBM47	NET18	RNA binding motif protein 47	protein-coding
237	chr3	157135649	157138886	4.96	5.57	1.91	3.66	7.98e-07	0.000149	peak237	chr3	157135649	157138886	+	0	NA	Intergenic	MIR|SINE|MIR	-14265	NR_034007	339894	Hs.478050	NR_034007	ENSG00000243629	LINC00880	-	long intergenic non-protein coding RNA 880	ncRNA
238	chr11	110068054	110078499	8.46	8.9	7.18	1.72	8.11e-07	0.000151	peak238	chr11	110068054	110078499	+	0	NA	Intergenic	Intergenic	-20085	NM_033390	85463	Hs.376289	NM_033390	ENSG00000149289	ZC3H12C	MCPIP3	zinc finger CCCH-type containing 12C	protein-coding
239	chr2	230773462	230776008	4.84	5.47	1.17	4.31	8.22e-07	0.000152	peak239	chr2	230773462	230776008	+	0	NA	intron (NM_001130850, intron 2 of 8)	intron (NM_001130850, intron 2 of 8)	61187	NM_001130849	51719	Hs.603930	NM_016289	ENSG00000135932	CAB39	CGI-66|MO25	calcium binding protein 39	protein-coding
240	chr17	77867489	77872621	6.49	6.93	5.16	1.77	8.38e-07	0.000154	peak240	chr17	77867489	77872621	+	0	NA	Intergenic	Intergenic	14032	NR_028337	400624	Hs.514521	NM_001001685	ENSG00000204283	LINC01973	-	long intergenic non-protein coding RNA 1973	ncRNA
241	chr1	211820228	211824628	6.86	6.05	7.64	-1.59	8.42e-07	0.000154	peak241	chr1	211820228	211824628	+	0	NA	intron (NM_001320808, intron 2 of 7)	intron (NM_001320808, intron 2 of 7)	-7209	NR_135818	102723727	Hs.147656	NR_135818	ENSG00000229258	LOC102723727	-	uncharacterized LOC102723727	ncRNA
242	chr3	150520111	150521368	3.59	-0.06	4.93	-4.99	8.42e-07	0.000154	peak242	chr3	150520111	150521368	+	0	NA	Intergenic	Intergenic	25902	NM_014445	27230	Hs.518326	NM_014445	ENSG00000120742	SERP1	RAMP4	stress associated endoplasmic reticulum protein 1	protein-coding
243	chr5	68290585	68293264	4.51	5.14	1.14	4	8.46e-07	0.000154	peak243	chr5	68290585	68293264	+	0	NA	promoter-TSS (NM_001242466)	promoter-TSS (NM_001242466)	-644	NM_001242466	5295	Hs.132225	NM_181504	ENSG00000145675	PIK3R1	AGM7|GRB1|IMD36|p85|p85-ALPHA	phosphoinositide-3-kinase regulatory subunit 1	protein-coding
244	chr5	14806333	14813438	7.68	8.19	5.91	2.28	8.57e-07	0.000155	peak244	chr5	14806333	14813438	+	0	NA	intron (NM_054027, intron 1 of 11)	intron (NM_054027, intron 1 of 11)	16127	NR_039780	100616271		NR_039780	ENSG00000264792	MIR4637	-	microRNA 4637	ncRNA
245	chr1	206831895	206838491	7.34	7.84	5.69	2.15	8.66e-07	0.000156	peak245	chr1	206831895	206838491	+	0	NA	intron (NM_013371, intron 2 of 6)	intron (NM_013371, intron 2 of 6)	6316	NM_013371	29949	Hs.661017	NM_013371	ENSG00000142224	IL19	IL-10C|MDA1|NG.1|ZMDA1	interleukin 19	protein-coding
246	chr7	12583358	12587585	7.15	7.63	5.62	2.01	8.74e-07	0.000157	peak246	chr7	12583358	12587585	+	0	NA	intron (NM_001112706, intron 3 of 15)	L2|LINE|L2	-4052	NM_033128	85477	Hs.633359	NM_033128	ENSG00000006747	SCIN	-	scinderin	protein-coding
247	chr17	45426998	45430012	6.97	7.4	5.76	1.64	8.77e-07	0.000157	peak247	chr17	45426998	45430012	+	0	NA	TTS (NM_174919)	TTS (NM_174919)	1792	NM_001282290	201176	Hs.205326	NM_174919	ENSG00000159314	ARHGAP27	CAMGAP1|PP905|SH3D20|SH3P20	Rho GTPase activating protein 27	protein-coding
248	chr15	58514514	58528771	10.21	10.62	9.06	1.56	8.91e-07	0.000159	peak248	chr15	58514514	58528771	+	0	NA	intron (NM_000236, intron 1 of 8)	intron (NM_000236, intron 1 of 8)	-22907	NR_120338	101928694	Hs.655781	NR_120338	ENSG00000259293	LIPC-AS1	-	LIPC antisense RNA 1	ncRNA
249	chr10	124386261	124390135	6.1	6.63	4.11	2.52	8.97e-07	0.000159	peak249	chr10	124386261	124390135	+	0	NA	Intergenic	AluSq2|SINE|Alu	30778	NM_001322968	4942	Hs.523332	NM_000274	ENSG00000065154	OAT	GACR|HOGA|OATASE|OKT	ornithine aminotransferase	protein-coding
250	chr5	137562885	137565167	5.23	5.74	3.47	2.27	9.11e-07	0.000161	peak250	chr5	137562885	137565167	+	0	NA	Intergenic	Intergenic	-64697	NM_004598	6695	Hs.596136	NM_004598	ENSG00000152377	SPOCK1	SPOCK|TESTICAN|TIC1	SPARC (osteonectin), cwcv and kazal like domains proteoglycan 1	protein-coding
251	chr9	89461523	89466605	7.18	7.64	5.75	1.89	9.21e-07	0.000162	peak251	chr9	89461523	89466605	+	0	NA	intron (NM_006378, intron 1 of 17)	intron (NM_006378, intron 1 of 17)	15632	NM_006378	10507	Hs.494406	NM_006378	ENSG00000187764	SEMA4D	C9orf164|CD100|COLL4|M-sema-G|SEMAJ|coll-4	semaphorin 4D	protein-coding
252	chr4	25330485	25332252	5.22	5.7	3.69	2.01	9.35e-07	0.000164	peak252	chr4	25330485	25332252	+	0	NA	intron (NM_001318148, intron 3 of 8)	AluJr|SINE|Alu	18594	NM_024936	29063	Hs.278945	NM_024936	ENSG00000168228	ZCCHC4	HSPC052|ZGRF4	zinc finger CCHC-type containing 4	protein-coding
253	chr2	27896129	27899873	7.79	6.97	8.57	-1.61	9.4e-07	0.000164	peak253	chr2	27896129	27899873	+	0	NA	intron (NM_001329113, intron 3 of 13)	intron (NM_001329113, intron 3 of 13)	-6887	NR_028308	100302650	Hs.729719	NR_028308		BRE-AS1	-	BRE antisense RNA 1	ncRNA
254	chr5	163892880	163895997	5.31	5.95	1.35	4.6	9.98e-07	0.000174	peak254	chr5	163892880	163895997	+	0	NA	Intergenic	MER44B|DNA|TcMar-Tigger	388910	NM_013283	27430	Hs.54642	NM_013283	ENSG00000038274	MAT2B	MAT-II|MATIIbeta|Nbla02999|SDR23E1|TGR	methionine adenosyltransferase 2B	protein-coding
255	chr20	4058450	4077632	8.92	9.41	7.27	2.14	1.01e-06	0.000175	peak255	chr20	4058450	4077632	+	0	NA	Intergenic	LTR16C|LTR|ERVL	-52450	NM_001321749	11237	Hs.547576	NM_007219	ENSG00000101236	RNF24	G1L	ring finger protein 24	protein-coding
256	chr6	14090682	14102510	7.48	6.02	8.52	-2.5	1.03e-06	0.000178	peak256	chr6	14090682	14102510	+	0	NA	Intergenic	Intergenic	-20660	NM_001251901	9308	Hs.595133	NM_004233	ENSG00000112149	CD83	BL11|HB15	CD83 molecule	protein-coding
257	chrX	9461743	9466922	8.21	7.68	8.81	-1.12	1.04e-06	0.000179	peak257	chrX	9461743	9466922	+	0	NA	promoter-TSS (NM_005647)	promoter-TSS (NM_005647)	-829	NM_005647	6907	Hs.495656	NM_005647	ENSG00000101849	TBL1X	EBI|SMAP55|TBL1	transducin beta like 1 X-linked	protein-coding
258	chr12	48977997	48982904	6.53	7.12	3.97	3.15	1.06e-06	0.000182	peak258	chr12	48977997	48982904	+	0	NA	exon (NM_005430, exon 3 of 4)	exon (NM_005430, exon 3 of 4)	1997	NM_005430	7471	Hs.248164	NM_005430	ENSG00000125084	WNT1	BMND16|INT1|OI15	Wnt family member 1	protein-coding
259	chr11	59864756	59867402	4.17	4.81	0.21	4.6	1.06e-06	0.000182	peak259	chr11	59864756	59867402	+	0	NA	intron (NM_001062, intron 1 of 8)	L3|LINE|CR1	489	NM_001062	6947	Hs.2012	NM_001062	ENSG00000134827	TCN1	HC|TC-1|TC1|TCI	transcobalamin 1	protein-coding
260	chr6	106082598	106090702	8.61	9.01	7.47	1.54	1.1e-06	0.000188	peak260	chr6	106082598	106090702	+	0	NA	intron (NM_001198, intron 1 of 6)	intron (NM_001198, intron 1 of 6)	330	NM_001198	639	Hs.436023	NM_001198	ENSG00000057657	PRDM1	BLIMP1|PRDI-BF1	PR/SET domain 1	protein-coding
261	chr21	39089029	39098910	8.61	7.78	9.4	-1.62	1.13e-06	0.000191	peak261	chr21	39089029	39098910	+	0	NA	Intergenic	Intergenic	89545	NM_003720	8624	Hs.473838	NM_003720	ENSG00000183527	PSMG1	C21LRP|DSCR2|LRPC21|PAC-1|PAC1	proteasome assembly chaperone 1	protein-coding
262	chr11	33050883	33054097	7.26	6.47	8.02	-1.56	1.15e-06	0.000193	peak262	chr11	33050883	33054097	+	0	NA	intron (NM_001145541, intron 2 of 9)	(T)n|Simple_repeat|Simple_repeat	12475	NM_001145541	55346	Hs.655341	NM_018393	ENSG00000176148	TCP11L1	dJ85M6.3	t-complex 11 like 1	protein-coding
263	chr3	183782363	183785709	6.32	5.61	7.04	-1.43	1.16e-06	0.000195	peak263	chr3	183782363	183785709	+	0	NA	intron (NM_001351369, intron 19 of 30)	AluJb|SINE|Alu	26415	NR_046727	100874113		NR_046727		YEATS2-AS1	-	YEATS2 antisense RNA 1	ncRNA
264	chr3	46461545	46473577	6.82	7.4	4.32	3.08	1.21e-06	0.000203	peak264	chr3	46461545	46473577	+	0	NA	intron (NM_001321122, intron 4 of 19)	intron (NM_001321122, intron 4 of 19)	-2398	NM_002343	4057	Hs.529517	NM_002343	ENSG00000012223	LTF	GIG12|HEL110|HLF2|LF	lactotransferrin	protein-coding
265	chr1	212665019	212673237	8.2	7.17	9.09	-1.92	1.24e-06	0.000207	peak265	chr1	212665019	212673237	+	0	NA	Intergenic	MER124|DNA?|DNA?	30857	NM_018664	55509	Hs.62919	NM_018664	ENSG00000123685	BATF3	JDP1|JUNDM1|SNFT	basic leucine zipper ATF-like transcription factor 3	protein-coding
266	chr11	112156487	112166631	9.08	8.43	9.76	-1.33	1.25e-06	0.000207	peak266	chr11	112156487	112166631	+	0	NA	intron (NM_001243211, intron 1 of 4)	AluSz|SINE|Alu	2558	NM_001243211	3606	Hs.83077	NM_001562	ENSG00000150782	IL18	IGIF|IL-18|IL-1g|IL1F4	interleukin 18	protein-coding
267	chr1	202529929	202533197	5.15	5.81	0.21	5.6	1.25e-06	0.000207	peak267	chr1	202529929	202533197	+	0	NA	intron (NM_032103, intron 6 of 11)	intron (NM_032103, intron 6 of 11)	-8551	NM_001197131	4660	Hs.444403	NM_002481	ENSG00000077157	PPP1R12B	MYPT2|PP1bp55	protein phosphatase 1 regulatory subunit 12B	protein-coding
268	chr6	158007255	158011622	6.13	6.65	4.21	2.44	1.27e-06	0.00021	peak268	chr6	158007255	158011622	+	0	NA	intron (NM_003898, intron 1 of 26)	L2a|LINE|L2	-7610	NM_001178088	8871	Hs.434494	NM_003898	ENSG00000078269	SYNJ2	INPP5H	synaptojanin 2	protein-coding
269	chr5	180133951	180138103	4.86	5.48	1.73	3.75	1.28e-06	0.00021	peak269	chr5	180133951	180138103	+	0	NA	intron (NM_175062, intron 4 of 13)	intron (NM_175062, intron 4 of 13)	-63909	NM_018434	55819	Hs.484363	NM_018434	ENSG00000113269	RNF130	G1RZFP|GOLIATH|GP	ring finger protein 130	protein-coding
270	chr3	46140721	46145521	7.25	7.76	5.47	2.3	1.29e-06	0.000212	peak270	chr3	46140721	46145521	+	0	NA	Intergenic	Intergenic	65220	NM_001295	1230	Hs.301921	NM_001295	ENSG00000163823	CCR1	CD191|CKR-1|CKR1|CMKBR1|HM145|MIP1aR|SCYAR1	C-C motif chemokine receptor 1	protein-coding
271	chr17	77875224	77877936	5.05	5.63	2.53	3.11	1.34e-06	0.000219	peak271	chr17	77875224	77877936	+	0	NA	Intergenic	Intergenic	7507	NR_028337	400624	Hs.514521	NM_001001685	ENSG00000204283	LINC01973	-	long intergenic non-protein coding RNA 1973	ncRNA
272	chr2	128470612	128474566	6.53	7.05	4.72	2.33	1.35e-06	0.000219	peak272	chr2	128470612	128474566	+	0	NA	Intergenic	AluSx4|SINE|Alu	-153992	NM_004807	9394	Hs.512841	NM_004807	ENSG00000136720	HS6ST1	HH15|HS6ST	heparan sulfate 6-O-sulfotransferase 1	protein-coding
273	chr11	1304936	1311863	8.91	9.32	7.77	1.55	1.42e-06	0.000229	peak273	chr11	1304936	1311863	+	0	NA	intron (NM_001318515, intron 1 of 2)	MSTA|LTR|ERVL-MaLR	1263	NM_019009	54472	Hs.368527	NM_019009	ENSG00000078902	TOLLIP	IL-1RAcPIP	toll interacting protein	protein-coding
274	chr8	96493336	96495831	6.53	6.96	5.26	1.7	1.42e-06	0.000229	peak274	chr8	96493336	96495831	+	0	NA	intron (NM_002998, intron 1 of 4)	CpG	929	NM_002998	6383	Hs.1501	NM_002998	ENSG00000169439	SDC2	CD362|HSPG|HSPG1|SYND2	syndecan 2	protein-coding
275	chr16	57023235	57026861	5.59	6.06	4.11	1.95	1.43e-06	0.000229	peak275	chr16	57023235	57026861	+	0	NA	intron (NM_001330552, intron 5 of 47)	intron (NM_001330552, intron 5 of 47)	7974	NM_032206	84166	Hs.528836	NM_032206	ENSG00000140853	NLRC5	CLR16.1|NOD27|NOD4	NLR family CARD domain containing 5	protein-coding
276	chr1	65092137	65093885	4.24	1.83	5.47	-3.64	1.44e-06	0.000231	peak276	chr1	65092137	65093885	+	0	NA	Intergenic	Intergenic	-25265	NM_001321852	3716	Hs.207538	NM_002227	ENSG00000162434	JAK1	JAK1A|JAK1B|JTK3	Janus kinase 1	protein-coding
277	chr8	97036510	97038690	4.11	4.72	1.14	3.58	1.45e-06	0.000231	peak277	chr8	97036510	97038690	+	0	NA	intron (NM_016134, intron 6 of 7)	intron (NM_016134, intron 6 of 7)	240348	NM_033512	85453	Hs.173094	NM_033512	ENSG00000180543	TSPYL5	-	TSPY like 5	protein-coding
278	chr8	80917907	80921785	5.13	5.7	2.74	2.96	1.46e-06	0.000233	peak278	chr8	80917907	80921785	+	0	NA	Intergenic	Intergenic	-45065	NM_001033723	619279	Hs.434957	NM_032651	ENSG00000164684	ZNF704	Gig1	zinc finger protein 704	protein-coding
279	chr13	28034620	28036243	3.57	1.09	4.81	-3.72	1.5e-06	0.000238	peak279	chr13	28034620	28036243	+	0	NA	intron (NM_004119, intron 12 of 23)	intron (NM_004119, intron 12 of 23)	-46794	NM_001105577	646625	Hs.705356	NM_001105577	ENSG00000183463	URAD	PRHOXNB	ureidoimidazoline (2-oxo-4-hydroxy-4-carboxy-5-) decarboxylase	protein-coding
280	chr1	145987432	145998730	8.67	9.09	7.49	1.61	1.51e-06	0.000239	peak280	chr1	145987432	145998730	+	0	NA	3' UTR (NM_001313972, exon 7 of 7)	3' UTR (NM_001313972, exon 7 of 7)	2641	NM_001313972	10628	Hs.533977	NM_006472	ENSG00000265972	TXNIP	ARRDC6|EST01027|HHCPA78|THIF|VDUP1	thioredoxin interacting protein	protein-coding
281	chr10	113173989	113182539	7.9	6.76	8.83	-2.08	1.56e-06	0.000246	peak281	chr10	113173989	113182539	+	0	NA	Intergenic	Intergenic	48631	NM_001349870	6934	Hs.593995	NM_030756	ENSG00000148737	TCF7L2	TCF-4|TCF4	transcription factor 7 like 2	protein-coding
282	chr8	119648727	119649832	3.1	0.46	4.36	-3.9	1.61e-06	0.000252	peak282	chr8	119648727	119649832	+	0	NA	intron (NM_001330600, intron 1 of 25)	AluY|SINE|Alu	-10413	NM_006209	5168	Hs.190977	NM_006209	ENSG00000136960	ENPP2	ATX|ATX-X|AUTOTAXIN|LysoPLD|NPP2|PD-IALPHA|PDNP2	ectonucleotide pyrophosphatase/phosphodiesterase 2	protein-coding
283	chr10	118791311	118794867	6.99	6.38	7.64	-1.26	1.63e-06	0.000255	peak283	chr10	118791311	118794867	+	0	NA	Intergenic	Intergenic	-37843	NM_153810	143384	Hs.420024	NM_153810	ENSG00000151893	CACUL1	C10orf46|CAC1	CDK2 associated cullin domain 1	protein-coding
284	chr9	37989136	38004062	8.99	9.45	7.58	1.86	1.64e-06	0.000256	peak284	chr9	37989136	38004062	+	0	NA	intron (NM_003028, intron 2 of 5)	intron (NM_003028, intron 2 of 5)	72614	NM_003028	6461	Hs.521482	NM_003028	ENSG00000107338	SHB	bA3J10.2	SH2 domain containing adaptor protein B	protein-coding
285	chr5	68342862	68349003	5.93	6.5	3.64	2.85	1.66e-06	0.000257	peak285	chr5	68342862	68349003	+	0	NA	Intergenic	Intergenic	53364	NM_001242466	5295	Hs.132225	NM_181504	ENSG00000145675	PIK3R1	AGM7|GRB1|IMD36|p85|p85-ALPHA	phosphoinositide-3-kinase regulatory subunit 1	protein-coding
286	chr16	20908594	20912712	8.05	7.11	8.89	-1.78	1.66e-06	0.000257	peak286	chr16	20908594	20912712	+	0	NA	intron (NR_126516, intron 2 of 3)	AluJb|SINE|Alu	9549	NM_001302835	57149	Hs.745012	NM_020424	ENSG00000102897	LYRM1	A211C6.1	LYR motif containing 1	protein-coding
287	chr7	128107159	128110056	6.03	6.57	4.04	2.53	1.68e-06	0.000259	peak287	chr7	128107159	128110056	+	0	NA	Intergenic	Intergenic	26746	NR_030324	693178		NR_030324	ENSG00000207588	MIR593	MIRN593|hsa-mir-593	microRNA 593	ncRNA
288	chr9	111284116	111285722	3.91	1.46	5.15	-3.69	1.7e-06	0.000261	peak288	chr9	111284116	111285722	+	0	NA	Intergenic	LTR103b_Mam|LTR|ERV1?	-13705	NR_106989	102465800		NR_106989	ENSG00000274263	MIR7702	hsa-mir-7702	microRNA 7702	ncRNA
289	chr21	33024529	33030136	6.34	6.9	4.11	2.79	1.75e-06	0.000267	peak289	chr21	33024529	33030136	+	0	NA	exon (NM_005806, exon 2 of 2)	exon (NM_005806, exon 2 of 2)	1424	NM_005806	10215	Hs.176977	NM_005806	ENSG00000205927	OLIG2	BHLHB1|OLIGO2|PRKCBP2|RACK17|bHLHe19	oligodendrocyte transcription factor 2	protein-coding
290	chr15	96040784	96044391	5.9	6.51	2.97	3.54	1.78e-06	0.000271	peak290	chr15	96040784	96044391	+	0	NA	Intergenic	L1MB5|LINE|L1	-283341	NM_001145155	7026	Hs.347991	NM_021005	ENSG00000185551	NR2F2	ARP1|CHTD4|COUPTF2|COUPTFB|COUPTFII|NF-E3|NR2F1|SVP40|TFCOUP2	nuclear receptor subfamily 2 group F member 2	protein-coding
291	chr10	113297704	113304499	7.07	5.51	8.15	-2.63	1.82e-06	0.000276	peak291	chr10	113297704	113304499	+	0	NA	Intergenic	AluJb|SINE|Alu	171468	NM_001349870	6934	Hs.593995	NM_030756	ENSG00000148737	TCF7L2	TCF-4|TCF4	transcription factor 7 like 2	protein-coding
292	chr15	87722909	87724294	4.52	5.1	2.01	3.09	1.86e-06	0.000281	peak292	chr15	87722909	87724294	+	0	NA	Intergenic	Intergenic	146672	NR_026869	145978	Hs.350808	NM_152454	ENSG00000259527	LINC00052	NCRNA00052|TMEM83	long intergenic non-protein coding RNA 52	ncRNA
293	chr12	124385800	124395282	9.62	10.03	8.48	1.55	1.88e-06	0.000283	peak293	chr12	124385800	124395282	+	0	NA	intron (NM_001077261, intron 18 of 47)	L2a|LINE|L2	-53299	NR_106940	102466204		NR_106940	ENSG00000275967	MIR6880	hsa-mir-6880	microRNA 6880	ncRNA
294	chr7	151246895	151252889	7.6	8.15	5.46	2.68	1.91e-06	0.000288	peak294	chr7	151246895	151252889	+	0	NA	intron (NM_001003802, intron 2 of 13)	intron (NM_001003802, intron 2 of 13)	-1229	NM_001003801	6604	Hs.647067	NM_003078	ENSG00000082014	SMARCD3	BAF60C|CRACD3|Rsc6p	SWI/SNF related, matrix associated, actin dependent regulator of chromatin, subfamily d, member 3	protein-coding
295	chr17	74429661	74432882	6.46	6.98	4.61	2.37	1.98e-06	0.000297	peak295	chr17	74429661	74432882	+	0	NA	promoter-TSS (NM_022036)	promoter-TSS (NM_022036)	-257	NM_022036	55890	Hs.446438	NM_018653	ENSG00000170412	GPRC5C	RAIG-3|RAIG3	G protein-coupled receptor class C group 5 member C	protein-coding
296	chr10	50320670	50327912	8.02	7.29	8.76	-1.47	2.05e-06	0.000307	peak296	chr10	50320670	50327912	+	0	NA	intron (NM_147156, intron 8 of 10)	MIRc|SINE|MIR	-75681	NM_001143974	56624	Hs.512645	NM_019893	ENSG00000188611	ASAH2	BCDase|HNAC1|LCDase|N-CDase|NCDase	N-acylsphingosine amidohydrolase 2	protein-coding
297	chr2	47025009	47027845	5.08	5.6	3.18	2.43	2.19e-06	0.000326	peak297	chr2	47025009	47027845	+	0	NA	intron (NM_001288953, intron 15 of 20)	intron (NM_001288953, intron 15 of 20)	-84572	NM_001171511	90411	Hs.662152	NM_139279	ENSG00000180398	MCFD2	F5F8D|F5F8D2|LMAN1IP|SDNSF	multiple coagulation factor deficiency 2	protein-coding
298	chr4	36316078	36329580	9.21	8.4	10	-1.6	2.27e-06	0.000336	peak298	chr4	36316078	36329580	+	0	NA	intron (NM_001170700, intron 7 of 8)	intron (NM_001170700, intron 7 of 8)	38807	NM_001170700	401124	Hs.363407	NM_001136536	ENSG00000197057	DTHD1	-	death domain containing 1	protein-coding
299	chr8	143324627	143332585	7.22	7.89	1.84	6.05	2.27e-06	0.000336	peak299	chr8	143324627	143332585	+	0	NA	intron (NM_001258446, intron 4 of 14)	L1M5|LINE|L1	6285	NM_052963	116447	Hs.528574	NM_052963	ENSG00000184428	TOP1MT	-	DNA topoisomerase I mitochondrial	protein-coding
300	chr1	206501064	206509011	7.6	6.65	8.45	-1.8	2.32e-06	0.000341	peak300	chr1	206501064	206509011	+	0	NA	Intergenic	Intergenic	-2493	NM_182664	83593	Hs.497579	NM_031437	ENSG00000266094	RASSF5	Maxp1|NORE1|NORE1A|NORE1B|RAPL|RASSF3	Ras association domain family member 5	protein-coding
301	chr14	76902310	76915409	8.56	9.05	6.98	2.07	2.35e-06	0.000345	peak301	chr14	76902310	76915409	+	0	NA	Intergenic	Intergenic	-50779	NR_133913	105370578	Hs.574184	NR_133913	ENSG00000258602	LINC01629	linc-KIAA1737-2	long intergenic non-protein coding RNA 1629	ncRNA
302	chr2	45722540	45731375	7.47	6.35	8.39	-2.05	2.38e-06	0.000349	peak302	chr2	45722540	45731375	+	0	NA	intron (NM_005400, intron 1 of 14)	MIRc|SINE|MIR	75053	NM_005400	5581	Hs.580351	NM_005400	ENSG00000171132	PRKCE	PKCE|nPKC-epsilon	protein kinase C epsilon	protein-coding
303	chr6	134717644	134727557	8.58	7.26	9.58	-2.32	2.4e-06	0.00035	peak303	chr6	134717644	134727557	+	0	NA	Intergenic	Intergenic	-182595	NR_125855	101928304	Hs.555076	NR_125855		LOC101928304	-	uncharacterized LOC101928304	ncRNA
304	chr3	101868451	101870116	3.98	1.87	5.17	-3.3	2.42e-06	0.000352	peak304	chr3	101868451	101870116	+	0	NA	Intergenic	Intergenic	19769	NM_031419	64332	Hs.319171	NM_031419	ENSG00000144802	NFKBIZ	IKBZ|INAP|MAIL	NFKB inhibitor zeta	protein-coding
305	chr6	7617799	7619338	4.6	5.18	2.01	3.17	2.43e-06	0.000352	peak305	chr6	7617799	7619338	+	0	NA	Intergenic	MamGypLTR3a|LTR|Gypsy	28369	NM_152551	154007	Hs.13366	NM_152551	ENSG00000168566	SNRNP48	C6orf151|dJ336K20B.1|dJ512B11.2	small nuclear ribonucleoprotein U11/U12 subunit 48	protein-coding
306	chr4	138234154	138237314	6.54	7.04	4.81	2.23	2.44e-06	0.000352	peak306	chr4	138234154	138237314	+	0	NA	intron (NM_014331, intron 2 of 11)	intron (NM_014331, intron 2 of 11)	6615	NM_014331	23657	Hs.390594	NM_014331	ENSG00000151012	SLC7A11	CCBR1|xCT	solute carrier family 7 member 11	protein-coding
307	chr6	18324351	18333494	9.77	9.08	10.48	-1.4	2.46e-06	0.000352	peak307	chr6	18324351	18333494	+	0	NA	Intergenic	Intergenic	-58428	NM_182757	255488	Hs.148741	NM_182757	ENSG00000137393	RNF144B	IBRDC2|PIR2|bA528A10.3|p53RFP	ring finger protein 144B	protein-coding
308	chr4	110484257	110485448	4.32	2.53	5.44	-2.91	2.46e-06	0.000352	peak308	chr4	110484257	110485448	+	0	NA	intron (NM_001977, intron 1 of 19)	intron (NM_001977, intron 1 of 19)	8779	NM_001977	2028	Hs.435765	NM_001977	ENSG00000138792	ENPEP	APA|CD249|gp160	glutamyl aminopeptidase	protein-coding
309	chr3	107629526	107631569	5.45	4.11	6.45	-2.34	2.47e-06	0.000353	peak309	chr3	107629526	107631569	+	0	NA	intron (NM_001276286, intron 2 of 16)	intron (NM_001276286, intron 2 of 16)	107611	NM_001276286	56987	Hs.124366	NM_020235	ENSG00000114439	BBX	ARTC1|HBP2|HSPC339|MDS001	BBX, HMG-box containing	protein-coding
310	chr8	144146679	144151009	8.02	8.43	6.9	1.52	2.48e-06	0.000353	peak310	chr8	144146679	144151009	+	0	NA	intron (NM_001288814, intron 1 of 41)	intron (NM_001288814, intron 1 of 41)	199	NM_001288814	727957	Hs.443139	NM_032450	ENSG00000179832	MROH1	HEATR7A	maestro heat like repeat family member 1	protein-coding
311	chr9	91183885	91189548	6.35	6.93	3.93	3	2.48e-06	0.000353	peak311	chr9	91183885	91189548	+	0	NA	Intergenic	Intergenic	67654	NR_135306	100129347	Hs.522287	NR_135306	ENSG00000229694	LINC00484	C9orf73	long intergenic non-protein coding RNA 484	ncRNA
312	chr8	70243955	70248301	7.28	6.5	8.04	-1.54	2.5e-06	0.000354	peak312	chr8	70243955	70248301	+	0	NA	intron (NM_001321712, intron 2 of 21)	intron (NM_001321712, intron 2 of 21)	157127	NM_001321712	10499	Hs.446678	NM_006540	ENSG00000140396	NCOA2	GRIP1|KAT13C|NCoA-2|SRC2|TIF2|bHLHe75	nuclear receptor coactivator 2	protein-coding
313	chr17	49188141	49194842	9.14	9.63	7.52	2.11	2.51e-06	0.000354	peak313	chr17	49188141	49194842	+	0	NA	Intergenic	Intergenic	17890	NM_031498	2793	Hs.181781	NM_031498	ENSG00000167083	GNGT2	G-GAMMA-8|G-GAMMA-C|GNG8|GNG9|GNGT8	G protein subunit gamma transducin 2	protein-coding
314	chr3	196245184	196249320	4.7	5.35	0.21	5.14	2.52e-06	0.000354	peak314	chr3	196245184	196249320	+	0	NA	intron (NM_005017, intron 6 of 9)	intron (NM_005017, intron 6 of 9)	30740	NM_152672	200931	Hs.630585	NM_152672	ENSG00000163959	SLC51A	OSTA|OSTalpha	solute carrier family 51 alpha subunit	protein-coding
315	chr1	197973149	197978079	7.86	6.74	8.79	-2.05	2.55e-06	0.000357	peak315	chr1	197973149	197978079	+	0	NA	Intergenic	Intergenic	58227	NM_020204	56956	Hs.442578	NM_020204	ENSG00000143355	LHX9	-	LIM homeobox 9	protein-coding
316	chr4	110106047	110108911	5.05	2.78	6.26	-3.48	2.56e-06	0.000357	peak316	chr4	110106047	110108911	+	0	NA	intron (NM_024090, intron 1 of 3)	intron (NM_024090, intron 1 of 3)	91136	NM_001130721	79071	Hs.412939	NM_024090	ENSG00000170522	ELOVL6	FACE|FAE|LCE	ELOVL fatty acid elongase 6	protein-coding
317	chr7	155278960	155301477	9.86	10.29	8.61	1.68	2.56e-06	0.000357	peak317	chr7	155278960	155301477	+	0	NA	Intergenic	MLT1D|LTR|ERVL-MaLR	-7554	NM_001346590	3638	Hs.520819	NM_005542	ENSG00000186480	INSIG1	CL6	insulin induced gene 1	protein-coding
318	chr4	113814527	113818052	7.04	5.69	8.05	-2.36	2.6e-06	0.00036	peak318	chr4	113814527	113818052	+	0	NA	Intergenic	Intergenic	-54362	NM_001221	817	Hs.144114	NM_001221	ENSG00000145349	CAMK2D	CAMKD	calcium/calmodulin dependent protein kinase II delta	protein-coding
319	chr5	95257980	95264662	8.2	7.59	8.86	-1.27	2.6e-06	0.00036	peak319	chr5	95257980	95264662	+	0	NA	intron (NM_024717, intron 1 of 22)	intron (NM_024717, intron 1 of 22)	23254	NM_024717	79772	Hs.591248	NM_024717	ENSG00000175471	MCTP1	-	multiple C2 and transmembrane domain containing 1	protein-coding
320	chr16	89319403	89321309	5	5.52	3.13	2.39	2.66e-06	0.000368	peak320	chr16	89319403	89321309	+	0	NA	promoter-TSS (NM_001242885)	promoter-TSS (NM_001242885)	-777	NM_001242885	100287036	Hs.656995	NM_001242885		LOC100287036	-	uncharacterized LOC100287036	protein-coding
321	chr21	38354228	38356042	4.16	4.78	0.75	4.04	2.71e-06	0.000372	peak321	chr21	38354228	38356042	+	0	NA	Intergenic	Intergenic	-9059	NR_110545	102724678	Hs.635675	NR_110545		LINC01423	-	long intergenic non-protein coding RNA 1423	ncRNA
322	chr12	8563985	8569006	8.71	8.04	9.4	-1.35	2.71e-06	0.000372	peak322	chr12	8563985	8569006	+	0	NA	Intergenic	MER52-int|LTR|ERV1	-25533	NM_014358	26253	Hs.236516	NM_014358	ENSG00000166523	CLEC4E	CLECSF9|MINCLE	C-type lectin domain family 4 member E	protein-coding
323	chr10	90774173	90779804	6.87	7.45	4.36	3.08	2.81e-06	0.000385	peak323	chr10	90774173	90779804	+	0	NA	intron (NM_019859, intron 1 of 3)	intron (NM_019859, intron 1 of 3)	80926	NM_000872	3363	Hs.73739	NM_000872	ENSG00000148680	HTR7	5-HT7	5-hydroxytryptamine receptor 7	protein-coding
324	chr16	79168479	79172736	6.22	6.79	3.86	2.93	2.83e-06	0.000386	peak324	chr16	79168479	79172736	+	0	NA	intron (NM_016373, intron 8 of 8)	intron (NM_016373, intron 8 of 8)	430118	NM_005360	4094	Hs.134859	NM_005360	ENSG00000178573	MAF	AYGRP|CCA4|CTRCT21|c-MAF	MAF bZIP transcription factor	protein-coding
325	chr3	177596295	177604132	7.29	5.81	8.33	-2.53	2.85e-06	0.000388	peak325	chr3	177596295	177604132	+	0	NA	intron (NR_047568, intron 2 of 3)	intron (NR_047568, intron 2 of 3)	158292	NR_047568	100505566	Hs.581170	NR_047568		LINC00578	-	long intergenic non-protein coding RNA 578	ncRNA
326	chr10	79307591	79310048	5.05	5.61	2.77	2.84	2.89e-06	0.000392	peak326	chr10	79307591	79310048	+	0	NA	intron (NM_020338, intron 23 of 24)	intron (NM_020338, intron 23 of 24)	-38645	NM_005729	10105	Hs.381072	NM_005729	ENSG00000108179	PPIF	CYP3|CyP-M|Cyp-D|CypD	peptidylprolyl isomerase F	protein-coding
327	chr13	40775837	40778273	5.41	5.93	3.61	2.32	2.9e-06	0.000392	peak327	chr13	40775837	40778273	+	0	NA	Intergenic	Intergenic	-5844	NM_005830	10240	Hs.596607	NM_005830	ENSG00000102738	MRPS31	IMOGN38|MRP-S31|S31mt	mitochondrial ribosomal protein S31	protein-coding
328	chr5	139696369	139698731	5.54	6.1	3.33	2.76	2.91e-06	0.000392	peak328	chr5	139696369	139698731	+	0	NA	Intergenic	CpG	22110	NM_001317209	51523	Hs.189119	NM_016463	ENSG00000171604	CXXC5	CF5|HSPC195|RINF|WID	CXXC finger protein 5	protein-coding
329	chr3	171373010	171378272	7.93	6.88	8.82	-1.94	2.95e-06	0.000397	peak329	chr3	171373010	171378272	+	0	NA	intron (NR_027767, intron 1 of 2)	intron (NR_027767, intron 1 of 2)	84767	NM_001161564	23043	Hs.34024	NM_015028	ENSG00000154310	TNIK	MRT54	TRAF2 and NCK interacting kinase	protein-coding
330	chr16	19208407	19213592	7.26	6.33	8.1	-1.78	2.97e-06	0.000397	peak330	chr16	19208407	19213592	+	0	NA	intron (NM_016524, intron 5 of 7)	intron (NM_016524, intron 5 of 7)	38642	NM_001308157	51760	Hs.258326	NM_016524	ENSG00000103528	SYT17	sytXVII	synaptotagmin 17	protein-coding
331	chr16	85942928	85944776	4.35	4.99	0.59	4.4	2.98e-06	0.000397	peak331	chr16	85942928	85944776	+	0	NA	Intergenic	Intergenic	25505	NR_106832	102466732		NR_106832	ENSG00000274134	MIR6774	hsa-mir-6774	microRNA 6774	ncRNA
332	chr8	129535132	129555752	9.65	10.15	8.03	2.12	2.99e-06	0.000398	peak332	chr8	129535132	129555752	+	0	NA	intron (NR_130917, intron 1 of 3)	L3|LINE|CR1	29576	NR_130919	137196	Hs.679457	NR_130917	ENSG00000229140	CCDC26	RAM	CCDC26 long non-coding RNA	ncRNA
333	chr4	54657056	54660455	6.62	7.14	4.75	2.39	3.06e-06	0.000407	peak333	chr4	54657056	54660455	+	0	NA	intron (NM_001093772, intron 1 of 20)	CpG	827	NM_001093772	3815	Hs.479754	NM_000222	ENSG00000157404	KIT	C-Kit|CD117|PBT|SCFR	KIT proto-oncogene receptor tyrosine kinase	protein-coding
334	chr2	217796914	217801611	6.74	7.25	5.03	2.22	3.11e-06	0.000411	peak334	chr2	217796914	217801611	+	0	NA	TTS (NM_022648)	TTS (NM_022648)	34471	NR_145792	109623482		NR_145792		SNORA115	-	small nucleolar RNA, H/ACA box 115	snoRNA
335	chr12	98407431	98411121	6.75	5.89	7.55	-1.66	3.16e-06	0.000417	peak335	chr12	98407431	98411121	+	0	NA	Intergenic	AluSz|SINE|Alu	47869	NR_033801	121456	Hs.620643	NR_033801	ENSG00000227825	SLC9A7P1	-	solute carrier family 9 member 7 pseudogene 1	pseudo
336	chr14	91263950	91265547	5.7	6.25	3.55	2.69	3.23e-06	0.000425	peak336	chr14	91263950	91265547	+	0	NA	Intergenic	Intergenic	-10868	NM_001348437	8111	Hs.8882	NM_003485	ENSG00000119714	GPR68	AI2A6|GPR12A|OGR1	G protein-coupled receptor 68	protein-coding
337	chr10	124258716	124261116	4.58	5.21	1.17	4.04	3.28e-06	0.000429	peak337	chr10	124258716	124261116	+	0	NA	Intergenic	MLT1F|LTR|ERVL-MaLR	159060	NM_001322968	4942	Hs.523332	NM_000274	ENSG00000065154	OAT	GACR|HOGA|OATASE|OKT	ornithine aminotransferase	protein-coding
338	chr5	384998	389792	5.16	5.77	2.24	3.53	3.28e-06	0.000429	peak338	chr5	384998	389792	+	0	NA	intron (NM_001242412, intron 4 of 10)	L1MC4|LINE|L1	55765	NR_126522	116349	Hs.446702	NM_138464	ENSG00000221990	EXOC3-AS1	C5orf55	EXOC3 antisense RNA 1	ncRNA
339	chr2	172508964	172511571	4.65	5.3	0.21	5.1	3.34e-06	0.000436	peak339	chr2	172508964	172511571	+	0	NA	Intergenic	MIR3|SINE|MIR	-45106	NR_103731	5163	Hs.470633	NM_002610	ENSG00000152256	PDK1	-	pyruvate dehydrogenase kinase 1	protein-coding
340	chr1	84991072	84992601	3.58	0.51	4.89	-4.38	3.37e-06	0.000439	peak340	chr1	84991072	84992601	+	0	NA	intron (NM_001330647, intron 1 of 14)	intron (NM_001330647, intron 1 of 14)	5286	NM_153259	255231	Hs.591446	NM_153259	ENSG00000153898	MCOLN2	TRP-ML2|TRPML2	mucolipin 2	protein-coding
341	chr20	45493645	45498150	6.15	4.32	7.28	-2.96	3.39e-06	0.000439	peak341	chr20	45493645	45498150	+	0	NA	Intergenic	Intergenic	19727	NM_006652	10816	Hs.370724	NM_006652	ENSG00000101446	SPINT3	HKIB9	serine peptidase inhibitor, Kunitz type 3	protein-coding
342	chr20	23652653	23658348	8.18	8.54	7.25	1.29	3.42e-06	0.000442	peak342	chr20	23652653	23658348	+	0	NA	Intergenic	Intergenic	-17452	NM_001288614	1471	Hs.304682	NM_000099	ENSG00000101439	CST3	ARMD11|HEL-S-2	cystatin C	protein-coding
343	chr16	15012502	15016889	5.35	5.86	3.64	2.22	3.46e-06	0.000446	peak343	chr16	15012502	15016889	+	0	NA	intron (NM_001324019, intron 8 of 22).2	intron (NM_001324019, intron 8 of 22).2	-4298	NR_036265	100422922		NR_036265	ENSG00000239118	MIR1972-2	-	microRNA 1972-2	ncRNA
344	chr20	50408085	50412793	6.7	7.25	4.62	2.63	3.5e-06	0.00045	peak344	chr20	50408085	50412793	+	0	NA	Intergenic	MLT1J|LTR|ERVL-MaLR	-89097	NR_109950	101927586	Hs.637665	NR_109950	ENSG00000233077	LINC01271	-	long intergenic non-protein coding RNA 1271	ncRNA
345	chr10	72561406	72565518	7.59	6.84	8.33	-1.49	3.59e-06	0.00046	peak345	chr10	72561406	72565518	+	0	NA	intron (NM_001195518, intron 2 of 11)	L1MB2|LINE|L1	-39476	NM_001195519	10367	Hs.524367	NM_006077	ENSG00000107745	MICU1	CALC|CBARA1|EFHA3|MPXPS	mitochondrial calcium uptake 1	protein-coding
346	chr12	108818487	108829756	8.55	8.96	7.39	1.57	3.61e-06	0.00046	peak346	chr12	108818487	108829756	+	0	NA	intron (NM_001161330, intron 2 of 13)	intron (NM_001161330, intron 2 of 13)	3430	NM_001161331	54434	Hs.199763	NM_018984	ENSG00000084112	SSH1	SSH1L	slingshot protein phosphatase 1	protein-coding
347	chr3	43174872	43185651	9.25	9.73	7.72	2.01	3.61e-06	0.00046	peak347	chr3	43174872	43185651	+	0	NA	Intergenic	Intergenic	-74178	NM_032806	84892	Hs.745002	NM_032806	ENSG00000144647	POMGNT2	AGO61|C3orf39|GTDC2|MDDGA8	protein O-linked mannose N-acetylglucosaminyltransferase 2 (beta 1,4-)	protein-coding
348	chr9	89434142	89446991	9.62	10.07	8.25	1.82	3.7e-06	0.00047	peak348	chr9	89434142	89446991	+	0	NA	intron (NM_006378, intron 2 of 17)	intron (NM_006378, intron 2 of 17)	39130	NM_006378	10507	Hs.494406	NM_006378	ENSG00000187764	SEMA4D	C9orf164|CD100|COLL4|M-sema-G|SEMAJ|coll-4	semaphorin 4D	protein-coding
349	chr16_KI270853v1_alt	652856	656883	5.45	5.94	3.8	2.14	3.72e-06	0.000472	peak349	chr16_KI270853v1_alt	652856	656883	+	0	NA	intron (NM_001324020, intron 8 of 16).3	intron (NM_001324020, intron 8 of 16).3	-4418	NR_036265	100422922		NR_036265	ENSG00000239118	MIR1972-2	-	microRNA 1972-2	ncRNA
350	chr19	16062991	16065346	5.32	5.89	2.98	2.91	3.74e-06	0.000473	peak350	chr19	16062991	16065346	+	0	NA	Intergenic	Intergenic	-1519	NR_146442	105372292	Hs.635664	NR_146442	ENSG00000267517	LINC01855	-	long intergenic non-protein coding RNA 1855	ncRNA
351	chr1	180500385	180504615	8.87	9.34	7.35	1.99	3.79e-06	0.000477	peak351	chr1	180500385	180504615	+	0	NA	5' UTR (NM_032360, exon 1 of 8)	5' UTR (NM_032360, exon 1 of 8)	387	NM_032360	84320	Hs.200051	NM_032360	ENSG00000230124	ACBD6	-	acyl-CoA binding domain containing 6	protein-coding
352	chr7	41776738	41781352	7.6	6.68	8.44	-1.76	3.82e-06	0.000479	peak352	chr7	41776738	41781352	+	0	NA	non-coding (NR_027118, exon 4 of 4)	non-coding (NR_027118, exon 4 of 4)	-75937	NM_002192	3624	Hs.28792	NM_002192	ENSG00000122641	INHBA	EDF|FRP	inhibin subunit beta A	protein-coding
353	chr4	158932347	158942633	8.91	8	9.74	-1.74	3.9e-06	0.000489	peak353	chr4	158932347	158942633	+	0	NA	intron (NM_152543, intron 3 of 4)	intron (NM_152543, intron 3 of 4)	97691	NM_152543	152940	Hs.415576	NM_152543	ENSG00000164123	C4orf45	-	chromosome 4 open reading frame 45	protein-coding
354	chr22	45420516	45426937	7.51	7.94	6.22	1.72	3.95e-06	0.000493	peak354	chr22	45420516	45426937	+	0	NA	intron (NM_015653, intron 4 of 6)	intron (NM_015653, intron 4 of 6)	10035	NM_015653	26150	Hs.475110	NM_015653	ENSG00000128408	RIBC2	C22orf11|TRIB	RIB43A domain with coiled-coils 2	protein-coding
355	chr9	129331873	129353581	10.67	11.1	9.41	1.69	3.96e-06	0.000493	peak355	chr9	129331873	129353581	+	0	NA	intron (NR_120686, intron 3 of 3)	intron (NR_120686, intron 3 of 3)	5804	NR_120686	100506119	Hs.624047	NR_120685	ENSG00000233901	LINC01503	-	long intergenic non-protein coding RNA 1503	ncRNA
356	chr12	51216966	51219268	7.36	6.86	7.93	-1.07	4.02e-06	5e-04	peak356	chr12	51216966	51219268	+	0	NA	promoter-TSS (NR_026893)	promoter-TSS (NR_026893)	-362	NM_001330422	5463	Hs.555886	NM_002702	ENSG00000184271	POU6F1	BRN5|MPOU|TCFB1	POU class 6 homeobox 1	protein-coding
357	chr3	159760792	159766181	7.57	8.04	6.12	1.92	4.14e-06	0.000512	peak357	chr3	159760792	159766181	+	0	NA	intron (NM_001197108, intron 1 of 6)	CpG	5126	NR_121669	100874433	Hs.601476	NR_121669		IQCJ-SCHIP1-AS1	uaz98	IQCJ-SCHIP1 readthrough antisense RNA 1	ncRNA
358	chr2	239377332	239382728	6.55	6.96	5.4	1.56	4.24e-06	0.000523	peak358	chr2	239377332	239382728	+	0	NA	intron (NM_006037, intron 1 of 26)	intron (NM_006037, intron 1 of 26)	20919	NM_006037	9759	Hs.20516	NM_006037	ENSG00000068024	HDAC4	AHO3|BDMR|HA6116|HD4|HDAC-4|HDAC-A|HDACA	histone deacetylase 4	protein-coding
359	chr11	5813594	5820018	7.35	7.81	5.95	1.86	4.25e-06	0.000523	peak359	chr11	5813594	5820018	+	0	NA	Intergenic	AluSx4|SINE|Alu	-3530	NM_001005174	390077	Hs.553737	NM_001005174	ENSG00000180988	OR52N2	OR11-57	olfactory receptor family 52 subfamily N member 2	protein-coding
360	chr2	112623069	112628885	7.75	8.24	6.16	2.07	4.28e-06	0.000525	peak360	chr2	112623069	112628885	+	0	NA	Intergenic	Intergenic	18203	NR_033871	400999	Hs.585221	NR_033871		FLJ42351	-	uncharacterized LOC400999	ncRNA
361	chr8	66140077	66143462	6.63	5.49	7.57	-2.08	4.29e-06	0.000525	peak361	chr8	66140077	66143462	+	0	NA	intron (NM_184087, intron 4 of 4)	intron (NM_184087, intron 4 of 4)	14726	NM_184086	84675	Hs.85524	NM_033058	ENSG00000147573	TRIM55	MURF-2|RNF29|muRF2	tripartite motif containing 55	protein-coding
362	chr10	101828303	101835627	7.63	8.26	4.1	4.17	4.31e-06	0.000525	peak362	chr10	101828303	101835627	+	0	NA	intron (NM_014591, intron 1 of 9)	intron (NM_014591, intron 1 of 9)	7889	NM_173194	30819	Hs.97044	NM_014591	ENSG00000120049	KCNIP2	KCHIP2	potassium voltage-gated channel interacting protein 2	protein-coding
363	chr1	185327107	185330294	4.9	5.54	1.14	4.4	4.31e-06	0.000525	peak363	chr1	185327107	185330294	+	0	NA	intron (NR_038424, intron 3 of 3)	intron (NR_038424, intron 3 of 3)	6339	NR_038424	100288079	Hs.131220	NR_038424	ENSG00000261024	GS1-279B7.1	-	microtubule associated protein 1 light chain 3 beta pseudogene	pseudo
364	chr10	70478075	70479798	4.66	5.25	2.11	3.14	4.36e-06	0.00053	peak364	chr10	70478075	70479798	+	0	NA	5' UTR (NM_014431, exon 1 of 20)	5' UTR (NM_014431, exon 1 of 20)	128	NM_014431	27143	Hs.202351	NM_014431	ENSG00000107719	PALD1	KIAA1274|PALD	phosphatase domain containing, paladin 1	protein-coding
365	chr2	8174245	8179362	8.23	7.52	8.96	-1.44	4.41e-06	0.000535	peak365	chr2	8174245	8179362	+	0	NA	intron (NR_034135, intron 7 of 8)	L1MDa|LINE|L1	151616	NR_034135	339789	Hs.565619	NR_034135	ENSG00000236790	LINC00299	C2orf46|NCRNA00299	long intergenic non-protein coding RNA 299	ncRNA
366	chr18	63077395	63080073	5.37	5.96	2.61	3.35	4.49e-06	0.000541	peak366	chr18	63077395	63080073	+	0	NA	Intergenic	L1MB8|LINE|L1	240646	NM_000633	596	Hs.150749	NM_000633	ENSG00000171791	BCL2	Bcl-2|PPP1R50	BCL2, apoptosis regulator	protein-coding
367	chr14	50951832	50955963	6.07	6.58	4.28	2.31	4.49e-06	0.000541	peak367	chr14	50951832	50955963	+	0	NA	Intergenic	Intergenic	-9367	NM_002863	5836	Hs.282417	NM_002863	ENSG00000100504	PYGL	GSD6	glycogen phosphorylase L	protein-coding
368	chr2	234387929	234390505	4.72	5.38	0.21	5.17	4.56e-06	0.000547	peak368	chr2	234387929	234390505	+	0	NA	Intergenic	L1PA8|LINE|L1	65378	NR_146988	105373934	Hs.471685	NR_146988	ENSG00000231682	LINC01891	-	long intergenic non-protein coding RNA 1891	ncRNA
369	chr10	113149135	113155169	7.06	5.46	8.14	-2.68	4.56e-06	0.000547	peak369	chr10	113149135	113155169	+	0	NA	intron (NM_001198531, intron 10 of 12)	intron (NM_001198531, intron 10 of 12)	22519	NM_001349870	6934	Hs.593995	NM_030756	ENSG00000148737	TCF7L2	TCF-4|TCF4	transcription factor 7 like 2	protein-coding
370	chr20	827998	831811	6.38	5.45	7.22	-1.77	4.61e-06	0.00055	peak370	chr20	827998	831811	+	0	NA	Intergenic	Arthur1|DNA|hAT-Tip100	-3793	NM_001289145	83541	Hs.574822	NM_031424	ENSG00000125898	FAM110A	C20orf55|F10|bA371L19.3	family with sequence similarity 110 member A	protein-coding
371	chr6	139026843	139031444	8.4	8.73	7.59	1.14	4.63e-06	0.00055	peak371	chr6	139026843	139031444	+	0	NA	intron (NM_021243, intron 1 of 2)	CpG	461	NM_021243	58527	Hs.600861	NM_021243	ENSG00000146386	ABRACL	C6orf115|Costars|HSPC280|PRO2013	ABRA C-terminal like	protein-coding
372	chr1	207821365	207829572	10.15	9.65	10.72	-1.07	4.63e-06	0.00055	peak372	chr1	207821365	207829572	+	0	NA	Intergenic	Intergenic	-2765	NR_135298	100128537	Hs.445414	NR_135298		MIR29B2CHG	C1orf132	MIR29B2 and MIR29C host gene	ncRNA
373	chr12	124379378	124383257	7.49	7.86	6.52	1.34	4.64e-06	0.00055	peak373	chr12	124379378	124383257	+	0	NA	intron (NM_001077261, intron 19 of 47)	L2a|LINE|L2	-44075	NR_106940	102466204		NR_106940	ENSG00000275967	MIR6880	hsa-mir-6880	microRNA 6880	ncRNA
374	chr11	62424792	62436716	8.43	8.75	7.68	1.06	4.72e-06	0.000557	peak374	chr11	62424792	62436716	+	0	NA	Intergenic	MLT1D|LTR|ERVL-MaLR	11719	NM_003357	7356	Hs.523732	NM_003357	ENSG00000149021	SCGB1A1	CC10|CC16|CCPBP|CCSP|UGB|UP-1|UP1	secretoglobin family 1A member 1	protein-coding
375	chr1	17280892	17288458	6.59	6.97	5.6	1.37	4.73e-06	0.000557	peak375	chr1	17280892	17288458	+	0	NA	TTS (NM_016233)	TTS (NM_016233)	6786	NR_039768	100616188		NR_039768	ENSG00000266634	MIR3972	-	microRNA 3972	ncRNA
376	chr8	102659787	102663941	7.34	7.68	6.48	1.2	4.85e-06	0.00057	peak376	chr8	102659787	102663941	+	0	NA	Intergenic	L2c|LINE|L2	-5962	NM_005655	7071	Hs.435001	NM_005655	ENSG00000155090	KLF10	EGR-alpha|EGRA|TIEG|TIEG1	Kruppel like factor 10	protein-coding
377	chr5	77680321	77681446	2.89	0.38	4.14	-3.76	4.87e-06	0.000571	peak377	chr5	77680321	77681446	+	0	NA	Intergenic	L1MC5a|LINE|L1	-42186	NM_032109	23440	Hs.202247	NM_032109	ENSG00000171540	OTP	-	orthopedia homeobox	protein-coding
378	chr10	93411374	93421676	7.68	8.16	6.13	2.03	4.9e-06	0.000573	peak378	chr10	93411374	93421676	+	0	NA	intron (NM_013451, intron 5 of 53)	AluSx1|SINE|Alu	65792	NM_133337	26509	Hs.602086	NM_013451	ENSG00000138119	MYOF	FER1L3	myoferlin	protein-coding
379	chr6	131572498	131576929	4.85	5.5	0.21	5.29	4.94e-06	0.000576	peak379	chr6	131572498	131576929	+	0	NA	intron (NM_015979, intron 30 of 30)	MamGypLTR2c|LTR|Gypsy	1509	NM_001244438	383	Hs.440934	NM_000045	ENSG00000118520	ARG1	-	arginase 1	protein-coding
380	chr11	35299651	35320375	10.64	9.71	11.48	-1.76	4.97e-06	0.000578	peak380	chr11	35299651	35320375	+	0	NA	intron (NM_001195728, intron 5 of 11)	intron (NM_001195728, intron 5 of 11)	109545	NM_004171	6506	Hs.502338	NM_004171	ENSG00000110436	SLC1A2	EAAT2|EIEE41|GLT-1|HBGT	solute carrier family 1 member 2	protein-coding
381	chr16	17413606	17419713	7.41	7.85	6.11	1.74	5e-06	0.000578	peak381	chr16	17413606	17419713	+	0	NA	intron (NM_022166, intron 1 of 11)	intron (NM_022166, intron 1 of 11)	54222	NM_022166	64131	Hs.22907	NM_022166	ENSG00000103489	XYLT1	DBQD2|PXYLT1|XT-I|XT1|XTI|XYLTI|xylT-I	xylosyltransferase 1	protein-coding
382	chr8	60997692	60999153	4.44	5.07	1.03	4.03	5e-06	0.000578	peak382	chr8	60997692	60999153	+	0	NA	Intergenic	Intergenic	-30674	NR_034003	100130298	Hs.636194	NR_034003		LOC100130298	-	hCG1816373-like	ncRNA
383	chr3	87995968	87999547	7.24	7.66	6.05	1.61	5.01e-06	0.000578	peak383	chr3	87995968	87999547	+	0	NA	Intergenic	Intergenic	15181	NM_000866	3355	Hs.248136	NM_000866	ENSG00000179097	HTR1F	5-HT-1F|5-HT1F|5HT6|HTR1EL|MR77	5-hydroxytryptamine receptor 1F	protein-coding
384	chr16	87778136	87781523	5.73	6.14	4.58	1.56	5.12e-06	0.000589	peak384	chr16	87778136	87781523	+	0	NA	promoter-TSS (NR_120309)	promoter-TSS (NR_120309)	-681	NR_120309	102724467	Hs.587857	NR_120309		LOC102724467	-	uncharacterized LOC102724467	ncRNA
385	chr6	14274829	14278149	5.74	6.26	3.92	2.34	5.13e-06	0.000589	peak385	chr6	14274829	14278149	+	0	NA	Intergenic	Intergenic	8965	NR_108097	102216342	Hs.563409	NR_108096	ENSG00000226673	LINC01108	LncRNA-ES1	long intergenic non-protein coding RNA 1108	ncRNA
386	chr5	141512017	141515520	6.24	6.72	4.65	2.07	5.15e-06	0.000589	peak386	chr5	141512017	141515520	+	0	NA	TTS (NM_018916)	TTS (NM_018916)	24527	NM_018929	56097	Hs.368160	NM_018929	ENSG00000240764	PCDHGC5	PCDH-GAMMA-C5	protocadherin gamma subfamily C, 5	protein-coding
387	chr22	27800100	27802862	6.87	7.39	5.08	2.31	5.15e-06	0.000589	peak387	chr22	27800100	27802862	+	0	NA	promoter-TSS (NM_002430)	promoter-TSS (NM_002430)	17	NM_002430	4330	Hs.268515	NM_002430	ENSG00000169184	MN1	MGCR|MGCR1|MGCR1-PEN|dJ353E16.2	MN1 proto-oncogene, transcriptional regulator	protein-coding
388	chr8	9905986	9908819	4.67	5.29	1.46	3.83	5.26e-06	0.000598	peak388	chr8	9905986	9908819	+	0	NA	Intergenic	Intergenic	-3930	NR_029668	406907		NR_029668	ENSG00000284321	MIR124-1	MIR124A|MIR124A1|MIRN124-1|MIRN124A1|mir-124-1	microRNA 124-1	ncRNA
389	chr2	234482059	234500263	8.67	9.17	6.95	2.22	5.27e-06	0.000598	peak389	chr2	234482059	234500263	+	0	NA	Intergenic	Intergenic	5888	NM_005737	10123	Hs.111554	NM_005737	ENSG00000188042	ARL4C	ARL7|LAK	ADP ribosylation factor like GTPase 4C	protein-coding
390	chr3	156806903	156808554	4.16	4.81	0.21	4.6	5.28e-06	0.000598	peak390	chr3	156806903	156808554	+	0	NA	intron (NR_038387, intron 1 of 2)	MIRc|SINE|MIR	4293	NR_003284	647033	Hs.745109	NR_003284		PA2G4P4	PA2G4L1	proliferation-associated 2G4 pseudogene 4	pseudo
391	chr8	143333107	143338344	6.35	6.99	2.34	4.65	5.32e-06	6e-04	peak391	chr8	143333107	143338344	+	0	NA	promoter-TSS (NM_052963)	promoter-TSS (NM_052963)	-834	NM_052963	116447	Hs.528574	NM_052963	ENSG00000184428	TOP1MT	-	DNA topoisomerase I mitochondrial	protein-coding
392	chr17	1195341	1201695	7.42	7.84	6.23	1.62	5.32e-06	6e-04	peak392	chr17	1195341	1201695	+	0	NA	intron (NM_001322841, intron 1 of 22)	AluSx|SINE|Alu	-11196	NM_001159746	29	Hs.159306	NM_001092	ENSG00000159842	ABR	MDB	ABR, RhoGEF and GTPase activating protein	protein-coding
393	chr11	105161248	105163742	3.92	0.88	5.22	-4.34	5.39e-06	0.000605	peak393	chr11	105161248	105163742	+	0	NA	Intergenic	Intergenic	-22761	NM_021571	59082	Hs.56279	NM_021571	ENSG00000255501	CARD18	ICEBERG|UNQ5804|pseudo-ICE	caspase recruitment domain family member 18	protein-coding
394	chr3	150736542	150741620	6.75	5.46	7.73	-2.27	5.39e-06	0.000605	peak394	chr3	150736542	150741620	+	0	NA	promoter-TSS (NR_121657)	promoter-TSS (NR_121657)	-96	NR_121657	101928105		NR_121657		LOC101928105	-	uncharacterized LOC101928105	ncRNA
395	chr10	74162644	74172736	9.56	10.08	7.71	2.37	5.56e-06	0.000623	peak395	chr10	74162644	74172736	+	0	NA	intron (NM_001202450, intron 1 of 9)	MLT1H1|LTR|ERVL-MaLR	-8799	NM_001123	132	Hs.656586	NM_001123	ENSG00000156110	ADK	AK	adenosine kinase	protein-coding
396	chr1	183908997	183913947	7.77	8.21	6.44	1.78	5.76e-06	0.000642	peak396	chr1	183908997	183913947	+	0	NA	intron (NM_015149, intron 15 of 18)	L1MEd|LINE|L1	106391	NM_001297672	23179	Hs.497148	NM_015149	ENSG00000143344	RGL1	RGL	ral guanine nucleotide dissociation stimulator like 1	protein-coding
397	chr22	44615678	44626326	8.17	8.58	7.04	1.54	5.76e-06	0.000642	peak397	chr22	44615678	44626326	+	0	NA	intron (NR_044991, intron 3 of 4)	intron (NR_044991, intron 3 of 4)	4417	NR_044991	414351	Hs.572878	NR_044991		LINC00229	C22orf10|NCRNA00229|dJ474I12.C22.2	long intergenic non-protein coding RNA 229	ncRNA
398	chr3	153281100	153294144	9.04	9.41	8.08	1.33	5.89e-06	0.000655	peak398	chr3	153281100	153294144	+	0	NA	Intergenic	MLT2B1|LTR|ERVL	125410	NM_002886	5912	Hs.98643	NM_002886	ENSG00000181467	RAP2B	-	RAP2B, member of RAS oncogene family	protein-coding
399	chr2	234330242	234340036	7.57	8.05	5.99	2.06	6e-06	0.000665	peak399	chr2	234330242	234340036	+	0	NA	Intergenic	Intergenic	119456	NR_146988	105373934	Hs.471685	NR_146988	ENSG00000231682	LINC01891	-	long intergenic non-protein coding RNA 1891	ncRNA
400	chr10	6381066	6383971	6.19	6.69	4.45	2.25	6.05e-06	0.000668	peak400	chr10	6381066	6383971	+	0	NA	Intergenic	Intergenic	32202	NR_148966	399716	Hs.737229	NR_148966		LOC399716	-	uncharacterized LOC399716	ncRNA
401	chr15	99482231	99489189	7.62	8.23	4.61	3.62	6.07e-06	0.000668	peak401	chr15	99482231	99489189	+	0	NA	Intergenic	Intergenic	-79891	NM_001352617	4205	Hs.268675	NM_005587	ENSG00000068305	MEF2A	ADCAD1|RSRFC4|RSRFC9|mef2	myocyte enhancer factor 2A	protein-coding
402	chr1	1058923	1060781	4.95	5.48	2.99	2.49	6.08e-06	0.000668	peak402	chr1	1058923	1060781	+	0	NA	intron (NR_148960, intron 1 of 3)	CpG	118	NR_148960	100288175	Hs.713286	NR_148960	ENSG00000217801	LOC100288175	-	uncharacterized LOC100288175	ncRNA
403	chr15	69803103	69810085	6.59	6.95	5.67	1.29	6.1e-06	0.000668	peak403	chr15	69803103	69810085	+	0	NA	Intergenic	Intergenic	-28640	NR_026764	414926	Hs.569502	NR_026764	ENSG00000245750	LINC00593	C15orf50	long intergenic non-protein coding RNA 593	ncRNA
404	chr5	180157551	180162870	7.25	7.76	5.45	2.31	6.1e-06	0.000668	peak404	chr5	180157551	180162870	+	0	NA	intron (NM_175062, intron 1 of 13)	intron (NM_175062, intron 1 of 13)	48920	NM_175062	255426	Hs.190559	NM_175062	ENSG00000146090	RASGEF1C	-	RasGEF domain family member 1C	protein-coding
405	chr3	12349163	12352280	6.23	6.72	4.58	2.15	6.16e-06	0.000672	peak405	chr3	12349163	12352280	+	0	NA	promoter-TSS (NM_015869)	promoter-TSS (NM_015869)	-781	NM_001354668	5468	Hs.162646	NM_005037	ENSG00000132170	PPARG	CIMT1|GLM1|NR1C3|PPARG1|PPARG2|PPARgamma	peroxisome proliferator activated receptor gamma	protein-coding
406	chr10_GL383546v1_alt	257701	263342	7.51	7.85	6.65	1.21	6.32e-06	0.000689	peak406	chr10_GL383546v1_alt	257701	263342	+	0	NA	intron (NM_001256154, intron 4 of 12).2	AluJb|SINE|Alu	33431	NR_120674	102724323	Hs.559151	NR_120674	ENSG00000231964	LOC102724323	-	uncharacterized LOC102724323	ncRNA
407	chr13	108896888	108898438	4.19	4.83	0.5	4.33	6.41e-06	0.000696	peak407	chr13	108896888	108898438	+	0	NA	intron (NM_001198950, intron 14 of 34)	intron (NM_001198950, intron 14 of 34)	268441	NM_001198950	23026	Hs.656587	NM_015011	ENSG00000041515	MYO16	MYAP3|MYR8|Myo16b|NYAP3|PPP1R107	myosin XVI	protein-coding
408	chr17	77843001	77845190	4.76	5.34	2.25	3.09	6.43e-06	0.000697	peak408	chr17	77843001	77845190	+	0	NA	Intergenic	L1MB5|LINE|L1	39992	NR_028337	400624	Hs.514521	NM_001001685	ENSG00000204283	LINC01973	-	long intergenic non-protein coding RNA 1973	ncRNA
409	chr9	134413264	134416114	4.87	5.47	2.19	3.28	6.52e-06	0.000704	peak409	chr9	134413264	134416114	+	0	NA	intron (NM_002957, intron 4 of 9)	intron (NM_002957, intron 4 of 9)	8107	NM_001291921	6256	Hs.590886	NM_002957	ENSG00000186350	RXRA	NR2B1	retinoid X receptor alpha	protein-coding
410	chr18	77002805	77008240	7.77	8.15	6.77	1.38	6.63e-06	0.000715	peak410	chr18	77002805	77008240	+	0	NA	intron (NM_001025090, intron 1 of 5)	intron (NM_001025090, intron 1 of 5)	11577	NM_001025090	4155	Hs.551713	NM_002385	ENSG00000197971	MBP	-	myelin basic protein	protein-coding
411	chr18	24394803	24398750	8.27	8.67	7.13	1.54	6.73e-06	0.000724	peak411	chr18	24394803	24398750	+	0	NA	intron (NM_080597, intron 1 of 27)	intron (NM_080597, intron 1 of 27)	1093	NM_080597	114876	Hs.370725	NM_018030	ENSG00000141447	OSBPL1A	ORP-1|ORP1|OSBPL1B	oxysterol binding protein like 1A	protein-coding
412	chr19	13160951	13173871	9.21	9.52	8.5	1.02	6.87e-06	0.000738	peak412	chr19	13160951	13173871	+	0	NA	Intergenic	AluSg7|SINE|Alu	16943	NM_004907	9592	Hs.501629	NM_004907	ENSG00000160888	IER2	ETR101	immediate early response 2	protein-coding
413	chr6	14209859	14212488	7.35	7.73	6.36	1.37	6.93e-06	0.000741	peak413	chr6	14209859	14212488	+	0	NA	Intergenic	CpG	74281	NR_108097	102216342	Hs.563409	NR_108096	ENSG00000226673	LINC01108	LncRNA-ES1	long intergenic non-protein coding RNA 1108	ncRNA
414	chr2	242118662	242121976	6.13	6.66	4.16	2.5	6.94e-06	0.000741	peak414	chr2	242118662	242121976	+	0	NA	intron (NR_130701, intron 5 of 7)	AluSq|SINE|Alu	31686	NR_130700	728323	Hs.380737	NR_024437		LINC01881	-	long intergenic non-protein coding RNA 1881	ncRNA
415	chr19	55320574	55327988	8.37	7.65	9.1	-1.46	6.99e-06	0.000744	peak415	chr19	55320574	55327988	+	0	NA	intron (NM_001085488, intron 1 of 7)	AluSx|SINE|Alu	1059	NM_001085488	284417	Hs.382625	NM_001085488	ENSG00000180061	TMEM150B	DRAM3|TMEM224|TTN2	transmembrane protein 150B	protein-coding
416	chr7	7967517	7971032	7.09	7.49	6	1.48	7.04e-06	0.000745	peak416	chr7	7967517	7971032	+	0	NA	promoter-TSS (NR_110018)	promoter-TSS (NR_110018)	-522	NR_110018	100505921	Hs.634989	NR_110018		LOC100505921	-	uncharacterized LOC100505921	ncRNA
417	chrX	133652631	133655981	4.16	1.19	5.46	-4.26	7.09e-06	0.000745	peak417	chrX	133652631	133655981	+	0	NA	intron (NM_004484, intron 6 of 7)	intron (NM_004484, intron 6 of 7)	-239129	NM_001448	2239	Hs.58367	NM_001448	ENSG00000076716	GPC4	K-glypican	glypican 4	protein-coding
418	chr15	22220578	22224346	4.82	5.45	1.35	4.1	7.09e-06	0.000745	peak418	chr15	22220578	22224346	+	0	NA	Intergenic	PABL_A|LTR|ERV1	2867	NR_031672	100302233		NR_031672	ENSG00000221641	MIR1268A	MIR1268|MIRN1268|hsa-mir-1268|hsa-mir-1268a	microRNA 1268a	ncRNA
419	chr17	34233133	34239295	7.35	7.81	5.88	1.93	7.09e-06	0.000745	peak419	chr17	34233133	34239295	+	0	NA	Intergenic	Intergenic	-19063	NM_002982	6347	Hs.303649	NM_002982	ENSG00000108691	CCL2	GDCF-2|HC11|HSMCR30|MCAF|MCP-1|MCP1|SCYA2|SMC-CF	C-C motif chemokine ligand 2	protein-coding
420	chr8	86117526	86120479	6.29	5.39	7.12	-1.73	7.09e-06	0.000745	peak420	chr8	86117526	86120479	+	0	NA	intron (NM_152565, intron 2 of 7)	intron (NM_152565, intron 2 of 7)	20092	NM_152565	245972	Hs.436360	NM_152565	ENSG00000147614	ATP6V0D2	ATP6D2|VMA6	ATPase H+ transporting V0 subunit d2	protein-coding
421	chr8	28363018	28375441	8.25	8.71	6.84	1.87	7.11e-06	0.000745	peak421	chr8	28363018	28375441	+	0	NA	intron (NM_018660, intron 1 of 9)	intron (NM_018660, intron 1 of 9)	17231	NM_018660	55893	Hs.435535	NM_018660	ENSG00000186918	ZNF395	HDBP-2|HDBP2|HDRF-2|PBF|PRF-1|PRF1|Si-1-8-14	zinc finger protein 395	protein-coding
422	chr16	20897620	20906908	9.57	9.16	10.07	-0.91	7.12e-06	0.000745	peak422	chr16	20897620	20906908	+	0	NA	intron (NM_001302835, intron 1 of 5)	L2a|LINE|L2	1160	NM_001302835	57149	Hs.745012	NM_020424	ENSG00000102897	LYRM1	A211C6.1	LYR motif containing 1	protein-coding
423	chr17	8055334	8057045	4.36	4.95	1.7	3.25	7.13e-06	0.000745	peak423	chr17	8055334	8057045	+	0	NA	Intergenic	Intergenic	17149	NM_001141	247	Hs.111256	NM_001141	ENSG00000179593	ALOX15B	15-LOX-2	arachidonate 15-lipoxygenase, type B	protein-coding
424	chr6	117499113	117501876	3.89	4.48	1.14	3.35	7.2e-06	0.00075	peak424	chr6	117499113	117501876	+	0	NA	intron (NM_173674, intron 1 of 14)	intron (NM_173674, intron 1 of 14)	17890	NM_173674	285761	Hs.658304	NM_173674	ENSG00000164465	DCBLD1	dJ94G16.1	discoidin, CUB and LCCL domain containing 1	protein-coding
425	chr7	75875456	75877484	4.74	3.63	5.66	-2.03	7.25e-06	0.000752	peak425	chr7	75875456	75877484	+	0	NA	Intergenic	AluSg7|SINE|Alu	-2522	NM_001040456	57414	Hs.488827	NM_020684	ENSG00000005486	RHBDD2	NPD007|RHBDL7	rhomboid domain containing 2	protein-coding
426	chr6	26382022	26385450	7.75	7.16	8.4	-1.24	7.25e-06	0.000752	peak426	chr6	26382022	26385450	+	0	NA	intron (NM_001197237, intron 1 of 7)	intron (NM_001197237, intron 1 of 7)	525	NM_001197237	10385	Hs.373938	NM_006995	ENSG00000124508	BTN2A2	BT2.2|BTF2|BTN2.2	butyrophilin subfamily 2 member A2	protein-coding
427	chr7	88217232	88221101	8.47	7.89	9.11	-1.22	7.27e-06	0.000752	peak427	chr7	88217232	88221101	+	0	NA	TTS (NR_120517)	TTS (NR_120517)	918	NM_001256891	6717	Hs.489040	NM_003130	ENSG00000075142	SRI	CP-22|CP22|SCN|V19	sorcin	protein-coding
428	chr1	151344641	151349146	8.72	8.23	9.28	-1.05	7.31e-06	0.000756	peak428	chr1	151344641	151349146	+	0	NA	promoter-TSS (NR_131972)	promoter-TSS (NR_131972)	-117	NR_131972	101927886	Hs.634042	NR_131972		GBAT2	-	glioblastoma multiforme-associated transcript 2	ncRNA
429	chr9	134324527	134331273	8.46	8.81	7.59	1.22	7.34e-06	0.000756	peak429	chr9	134324527	134331273	+	0	NA	intron (NM_002957, intron 1 of 9)	intron (NM_002957, intron 1 of 9)	1437	NM_002957	6256	Hs.590886	NM_002957	ENSG00000186350	RXRA	NR2B1	retinoid X receptor alpha	protein-coding
430	chr21_GL383578v2_alt	22440	25063	4.84	5.49	0.21	5.29	7.38e-06	0.000759	peak430	chr21_GL383578v2_alt	22440	25063	+	0	NA	NA	L1PA4|LINE|L1	NA	NA	NA
431	chr2	223639621	223644028	4.86	5.5	1.17	4.33	7.44e-06	0.000762	peak431	chr2	223639621	223644028	+	0	NA	Intergenic	AluSq2|SINE|Alu	-39325	NM_003469	7857	Hs.516726	NM_003469	ENSG00000171951	SCG2	CHGC|EM66|SN|SgII	secretogranin II	protein-coding
432	chr1	226898704	226899488	2.53	-0.06	3.79	-3.85	7.45e-06	0.000762	peak432	chr1	226898704	226899488	+	0	NA	Intergenic	L1ME3Cz|LINE|L1	28524	NM_000447	5664	Hs.25363	NM_000447	ENSG00000143801	PSEN2	AD3L|AD4|CMD1V|PS2|STM2	presenilin 2	protein-coding
433	chr12	107318434	107324028	6.9	7.38	5.38	2	7.49e-06	0.000762	peak433	chr12	107318434	107324028	+	0	NA	intron (NM_001347944, intron 1 of 14)	intron (NM_001347944, intron 1 of 14)	643	NM_001347944	121551	Hs.271272	NM_152322	ENSG00000151136	BTBD11	ABTB2B	BTB domain containing 11	protein-coding
434	chr9	124274975	124288824	8.43	8.79	7.51	1.28	7.5e-06	0.000762	peak434	chr9	124274975	124288824	+	0	NA	intron (NM_001166168, intron 1 of 9)	intron (NM_001166168, intron 1 of 9)	-10072	NM_001166170	10783	Hs.197071	NM_014397	ENSG00000119408	NEK6	SID6-1512	NIMA related kinase 6	protein-coding
435	chr2	55109717	55114885	8.42	8.76	7.6	1.16	7.51e-06	0.000762	peak435	chr2	55109717	55114885	+	0	NA	intron (NM_001321904, intron 1 of 9)	MIRb|SINE|MIR	25530	NM_001321904	57142	Hs.637850	NM_007008	ENSG00000115310	RTN4	ASY|NI220/250|NOGO|NSP|NSP-CL|Nbla00271|Nbla10545|RTN-X|RTN4-A|RTN4-B1|RTN4-B2|RTN4-C	reticulon 4	protein-coding
436	chr1	23887120	23889985	4.44	5.09	0.21	4.88	7.52e-06	0.000762	peak436	chr1	23887120	23889985	+	0	NA	intron (NM_001841, intron 1 of 1)	intron (NM_001841, intron 1 of 1)	-20183	NM_000147	2517	Hs.370858	NM_000147	ENSG00000179163	FUCA1	FUCA	alpha-L-fucosidase 1	protein-coding
437	chr12	124777145	124778349	3.83	2.23	4.91	-2.68	7.53e-06	0.000762	peak437	chr12	124777145	124778349	+	0	NA	3' UTR (NM_005505, exon 13 of 13)	3' UTR (NM_005505, exon 13 of 13)	86226	NM_005505	949	Hs.731377	NM_005505	ENSG00000073060	SCARB1	CD36L1|CLA-1|CLA1|HDLQTL6|SR-BI|SRB1	scavenger receptor class B member 1	protein-coding
438	chr20	1801323	1807198	8.75	9.17	7.58	1.59	7.57e-06	0.000764	peak438	chr20	1801323	1807198	+	0	NA	Intergenic	Intergenic	-24514	NR_037142	100289473	Hs.641525	NR_037142	ENSG00000232528	LOC100289473	-	cytoskeleton associated protein 2-like pseudogene	pseudo
439	chr2	74069693	74075143	7.5	6.51	8.37	-1.86	7.59e-06	0.000765	peak439	chr2	74069693	74075143	+	0	NA	intron (NM_001287491, intron 3 of 10)	AluSq2|SINE|Alu	75494	NM_001035505	388962	Hs.61472	NM_212552	ENSG00000163170	BOLA3	MMDS2	bolA family member 3	protein-coding
440	chr6	105991497	105998635	8.96	9.37	7.78	1.59	7.62e-06	0.000766	peak440	chr6	105991497	105998635	+	0	NA	Intergenic	Intergenic	-91254	NM_001198	639	Hs.436023	NM_001198	ENSG00000057657	PRDM1	BLIMP1|PRDI-BF1	PR/SET domain 1	protein-coding
441	chr4	152408810	152409887	3.02	0.92	4.21	-3.29	7.7e-06	0.000772	peak441	chr4	152408810	152409887	+	0	NA	intron (NM_001349798, intron 4 of 13)	Tigger10|DNA|TcMar-Tigger	-26836	NM_001013415	55294	Hs.561245	NM_018315	ENSG00000109670	FBXW7	AGO|CDC4|FBW6|FBW7|FBX30|FBXO30|FBXW6|SEL-10|SEL10|hAgo|hCdc4	F-box and WD repeat domain containing 7	protein-coding
442	chr8	40005709	40010610	6.43	4.86	7.5	-2.65	7.72e-06	0.000772	peak442	chr8	40005709	40010610	+	0	NA	intron (NM_194294, intron 9 of 10)	AluSx1|SINE|Alu	73204	NM_194294	169355	Hs.676257	NM_194294	ENSG00000188676	IDO2	INDOL1	indoleamine 2,3-dioxygenase 2	protein-coding
443	chr4	3436149	3444313	6.65	7.18	4.72	2.46	7.73e-06	0.000772	peak443	chr4	3436149	3444313	+	0	NA	TTS (NM_198229)	TTS (NM_198229)	-1702	NM_001297439	3083	Hs.104	NM_001528	ENSG00000109758	HGFAC	HGFA	HGF activator	protein-coding
444	chr1	25109140	25114035	6.4	5.33	7.31	-1.98	7.75e-06	0.000772	peak444	chr1	25109140	25114035	+	0	NA	Intergenic	Intergenic	88084	NR_039623	100616365		NR_039623	ENSG00000264371	MIR4425	-	microRNA 4425	ncRNA
445	chr4	100348169	100349786	4.58	5.23	0.21	5.03	7.81e-06	0.000775	peak445	chr4	100348169	100349786	+	0	NA	Intergenic	MER44C|DNA|TcMar-Tigger	46270	NR_135619	107399301		NR_135619		SNORA101A	-	small nucleolar RNA, H/ACA box 101A	snoRNA
446	chr3	141862185	141865847	7.9	7.35	8.51	-1.16	7.83e-06	0.000775	peak446	chr3	141862185	141865847	+	0	NA	Intergenic	AluSc8|SINE|Alu	-12576	NM_001679	483	Hs.477789	NM_001679	ENSG00000069849	ATP1B3	ATPB-3|CD298	ATPase Na+/K+ transporting subunit beta 3	protein-coding
447	chr2	109266155	109268793	5.91	5.06	6.71	-1.65	7.84e-06	0.000775	peak447	chr2	109266155	109268793	+	0	NA	intron (NM_001099289, intron 1 of 9)	intron (NM_001099289, intron 1 of 9)	46151	NR_036224	100423027		NR_036224	ENSG00000265965	MIR4266	-	microRNA 4266	ncRNA
448	chr6	109067204	109072215	6.09	6.59	4.38	2.21	7.88e-06	0.000776	peak448	chr6	109067204	109072215	+	0	NA	intron (NM_014454, intron 1 of 9)	AluJr4|SINE|Alu	24796	NM_014454	27244	Hs.591336	NM_014454	ENSG00000080546	SESN1	PA26|SEST1	sestrin 1	protein-coding
449	chr15	97545460	97546935	3.98	4.62	0.21	4.41	7.89e-06	0.000776	peak449	chr15	97545460	97546935	+	0	NA	Intergenic	LOR1a|LTR|ERV1	14501	NR_110756	101927310	Hs.560324	NR_110756	ENSG00000259582	LOC101927310	-	uncharacterized LOC101927310	ncRNA
450	chr3	128713607	128717127	5.8	6.29	4.2	2.09	7.91e-06	0.000777	peak450	chr3	128713607	128717127	+	0	NA	Intergenic	Intergenic	-10769	NM_004637	7879	Hs.684374	NM_004637	ENSG00000075785	RAB7A	PRO2706|RAB7	RAB7A, member RAS oncogene family	protein-coding
451	chr18	77012028	77017614	7.07	7.5	5.85	1.64	8.09e-06	0.000793	peak451	chr18	77012028	77017614	+	0	NA	3' UTR (NM_001025100, exon 4 of 4)	3' UTR (NM_001025100, exon 4 of 4)	2278	NM_001025090	4155	Hs.551713	NM_002385	ENSG00000197971	MBP	-	myelin basic protein	protein-coding
452	chr3	100069143	100076711	6.93	7.45	5.07	2.38	8.23e-06	0.000804	peak452	chr3	100069143	100076711	+	0	NA	intron (NM_001042459, intron 1 of 4)	intron (NM_001042459, intron 1 of 4)	41586	NM_182909	11259	Hs.104672	NM_014890	ENSG00000168386	FILIP1L	DOC-1|DOC1|GIP130|GIP90	filamin A interacting protein 1 like	protein-coding
453	chr16	88590724	88593300	5.1	3.24	6.24	-3	8.23e-06	0.000804	peak453	chr16	88590724	88593300	+	0	NA	intron (NM_001294340, intron 4 of 18)	intron (NM_001294340, intron 4 of 18)	21631	NM_001294340	124245	Hs.93670	NM_144604	ENSG00000158545	ZC3H18	NHN1	zinc finger CCCH-type containing 18	protein-coding
454	chr17	76510801	76523174	8.65	9.09	7.33	1.77	8.43e-06	0.000821	peak454	chr17	76510801	76523174	+	0	NA	Intergenic	AluSg|SINE|Alu	-10599	NR_033357	768206	Hs.634380	NM_001077620	ENSG00000214140	PRCD	RP36	photoreceptor disc component	protein-coding
455	chr3	101871646	101882508	8.82	7.69	9.75	-2.06	8.47e-06	0.000822	peak455	chr3	101871646	101882508	+	0	NA	Intergenic	MER5A|DNA|hAT-Charlie	27563	NM_031419	64332	Hs.319171	NM_031419	ENSG00000144802	NFKBIZ	IKBZ|INAP|MAIL	NFKB inhibitor zeta	protein-coding
456	chr5	1652134	1655417	5.16	5.79	1.62	4.18	8.48e-06	0.000822	peak456	chr5	1652134	1655417	+	0	NA	Intergenic	Intergenic	-19770	NR_003713	728613	Hs.720393	NR_003713		LOC728613	-	programmed cell death 6 pseudogene	pseudo
457	chr8	42180766	42184505	5.78	6.36	3.28	3.07	8.56e-06	0.000828	peak457	chr8	42180766	42184505	+	0	NA	intron (NM_033011, intron 7 of 12)	intron (NM_033011, intron 7 of 12)	25089	NM_001319189	5327	Hs.491582	NM_000930	ENSG00000104368	PLAT	T-PA|TPA	plasminogen activator, tissue type	protein-coding
458	chr9	83537439	83539071	4.96	5.46	3.27	2.19	8.73e-06	0.000842	peak458	chr9	83537439	83539071	+	0	NA	5' UTR (NM_174938, exon 1 of 14)	5' UTR (NM_174938, exon 1 of 14)	178	NM_001244959	257019	Hs.127535	NM_174938	ENSG00000172159	FRMD3	4.1O|EPB41L4O|EPB41LO|P410	FERM domain containing 3	protein-coding
459	chr11	68470770	68473490	5.34	5.86	3.54	2.32	8.75e-06	0.000842	peak459	chr11	68470770	68473490	+	0	NA	intron (NM_001352362, intron 2 of 24)	L2a|LINE|L2	11412	NM_001352368	55291	Hs.503022	NM_018312	ENSG00000110075	PPP6R3	C11orf23|PP6R3|SAP190|SAPL|SAPLa|SAPS3	protein phosphatase 6 regulatory subunit 3	protein-coding
460	chr8	70141051	70143036	3.87	4.46	1.17	3.29	8.76e-06	0.000842	peak460	chr8	70141051	70143036	+	0	NA	intron (NM_001321712, intron 12 of 21)	intron (NM_001321712, intron 12 of 21)	-70716	NM_024504	63978	Hs.736037	NM_024504	ENSG00000147596	PRDM14	PFM11	PR/SET domain 14	protein-coding
461	chr10	113167608	113171572	6.53	5.02	7.59	-2.57	8.81e-06	0.000845	peak461	chr10	113167608	113171572	+	0	NA	Intergenic	L2b|LINE|L2	39957	NM_001349870	6934	Hs.593995	NM_030756	ENSG00000148737	TCF7L2	TCF-4|TCF4	transcription factor 7 like 2	protein-coding
462	chr3	179652371	179655381	6.21	5.52	6.91	-1.39	9.18e-06	0.000878	peak462	chr3	179652371	179655381	+	0	NA	intron (NM_003940, intron 1 of 20)	intron (NM_003940, intron 1 of 20)	731	NM_003940	8975	Hs.175322	NM_003940	ENSG00000058056	USP13	ISOT3|IsoT-3	ubiquitin specific peptidase 13	protein-coding
463	chr14	93965141	93975595	7.75	8.18	6.5	1.68	9.21e-06	0.000878	peak463	chr14	93965141	93975595	+	0	NA	intron (NM_001202429, intron 1 of 9)	intron (NM_001202429, intron 1 of 9)	6362	NM_001202429	51676	Hs.510327	NM_016150	ENSG00000100628	ASB2	ASB-2	ankyrin repeat and SOCS box containing 2	protein-coding
464	chr9	110027735	110029322	3.58	0.54	4.88	-4.34	9.22e-06	0.000878	peak464	chr9	110027735	110029322	+	0	NA	intron (NM_147150, intron 7 of 9)	MIRb|SINE|MIR	-20070	NM_001004065	11217	Hs.591908	NM_001004065	ENSG00000241978	AKAP2	AKAP-2|AKAPKL|MISP2|PRKA2	A-kinase anchoring protein 2	protein-coding
465	chr3	69762301	69766787	8.07	7.55	8.66	-1.11	9.33e-06	0.000887	peak465	chr3	69762301	69766787	+	0	NA	intron (NM_006722, intron 1 of 9)	intron (NM_006722, intron 1 of 9)	733	NM_006722	4286	Hs.166017	NM_000248	ENSG00000187098	MITF	CMM8|COMMAD|MI|WS2|WS2A|bHLHe32	melanogenesis associated transcription factor	protein-coding
466	chr3	152249989	152273753	11.08	10.64	11.6	-0.96	9.45e-06	0.000896	peak466	chr3	152249989	152273753	+	0	NA	TTS (NR_027038)	TTS (NR_027038)	-6597	NM_001314057	4154	Hs.201858	NM_021038	ENSG00000152601	MBNL1	EXP|MBNL	muscleblind like splicing regulator 1	protein-coding
467	chr5	168226634	168228814	5.32	5.93	2.27	3.66	9.77e-06	0.000925	peak467	chr5	168226634	168228814	+	0	NA	intron (NM_001080428, intron 20 of 24)	intron (NM_001080428, intron 20 of 24)	4648	NR_109894	101927862	Hs.659376	NR_109894	ENSG00000253978	CTB-178M22.2	-	uncharacterized LOC101927862	ncRNA
468	chr2	170743901	170745276	3.3	0.7	4.55	-3.86	9.84e-06	0.00093	peak468	chr2	170743901	170745276	+	0	NA	intron (NR_110185, intron 1 of 5)	intron (NR_110185, intron 1 of 5)	-26094	NM_001290031	285141	Hs.443729	NM_001289947	ENSG00000204334	ERICH2	-	glutamate rich 2	protein-coding
469	chr20	4759989	4770773	9.35	9.83	7.81	2.02	9.88e-06	0.00093	peak469	chr20	4759989	4770773	+	0	NA	Intergenic	AluSx4|SINE|Alu	-24713	NR_024267	149830	Hs.126516	NM_177549	ENSG00000180259	PRNT	M8	prion locus lncRNA, testis expressed	ncRNA
470	chr10	87545598	87547455	4.73	5.29	2.42	2.88	9.88e-06	0.00093	peak470	chr10	87545598	87547455	+	0	NA	intron (NM_001178118, intron 4 of 4)	intron (NM_001178118, intron 4 of 4)	38693	NM_001178118	9562	Hs.121260	NM_004897	ENSG00000107789	MINPP1	HIPER1|MINPP2|MIPP	multiple inositol-polyphosphate phosphatase 1	protein-coding
471	chr12	47899120	47905830	8.43	8.73	7.7	1.04	9.93e-06	0.000932	peak471	chr12	47899120	47905830	+	0	NA	intron (NM_001017535, intron 1 of 10)	intron (NM_001017535, intron 1 of 10)	2556	NM_001017536	7421	Hs.524368	NM_000376	ENSG00000111424	VDR	NR1I1|PPP1R163	vitamin D receptor	protein-coding
472	chr1	68427129	68431866	7.26	5.83	8.29	-2.46	1.01e-05	0.000944	peak472	chr1	68427129	68431866	+	0	NA	3' UTR (NM_000329, exon 14 of 14)	3' UTR (NM_000329, exon 14 of 14)	20462	NM_000329	6121	Hs.2133	NM_000329	ENSG00000116745	RPE65	BCO3|LCA2|RP20|mRPE65|p63|rd12|sRPE65	RPE65, retinoid isomerohydrolase	protein-coding
473	chr11	121580432	121583101	4.93	5.47	2.87	2.6	1.01e-05	0.000944	peak473	chr11	121580432	121583101	+	0	NA	intron (NM_003105, intron 25 of 47)	intron (NM_003105, intron 25 of 47)	129563	NM_003105	6653	Hs.368592	NM_003105	ENSG00000137642	SORL1	C11orf32|LR11|LRP9|SORLA|SorLA-1|gp250	sortilin related receptor 1	protein-coding
474	chr19	40460686	40467969	8.51	8.91	7.42	1.48	1.01e-05	0.000947	peak474	chr19	40460686	40467969	+	0	NA	intron (NM_000713, intron 1 of 4)	AluJr|SINE|Alu	1491	NM_000713	645	Hs.515785	NM_000713	ENSG00000090013	BLVRB	BVRB|FLR|HEL-S-10|SDR43U1	biliverdin reductase B	protein-coding
475	chr6	109889992	109896813	8.26	8.63	7.26	1.38	1.02e-05	0.000948	peak475	chr6	109889992	109896813	+	0	NA	Intergenic	HERV3-int|LTR|ERV1	-84854	NM_005284	2830	Hs.46332	NM_005284	ENSG00000146360	GPR6	-	G protein-coupled receptor 6	protein-coding
476	chr3	59709084	59711538	4.37	5	0.59	4.42	1.03e-05	0.000953	peak476	chr3	59709084	59711538	+	0	NA	Intergenic	Intergenic	-51814	NR_149028	339902	Hs.132446	NR_149028		LOC339902	-	hCG1813818	ncRNA
477	chr22	27146528	27153129	7.71	8.21	5.97	2.24	1.04e-05	0.000966	peak477	chr22	27146528	27153129	+	0	NA	Intergenic	Intergenic	-37688	NM_001318392	105372977	Hs.743180	NM_001318392		LOC105372977	-	uncharacterized LOC105372977	protein-coding
478	chr13	89981743	89983539	5.76	4.84	6.59	-1.75	1.04e-05	0.000966	peak478	chr13	89981743	89983539	+	0	NA	Intergenic	LTR78|LTR|ERV1	137076	NR_047489	100874187	Hs.564526	NR_047489	ENSG00000261446	LINC00559	-	long intergenic non-protein coding RNA 559	ncRNA
479	chr16	68959744	68963737	6.38	5.11	7.36	-2.25	1.05e-05	0.000972	peak479	chr16	68959744	68963737	+	0	NA	intron (NM_024562, intron 14 of 17)	intron (NM_024562, intron 14 of 17)	118134	NM_024562	79613	Hs.13526	NM_024562	ENSG00000103047	TANGO6	TMCO7	transport and golgi organization 6 homolog	protein-coding
480	chr1	31980969	31983197	4.58	2.8	5.71	-2.91	1.06e-05	0.000972	peak480	chr1	31980969	31983197	+	0	NA	Intergenic	MLT1K|LTR|ERVL-MaLR	-31611	NR_073499	10657	Hs.445893	NM_006559	ENSG00000121774	KHDRBS1	Sam68|p62|p68	KH RNA binding domain containing, signal transduction associated 1	protein-coding
481	chr14	71338920	71343010	8.19	7.72	8.74	-1.03	1.06e-05	0.000974	peak481	chr14	71338920	71343010	+	0	NA	intron (NM_001354288, intron 2 of 23)	intron (NM_001354288, intron 2 of 23)	20488	NM_001354289	26037	Hs.654657	NM_015556	ENSG00000197555	SIPA1L1	E6TP1	signal induced proliferation associated 1 like 1	protein-coding
482	chr5	16622884	16630580	8.38	7.4	9.25	-1.85	1.07e-05	0.000977	peak482	chr5	16622884	16630580	+	0	NA	intron (NR_109946, intron 3 of 3)	Kanga1a|DNA|TcMar-Tc2	-9674	NM_001034850	54463	Hs.481704	NM_019000	ENSG00000154153	RETREG1	FAM134B|JK-1|JK1	reticulophagy regulator 1	protein-coding
483	chr15	66947359	66949844	4.25	4.88	0.77	4.11	1.07e-05	0.000977	peak483	chr15	66947359	66949844	+	0	NA	intron (NR_135687, intron 1 of 2)	MSTD-int|LTR|ERVL-MaLR	7914	NR_135687	102723481	Hs.512978	NR_135687	ENSG00000259289	LINC02206	-	long intergenic non-protein coding RNA 2206	ncRNA
484	chr10	93479963	93483748	8.19	8.59	7.06	1.53	1.07e-05	0.000978	peak484	chr10	93479963	93483748	+	0	NA	intron (NM_013451, intron 1 of 53)	intron (NM_013451, intron 1 of 53)	462	NM_133337	26509	Hs.602086	NM_013451	ENSG00000138119	MYOF	FER1L3	myoferlin	protein-coding
485	chr3	177977011	177978882	3.67	1.86	4.81	-2.94	1.08e-05	0.000985	peak485	chr3	177977011	177978882	+	0	NA	Intergenic	MLT1J|LTR|ERVL-MaLR	161081	NR_110826	102724550	Hs.570526	NR_110826	ENSG00000231574	LINC02015	KCCAT211	long intergenic non-protein coding RNA 2015	ncRNA
486	chr11	35361406	35362481	3.01	1	4.19	-3.18	1.09e-05	0.000988	peak486	chr11	35361406	35362481	+	0	NA	intron (NM_001195728, intron 1 of 11)	AluJb|SINE|Alu	57615	NM_004171	6506	Hs.502338	NM_004171	ENSG00000110436	SLC1A2	EAAT2|EIEE41|GLT-1|HBGT	solute carrier family 1 member 2	protein-coding
487	chr15	91262533	91267495	8	8.46	6.55	1.91	1.09e-05	0.00099	peak487	chr15	91262533	91267495	+	0	NA	intron (NM_001323036, intron 5 of 11)	intron (NM_001323036, intron 5 of 11)	163358	NM_001323040	9899	Hs.21754	NM_014848	ENSG00000185518	SV2B	HsT19680	synaptic vesicle glycoprotein 2B	protein-coding
488	chr19	7919808	7922227	6.71	7.08	5.74	1.34	1.1e-05	0.000993	peak488	chr19	7919808	7922227	+	0	NA	promoter-TSS (NR_030717)	promoter-TSS (NR_030717)	35	NR_030717	6618	Hs.631860	NM_003083	ENSG00000104976	SNAPC2	PTFDELTA|SNAP45	small nuclear RNA activating complex polypeptide 2	protein-coding
489	chr6	13453529	13457658	6.67	7.07	5.6	1.47	1.11e-05	0.001	peak489	chr6	13453529	13457658	+	0	NA	intron (NM_018988, intron 1 of 1)	intron (NM_018988, intron 1 of 1)	16470	NR_038459	54438	Hs.484686	NM_018988	ENSG00000145990	GFOD1	ADG-90|C6orf114	glucose-fructose oxidoreductase domain containing 1	protein-coding
490	chr12	108836181	108841930	9.01	9.38	8.03	1.35	1.12e-05	0.00101	peak490	chr12	108836181	108841930	+	0	NA	intron (NM_001161330, intron 2 of 13)	intron (NM_001161330, intron 2 of 13)	-2049	NR_030350	693204		NR_030350	ENSG00000207622	MIR619	MIRN619|hsa-mir-619	microRNA 619	ncRNA
491	chr2	38090295	38099575	7.75	8.35	4.9	3.45	1.13e-05	0.00101	peak491	chr2	38090295	38099575	+	0	NA	Intergenic	(TG)n|Simple_repeat|Simple_repeat	-18754	NM_000104	1545	Hs.154654	NM_000104	ENSG00000138061	CYP1B1	ASGD6|CP1B|CYPIB1|GLC3A|P4501B1	cytochrome P450 family 1 subfamily B member 1	protein-coding
492	chr3	196111063	196111921	3.53	1.78	4.65	-2.87	1.14e-05	0.00102	peak492	chr3	196111063	196111921	+	0	NA	Intergenic	AluY|SINE|Alu	-29331	NM_001313965	7037	Hs.529618	NM_003234	ENSG00000072274	TFRC	CD71|IMD46|T9|TFR|TFR1|TR|TRFR|p90	transferrin receptor	protein-coding
493	chr4	80183149	80185739	7.05	7.43	6.01	1.43	1.14e-05	0.00103	peak493	chr4	80183149	80185739	+	0	NA	promoter-TSS (NM_020226)	promoter-TSS (NM_020226)	-826	NM_020226	56978	Hs.373642	NM_020226	ENSG00000152784	PRDM8	EPM10|KMT8D|PFM5	PR/SET domain 8	protein-coding
494	chr17	2053084	2062288	8.87	9.27	7.78	1.48	1.15e-05	0.00103	peak494	chr17	2053084	2062288	+	0	NA	exon (NM_001098202, exon 2 of 2)	exon (NM_001098202, exon 2 of 2)	1376	NM_001098202	3090	Hs.72956	NM_006497	ENSG00000177374	HIC1	ZBTB29|ZNF901|hic-1	HIC ZBTB transcriptional repressor 1	protein-coding
495	chr5	131639004	131642711	4.79	5.45	0.21	5.24	1.19e-05	0.00106	peak495	chr5	131639004	131642711	+	0	NA	TTS (NM_001008738)	TTS (NM_001008738)	-5621	NM_001164390	51735	Hs.483329	NM_016340	ENSG00000158987	RAPGEF6	KIA001LB|PDZ-GEF2|PDZGEF2|RA-GEF-2|RAGEF2	Rap guanine nucleotide exchange factor 6	protein-coding
496	chr3	4491681	4495559	6.97	7.35	5.97	1.39	1.2e-05	0.00107	peak496	chr3	4491681	4495559	+	0	NA	promoter-TSS (NR_108075)	promoter-TSS (NR_108075)	272	NM_002222	3708	Hs.567295	NM_002222	ENSG00000150995	ITPR1	ACV|CLA4|INSP3R1|IP3R|IP3R1|PPP1R94|SCA15|SCA16|SCA29	inositol 1,4,5-trisphosphate receptor type 1	protein-coding
497	chr3	101896045	101904377	8.83	7.97	9.64	-1.67	1.2e-05	0.00107	peak497	chr3	101896045	101904377	+	0	NA	Intergenic	Intergenic	-40648	NR_026934	152225	Hs.376768	NR_026934	ENSG00000214407	LINC02085	-	long intergenic non-protein coding RNA 2085	ncRNA
498	chr22	36856610	36864636	8.73	9.16	7.45	1.71	1.21e-05	0.00107	peak498	chr22	36856610	36864636	+	0	NA	promoter-TSS (NM_000631).2	promoter-TSS (NM_000631).2	-365	NM_000631	4689	Hs.474781	NM_000631	ENSG00000100365	NCF4	CGD3|NCF|P40PHOX|SH3PXD4	neutrophil cytosolic factor 4	protein-coding
499	chr2	98622631	98624927	4.25	4.89	0.21	4.68	1.22e-05	0.00108	peak499	chr2	98622631	98624927	+	0	NA	3' UTR (NM_012214, exon 16 of 16)	3' UTR (NM_012214, exon 16 of 16)	15231	NM_001330354	25972	Hs.13370	NM_014044	ENSG00000115446	UNC50	GMH1|HSD23|PDLs22|UNCL|URP	unc-50 inner nuclear membrane RNA binding protein	protein-coding
500	chr8	101122948	101124358	4.05	4.69	0.21	4.49	1.23e-05	0.00109	peak500	chr8	101122948	101124358	+	0	NA	Intergenic	Intergenic	71599	NR_033962	441374	Hs.652045	NR_033962	ENSG00000248599	FLJ42969	-	uncharacterized LOC441374	ncRNA
501	chr1	167600178	167605836	7.78	7.2	8.41	-1.21	1.24e-05	0.0011	peak501	chr1	167600178	167605836	+	0	NA	Intergenic	Intergenic	-27186	NM_001322923	92241	Hs.493867	NM_052862	ENSG00000198771	RCSD1	CAPZIP|MK2S4	RCSD domain containing 1	protein-coding
502	chr6	89007274	89011132	6.48	5.91	7.1	-1.2	1.24e-05	0.0011	peak502	chr6	89007274	89011132	+	0	NA	Intergenic	LTR48B|LTR|ERV1	-45574	NM_001286428	8732	Hs.567378	NM_003800	ENSG00000111880	RNGTT	CAP1A|HCE|HCE1|hCAP	RNA guanylyltransferase and 5'-phosphatase	protein-coding
503	chr12	6530413	6538604	9.32	9.64	8.51	1.13	1.25e-05	0.0011	peak503	chr12	6530413	6538604	+	0	NA	promoter-TSS (NM_002046)	promoter-TSS (NM_002046)	-9	NM_001289745	2597	Hs.544577	NM_002046	ENSG00000111640	GAPDH	G3PD|GAPD|HEL-S-162eP	glyceraldehyde-3-phosphate dehydrogenase	protein-coding
504	chr1	25006229	25010447	6.18	6.61	4.91	1.7	1.26e-05	0.00111	peak504	chr1	25006229	25010447	+	0	NA	Intergenic	MIRc|SINE|MIR	-15165	NR_039623	100616365		NR_039623	ENSG00000264371	MIR4425	-	microRNA 4425	ncRNA
505	chr7	117771885	117776956	7.49	8	5.78	2.22	1.28e-05	0.00111	peak505	chr7	117771885	117776956	+	0	NA	intron (NM_033427, intron 8 of 22)	MER1B|DNA|hAT-Charlie	99087	NM_033427	83992	Hs.592285	NM_033427	ENSG00000077063	CTTNBP2	C7orf8|CORTBP2|Orf4	cortactin binding protein 2	protein-coding
506	chr1	116586399	116591352	6.57	6.02	7.18	-1.16	1.28e-05	0.00111	peak506	chr1	116586399	116591352	+	0	NA	exon (NM_001542, exon 8 of 11)	exon (NM_001542, exon 8 of 11)	-17782	NM_001144822	965	Hs.34341	NM_001779	ENSG00000116815	CD58	LFA-3|LFA3|ag3	CD58 molecule	protein-coding
507	chr9	21117952	21122166	5.82	4.62	6.78	-2.16	1.28e-05	0.00111	peak507	chr9	21117952	21122166	+	0	NA	Intergenic	MER39B|LTR|ERV1	21842	NM_002177	3467	Hs.73010	NM_002177	ENSG00000177047	IFNW1	-	interferon omega 1	protein-coding
508	chr11	68376551	68383873	6.27	6.91	2.15	4.77	1.28e-05	0.00111	peak508	chr11	68376551	68383873	+	0	NA	intron (NM_002335, intron 5 of 22)	MER58B|DNA|hAT-Charlie	67603	NM_002335	4041	Hs.6347	NM_002335	ENSG00000162337	LRP5	BMND1|EVR1|EVR4|HBM|LR3|LRP-5|LRP7|OPPG|OPS|OPTA1|PCLD4|VBCH2	LDL receptor related protein 5	protein-coding
509	chr22	44448486	44450690	5.06	5.55	3.49	2.05	1.29e-05	0.00112	peak509	chr22	44448486	44450690	+	0	NA	Intergenic	Intergenic	6261	NR_109966	101927526	Hs.339290	NR_109966	ENSG00000232655	LINC01656	-	long intergenic non-protein coding RNA 1656	ncRNA
510	chr3	149339038	149341721	5.36	5.9	3.24	2.66	1.31e-05	0.00113	peak510	chr3	149339038	149341721	+	0	NA	Intergenic	Intergenic	-6618	NM_138786	116441	Hs.22026	NM_138786	ENSG00000163762	TM4SF18	L6D	transmembrane 4 L six family member 18	protein-coding
511	chr16	68011773	68014663	5.26	5.79	3.31	2.48	1.31e-05	0.00114	peak511	chr16	68011773	68014663	+	0	NA	TTS (NM_001282442)	TTS (NM_001282442)	2693	NM_001282442	100131303	Hs.655900	NM_001282442	ENSG00000263201	DPEP2NB	-	DPEP2 neighbor	protein-coding
512	chr11	17385342	17386664	4.1	4.67	1.73	2.94	1.32e-05	0.00114	peak512	chr11	17385342	17386664	+	0	NA	3' UTR (NM_000525, exon 1 of 1)	3' UTR (NM_000525, exon 1 of 1)	2656	NM_000525	3767	Hs.248141	NM_000525	ENSG00000187486	KCNJ11	BIR|HHF2|IKATP|KIR6.2|MODY13|PHHI|TNDM3	potassium voltage-gated channel subfamily J member 11	protein-coding
513	chr5_GL339449v2_alt	388407	393570	7.67	7.98	6.92	1.07	1.32e-05	0.00114	peak513	chr5_GL339449v2_alt	388407	393570	+	0	NA	intron (NM_022892, intron 3 of 14).2	LTR108e_Mam|LTR|ERVL	3687	NM_001346870	4671	Hs.646951	NM_004536	ENSG00000249437	NAIP	BIRC1|NLRB1|psiNAIP	NLR family apoptosis inhibitory protein	protein-coding
514	chr8	141233729	141243723	6.96	7.4	5.64	1.75	1.35e-05	0.00116	peak514	chr8	141233729	141243723	+	0	NA	intron (NM_001286646, intron 1 of 7)	intron (NM_001286646, intron 1 of 7)	-10152	NM_001286648	57210	Hs.372492	NM_001080431	ENSG00000022567	SLC45A4	-	solute carrier family 45 member 4	protein-coding
515	chr20	4033240	4045855	9.13	9.58	7.8	1.77	1.35e-05	0.00116	peak515	chr20	4033240	4045855	+	0	NA	Intergenic	L1ME3Cz|LINE|L1	-23956	NM_001321749	11237	Hs.547576	NM_007219	ENSG00000101236	RNF24	G1L	ring finger protein 24	protein-coding
516	chr14	93975923	93978149	4.37	4.92	2.14	2.78	1.41e-05	0.0012	peak516	chr14	93975923	93978149	+	0	NA	promoter-TSS (NM_001202429)	promoter-TSS (NM_001202429)	-306	NM_001202429	51676	Hs.510327	NM_016150	ENSG00000100628	ASB2	ASB-2	ankyrin repeat and SOCS box containing 2	protein-coding
517	chr10	50455545	50456747	3.61	1.54	4.79	-3.25	1.41e-05	0.0012	peak517	chr10	50455545	50456747	+	0	NA	intron (NM_147156, intron 5 of 10)	intron (NM_147156, intron 5 of 10)	167831	NM_147156	259230	Hs.654698	NM_147156	ENSG00000198964	SGMS1	MOB|MOB1|SMS1|TMEM23|hmob33	sphingomyelin synthase 1	protein-coding
518	chr11	72271737	72275101	7.24	6.57	7.94	-1.37	1.41e-05	0.0012	peak518	chr11	72271737	72275101	+	0	NA	Intergenic	L1MB7|LINE|L1	-29243	NM_005169	401	Hs.731115	NM_005169	ENSG00000165462	PHOX2A	ARIX|CFEOM2|FEOM2|NCAM2|PMX2A	paired like homeobox 2a	protein-coding
519	chr2	172692535	172695069	6.05	6.53	4.53	2	1.41e-05	0.0012	peak519	chr2	172692535	172695069	+	0	NA	Intergenic	LTR52|LTR|ERVL	-41995	NM_007023	11069	Hs.470646	NM_007023	ENSG00000091428	RAPGEF4	CAMP-GEFII|CGEF2|EPAC|EPAC 2|EPAC2|Nbla00496	Rap guanine nucleotide exchange factor 4	protein-coding
520	chr16	3072477	3073862	3.88	4.48	1.14	3.34	1.42e-05	0.0012	peak520	chr16	3072477	3073862	+	0	NA	Intergenic	Intergenic	7385	NM_001012636	9235	Hs.943	NM_004221	ENSG00000008517	IL32	IL-32alpha|IL-32beta|IL-32delta|IL-32gamma|NK4|TAIF|TAIFa|TAIFb|TAIFc|TAIFd	interleukin 32	protein-coding
521	chr8	142039209	142043314	5.72	6.27	3.6	2.67	1.42e-05	0.0012	peak521	chr8	142039209	142043314	+	0	NA	Intergenic	Intergenic	-135078	NR_039682	100616268		NR_039682	ENSG00000265247	MIR4472-1	-	microRNA 4472-1	ncRNA
522	chr22	28807396	28808917	4.85	3.99	5.65	-1.66	1.43e-05	0.00121	peak522	chr22	28807396	28808917	+	0	NA	Intergenic	MLT1J|LTR|ERVL-MaLR	-7584	NM_005080	7494	Hs.437638	NM_005080	ENSG00000100219	XBP1	TREB-5|TREB5|XBP-1|XBP2	X-box binding protein 1	protein-coding
523	chr4	112514850	112517601	5.63	6.2	3.22	2.98	1.43e-05	0.00121	peak523	chr4	112514850	112517601	+	0	NA	promoter-TSS (NM_024019)	promoter-TSS (NM_024019)	-53	NM_024019	63973	Hs.744415	NM_024019	ENSG00000178403	NEUROG2	Atoh4|Math4A|NGN2|bHLHa8|ngn-2	neurogenin 2	protein-coding
524	chr22	27106211	27117516	8.65	9.1	7.26	1.84	1.44e-05	0.00122	peak524	chr22	27106211	27117516	+	0	NA	Intergenic	AluJr|SINE|Alu	-51345	NM_001318329	284898	Hs.350813	NM_001318329		LOC284898	-	uncharacterized LOC284898	protein-coding
525	chr1	35362655	35366359	7.26	6.44	8.05	-1.61	1.45e-05	0.00122	peak525	chr1	35362655	35366359	+	0	NA	intron (NM_001350139, intron 6 of 30)	intron (NM_001350139, intron 6 of 30)	1570	NR_046659	100861513	Hs.585397	NR_046659	ENSG00000227409	ZMYM4-AS1	-	ZMYM4 antisense RNA 1	ncRNA
526	chr4	138403932	138410439	8	8.47	6.51	1.95	1.5e-05	0.00126	peak526	chr4	138403932	138410439	+	0	NA	intron (NR_051987, intron 2 of 2)	LTR78|LTR|ERV1	97474	NR_051987	100874047	Hs.570848	NR_051987	ENSG00000251372	LINC00499	-	long intergenic non-protein coding RNA 499	ncRNA
527	chr2	91748522	91751553	6.98	5.96	7.87	-1.91	1.51e-05	0.00127	peak527	chr2	91748522	91751553	+	0	NA	Intergenic	Intergenic	-25305	NR_003503	645367	Hs.650223	NR_003503		GGT8P	GGT1P1	gamma-glutamyltransferase 8 pseudogene	pseudo
528	chrX	130164459	130167319	7.77	8.21	6.51	1.7	1.51e-05	0.00127	peak528	chrX	130164459	130167319	+	0	NA	promoter-TSS (NM_001130847)	promoter-TSS (NM_001130847)	-2	NM_001130847	9131	Hs.424932	NM_004208	ENSG00000156709	AIFM1	AIF|CMT2D|CMTX4|COWCK|COXPD6|DFNX5|NADMR|NAMSD|PDCD8	apoptosis inducing factor mitochondria associated 1	protein-coding
529	chr3	197663672	197666788	6.12	6.77	1.74	5.03	1.54e-05	0.00129	peak529	chr3	197663672	197666788	+	0	NA	Intergenic	CpG	9346	NR_030627	100126321		NR_030627	ENSG00000284146	MIR922	MIRN922|hsa-mir-922	microRNA 922	ncRNA
530	chr10	3900349	3905615	5.84	4.38	6.89	-2.5	1.55e-05	0.00129	peak530	chr10	3900349	3905615	+	0	NA	Intergenic	Intergenic	69032	NR_134490	105376365	Hs.460114	NR_134490	ENSG00000230573	LOC105376365	-	uncharacterized LOC105376365	ncRNA
531	chr6	79207243	79210923	6.1	4.76	7.11	-2.35	1.57e-05	0.0013	peak531	chr6	79207243	79210923	+	0	NA	intron (NM_001318885, intron 1 of 4)	intron (NM_001318885, intron 1 of 4)	-24591	NR_040671	100288198	Hs.586270	NR_040671	ENSG00000270362	HMGN3-AS1	-	HMGN3 antisense RNA 1	ncRNA
532	chr16_KI270853v1_alt	851054	856715	6.41	6.87	5.01	1.86	1.57e-05	0.0013	peak532	chr16_KI270853v1_alt	851054	856715	+	0	NA	intron (NM_001324021, intron 7 of 15)	intron (NM_001324021, intron 7 of 15)	-4137	NR_036265	100422922		NR_036265	ENSG00000239118	MIR1972-2	-	microRNA 1972-2	ncRNA
533	chr20	45187095	45188831	4.13	4.74	1.17	3.57	1.57e-05	0.0013	peak533	chr20	45187095	45188831	+	0	NA	Intergenic	ERV3-16A3_LTR|LTR|ERVL	13064	NM_002638	5266	Hs.112341	NM_002638	ENSG00000124102	PI3	ESI|SKALP|WAP3|WFDC14|cementoin	peptidase inhibitor 3	protein-coding
534	chrX	10164357	10174704	8.28	8.75	6.84	1.91	1.58e-05	0.00131	peak534	chrX	10164357	10174704	+	0	NA	intron (NM_001256944, intron 2 of 10)	intron (NM_001256944, intron 2 of 10)	12585	NM_001830	1183	Hs.495674	NM_001830	ENSG00000073464	CLCN4	CLC4|ClC-4|ClC-4A|MRX15|MRX49	chloride voltage-gated channel 4	protein-coding
535	chr3	40297352	40304004	7.49	6.1	8.51	-2.41	1.6e-05	0.00132	peak535	chr3	40297352	40304004	+	0	NA	intron (NR_033965, intron 2 of 2)	MLT2F|LTR|ERVL	-9004	NM_005875	10289	Hs.315230	NM_005875	ENSG00000114784	EIF1B	GC20	eukaryotic translation initiation factor 1B	protein-coding
536	chr3	71955734	71957103	3.94	4.51	1.61	2.89	1.61e-05	0.00133	peak536	chr3	71955734	71957103	+	0	NA	Intergenic	LTR16C|LTR|ERVL	144037	NR_104116	285286	Hs.559386	NR_104116	ENSG00000241163	LINC00877	-	long intergenic non-protein coding RNA 877	ncRNA
537	chr20	48737348	48740836	6.02	6.51	4.42	2.09	1.61e-05	0.00133	peak537	chr20	48737348	48740836	+	0	NA	intron (NM_020820, intron 3 of 39)	L2a|LINE|L2	88791	NM_020820	57580	Hs.153310	NM_020820	ENSG00000124126	PREX1	P-REX1	phosphatidylinositol-3,4,5-trisphosphate dependent Rac exchange factor 1	protein-coding
538	chr13	48484840	48487575	4.69	5.29	1.88	3.41	1.62e-05	0.00133	peak538	chr13	48484840	48487575	+	0	NA	Intergenic	AluY|SINE|Alu	-41503	NM_005767	10161	Hs.123464	NM_005767	ENSG00000139679	LPAR6	ARWH1|HYPT8|LAH3|P2RY5|P2Y5	lysophosphatidic acid receptor 6	protein-coding
539	chr3	101816757	101820978	6.97	6.27	7.69	-1.43	1.62e-05	0.00133	peak539	chr3	101816757	101820978	+	0	NA	intron (NR_145993, intron 6 of 6)	AluSx1|SINE|Alu	-9123	NM_001005474	64332	Hs.319171	NM_031419	ENSG00000144802	NFKBIZ	IKBZ|INAP|MAIL	NFKB inhibitor zeta	protein-coding
540	chr20	50338472	50344352	5.93	6.43	4.22	2.21	1.63e-05	0.00133	peak540	chr20	50338472	50344352	+	0	NA	Intergenic	Intergenic	-20070	NR_109950	101927586	Hs.637665	NR_109950	ENSG00000233077	LINC01271	-	long intergenic non-protein coding RNA 1271	ncRNA
541	chr10	62735540	62736868	3.87	4.46	1.3	3.16	1.63e-05	0.00133	peak541	chr10	62735540	62736868	+	0	NA	Intergenic	Intergenic	-68552	NM_032804	84890	Hs.99821	NM_032804	ENSG00000181915	ADO	C10orf22	2-aminoethanethiol dioxygenase	protein-coding
542	chr9	124769432	124772146	7.26	6.72	7.85	-1.13	1.64e-05	0.00134	peak542	chr9	124769432	124772146	+	0	NA	intron (NM_001278546, intron 1 of 9)	CpG	521	NM_001489	2649	Hs.20131	NM_001489	ENSG00000148200	NR6A1	CT150|GCNF|GCNF1|NR61|RTR|hGCNF|hRTR	nuclear receptor subfamily 6 group A member 1	protein-coding
543	chr12	6193096	6197148	5.2	5.79	2.55	3.24	1.65e-05	0.00134	peak543	chr12	6193096	6197148	+	0	NA	Intergenic	AluSx|SINE|Alu	-4585	NM_001330312	928	Hs.114286	NM_001769	ENSG00000010278	CD9	BTCC-1|DRAP-27|MIC3|MRP-1|TSPAN-29|TSPAN29	CD9 molecule	protein-coding
544	chr17	80887681	80895002	7.88	8.34	6.4	1.94	1.65e-05	0.00134	peak544	chr17	80887681	80895002	+	0	NA	intron (NM_020761, intron 17 of 33)	intron (NM_020761, intron 17 of 33)	79872	NR_148968	400627	Hs.591201	NR_148968	ENSG00000261924	LOC400627	-	uncharacterized LOC400627	ncRNA
545	chr7	151245077	151246693	4.08	4.68	1.3	3.38	1.66e-05	0.00134	peak545	chr7	151245077	151246693	+	0	NA	intron (NM_001003802, intron 2 of 13)	CpG-26566	2778	NM_001003801	6604	Hs.647067	NM_003078	ENSG00000082014	SMARCD3	BAF60C|CRACD3|Rsc6p	SWI/SNF related, matrix associated, actin dependent regulator of chromatin, subfamily d, member 3	protein-coding
546	chr2	10280596	10287532	8	8.41	6.87	1.54	1.66e-05	0.00134	peak546	chr2	10280596	10287532	+	0	NA	Intergenic	AluJo|SINE|Alu	-18840	NM_002149	3241	Hs.580427	NM_002149	ENSG00000115756	HPCAL1	BDR1|HLP2|VILIP-3	hippocalcin like 1	protein-coding
547	chr11	75821855	75827912	7.59	7.14	8.12	-0.98	1.66e-05	0.00134	peak547	chr11	75821855	75827912	+	0	NA	intron (NM_003369, intron 1 of 14)	AluY|SINE|Alu	9716	NM_003369	7405	Hs.202470	NM_003369	ENSG00000198382	UVRAG	DHTX|VPS38|p63	UV radiation resistance associated	protein-coding
548	chr2	143397614	143400205	4.65	3.24	5.68	-2.44	1.66e-05	0.00134	peak548	chr2	143397614	143400205	+	0	NA	intron (NM_018460, intron 6 of 13)	intron (NM_018460, intron 6 of 13)	269579	NM_018460	55843	Hs.171011	NM_018460	ENSG00000075884	ARHGAP15	BM046	Rho GTPase activating protein 15	protein-coding
549	chr16	17221857	17225801	5.84	6.39	3.7	2.69	1.69e-05	0.00136	peak549	chr16	17221857	17225801	+	0	NA	intron (NM_022166, intron 3 of 11)	MER58A|DNA|hAT-Charlie	89325	NR_135179	102723692	Hs.737758	NR_135179	ENSG00000261448	LOC102723692	-	uncharacterized LOC102723692	ncRNA
550	chr1	120388292	120394556	7.12	5.89	8.09	-2.21	1.73e-05	0.00139	peak550	chr1	120388292	120394556	+	0	NA	Intergenic	Intergenic	-23603	NR_102404	728841	Hs.445080	NM_001037501		NBPF8	NBPF8P	NBPF member 8	protein-coding
551	chr13	98471470	98480410	7.95	8.42	6.47	1.95	1.73e-05	0.00139	peak551	chr13	98471470	98480410	+	0	NA	intron (NM_001286649, intron 2 of 9)	intron (NM_001286649, intron 2 of 9)	46185	NM_003576	8428	Hs.508514	NM_003576	ENSG00000102572	STK24	HEL-S-95|MST3|MST3B|STE20|STK3	serine/threonine kinase 24	protein-coding
552	chr9	131742348	131748819	6.42	6.88	5.04	1.84	1.73e-05	0.00139	peak552	chr9	131742348	131748819	+	0	NA	Intergenic	MIR|SINE|MIR	-5639	NM_001304275	2889	Hs.127897	NM_005312	ENSG00000107263	RAPGEF1	C3G|GRF2	Rap guanine nucleotide exchange factor 1	protein-coding
553	chr11	109997010	110002976	7.24	7.69	5.87	1.83	1.73e-05	0.00139	peak553	chr11	109997010	110002976	+	0	NA	Intergenic	Intergenic	-93368	NM_033390	85463	Hs.376289	NM_033390	ENSG00000149289	ZC3H12C	MCPIP3	zinc finger CCCH-type containing 12C	protein-coding
554	chr21	39077856	39083586	7.23	6.59	7.91	-1.32	1.74e-05	0.00139	peak554	chr21	39077856	39083586	+	0	NA	Intergenic	Intergenic	102793	NM_003720	8624	Hs.473838	NM_003720	ENSG00000183527	PSMG1	C21LRP|DSCR2|LRPC21|PAC-1|PAC1	proteasome assembly chaperone 1	protein-coding
555	chr8	101125003	101128970	7.89	8.29	6.79	1.5	1.74e-05	0.00139	peak555	chr8	101125003	101128970	+	0	NA	Intergenic	Intergenic	74932	NR_033962	441374	Hs.652045	NR_033962	ENSG00000248599	FLJ42969	-	uncharacterized LOC441374	ncRNA
556	chr9	70599515	70603459	5.04	5.66	1.81	3.85	1.75e-05	0.00139	peak556	chr9	70599515	70603459	+	0	NA	intron (NM_206945, intron 19 of 24)	intron (NM_206945, intron 19 of 24)	-186830	NM_001206	687	Hs.150557	NM_001206	ENSG00000119138	KLF9	BTEB|BTEB1	Kruppel like factor 9	protein-coding
557	chr15	64110322	64114124	6.71	7.08	5.74	1.34	1.76e-05	0.0014	peak557	chr15	64110322	64114124	+	0	NA	intron (NM_003099, intron 1 of 14)	intron (NM_003099, intron 1 of 14)	16339	NM_001242933	6642	Hs.188634	NM_003099	ENSG00000028528	SNX1	HsT17379|VPS5	sorting nexin 1	protein-coding
558	chr19	18339804	18341892	6.72	7.07	5.82	1.25	1.76e-05	0.0014	peak558	chr19	18339804	18341892	+	0	NA	intron (NM_001329477, intron 1 of 3)	CpG	261	NM_001329477	54858	Hs.131776	NM_017712	ENSG00000130517	PGPEP1	PAP-I|PGI|PGP|PGP-I|PGPI|Pcp	pyroglutamyl-peptidase I	protein-coding
559	chr3	8628937	8630303	3.26	1.33	4.42	-3.09	1.79e-05	0.00141	peak559	chr3	8628937	8630303	+	0	NA	intron (NR_046358, intron 8 of 12)	MIR3|SINE|MIR	15178	NR_046358	51066	Hs.736935	NM_015931	ENSG00000125046	SSUH2	C3orf32|SSU-2|fls485	ssu-2 homolog (C. elegans)	protein-coding
560	chr14_KI270847v1_alt	1079887	1092729	7.92	8.36	6.61	1.75	1.82e-05	0.00144	peak560	chr14_KI270847v1_alt	1079887	1092729	+	0	NA	intron (NM_001202429, intron 1 of 9).2	MIRc|SINE|MIR	4984	NM_001202429	51676	Hs.510327	NM_016150	ENSG00000100628	ASB2	ASB-2	ankyrin repeat and SOCS box containing 2	protein-coding
561	chr17	82314320	82315701	4.07	4.67	1.14	3.54	1.86e-05	0.00146	peak561	chr17	82314320	82315701	+	0	NA	3' UTR (NM_006137, exon 4 of 4)	3' UTR (NM_006137, exon 4 of 4)	2594	NM_006137	924	Hs.36972	NM_006137	ENSG00000173762	CD7	GP40|LEU-9|TP41|Tp40	CD7 molecule	protein-coding
562	chr15	41931770	41938526	7.13	6.03	8.05	-2.01	1.87e-05	0.00147	peak562	chr15	41931770	41938526	+	0	NA	intron (NM_139265, intron 3 of 5)	L2b|LINE|L2	13731	NR_120332	101928363	Hs.680195	NR_120332		EHD4-AS1	-	EHD4 antisense RNA 1	ncRNA
563	chr17	78424372	78427008	4.26	4.86	1.46	3.4	1.89e-05	0.00149	peak563	chr17	78424372	78427008	+	0	NA	intron (NM_173628, intron 79 of 80)	intron (NM_173628, intron 79 of 80)	47072	NM_024419	9489	Hs.654671	NM_024419	ENSG00000087157	PGS1	-	phosphatidylglycerophosphate synthase 1	protein-coding
564	chr1	186828127	186831386	7.51	7.83	6.73	1.1	1.93e-05	0.00151	peak564	chr1	186828127	186831386	+	0	NA	intron (NM_024420, intron 1 of 17)	intron (NM_024420, intron 1 of 17)	856	NM_001311193	5321	Hs.497200	NM_024420	ENSG00000116711	PLA2G4A	PLA2G4|cPLA2|cPLA2-alpha	phospholipase A2 group IVA	protein-coding
565	chr7	149145802	149149120	7.76	8.2	6.45	1.75	1.93e-05	0.00151	peak565	chr7	149145802	149149120	+	0	NA	promoter-TSS (NM_170686)	promoter-TSS (NM_170686)	-7	NM_170686	57541	Hs.632032	NM_020781	ENSG00000197024	ZNF398	P51|P71|ZER6	zinc finger protein 398	protein-coding
566	chr3	157085314	157092769	8.3	8.7	7.17	1.53	1.94e-05	0.00151	peak566	chr3	157085314	157092769	+	0	NA	promoter-TSS (NR_034008)	promoter-TSS (NR_034008)	-840	NR_034008	100498859	Hs.633655	NR_034008	ENSG00000241135	LINC00881	-	long intergenic non-protein coding RNA 881	ncRNA
567	chr17	59432761	59441394	8.35	8.8	7.01	1.79	1.94e-05	0.00151	peak567	chr17	59432761	59441394	+	0	NA	intron (NR_110813, intron 2 of 2)	intron (NR_110813, intron 2 of 2)	70994	NR_039882	100616204		NR_039882	ENSG00000263857	MIR4729	-	microRNA 4729	ncRNA
568	chr8	9897993	9900836	5.47	6.05	3	3.04	1.96e-05	0.00152	peak568	chr8	9897993	9900836	+	0	NA	TTS (NR_024281)	TTS (NR_024281)	3915	NR_024281	157627	Hs.12513	NR_024281	ENSG00000253230	LINC00599	Rncr3	long intergenic non-protein coding RNA 599	ncRNA
569	chr15	99472726	99481829	8.12	8.64	6.26	2.39	1.96e-05	0.00152	peak569	chr15	99472726	99481829	+	0	NA	Intergenic	Intergenic	-88324	NM_001352617	4205	Hs.268675	NM_005587	ENSG00000068305	MEF2A	ADCAD1|RSRFC4|RSRFC9|mef2	myocyte enhancer factor 2A	protein-coding
570	chr9	113150395	113158224	9.6	9.2	10.09	-0.89	1.98e-05	0.00153	peak570	chr9	113150395	113158224	+	0	NA	intron (NM_001860, intron 1 of 3)	MIR|SINE|MIR	3351	NM_001860	1318	Hs.24030	NM_001860	ENSG00000136867	SLC31A2	COPT2|CTR2|hCTR2	solute carrier family 31 member 2	protein-coding
571	chr15	38250039	38254853	7.93	8.37	6.61	1.75	1.98e-05	0.00153	peak571	chr15	38250039	38254853	+	0	NA	promoter-TSS (NM_152594)	promoter-TSS (NM_152594)	-405	NM_152594	161742	Hs.525781	NM_152594	ENSG00000166068	SPRED1	NFLS|PPP1R147|hSpred1|spred-1	sprouty related EVH1 domain containing 1	protein-coding
572	chr4	49108322	49109959	8.08	1.68	9.48	-7.8	1.99e-05	0.00154	peak572	chr4	49108322	49109959	+	0	NA	Intergenic	(CATTC)n|Satellite|Satellite	122498	NM_001286791	80157	Hs.479703	NM_025087	ENSG00000109182	CWH43	CWH43-C|PGAP2IP	cell wall biogenesis 43 C-terminal homolog	protein-coding
573	chr3	43330405	43337934	6.37	6.92	4.2	2.72	1.99e-05	0.00154	peak573	chr3	43330405	43337934	+	0	NA	intron (NM_001100594, intron 3 of 5)	AluJo|SINE|Alu	17793	NR_046757	100873954	Hs.600984	NR_046757		SNRK-AS1	-	SNRK antisense RNA 1	ncRNA
574	chr3	72636309	72638321	4.94	5.5	2.69	2.81	2.02e-05	0.00156	peak574	chr3	72636309	72638321	+	0	NA	Intergenic	L2a|LINE|L2	26934	NR_135531	105377162	Hs.123457	NR_135531		LOC105377162	-	uncharacterized LOC105377162	ncRNA
575	chr16	17464925	17472299	8.21	8.67	6.82	1.85	2.03e-05	0.00156	peak575	chr16	17464925	17472299	+	0	NA	intron (NM_022166, intron 1 of 11)	intron (NM_022166, intron 1 of 11)	2269	NM_022166	64131	Hs.22907	NM_022166	ENSG00000103489	XYLT1	DBQD2|PXYLT1|XT-I|XT1|XTI|XYLTI|xylT-I	xylosyltransferase 1	protein-coding
576	chr21	45405141	45406356	4.05	4.63	1.47	3.16	2.05e-05	0.00158	peak576	chr21	45405141	45406356	+	0	NA	intron (NM_130445, intron 2 of 42)	CpG-18567	611	NM_130445	80781	Hs.517356	NM_030582	ENSG00000182871	COL18A1	KNO|KNO1|KS	collagen type XVIII alpha 1 chain	protein-coding
577	chr8	52459788	52461055	4.38	4.99	1.33	3.67	2.07e-05	0.00159	peak577	chr8	52459788	52461055	+	0	NA	Intergenic	Intergenic	-50542	NM_001352870	9705	Hs.655499	NM_014682	ENSG00000147488	ST18	NZF3|ZC2H2C3|ZC2HC10|ZNF387	ST18, C2H2C-type zinc finger	protein-coding
578	chr3	156669532	156678427	9.09	9.43	8.23	1.2	2.07e-05	0.00159	peak578	chr3	156669532	156678427	+	0	NA	promoter-TSS (NM_015508)	promoter-TSS (NM_015508)	-437	NM_015508	25976	Hs.744050	NM_015508	ENSG00000163659	TIPARP	ARTD14|PARP7|pART14	TCDD inducible poly(ADP-ribose) polymerase	protein-coding
579	chr5	175894408	175896677	4.2	4.82	1.15	3.66	2.08e-05	0.00159	peak579	chr5	175894408	175896677	+	0	NA	Intergenic	MIRb|SINE|MIR	24044	NM_001008220	10814	Hs.193235	NM_006650	ENSG00000145920	CPLX2	921-L|CPX-2|CPX2|Hfb1	complexin 2	protein-coding
580	chr17	74735883	74744603	7.01	7.44	5.74	1.71	2.09e-05	0.00159	peak580	chr17	74735883	74744603	+	0	NA	intron (NM_001163990, intron 1 of 7)	intron (NM_001163990, intron 1 of 7)	3026	NM_001163990	326624	Hs.351413	NM_175738	ENSG00000172794	RAB37	-	RAB37, member RAS oncogene family	protein-coding
581	chr3	48221300	48226322	6.51	6.94	5.28	1.66	2.13e-05	0.00162	peak581	chr3	48221300	48226322	+	0	NA	intron (NM_004345, intron 1 of 3)	intron (NM_004345, intron 1 of 3)	464	NM_004345	820	Hs.51120	NM_004345	ENSG00000164047	CAMP	CAP-18|CAP18|CRAMP|FALL-39|FALL39|HSD26|LL37	cathelicidin antimicrobial peptide	protein-coding
582	chr18	76618595	76622020	6.78	7.18	5.65	1.53	2.15e-05	0.00163	peak582	chr18	76618595	76622020	+	0	NA	non-coding (NR_120419, exon 1 of 2)	non-coding (NR_120419, exon 1 of 2)	530	NR_120419	400660	Hs.131718	NR_120419	ENSG00000266256	LINC00683	-	long intergenic non-protein coding RNA 683	ncRNA
583	chr3	161104205	161105937	5.87	6.29	4.64	1.65	2.16e-05	0.00163	peak583	chr3	161104205	161105937	+	0	NA	promoter-TSS (NM_033169)	promoter-TSS (NM_033169)	-176	NM_033169	8706	Hs.418062	NM_003781	ENSG00000169255	B3GALNT1	B3GALT3|GLCT3|GLOB|Gb4Cer|P|P1|beta3Gal-T3|galT3	beta-1,3-N-acetylgalactosaminyltransferase 1 (globoside blood group)	protein-coding
584	chr11	69138898	69143560	5.41	0.97	6.78	-5.81	2.16e-05	0.00163	peak584	chr11	69138898	69143560	+	0	NA	Intergenic	Merlin1_HS|DNA|Merlin	30333	NR_104161	338694	Hs.564235	NR_104161	ENSG00000261070	LOC338694	-	uncharacterized LOC338694	ncRNA
585	chr2	9537132	9540787	8.45	7.86	9.09	-1.23	2.18e-05	0.00164	peak585	chr2	9537132	9540787	+	0	NA	intron (NM_003183, intron 2 of 18)	intron (NM_003183, intron 2 of 18)	16861	NM_003183	6868	Hs.404914	NM_003183	ENSG00000151694	ADAM17	ADAM18|CD156B|CSVP|NISBD|NISBD1|TACE	ADAM metallopeptidase domain 17	protein-coding
586	chr10	113135773	113140228	6.08	4.24	7.21	-2.97	2.18e-05	0.00164	peak586	chr10	113135773	113140228	+	0	NA	intron (NM_001349870, intron 1 of 11)	intron (NM_001349870, intron 1 of 11)	8367	NM_001349870	6934	Hs.593995	NM_030756	ENSG00000148737	TCF7L2	TCF-4|TCF4	transcription factor 7 like 2	protein-coding
587	chr1	206908974	206910764	4.72	5.31	2.19	3.12	2.18e-05	0.00164	peak587	chr1	206908974	206910764	+	0	NA	intron (NM_001193338, intron 4 of 6)	intron (NM_001193338, intron 4 of 6)	12021	NM_001193338	9214	Hs.58831	NM_005449	ENSG00000162894	FCMR	FAIM3|TOSO	Fc fragment of IgM receptor	protein-coding
588	chr13	49442907	49448437	8.72	9.01	8.05	0.96	2.18e-05	0.00164	peak588	chr13	49442907	49448437	+	0	NA	intron (NM_001320699, intron 1 of 13)	AluSx1|SINE|Alu	1379	NR_135324	107303344		NM_001320727		SETDB2-PHF11	-	SETDB2-PHF11 readthrough	protein-coding
589	chr19	51666814	51668058	3.46	0.73	4.73	-4	2.19e-05	0.00165	peak589	chr19	51666814	51668058	+	0	NA	Intergenic	L1ME3G|LINE|L1	-20557	NM_001098612	100049587	Hs.707374	NM_001098612	ENSG00000254415	SIGLEC14	-	sialic acid binding Ig like lectin 14	protein-coding
590	chr3	185342242	185343887	4.15	2.45	5.26	-2.81	2.21e-05	0.00165	peak590	chr3	185342242	185343887	+	0	NA	intron (NM_001242317, intron 2 of 12)	MLT1E1A|LTR|ERVL-MaLR	-19984	NM_004721	9175	Hs.591306	NM_004721	ENSG00000073803	MAP3K13	LZK|MEKK13|MLK	mitogen-activated protein kinase kinase kinase 13	protein-coding
591	chr19	43462853	43466457	6.15	5.29	6.95	-1.66	2.21e-05	0.00165	peak591	chr19	43462853	43466457	+	0	NA	intron (NM_014400, intron 1 of 4)	intron (NM_014400, intron 1 of 4)	1024	NM_014400	27076	Hs.631594	NM_014400	ENSG00000124466	LYPD3	C4.4A	LY6/PLAUR domain containing 3	protein-coding
592	chr8	38526691	38530151	5.67	6.2	3.79	2.4	2.22e-05	0.00166	peak592	chr8	38526691	38530151	+	0	NA	exon (NM_001303531, exon 1 of 2)	exon (NM_001303531, exon 1 of 2)	241	NM_207412	389649	Hs.546586	NM_207412	ENSG00000196166	C8orf86	-	chromosome 8 open reading frame 86	protein-coding
593	chr6	105989298	105990709	3.85	4.49	0.21	4.28	2.22e-05	0.00166	peak593	chr6	105989298	105990709	+	0	NA	Intergenic	L2a|LINE|L2	-96317	NM_001198	639	Hs.436023	NM_001198	ENSG00000057657	PRDM1	BLIMP1|PRDI-BF1	PR/SET domain 1	protein-coding
594	chr10	58320043	58324651	7.26	6.24	8.15	-1.91	2.24e-05	0.00167	peak594	chr10	58320043	58324651	+	0	NA	Intergenic	FLAM_A|SINE|Alu	-12632	NM_003338	7321	Hs.129683	NM_003338	ENSG00000072401	UBE2D1	E2(17)KB1|SFT|UBC4/5|UBCH5|UBCH5A	ubiquitin conjugating enzyme E2 D1	protein-coding
595	chr3	129695206	129696387	2.8	-0.06	4.09	-4.15	2.25e-05	0.00167	peak595	chr3	129695206	129696387	+	0	NA	intron (NM_001349271, intron 2 of 4)	THE1C-int|LTR|ERVL-MaLR	-7064	NM_001349272	23023	Hs.477547	NM_015008	ENSG00000172765	TMCC1	-	transmembrane and coiled-coil domain family 1	protein-coding
596	chr1	222588940	222590712	6.61	6.04	7.23	-1.19	2.33e-05	0.00172	peak596	chr1	222588940	222590712	+	0	NA	promoter-TSS (NR_110613)	promoter-TSS (NR_110613)	-94	NR_110613	100506161	Hs.553851	NR_110613	ENSG00000225265	TAF1A-AS1	-	TAF1A antisense RNA 1	ncRNA
597	chr17	10105643	10108987	6.39	6.85	5.01	1.84	2.33e-05	0.00172	peak597	chr17	10105643	10108987	+	0	NA	intron (NM_201433, intron 1 of 13)	LTR32|LTR|ERVL	-70568	NM_201432	8522	Hs.462214	NM_003644	ENSG00000007237	GAS7	-	growth arrest specific 7	protein-coding
598	chr1	9119369	9122309	5.11	4.03	6.02	-1.99	2.33e-05	0.00172	peak598	chr1	9119369	9122309	+	0	NA	intron (NM_024980, intron 1 of 3)	intron (NM_024980, intron 1 of 3)	8331	NM_024980	80045	Hs.632367	NM_024980	ENSG00000180758	GPR157	-	G protein-coupled receptor 157	protein-coding
599	chr5	10604885	10609956	6.52	7	5.01	1.98	2.33e-05	0.00172	peak599	chr5	10604885	10609956	+	0	NA	intron (NM_001164440, intron 1 of 3)	MLT1I|LTR|ERVL-MaLR	43097	NM_001164440	651746	Hs.26039	NM_001164440	ENSG00000164236	ANKRD33B	-	ankyrin repeat domain 33B	protein-coding
600	chr4	74077569	74086596	8.29	8.66	7.29	1.37	2.34e-05	0.00172	peak600	chr4	74077569	74086596	+	0	NA	Intergenic	Intergenic	17198	NM_002089	2920	Hs.75765	NM_002089	ENSG00000081041	CXCL2	CINC-2a|GRO2|GROb|MGSA-b|MIP-2a|MIP2|MIP2A|SCYB2	C-X-C motif chemokine ligand 2	protein-coding
601	chr6	109955234	109956413	3.7	4.33	0.21	4.12	2.36e-05	0.00173	peak601	chr6	109955234	109956413	+	0	NA	Intergenic	Intergenic	-22433	NM_005284	2830	Hs.46332	NM_005284	ENSG00000146360	GPR6	-	G protein-coupled receptor 6	protein-coding
602	chr19	54015826	54025003	9.67	10.09	8.48	1.61	2.37e-05	0.00174	peak602	chr19	54015826	54025003	+	0	NA	Intergenic	Intergenic	28126	NM_145814	59285	Hs.631560	NM_031897	ENSG00000130433	CACNG6	-	calcium voltage-gated channel auxiliary subunit gamma 6	protein-coding
603	chr10	132328769	132333698	7.99	8.3	7.25	1.05	2.38e-05	0.00174	peak603	chr10	132328769	132333698	+	0	NA	promoter-TSS (NM_001143759)	promoter-TSS (NM_001143759)	642	NM_001318880	282974	Hs.469002	NM_173575	ENSG00000165752	STK32C	PKE|YANK3	serine/threonine kinase 32C	protein-coding
604	chr9	89521823	89531315	8.47	8.88	7.29	1.59	2.39e-05	0.00175	peak604	chr9	89521823	89531315	+	0	NA	Intergenic	Intergenic	-46873	NM_001142287	10507	Hs.494406	NM_006378	ENSG00000187764	SEMA4D	C9orf164|CD100|COLL4|M-sema-G|SEMAJ|coll-4	semaphorin 4D	protein-coding
605	chr6	135994947	135995766	3.85	4.46	0.77	3.7	2.42e-05	0.00177	peak605	chr6	135994947	135995766	+	0	NA	intron (NM_018945, intron 2 of 12)	intron (NM_018945, intron 2 of 12)	77471	NR_149042	644135	Hs.126980	NR_149042	ENSG00000237596	LOC644135	-	uncharacterized LOC644135	ncRNA
606	chr20	23244119	23246793	4.89	5.48	2.12	3.36	2.43e-05	0.00177	peak606	chr20	23244119	23246793	+	0	NA	Intergenic	Intergenic	-105280	NM_013248	29107	Hs.516933	NM_013248	ENSG00000132661	NXT1	MTR2|P15	nuclear transport factor 2 like export factor 1	protein-coding
607	chr4	147824485	147826995	5.66	6.18	3.8	2.38	2.43e-05	0.00177	peak607	chr4	147824485	147826995	+	0	NA	intron (NM_024605, intron 3 of 22)	intron (NM_024605, intron 3 of 22)	43145	NR_039962	100616246		NR_039962	ENSG00000264274	MIR4799	-	microRNA 4799	ncRNA
608	chr19	1065087	1071212	8.92	9.23	8.21	1.02	2.45e-05	0.00178	peak608	chr19	1065087	1071212	+	0	NA	intron (NM_001321232, intron 1 of 22)	intron (NM_001321232, intron 1 of 22)	651	NM_001321232	23526	Hs.465521	NM_012292	ENSG00000180448	ARHGAP45	HA-1|HLA-HA1|HMHA1	Rho GTPase activating protein 45	protein-coding
609	chr17	78434765	78438147	5.01	5.51	3.28	2.23	2.46e-05	0.00178	peak609	chr17	78434765	78438147	+	0	NA	intron (NM_173628, intron 74 of 80)	intron (NM_173628, intron 74 of 80)	-48454	NR_102401	100996295	Hs.615304	NR_102401		DNAH17-AS1	-	DNAH17 antisense RNA 1	ncRNA
610	chr13	95283828	95287764	6.34	6.88	4.31	2.57	2.46e-05	0.00178	peak610	chr13	95283828	95287764	+	0	NA	intron (NM_001105515, intron 1 of 20)	intron (NM_001105515, intron 1 of 20)	15650	NM_005845	10257	Hs.508423	NM_005845	ENSG00000125257	ABCC4	MOAT-B|MOATB|MRP4	ATP binding cassette subfamily C member 4	protein-coding
611	chr5	365944	379442	8.37	8.85	6.8	2.05	2.47e-05	0.00179	peak611	chr5	365944	379442	+	0	NA	intron (NM_001242412, intron 3 of 10)	intron (NM_001242412, intron 3 of 10)	68517	NM_001242412	57491	Hs.50823	NM_020731	ENSG00000063438	AHRR	AHH|AHHR|bHLHe77	aryl-hydrocarbon receptor repressor	protein-coding
612	chr13	98480712	98487340	7.36	7.83	5.86	1.97	2.48e-05	0.00179	peak612	chr13	98480712	98487340	+	0	NA	intron (NM_001032296, intron 2 of 10)	intron (NM_001032296, intron 2 of 10)	38099	NM_003576	8428	Hs.508514	NM_003576	ENSG00000102572	STK24	HEL-S-95|MST3|MST3B|STE20|STK3	serine/threonine kinase 24	protein-coding
613	chr21	5058759	5063015	5.82	6.29	4.31	1.98	2.5e-05	0.00181	peak613	chr21	5058759	5063015	+	0	NA	Intergenic	Intergenic	38394	NM_015259	23308	Hs.14155	NM_015259	ENSG00000160223	ICOSLG	B7-H2|B7H2|B7RP-1|B7RP1|CD275|GL50|ICOS-L|ICOSL|LICOS	inducible T cell costimulator ligand	protein-coding
614	chr3	50446614	50448959	5.3	3.9	6.33	-2.43	2.55e-05	0.00184	peak614	chr3	50446614	50448959	+	0	NA	intron (NM_001005505, intron 2 of 37)	intron (NM_001005505, intron 2 of 37)	55811	NM_001174051	9254	Hs.476273	NM_006030	ENSG00000007402	CACNA2D2	CACNA2D	calcium voltage-gated channel auxiliary subunit alpha2delta 2	protein-coding
615	chr22	43260305	43266812	7.57	8.03	6.14	1.89	2.56e-05	0.00184	peak615	chr22	43260305	43266812	+	0	NA	intron (NM_173050, intron 4 of 21)	intron (NM_173050, intron 4 of 21)	-12384	NR_134582	101927447	Hs.621227	NR_134582	ENSG00000203527	LOC101927447	-	uncharacterized LOC101927447	ncRNA
616	chr6	45493885	45498144	5.76	6.16	4.66	1.5	2.56e-05	0.00184	peak616	chr6	45493885	45498144	+	0	NA	intron (NM_001015051, intron 6 of 7)	intron (NM_001015051, intron 6 of 7)	73437	NM_001278478	860	Hs.535845	NM_004348	ENSG00000124813	RUNX2	AML3|CBF-alpha-1|CBFA1|CCD|CCD1|CLCD|OSF-2|OSF2|PEA2aA|PEBP2aA	runt related transcription factor 2	protein-coding
617	chr7	139674399	139685984	8.88	9.31	7.61	1.7	2.57e-05	0.00184	peak617	chr7	139674399	139685984	+	0	NA	intron (NM_001113239, intron 2 of 14)	intron (NM_001113239, intron 2 of 14)	97703	NM_022740	28996	Hs.731417	NM_022740	ENSG00000064393	HIPK2	PRO0593	homeodomain interacting protein kinase 2	protein-coding
618	chr17	2132120	2134341	4.34	4.99	0.21	4.78	2.59e-05	0.00185	peak618	chr17	2132120	2134341	+	0	NA	intron (NM_017575, intron 13 of 18)	AluSz|SINE|Alu	-44469	NM_001282326	23293	Hs.448342	NM_017575	ENSG00000070366	SMG6	C17orf31|EST1A|SMG-6|hSMG5/7a	SMG6, nonsense mediated mRNA decay factor	protein-coding
619	chr1	100045330	100052967	7.3	6.35	8.15	-1.8	2.59e-05	0.00185	peak619	chr1	100045330	100052967	+	0	NA	intron (NM_033055, intron 1 of 11)	intron (NM_033055, intron 1 of 11)	10915	NM_033055	64645	Hs.124156	NM_033055	ENSG00000156875	MFSD14A	HIAT1	major facilitator superfamily domain containing 14A	protein-coding
620	chr17	43766977	43768473	4.68	5.2	2.79	2.41	2.6e-05	0.00185	peak620	chr17	43766977	43768473	+	0	NA	3' UTR (NM_004090, exon 3 of 3)	3' UTR (NM_004090, exon 3 of 3)	-8937	NM_025237	50964	Hs.349204	NM_025237	ENSG00000167941	SOST	CDD|DAND6|SOST1|VBCH	sclerostin	protein-coding
621	chr10	3831826	3839382	8.09	7.18	8.92	-1.74	2.61e-05	0.00186	peak621	chr10	3831826	3839382	+	0	NA	TTS (NR_134490)	TTS (NR_134490)	1654	NR_134490	105376365	Hs.460114	NR_134490	ENSG00000230573	LOC105376365	-	uncharacterized LOC105376365	ncRNA
622	chr6	16584651	16590206	7.85	8.22	6.88	1.35	2.62e-05	0.00186	peak622	chr6	16584651	16590206	+	0	NA	intron (NM_000332, intron 4 of 8)	intron (NM_000332, intron 4 of 8)	172703	NR_152113	6310	Hs.434961	NM_000332	ENSG00000124788	ATXN1	ATX1|D6S504E|SCA1	ataxin 1	protein-coding
623	chr22	37482253	37487345	8.4	8.72	7.61	1.11	2.65e-05	0.00188	peak623	chr22	37482253	37487345	+	0	NA	intron (NM_002405, intron 1 of 7)	intron (NM_002405, intron 1 of 7)	1588	NM_001166343	4242	Hs.517603	NM_002405	ENSG00000100060	MFNG	-	MFNG O-fucosylpeptide 3-beta-N-acetylglucosaminyltransferase	protein-coding
624	chr12	98454021	98457791	7.16	6.44	7.9	-1.46	2.65e-05	0.00188	peak624	chr12	98454021	98457791	+	0	NA	non-coding (NR_033801, exon 1 of 1)	non-coding (NR_033801, exon 1 of 1)	1239	NR_033801	121456	Hs.620643	NR_033801	ENSG00000227825	SLC9A7P1	-	solute carrier family 9 member 7 pseudogene 1	pseudo
625	chr13	112766492	112769786	6.14	5.16	7	-1.85	2.66e-05	0.00188	peak625	chr13	112766492	112769786	+	0	NA	intron (NM_032189, intron 1 of 28)	intron (NM_032189, intron 1 of 28)	-13408	NR_046661	100874205	Hs.658692	NR_046661	ENSG00000232684	ATP11A-AS1	-	ATP11A antisense RNA 1	ncRNA
626	chr14	51878505	51886413	7.72	6.8	8.56	-1.76	2.67e-05	0.00189	peak626	chr14	51878505	51886413	+	0	NA	intron (NM_001243773, intron 2 of 3)	intron (NM_001243773, intron 2 of 3)	22155	NM_001243773	54331	Hs.187772	NM_053064	ENSG00000186469	GNG2	-	G protein subunit gamma 2	protein-coding
627	chr20	8424056	8437782	9.07	8.55	9.65	-1.1	2.68e-05	0.00189	peak627	chr20	8424056	8437782	+	0	NA	intron (NM_015192, intron 3 of 31)	AluJr4|SINE|Alu	182215	NR_046809	100874337	Hs.662218	NR_046809	ENSG00000225479	PLCB1-IT1	-	PLCB1 intronic transcript 1	ncRNA
628	chr3	169864195	169866297	4.72	5.22	3.05	2.16	2.69e-05	0.00189	peak628	chr3	169864195	169866297	+	0	NA	intron (NM_024727, intron 1 of 8)	AluSz6|SINE|Alu	4689	NM_001277128	79782	Hs.411295	NM_024727	ENSG00000114248	LRRC31	HEL-S-293	leucine rich repeat containing 31	protein-coding
629	chrX	12917026	12920981	5.34	3.93	6.37	-2.44	2.73e-05	0.00192	peak629	chrX	12917026	12920981	+	0	NA	intron (NM_016610, intron 2 of 2)	intron (NM_016610, intron 2 of 2)	12383	NM_138636	51311	Hs.660543	NM_016610	ENSG00000101916	TLR8	CD288	toll like receptor 8	protein-coding
630	chr22	36153361	36154515	3.15	1.11	4.33	-3.22	2.76e-05	0.00194	peak630	chr22	36153361	36154515	+	0	NA	intron (NM_030644, intron 1 of 4)	MER4B|LTR|ERV1	6991	NM_145640	80833	Hs.474737	NM_014349	ENSG00000128284	APOL3	APOLIII|CG121|CG12_1|apoL-III	apolipoprotein L3	protein-coding
631	chr14	68474459	68478846	7.14	7.51	6.14	1.37	2.77e-05	0.00194	peak631	chr14	68474459	68478846	+	0	NA	intron (NM_001321818, intron 10 of 10)	intron (NM_001321818, intron 10 of 10)	152135	NR_135816	100996664		NR_135816		LOC100996664	-	uncharacterized LOC100996664	ncRNA
632	chr4	102741891	102748291	6.71	7.09	5.73	1.36	2.82e-05	0.00197	peak632	chr4	102741891	102748291	+	0	NA	intron (NM_005908, intron 1 of 16)	HERVL-int|LTR|ERVL	15903	NM_005908	4126	Hs.480415	NM_005908	ENSG00000109323	MANBA	MANB1	mannosidase beta	protein-coding
633	chr1	19474805	19479930	7.79	7.36	8.3	-0.94	2.84e-05	0.00198	peak633	chr1	19474805	19479930	+	0	NA	intron (NM_001206541, intron 1 of 8)	intron (NM_001206541, intron 1 of 8)	7340	NM_001282162	832	Hs.432760	NM_004930	ENSG00000077549	CAPZB	CAPB|CAPPB|CAPZ	capping actin protein of muscle Z-line subunit beta	protein-coding
634	chrY	11213358	11215478	4.94	5.57	1.44	4.13	2.84e-05	0.00198	peak634	chrY	11213358	11215478	+	0	NA	Intergenic	Intergenic	1207172	NR_033667	352887	Hs.546221	NR_033667	ENSG00000206159	GYG2P1	GYG2P	glycogenin 2 pseudogene 1	pseudo
635	chr2	38141199	38150792	9.06	9.43	8.06	1.38	2.84e-05	0.00198	peak635	chr2	38141199	38150792	+	0	NA	intron (NR_027252, intron 2 of 2)	intron (NR_027252, intron 2 of 2)	14890	NR_027252	285154	Hs.353894	NM_173652	ENSG00000232973	CYP1B1-AS1	C2orf58	CYP1B1 antisense RNA 1	ncRNA
636	chr14	91221881	91224613	5.06	5.66	2.15	3.51	2.86e-05	0.00199	peak636	chr14	91221881	91224613	+	0	NA	intron (NM_001102366, intron 15 of 15)	L2b|LINE|L2	21261	NM_001177676	8111	Hs.8882	NM_003485	ENSG00000119714	GPR68	AI2A6|GPR12A|OGR1	G protein-coupled receptor 68	protein-coding
637	chr2	84938581	84941910	6.66	5.97	7.38	-1.41	2.87e-05	0.00199	peak637	chr2	84938581	84941910	+	0	NA	Intergenic	Intergenic	-30863	NM_020122	56888	Hs.654968	NM_020122	ENSG00000176407	KCMF1	DEBT91|FIGC|PCMF|ZZZ1	potassium channel modulatory factor 1	protein-coding
638	chr2	157179250	157184841	7.28	6.48	8.05	-1.57	2.87e-05	0.00199	peak638	chr2	157179250	157184841	+	0	NA	Intergenic	Intergenic	-75553	NM_014568	11227	Hs.269027	NM_014568	ENSG00000136542	GALNT5	GALNAC-T5|GALNACT5	polypeptide N-acetylgalactosaminyltransferase 5	protein-coding
639	chr2	40453374	40456708	6.66	6.06	7.31	-1.25	2.88e-05	0.00199	peak639	chr2	40453374	40456708	+	0	NA	intron (NM_001112802, intron 1 of 7)	intron (NM_001112802, intron 1 of 7)	-2972	NM_001351494	6546	Hs.31961	NM_021097	ENSG00000183023	SLC8A1	NCX1	solute carrier family 8 member A1	protein-coding
640	chr5	136047470	136048537	3.62	4.24	0.21	4.04	2.88e-05	0.00199	peak640	chr5	136047470	136048537	+	0	NA	intron (NM_000358, intron 6 of 16)	intron (NM_000358, intron 6 of 16)	19108	NM_000358	7045	Hs.369397	NM_000358	ENSG00000120708	TGFBI	BIGH3|CDB1|CDG2|CDGG1|CSD|CSD1|CSD2|CSD3|EBMD|LCD1	transforming growth factor beta induced	protein-coding
641	chr11	35224185	35229748	7.87	7.45	8.38	-0.93	2.97e-05	0.00205	peak641	chr11	35224185	35229748	+	0	NA	intron (NM_001001392, intron 3 of 3)	AluSz|SINE|Alu	64016	NR_145794	109623487		NR_145794		SNORD164	-	small nucleolar RNA, C/D box 164	snoRNA
642	chr17_KI270908v1_alt	1203766	1204770	3.16	0.7	4.4	-3.7	2.99e-05	0.00206	peak642	chr17_KI270908v1_alt	1203766	1204770	+	0	NA	intron (NM_006178, intron 9 of 20)	Looper|DNA|PiggyBac	93857	NR_033799	728806	Hs.735097	NR_033799		NSFP1	NSFP	N-ethylmaleimide-sensitive factor pseudogene 1	pseudo
643	chr13	28373327	28374990	3.51	0.89	4.77	-3.88	3e-05	0.00206	peak643	chr13	28373327	28374990	+	0	NA	intron (NM_001160030, intron 14 of 14)	L1MB4|LINE|L1	120970	NM_001160031	2321	Hs.594454	NM_002019	ENSG00000102755	FLT1	FLT|FLT-1|VEGFR-1|VEGFR1	fms related tyrosine kinase 1	protein-coding
644	chr2	7794171	7797025	6.75	6.15	7.39	-1.24	3.01e-05	0.00207	peak644	chr2	7794171	7797025	+	0	NA	Intergenic	MER5A|DNA|hAT-Charlie	104057	NR_110256	101929551	Hs.116006	NR_110256	ENSG00000226506	LOC101929551	-	uncharacterized LOC101929551	ncRNA
645	chr12	101864502	101867330	6.15	5.22	7	-1.78	3.02e-05	0.00207	peak645	chr12	101864502	101867330	+	0	NA	Intergenic	AluSq2|SINE|Alu	-11411	NM_018370	55332	Hs.525634	NM_018370	ENSG00000136048	DRAM1	DRAM	DNA damage regulated autophagy modulator 1	protein-coding
646	chr2	7770834	7778013	7.9	6.93	8.76	-1.82	3.02e-05	0.00207	peak646	chr2	7770834	7778013	+	0	NA	Intergenic	Intergenic	125232	NR_110256	101929551	Hs.116006	NR_110256	ENSG00000226506	LOC101929551	-	uncharacterized LOC101929551	ncRNA
647	chr5	10421371	10423750	5.97	6.4	4.71	1.69	3.04e-05	0.00208	peak647	chr5	10421371	10423750	+	0	NA	intron (NM_001270661, intron 19 of 22)	L1MEj|LINE|L1	19291	NR_102746	100505845	Hs.599395	NR_102746		ROPN1L-AS1	-	ROPN1L antisense RNA 1	ncRNA
648	chr4	118831685	118837672	8.8	9.21	7.64	1.57	3.06e-05	0.00209	peak648	chr4	118831685	118837672	+	0	NA	intron (NM_001318066, intron 1 of 22)	MIRb|SINE|MIR	1518	NM_001318066	9871	Hs.189641	NM_014822	ENSG00000150961	SEC24D	CLCRP2	SEC24 homolog D, COPII coat complex component	protein-coding
649	chr16	88332360	88334261	4.02	4.62	1.14	3.48	3.1e-05	0.00211	peak649	chr16	88332360	88334261	+	0	NA	Intergenic	Intergenic	-94161	NM_001127464	84627	Hs.54925	NM_001127464	ENSG00000225614	ZNF469	BCS|BCS1	zinc finger protein 469	protein-coding
650	chr19	45427802	45431992	6.26	6.71	4.87	1.84	3.13e-05	0.00213	peak650	chr19	45427802	45431992	+	0	NA	Intergenic	AluSx|SINE|Alu	-5978	NM_001166049	2067	Hs.435981	NM_001983	ENSG00000012061	ERCC1	COFS4|RAD10|UV20	ERCC excision repair 1, endonuclease non-catalytic subunit	protein-coding
651	chr10	104345902	104354308	9.91	9.59	10.33	-0.75	3.14e-05	0.00213	peak651	chr10	104345902	104354308	+	0	NA	Intergenic	Intergenic	3470	NR_108036	100505869	Hs.338140	NR_108036		CFAP58-DT	CCDC147-AS1|CFAP58-AS1	CFAP58 divergent transcript	ncRNA
652	chr2	40469631	40474940	8.1	7.08	8.98	-1.9	3.19e-05	0.00216	peak652	chr2	40469631	40474940	+	0	NA	intron (NM_001112802, intron 1 of 7)	MIRc|SINE|MIR	-20216	NM_001351494	6546	Hs.31961	NM_021097	ENSG00000183023	SLC8A1	NCX1	solute carrier family 8 member A1	protein-coding
653	chr1	1032792	1034631	4.46	5	2.46	2.53	3.25e-05	0.0022	peak653	chr1	1032792	1034631	+	0	NA	intron (NM_198576, intron 2 of 35)	CpG	13588	NM_001305275	375790	Hs.273330	NM_198576	ENSG00000188157	AGRN	AGRIN|CMS8|CMSPPD	agrin	protein-coding
654	chr18	63074700	63076004	4.71	5.25	2.69	2.56	3.26e-05	0.0022	peak654	chr18	63074700	63076004	+	0	NA	Intergenic	MLT1N2|LTR|ERVL-MaLR	244028	NM_000633	596	Hs.150749	NM_000633	ENSG00000171791	BCL2	Bcl-2|PPP1R50	BCL2, apoptosis regulator	protein-coding
655	chr10	6033077	6035982	4.78	3.12	5.88	-2.76	3.28e-05	0.00221	peak655	chr10	6033077	6035982	+	0	NA	intron (NM_000417, intron 1 of 7)	intron (NM_000417, intron 1 of 7)	27841	NM_001308243	3559	Hs.231367	NM_000417	ENSG00000134460	IL2RA	CD25|IDDM10|IL2R|IMD41|TCGFR|p55	interleukin 2 receptor subunit alpha	protein-coding
656	chr1	42527997	42531216	5.5	5.96	4.08	1.89	3.28e-05	0.00221	peak656	chr1	42527997	42531216	+	0	NA	intron (NM_001355224, intron 7 of 22)	intron (NM_001355224, intron 7 of 22)	-3414	NM_001080850	728621	Hs.729640	NM_001080850	ENSG00000186409	CCDC30	PFD6L|PFDN6L	coiled-coil domain containing 30	protein-coding
657	chr7	74642220	74643971	4.19	2.24	5.36	-3.11	3.28e-05	0.00221	peak657	chr7	74642220	74643971	+	0	NA	Intergenic	L1MB4|LINE|L1	-14570	NM_032999	2969	Hs.647041	NM_001518	ENSG00000263001	GTF2I	BAP135|BTKAP1|DIWS|GTFII-I|IB291|SPIN|TFII-I|WBS|WBSCR6	general transcription factor IIi	protein-coding
658	chr17	70312347	70315544	6.24	5.02	7.21	-2.18	3.34e-05	0.00224	peak658	chr17	70312347	70315544	+	0	NA	Intergenic	MIRb|SINE|MIR	144410	NM_000891	3759	Hs.1547	NM_000891	ENSG00000123700	KCNJ2	ATFB9|HHBIRK1|HHIRK1|IRK1|KIR2.1|LQT7|SQT3	potassium voltage-gated channel subfamily J member 2	protein-coding
659	chr8	29845992	29849346	5.93	6.47	3.85	2.63	3.36e-05	0.00225	peak659	chr8	29845992	29849346	+	0	NA	Intergenic	LTR85c|LTR|Gypsy?	-19165	NR_125817	101929470	Hs.204721	NR_125817	ENSG00000248964	LOC101929470	-	uncharacterized LOC101929470	ncRNA
660	chr4	70753060	70756306	6.25	5.71	6.86	-1.14	3.37e-05	0.00226	peak660	chr4	70753060	70756306	+	0	NA	intron (NM_001291994, intron 2 of 13)	intron (NM_001291994, intron 2 of 13)	20337	NM_001291993	22902	Hs.740904	NM_014961	ENSG00000018189	RUFY3	RIPX|SINGAR1|ZFYVE30	RUN and FYVE domain containing 3	protein-coding
661	chrX	10119906	10122979	5.4	5.98	2.92	3.06	3.38e-05	0.00226	peak661	chrX	10119906	10122979	+	0	NA	intron (NM_015691, intron 11 of 22)	intron (NM_015691, intron 11 of 22)	-35503	NM_001256944	1183	Hs.495674	NM_001830	ENSG00000073464	CLCN4	CLC4|ClC-4|ClC-4A|MRX15|MRX49	chloride voltage-gated channel 4	protein-coding
662	chr7	2022512	2025420	6.26	6.66	5.16	1.5	3.44e-05	0.0023	peak662	chr7	2022512	2025420	+	0	NA	intron (NM_001013836, intron 12 of 18)	AluSx1|SINE|Alu	65086	NR_145797	109623488		NR_145797		SNORA114	-	small nucleolar RNA, H/ACA box 114	snoRNA
663	chr11	5808547	5810784	6.22	6.65	4.98	1.67	3.44e-05	0.0023	peak663	chr11	5808547	5810784	+	0	NA	Intergenic	Intergenic	-10671	NM_001005174	390077	Hs.553737	NM_001005174	ENSG00000180988	OR52N2	OR11-57	olfactory receptor family 52 subfamily N member 2	protein-coding
664	chr17	27279277	27285719	8.01	7.3	8.72	-1.42	3.46e-05	0.0023	peak664	chr17	27279277	27285719	+	0	NA	Intergenic	Intergenic	11498	NR_039748	100616277		NR_039748	ENSG00000263583	MIR4522	-	microRNA 4522	ncRNA
665	chr7	101186757	101188064	4.1	4.72	0.96	3.76	3.47e-05	0.0023	peak665	chr7	101186757	101188064	+	0	NA	Intergenic	Intergenic	-7134	NM_198571	375607	Hs.213044	NM_198571	ENSG00000167011	NAT16	C7orf52	N-acetyltransferase 16 (putative)	protein-coding
666	chr12	54402934	54405825	4.03	4.67	0.21	4.47	3.48e-05	0.00231	peak666	chr12	54402934	54405825	+	0	NA	intron (NM_002205, intron 14 of 29)	intron (NM_002205, intron 14 of 29)	-13074	NM_001130968	25946	Hs.505653	NM_015481	ENSG00000161642	ZNF385A	HZF|RZF|ZFP385|ZNF385	zinc finger protein 385A	protein-coding
667	chr22	44549001	44562134	7.88	8.2	7.08	1.12	3.5e-05	0.00232	peak667	chr22	44549001	44562134	+	0	NA	Intergenic	AluSz|SINE|Alu	-13773	NR_028411	388910	Hs.332685	NM_001012986	ENSG00000187012	LINC00207	NCRNA00207	long intergenic non-protein coding RNA 207	ncRNA
668	chr9	33039930	33045249	7.97	7.28	8.68	-1.4	3.54e-05	0.00234	peak668	chr9	33039930	33045249	+	0	NA	3' UTR (NM_018225, exon 12 of 12)	3' UTR (NM_018225, exon 12 of 12)	17386	NM_001539	3301	Hs.445203	NM_001539	ENSG00000086061	DNAJA1	DJ-2|DjA1|HDJ2|HSDJ|HSJ-2|HSJ2|HSPF4|NEDD7|hDJ-2	DnaJ heat shock protein family (Hsp40) member A1	protein-coding
669	chr7	134210609	134214433	6.34	6.85	4.54	2.31	3.54e-05	0.00234	peak669	chr7	134210609	134214433	+	0	NA	intron (NM_144648, intron 15 of 19)	intron (NM_144648, intron 15 of 19)	85169	NM_144648	136332	Hs.149774	NM_144648	ENSG00000155530	LRGUK	CFAP246	leucine rich repeats and guanylate kinase domain containing	protein-coding
670	chr20	59101341	59104972	7.19	6.4	7.95	-1.55	3.6e-05	0.00238	peak670	chr20	59101341	59104972	+	0	NA	Intergenic	MIR|SINE|MIR	-60310	NM_016045	51012	Hs.656865	NM_016045	ENSG00000101166	PRELID3B	C20orf45|SLMO2|dJ543J19.5	PRELI domain containing 3B	protein-coding
671	chr17	70285216	70291535	8.3	7.1	9.26	-2.16	3.63e-05	0.00239	peak671	chr17	70285216	70291535	+	0	NA	Intergenic	Intergenic	118840	NM_000891	3759	Hs.1547	NM_000891	ENSG00000123700	KCNJ2	ATFB9|HHBIRK1|HHIRK1|IRK1|KIR2.1|LQT7|SQT3	potassium voltage-gated channel subfamily J member 2	protein-coding
672	chr3	72530679	72538719	7.56	8.19	4.09	4.11	3.66e-05	0.00241	peak672	chr3	72530679	72538719	+	0	NA	Intergenic	Intergenic	-88076	NM_012234	23429	Hs.7910	NM_012234	ENSG00000163602	RYBP	AAP1|APAP-1|DEDAF|YEAF1	RING1 and YY1 binding protein	protein-coding
673	chr9	91035256	91038389	5.18	5.75	2.86	2.89	3.67e-05	0.00241	peak673	chr9	91035256	91038389	+	0	NA	Intergenic	Intergenic	38310	NR_033912	100129316	Hs.458154	NR_033912		LOC100129316	-	uncharacterized LOC100129316	ncRNA
674	chr1	66424575	66426697	4.47	3.14	5.47	-2.34	3.68e-05	0.00241	peak674	chr1	66424575	66426697	+	0	NA	Intergenic	LTR5_Hs|LTR|ERVK	71258	NM_001297442	5142	Hs.198072	NM_002600	ENSG00000184588	PDE4B	DPDE4|PDEIVB	phosphodiesterase 4B	protein-coding
675	chr14	55122547	55132836	9.33	9.62	8.67	0.95	3.69e-05	0.00241	peak675	chr14	55122547	55132836	+	0	NA	Intergenic	Intergenic	-1526	NM_002306	3958	Hs.531081	NM_002306	ENSG00000131981	LGALS3	CBP35|GAL3|GALBP|GALIG|L31|LGALS2|MAC2	galectin 3	protein-coding
676	chr6	159113031	159122060	10.3	9.83	10.84	-1.01	3.74e-05	0.00244	peak676	chr6	159113031	159122060	+	0	NA	Intergenic	Intergenic	-51852	NM_032532	84624	Hs.520525	NM_032532	ENSG00000164694	FNDC1	AGS8|FNDC2|MEL4B3|bA243O10.1|dJ322A24.1	fibronectin type III domain containing 1	protein-coding
677	chr2	102170910	102173916	4.42	5.03	1.3	3.73	3.76e-05	0.00245	peak677	chr2	102170910	102173916	+	0	NA	intron (NM_001320985, intron 6 of 9)	intron (NM_001320985, intron 6 of 9)	-14560	NM_001351447	8808	Hs.659863	NM_003854	ENSG00000115598	IL1RL2	IL-1Rrp2|IL-36R|IL1R-rp2|IL1RRP2	interleukin 1 receptor like 2	protein-coding
678	chr2	38183695	38186342	5.18	5.73	3.1	2.63	3.78e-05	0.00246	peak678	chr2	38183695	38186342	+	0	NA	Intergenic	Intergenic	53913	NR_027252	285154	Hs.353894	NM_173652	ENSG00000232973	CYP1B1-AS1	C2orf58	CYP1B1 antisense RNA 1	ncRNA
679	chr10	30580275	30585405	6.4	5.29	7.32	-2.03	3.81e-05	0.00248	peak679	chr10	30580275	30585405	+	0	NA	Intergenic	L1PB4|LINE|L1	46878	NM_183058	119180	Hs.522610	NM_183058	ENSG00000151033	LYZL2	LYZD2	lysozyme like 2	protein-coding
680	chr10	61977465	61981289	5.78	4.95	6.56	-1.61	3.83e-05	0.00249	peak680	chr10	61977465	61981289	+	0	NA	intron (NM_032199, intron 3 of 9)	intron (NM_032199, intron 3 of 9)	-69834	NM_001244638	84159	Hs.535297	NM_032199	ENSG00000150347	ARID5B	DESRT|MRF-2|MRF2	AT-rich interaction domain 5B	protein-coding
681	chr22	39173206	39175559	4.44	4.98	2.39	2.59	3.83e-05	0.00249	peak681	chr22	39173206	39175559	+	0	NA	Intergenic	Intergenic	-21732	NM_001346743	23492	Hs.356416	NM_175709	ENSG00000100307	CBX7	-	chromobox 7	protein-coding
682	chr19	16887264	16890039	5.51	5.97	4.1	1.87	3.87e-05	0.00251	peak682	chr19	16887264	16890039	+	0	NA	promoter-TSS (NM_003950)	promoter-TSS (NM_003950)	-209	NM_003950	9002	Hs.137574	NM_003950	ENSG00000127533	F2RL3	PAR4	F2R like thrombin or trypsin receptor 3	protein-coding
683	chr20	31513841	31527614	9.15	9.37	8.68	0.69	3.87e-05	0.00251	peak683	chr20	31513841	31527614	+	0	NA	intron (NM_178581, intron 1 of 12)	intron (NM_178581, intron 1 of 12)	6317	NM_178582	81502	Hs.373741	NM_030789	ENSG00000101294	HM13	H13|IMP1|IMPAS|IMPAS-1|MSTP086|PSENL3|PSL3|SPP|SPPL1	histocompatibility minor 13	protein-coding
684	chr2	16649266	16667604	10.83	10.34	11.39	-1.05	3.88e-05	0.00251	peak684	chr2	16649266	16667604	+	0	NA	intron (NM_030797, intron 1 of 11)	MIRb|SINE|MIR	7431	NM_030797	81553	Hs.467769	NM_030797	ENSG00000197872	FAM49A	-	family with sequence similarity 49 member A	protein-coding
685	chr13	49212795	49217305	5.32	5.89	2.91	2.98	3.89e-05	0.00251	peak685	chr13	49212795	49217305	+	0	NA	Intergenic	Intergenic	-5288	NM_001507	2862	Hs.248126	NM_001507	ENSG00000102539	MLNR	GPR38|MTLR1	motilin receptor	protein-coding
686	chr5	68406580	68408469	4.01	4.59	1.44	3.15	3.9e-05	0.00251	peak686	chr5	68406580	68408469	+	0	NA	Intergenic	MER45R|DNA|hAT-Tip100	114956	NM_001242466	5295	Hs.132225	NM_181504	ENSG00000145675	PIK3R1	AGM7|GRB1|IMD36|p85|p85-ALPHA	phosphoinositide-3-kinase regulatory subunit 1	protein-coding
687	chr2	42974343	42977642	6.73	5.61	7.66	-2.05	3.9e-05	0.00251	peak687	chr2	42974343	42977642	+	0	NA	Intergenic	AluJb|SINE|Alu	63551	NR_110585	102723854	Hs.570165	NR_110585	ENSG00000231826	LINC01819	-	long intergenic non-protein coding RNA 1819	ncRNA
688	chr15	87724678	87726365	4.27	4.91	0.5	4.41	3.94e-05	0.00253	peak688	chr15	87724678	87726365	+	0	NA	Intergenic	Intergenic	148592	NR_026869	145978	Hs.350808	NM_152454	ENSG00000259527	LINC00052	NCRNA00052|TMEM83	long intergenic non-protein coding RNA 52	ncRNA
689	chr12	113145406	113147785	4.4	5.05	0.21	4.84	3.94e-05	0.00253	peak689	chr12	113145406	113147785	+	0	NA	Intergenic	AluJb|SINE|Alu	-3263	NM_001144872	387885	Hs.486856	NM_001144872	ENSG00000186710	CFAP73	CCDC42B|MIA2	cilia and flagella associated protein 73	protein-coding
690	chr9	132365293	132368773	5.74	4.76	6.61	-1.85	3.95e-05	0.00253	peak690	chr9	132365293	132368773	+	0	NA	Intergenic	Intergenic	-12047	NM_001351528	23064	Hs.460317	NM_015046	ENSG00000107290	SETX	ALS4|AOA2|SCAR1|Sen1|bA479K20.2	senataxin	protein-coding
691	chr18	35337550	35338341	2.88	0.82	4.06	-3.24	3.95e-05	0.00253	peak691	chr18	35337550	35338341	+	0	NA	TTS (NM_001308123)	TTS (NM_001308123)	6522	NM_006965	7572	Hs.514802	NM_006965	ENSG00000172466	ZNF24	KOX17|RSG-A|ZNF191|ZSCAN3|Zfp191	zinc finger protein 24	protein-coding
692	chr10	103762388	103763888	4.15	4.73	1.66	3.07	3.96e-05	0.00253	peak692	chr10	103762388	103763888	+	0	NA	intron (NM_014631, intron 3 of 13)	intron (NM_014631, intron 3 of 13)	16359	NR_038940	100505839	Hs.655149	NR_038940	ENSG00000280693	SH3PXD2A-AS1	-	SH3PXD2A antisense RNA 1	ncRNA
693	chr3	101825970	101830535	8.55	7.99	9.18	-1.19	3.98e-05	0.00253	peak693	chr3	101825970	101830535	+	0	NA	TTS (NM_145037)	TTS (NM_145037)	262	NM_001005474	64332	Hs.319171	NM_031419	ENSG00000144802	NFKBIZ	IKBZ|INAP|MAIL	NFKB inhibitor zeta	protein-coding
694	chrX	20393868	20395935	6.01	5.2	6.78	-1.58	3.98e-05	0.00253	peak694	chrX	20393868	20395935	+	0	NA	Intergenic	Intergenic	-128269	NM_004586	6197	Hs.445387	NM_004586	ENSG00000177189	RPS6KA3	CLS|HU-3|ISPK-1|MAPKAPK1B|MRX19|RSK|RSK2|S6K-alpha3|p90-RSK2|pp90RSK2	ribosomal protein S6 kinase A3	protein-coding
695	chr19	2280777	2283608	7.67	8.03	6.73	1.31	4.03e-05	0.00256	peak695	chr19	2280777	2283608	+	0	NA	promoter-TSS (NM_198532)	promoter-TSS (NM_198532)	-10	NM_198532	374872	Hs.511803	NM_198532	ENSG00000188305	PEAK3	C19orf35	PEAK family member 3	protein-coding
696	chr5	172895299	172899889	6.36	5.51	7.15	-1.64	4.05e-05	0.00257	peak696	chr5	172895299	172899889	+	0	NA	intron (NM_001031711, intron 3 of 9)	intron (NM_001031711, intron 3 of 9)	-61135	NM_001317981	51121	Hs.546390	NM_016093	ENSG00000037241	RPL26L1	RPL26P1	ribosomal protein L26 like 1	protein-coding
697	chr18	77118019	77134834	10.75	11.06	10.02	1.04	4.05e-05	0.00257	peak697	chr18	77118019	77134834	+	0	NA	intron (NM_001025100, intron 1 of 3)	L1MD2|LINE|L1	6392	NM_001025101	4155	Hs.551713	NM_002385	ENSG00000197971	MBP	-	myelin basic protein	protein-coding
698	chr15	90158168	90165732	6.45	5.44	7.33	-1.9	4.06e-05	0.00257	peak698	chr15	90158168	90165732	+	0	NA	Intergenic	AluSx|SINE|Alu	-22970	NM_001324030	10509	Hs.474935	NM_020210	ENSG00000185033	SEMA4B	SEMAC|SemC	semaphorin 4B	protein-coding
699	chr3	170022607	170028197	6.98	7.44	5.57	1.86	4.14e-05	0.00262	peak699	chr3	170022607	170028197	+	0	NA	Intergenic	Intergenic	-12545	NM_014373	26996	Hs.231320	NM_014373	ENSG00000173890	GPR160	GPCR1|GPCR150	G protein-coupled receptor 160	protein-coding
700	chr4	26209410	26210431	4.96	5.42	3.5	1.93	4.15e-05	0.00262	peak700	chr4	26209410	26210431	+	0	NA	Intergenic	Intergenic	-109790	NM_203283	3516	Hs.479396	NM_005349	ENSG00000168214	RBPJ	AOS3|CBF1|IGKJRB|IGKJRB1|KBF2|RBP-J|RBPJK|RBPSUH|SUH|csl	recombination signal binding protein for immunoglobulin kappa J region	protein-coding
701	chr17	17035281	17036571	4.76	5.33	2.4	2.93	4.15e-05	0.00262	peak701	chr17	17035281	17036571	+	0	NA	Intergenic	MamRep1879|DNA|hAT-Tip100?	-6834	NM_201274	23164	Hs.462341	NM_015134	ENSG00000133030	MPRIP	M-RIP|MRIP|RHOIP3|RIP3|p116Rip	myosin phosphatase Rho interacting protein	protein-coding
702	chr8	38768549	38772259	7.68	8.13	6.31	1.82	4.18e-05	0.00264	peak702	chr8	38768549	38772259	+	0	NA	intron (NM_001352804, intron 1 of 10)	intron (NM_001352804, intron 1 of 10)	13165	NM_001352804	6867	Hs.279245	NM_006283	ENSG00000147526	TACC1	Ga55	transforming acidic coiled-coil containing protein 1	protein-coding
703	chr22	25448011	25449673	6.02	6.42	4.89	1.54	4.2e-05	0.00264	peak703	chr22	25448011	25449673	+	0	NA	intron (NR_033734, intron 1 of 4)	L1M3|LINE|L1	755	NR_033734	1416	Hs.571835	NR_033733	ENSG00000100058	CRYBB2P1	CRYB2B	crystallin beta B2 pseudogene 1	pseudo
704	chr11	118184025	118186574	5.9	6.39	4.31	2.08	4.22e-05	0.00265	peak704	chr11	118184025	118186574	+	0	NA	Intergenic	Intergenic	-8677	NM_004588	6327	Hs.129783	NM_004588	ENSG00000149575	SCN2B	ATFB14	sodium voltage-gated channel beta subunit 2	protein-coding
705	chr20	50434437	50437307	4.52	5.11	1.88	3.23	4.23e-05	0.00266	peak705	chr20	50434437	50437307	+	0	NA	Intergenic	Intergenic	-74449	NM_002827	5770	Hs.417549	NM_002827	ENSG00000196396	PTPN1	PTP1B	protein tyrosine phosphatase, non-receptor type 1	protein-coding
706	chr18	76489083	76508046	10.65	10.99	9.79	1.2	4.25e-05	0.00266	peak706	chr18	76489083	76508046	+	0	NA	TTS (NM_001272093)	TTS (NM_001272093)	3043	NM_001272093	400658	Hs.451549	NM_001272093		C18orf65	-	chromosome 18 open reading frame 65	protein-coding
707	chr6	87921422	87926871	5.89	6.47	3.42	3.04	4.33e-05	0.00271	peak707	chr6	87921422	87926871	+	0	NA	Intergenic	AluJb|SINE|Alu	-123643	NM_030960	81833	Hs.161241	NM_030960	ENSG00000118434	SPACA1	SAMP32	sperm acrosome associated 1	protein-coding
708	chr17	78825638	78827964	5.86	4.66	6.82	-2.16	4.37e-05	0.00273	peak708	chr17	78825638	78827964	+	0	NA	intron (NM_001321291, intron 6 of 20)	intron (NM_001321291, intron 6 of 20)	13726	NM_001321291	57602	Hs.464243	NM_025090	ENSG00000055483	USP36	DUB1	ubiquitin specific peptidase 36	protein-coding
709	chr9	91038798	91041629	4.83	5.39	2.62	2.76	4.39e-05	0.00274	peak709	chr9	91038798	91041629	+	0	NA	Intergenic	Intergenic	34919	NR_033912	100129316	Hs.458154	NR_033912		LOC100129316	-	uncharacterized LOC100129316	ncRNA
710	chr12	68538410	68540893	5.71	4.97	6.45	-1.47	4.39e-05	0.00274	peak710	chr12	68538410	68540893	+	0	NA	Intergenic	Intergenic	-71188	NM_001251922	5908	Hs.369920	NM_015646	ENSG00000127314	RAP1B	K-REV|RAL1B	RAP1B, member of RAS oncogene family	protein-coding
711	chr13	114036059	114037076	3.59	1.88	4.71	-2.83	4.4e-05	0.00274	peak711	chr13	114036059	114037076	+	0	NA	intron (NM_001320822, intron 4 of 23)	AluSp|SINE|Alu	41412	NM_001320822	22821	Hs.593075	NM_007368	ENSG00000185989	RASA3	GAP1IP4BP|GAPIII	RAS p21 protein activator 3	protein-coding
712	chr14	81435805	81436933	3.86	4.45	1.19	3.25	4.44e-05	0.00275	peak712	chr14	81435805	81436933	+	0	NA	Intergenic	CpG	-8965	NM_001256430	85439	Hs.14248	NM_033104	ENSG00000140022	STON2	STN2|STNB|STNB2	stonin 2	protein-coding
713	chr2	101172388	101177086	7.91	6.82	8.82	-2.01	4.46e-05	0.00276	peak713	chr2	101172388	101177086	+	0	NA	Intergenic	Intergenic	23077	NR_135594	100506286	Hs.679790	NR_135594	ENSG00000272902	TBC1D8-AS1	-	TBC1 domain family member 8 antisense RNA 1	ncRNA
714	chrX	133645026	133648695	6.63	5.97	7.32	-1.35	4.5e-05	0.00279	peak714	chrX	133645026	133648695	+	0	NA	intron (NM_004484, intron 6 of 7)	intron (NM_004484, intron 6 of 7)	-231683	NM_001448	2239	Hs.58367	NM_001448	ENSG00000076716	GPC4	K-glypican	glypican 4	protein-coding
715	chr1	6799914	6801558	4.98	5.46	3.37	2.09	4.59e-05	0.00284	peak715	chr1	6799914	6801558	+	0	NA	intron (NM_001349612, intron 1 of 22)	intron (NM_001349612, intron 1 of 22)	15412	NR_146202	23261	Hs.397705	NM_015215	ENSG00000171735	CAMTA1	CANPMR	calmodulin binding transcription activator 1	protein-coding
716	chr7	20329231	20332529	7.21	7.66	5.83	1.83	4.6e-05	0.00284	peak716	chr7	20329231	20332529	+	0	NA	promoter-TSS (NM_002214)	promoter-TSS (NM_002214)	-222	NM_002214	3696	Hs.592171	NM_002214	ENSG00000105855	ITGB8	-	integrin subunit beta 8	protein-coding
717	chr21	45879555	45882336	4.32	4.95	0.75	4.21	4.61e-05	0.00284	peak717	chr21	45879555	45882336	+	0	NA	intron (NM_001348242, intron 5 of 17)	intron (NM_001348242, intron 5 of 17)	30984	NM_020528	54039	Hs.474049	NM_020528	ENSG00000183570	PCBP3	ALPHA-CP3|PCBP3-OT1|PCBP3OT	poly(rC) binding protein 3	protein-coding
718	chr3	5269914	5271135	3.48	1.42	4.66	-3.24	4.63e-05	0.00285	peak718	chr3	5269914	5271135	+	0	NA	Intergenic	MLT1J|LTR|ERVL-MaLR	-20269	NR_039953	100616334		NR_039953	ENSG00000265180	MIR4790	-	microRNA 4790	ncRNA
719	chr13	78769353	78771967	3.45	0.77	4.72	-3.94	4.68e-05	0.00288	peak719	chr13	78769353	78771967	+	0	NA	Intergenic	Intergenic	69390	NR_046869	100874126	Hs.577893	NR_046869		LINC00331	NCRNA00331	long intergenic non-protein coding RNA 331	ncRNA
720	chr10	119514998	119520042	7.53	7.97	6.22	1.75	4.69e-05	0.00288	peak720	chr10	119514998	119520042	+	0	NA	intron (NM_001005339, intron 3 of 4)	intron (NM_001005339, intron 3 of 4)	19013	NM_002925	6001	Hs.501200	NM_002925	ENSG00000148908	RGS10	-	regulator of G protein signaling 10	protein-coding
721	chr9	134355815	134413138	12.26	12.6	11.4	1.2	4.7e-05	0.00288	peak721	chr9	134355815	134413138	+	0	NA	intron (NM_001291920, intron 1 of 9)	intron (NM_001291920, intron 1 of 9)	5065	NR_039816	100616236		NR_039816	ENSG00000263897	MIR4669	-	microRNA 4669	ncRNA
722	chr8	65978919	65984410	8.19	7.78	8.69	-0.92	4.7e-05	0.00288	peak722	chr8	65978919	65984410	+	0	NA	Intergenic	Intergenic	-33314	NM_001349432	85479	Hs.491885	NM_033105	ENSG00000147570	DNAJC5B	CSP-beta	DnaJ heat shock protein family (Hsp40) member C5 beta	protein-coding
723	chr15	66863196	66867444	5.99	6.53	3.95	2.58	4.71e-05	0.00288	peak723	chr15	66863196	66867444	+	0	NA	Intergenic	Intergenic	91195	NR_135687	102723481	Hs.512978	NR_135687	ENSG00000259289	LINC02206	-	long intergenic non-protein coding RNA 2206	ncRNA
724	chr6	110957757	110960396	7.75	7.22	8.34	-1.12	4.73e-05	0.00289	peak724	chr6	110957757	110960396	+	0	NA	intron (NM_138408, intron 1 of 5)	intron (NM_138408, intron 1 of 5)	516	NM_138408	112495	Hs.418520	NM_138408	ENSG00000155115	GTF3C6	C6orf51|TFIIIC35|bA397G5.3	general transcription factor IIIC subunit 6	protein-coding
725	chr7	26139607	26141894	4.85	3.32	5.91	-2.59	4.74e-05	0.00289	peak725	chr7	26139607	26141894	+	0	NA	Intergenic	Intergenic	-11477	NM_004289	9603	Hs.404741	NM_004289	ENSG00000050344	NFE2L3	NRF3	nuclear factor, erythroid 2 like 3	protein-coding
726	chr17	59512428	59518856	8.39	7.51	9.21	-1.7	4.77e-05	0.0029	peak726	chr17	59512428	59518856	+	0	NA	intron (NR_110813, intron 1 of 2)	AluSz6|SINE|Alu	11215	NR_110813	101927728	Hs.569720	NR_110813	ENSG00000265313	LINC01476	-	long intergenic non-protein coding RNA 1476	ncRNA
727	chr6	20496616	20500836	6.77	5.69	7.68	-1.98	4.77e-05	0.0029	peak727	chr6	20496616	20500836	+	0	NA	Intergenic	Intergenic	-35731	NM_017774	54901	Hs.657604	NM_017774	ENSG00000145996	CDKAL1	-	CDK5 regulatory subunit associated protein 1 like 1	protein-coding
728	chr4	26092682	26094438	3.73	4.31	1.14	3.18	4.77e-05	0.0029	peak728	chr4	26092682	26094438	+	0	NA	Intergenic	Intergenic	179368	NM_001145432	389203	Hs.479386	NM_001145432	ENSG00000250317	SMIM20	C4orf52|MITRAC7|PNX	small integral membrane protein 20	protein-coding
729	chr19	18386802	18399398	9.63	9.97	8.76	1.21	4.82e-05	0.00292	peak729	chr19	18386802	18399398	+	0	NA	intron (NM_145256, intron 1 of 1)	intron (NM_145256, intron 1 of 1)	4505	NM_145256	126364	Hs.332156	NM_145256	ENSG00000175489	LRRC25	MAPA	leucine rich repeat containing 25	protein-coding
730	chr6	73670729	73673601	5.08	5.64	2.77	2.87	4.83e-05	0.00292	peak730	chr6	73670729	73673601	+	0	NA	Intergenic	Intergenic	-18151	NM_012434	26503	Hs.597422	NM_012434	ENSG00000119899	SLC17A5	AST|ISSD|NSD|SD|SIALIN|SIASD|SLD	solute carrier family 17 member 5	protein-coding
731	chr20	4008631	4017745	9.17	9.45	8.53	0.93	4.85e-05	0.00293	peak731	chr20	4008631	4017745	+	0	NA	intron (NM_001134338, intron 1 of 6)	intron (NM_001134338, intron 1 of 6)	2403	NM_001134337	11237	Hs.547576	NM_007219	ENSG00000101236	RNF24	G1L	ring finger protein 24	protein-coding
732	chr11	88173470	88176101	6.17	6.56	5.09	1.47	5.01e-05	0.00302	peak732	chr11	88173470	88176101	+	0	NA	intron (NM_022337, intron 1 of 2)	intron (NM_022337, intron 1 of 2)	682	NM_022337	23682	Hs.591975	NM_022337	ENSG00000123892	RAB38	NY-MEL-1|rrGTPbp	RAB38, member RAS oncogene family	protein-coding
733	chr1	148400965	148405817	8.14	8.46	7.36	1.09	5.01e-05	0.00302	peak733	chr1	148400965	148405817	+	0	NA	TTS (NR_104081)	TTS (NR_104081)	676	NR_104081	101954272		NR_104081	ENSG00000201183	RNVU1-3	RNU1-113|RNU1-151|RNVU1-12|vU1.12|vU1.3	RNA, variant U1 small nuclear 3	snRNA
734	chr3	101835104	101838319	7.42	6.92	7.99	-1.06	5.01e-05	0.00302	peak734	chr3	101835104	101838319	+	0	NA	intron (NM_001005474, intron 2 of 12)	intron (NM_001005474, intron 2 of 12)	8721	NM_001005474	64332	Hs.319171	NM_031419	ENSG00000144802	NFKBIZ	IKBZ|INAP|MAIL	NFKB inhibitor zeta	protein-coding
735	chr2	38104793	38108485	6.41	6.92	4.65	2.28	5.07e-05	0.00305	peak735	chr2	38104793	38108485	+	0	NA	Intergenic	Intergenic	-24466	NR_027252	285154	Hs.353894	NM_173652	ENSG00000232973	CYP1B1-AS1	C2orf58	CYP1B1 antisense RNA 1	ncRNA
736	chr15	66572410	66573734	2.98	0.98	4.15	-3.16	5.14e-05	0.00309	peak736	chr15	66572410	66573734	+	0	NA	Intergenic	AluY|SINE|Alu	-7093	NM_001278562	197021	Hs.680983	NM_207338	ENSG00000188501	LCTL	KLG|KLPH	lactase like	protein-coding
737	chr1	206495174	206498231	5.79	4.74	6.68	-1.94	5.18e-05	0.00311	peak737	chr1	206495174	206498231	+	0	NA	3' UTR (NM_001193321, exon 21 of 21)	3' UTR (NM_001193321, exon 21 of 21)	-10828	NM_182664	83593	Hs.497579	NM_031437	ENSG00000266094	RASSF5	Maxp1|NORE1|NORE1A|NORE1B|RAPL|RASSF3	Ras association domain family member 5	protein-coding
738	chr19	10193136	10199913	7.34	7.71	6.4	1.3	5.18e-05	0.00311	peak738	chr19	10193136	10199913	+	0	NA	Intergenic	L1MB2|LINE|L1	-1389	NM_001130823	1786	Hs.202672	NM_001379	ENSG00000130816	DNMT1	ADCADN|AIM|CXXC9|DNMT|HSN1E|MCMT|m.HsaI	DNA methyltransferase 1	protein-coding
739	chr16	11378831	11379437	2.97	0.66	4.19	-3.53	5.19e-05	0.00311	peak739	chr16	11378831	11379437	+	0	NA	Intergenic	AluSx|SINE|Alu	33696	NM_152308	116028	Hs.347524	NM_152308	ENSG00000175643	RMI2	BLAP18|C16orf75	RecQ mediated genome instability 2	protein-coding
740	chr7	91140179	91142075	3.82	1.77	5	-3.23	5.2e-05	0.00311	peak740	chr7	91140179	91142075	+	0	NA	intron (NM_001287136, intron 13 of 13)	intron (NM_001287136, intron 13 of 13)	-123341	NM_003505	8321	Hs.94234	NM_003505	ENSG00000157240	FZD1	-	frizzled class receptor 1	protein-coding
741	chr1	183651422	183653828	4.05	4.66	0.96	3.71	5.21e-05	0.00311	peak741	chr1	183651422	183653828	+	0	NA	intron (NM_203454, intron 1 of 1)	intron (NM_203454, intron 1 of 1)	688	NM_203454	403314	Hs.97335	NM_203454	ENSG00000173627	APOBEC4	C1orf169	apolipoprotein B mRNA editing enzyme catalytic polypeptide like 4	protein-coding
742	chr6	41789279	41790579	3.19	1.07	4.38	-3.31	5.22e-05	0.00311	peak742	chr6	41789279	41790579	+	0	NA	TTS (NM_001286554)	TTS (NM_001286554)	2486	NM_001134493	100188893	Hs.731633	NM_001134493	ENSG00000214736	TOMM6	OBTP|TOM6	translocase of outer mitochondrial membrane 6	protein-coding
743	chr16	18585836	18588390	5.84	5.15	6.55	-1.4	5.22e-05	0.00311	peak743	chr16	18585836	18588390	+	0	NA	intron (NR_003569, intron 7 of 9)	intron (NR_003569, intron 7 of 9)	15865	NR_003569	653190	Hs.13188	NR_003569	ENSG00000256340	ABCC6P1	-	ATP binding cassette subfamily C member 6 pseudogene 1	pseudo
744	chr2	148925583	148929012	6.23	6.69	4.82	1.87	5.25e-05	0.00312	peak744	chr2	148925583	148929012	+	0	NA	intron (NM_004522, intron 2 of 25)	intron (NM_004522, intron 2 of 25)	-20533	NR_111932	3800	Hs.435557	NM_004522	ENSG00000168280	KIF5C	CDCBM2|KINN|NKHC|NKHC-2|NKHC2	kinesin family member 5C	protein-coding
745	chr2	234316118	234319496	5.08	5.59	3.31	2.28	5.25e-05	0.00312	peak745	chr2	234316118	234319496	+	0	NA	Intergenic	Intergenic	136788	NR_146988	105373934	Hs.471685	NR_146988	ENSG00000231682	LINC01891	-	long intergenic non-protein coding RNA 1891	ncRNA
746	chr19	47319726	47341105	10.2	10.57	9.23	1.34	5.26e-05	0.00312	peak746	chr19	47319726	47341105	+	0	NA	Intergenic	Intergenic	-1732	NM_001271749	27202	Hs.534412	NM_018485	ENSG00000134830	C5AR2	C5L2|GPF77|GPR77	complement component 5a receptor 2	protein-coding
747	chr16	87462960	87466854	7.38	7.75	6.41	1.34	5.3e-05	0.00313	peak747	chr16	87462960	87466854	+	0	NA	intron (NM_015144, intron 1 of 12)	intron (NM_015144, intron 1 of 12)	26947	NM_015144	23174	Hs.156231	NM_015144	ENSG00000140948	ZCCHC14	BDG-29|BDG29	zinc finger CCHC-type containing 14	protein-coding
748	chr5	74451917	74454062	4.22	2.83	5.24	-2.4	5.3e-05	0.00313	peak748	chr5	74451917	74454062	+	0	NA	intron (NR_126354, intron 2 of 2)	MSTB1|LTR|ERVL-MaLR	83987	NR_126354	104310351	Hs.582291	NR_126354	ENSG00000248673	LINC01331	-	long intergenic non-protein coding RNA 1331	ncRNA
749	chr7	37763961	37767227	7.52	6.89	8.19	-1.3	5.36e-05	0.00316	peak749	chr7	37763961	37767227	+	0	NA	Intergenic	MER63C|DNA|hAT-Blackjack	81819	NM_181791	353345	Hs.563492	NM_181791	ENSG00000187037	GPR141	PGR13	G protein-coupled receptor 141	protein-coding
750	chr12	51197798	51200609	5.42	3.75	6.52	-2.77	5.37e-05	0.00317	peak750	chr12	51197798	51200609	+	0	NA	intron (NM_001330422, intron 4 of 10)	intron (NM_001330422, intron 4 of 10)	18552	NR_147052	5463	Hs.555886	NM_002702	ENSG00000184271	POU6F1	BRN5|MPOU|TCFB1	POU class 6 homeobox 1	protein-coding
751	chr20	58388133	58395635	9.18	9.59	8.02	1.57	5.39e-05	0.00318	peak751	chr20	58388133	58395635	+	0	NA	intron (NR_036633, intron 1 of 3)	intron (NR_036633, intron 1 of 3)	2765	NR_036633	9217	Hs.182625	NM_004738	ENSG00000124164	VAPB	ALS8|VAMP-B|VAP-B	VAMP associated protein B and C	protein-coding
752	chr20	24978525	24994379	9.76	10.13	8.81	1.32	5.42e-05	0.00318	peak752	chr20	24978525	24994379	+	0	NA	intron (NM_020531, intron 1 of 8)	intron (NM_020531, intron 1 of 8)	6337	NM_020531	57136	Hs.472330	NM_020531	ENSG00000101474	APMAP	BSCv|C20orf3	adipocyte plasma membrane associated protein	protein-coding
753	chr15	56876528	56879217	6.52	5.8	7.25	-1.46	5.46e-05	0.00321	peak753	chr15	56876528	56879217	+	0	NA	Intergenic	L1MD|LINE|L1	-40218	NM_001322151	6938	Hs.511504	NM_003205	ENSG00000140262	TCF12	CRS3|HEB|HTF4|HsT17266|TCF-12|bHLHb20|p64	transcription factor 12	protein-coding
754	chr19	12936298	12941175	7.81	8.19	6.79	1.4	5.49e-05	0.00322	peak754	chr19	12936298	12941175	+	0	NA	exon (NM_004343, exon 1 of 9)	exon (NM_004343, exon 1 of 9)	136	NM_004343	811	Hs.515162	NM_004343	ENSG00000179218	CALR	CRT|HEL-S-99n|RO|SSA|cC1qR	calreticulin	protein-coding
755	chr9	137150273	137152333	4.46	2.41	5.64	-3.23	5.5e-05	0.00322	peak755	chr9	137150273	137152333	+	0	NA	intron (NM_000832, intron 4 of 18)	intron (NM_000832, intron 4 of 18)	12146	NM_001185091	2902	Hs.558334	NM_000832	ENSG00000176884	GRIN1	GluN1|MRD8|NDHMSD|NDHMSR|NMD-R1|NMDA1|NMDAR1|NR1	glutamate ionotropic receptor NMDA type subunit 1	protein-coding
756	chr10	72272406	72279184	7.69	8.04	6.79	1.25	5.52e-05	0.00323	peak756	chr10	72272406	72279184	+	0	NA	3' UTR (NM_019058, exon 3 of 3)	3' UTR (NM_019058, exon 3 of 3)	1876	NM_019058	54541	Hs.744875	NM_019058	ENSG00000168209	DDIT4	Dig2|REDD-1|REDD1	DNA damage inducible transcript 4	protein-coding
757	chr4	80200803	80203954	7.16	7.64	5.59	2.05	5.59e-05	0.00326	peak757	chr4	80200803	80203954	+	0	NA	exon (NM_020226, exon 10 of 10)	exon (NM_020226, exon 10 of 10)	4875	NM_001099403	56978	Hs.373642	NM_020226	ENSG00000152784	PRDM8	EPM10|KMT8D|PFM5	PR/SET domain 8	protein-coding
758	chr8	39938735	39953489	9.95	9.22	10.69	-1.47	5.6e-05	0.00326	peak758	chr8	39938735	39953489	+	0	NA	intron (NM_194294, intron 1 of 10)	LTR8|LTR|ERV1	11157	NM_194294	169355	Hs.676257	NM_194294	ENSG00000188676	IDO2	INDOL1	indoleamine 2,3-dioxygenase 2	protein-coding
759	chr19	35153592	35156325	7.27	7.6	6.48	1.12	5.64e-05	0.00329	peak759	chr19	35153592	35156325	+	0	NA	promoter-TSS (NM_001164605)	promoter-TSS (NM_001164605)	16	NM_001164605	53827	Hs.333418	NM_014164	ENSG00000089327	FXYD5	DYSAD|HSPC113|IWU1|KCT1|OIT2|PRO6241|RIC	FXYD domain containing ion transport regulator 5	protein-coding
760	chr12	76017431	76024824	7.21	7.66	5.87	1.78	5.66e-05	0.00329	peak760	chr12	76017431	76024824	+	0	NA	Intergenic	Intergenic	10649	NM_007350	22822	Hs.602085	NM_007350	ENSG00000139289	PHLDA1	DT1P1B11|PHRIP|TDAG51	pleckstrin homology like domain family A member 1	protein-coding
761	chr12	124248830	124252803	6.72	5.81	7.55	-1.75	5.69e-05	0.00331	peak761	chr12	124248830	124252803	+	0	NA	intron (NM_001204299, intron 3 of 4)	L1M5|LINE|L1	-38348	NM_181709	144347	Hs.432901	NM_181709	ENSG00000178882	RFLNA	CFM2|FAM101A	refilin A	protein-coding
762	chr16	82031914	82033703	4.32	4.9	1.84	3.05	5.72e-05	0.00332	peak762	chr16	82031914	82033703	+	0	NA	Intergenic	MIRb|SINE|MIR	-2445	NM_002153	3294	Hs.162795	NM_002153	ENSG00000086696	HSD17B2	EDH17B2|HSD17|SDR9C2	hydroxysteroid 17-beta dehydrogenase 2	protein-coding
763	chr3	161067384	161072546	6.96	7.44	5.4	2.03	5.75e-05	0.00333	peak763	chr3	161067384	161072546	+	0	NA	non-coding (NR_134243, exon 6 of 6)	non-coding (NR_134243, exon 6 of 6)	34767	NM_001349161	8706	Hs.418062	NM_003781	ENSG00000169255	B3GALNT1	B3GALT3|GLCT3|GLOB|Gb4Cer|P|P1|beta3Gal-T3|galT3	beta-1,3-N-acetylgalactosaminyltransferase 1 (globoside blood group)	protein-coding
764	chr12	124645537	124647549	5.04	5.5	3.67	1.83	5.79e-05	0.00335	peak764	chr12	124645537	124647549	+	0	NA	Intergenic	Intergenic	-79079	NM_001206654	9612	Hs.137510	NM_006312	ENSG00000196498	NCOR2	CTG26|N-CoR2|SMAP270|SMRT|SMRTE|SMRTE-tau|TNRC14|TRAC|TRAC-1|TRAC1	nuclear receptor corepressor 2	protein-coding
765	chr12	46266795	46270026	6.72	7.08	5.8	1.28	5.8e-05	0.00335	peak765	chr12	46266795	46270026	+	0	NA	promoter-TSS (NM_001278390)	promoter-TSS (NM_001278390)	-423	NM_001278390	81539	Hs.533770	NM_030674	ENSG00000111371	SLC38A1	ATA1|NAT2|SAT1|SNAT1	solute carrier family 38 member 1	protein-coding
766	chr6	134729188	134731963	4.63	2.38	5.84	-3.46	5.82e-05	0.00336	peak766	chr6	134729188	134731963	+	0	NA	Intergenic	AluY|SINE|Alu	-190570	NR_125855	101928304	Hs.555076	NR_125855		LOC101928304	-	uncharacterized LOC101928304	ncRNA
767	chr2	64209192	64215978	8.93	8.23	9.64	-1.41	5.85e-05	0.00337	peak767	chr2	64209192	64215978	+	0	NA	Intergenic	Intergenic	-7100	NR_033837	150992	Hs.272318	NR_033837	ENSG00000230923	LINC00309	NCRNA00309	long intergenic non-protein coding RNA 309	ncRNA
768	chr11_KI270831v1_alt	124236	125858	3.92	4.5	1.3	3.2	5.92e-05	0.00341	peak768	chr11_KI270831v1_alt	124236	125858	+	0	NA	intron (NM_001302862, intron 2 of 2).2	intron (NM_001302862, intron 2 of 2).2	-6885	NM_183233	5002	Hs.50868	NM_002555	ENSG00000110628	SLC22A18	BWR1A|BWSCR1A|HET|IMPT1|ITM|ORCTL2|SLC22A1L|TSSC5|p45-BWR1A	solute carrier family 22 member 18	protein-coding
769	chr14	88043369	88050939	8.81	8.36	9.35	-0.99	5.97e-05	0.00343	peak769	chr14	88043369	88050939	+	0	NA	intron (NR_046094, intron 2 of 3)	intron (NR_046094, intron 2 of 3)	-20842	NR_110121	101928791	Hs.641889	NR_110121	ENSG00000258826	LOC101928791	-	uncharacterized LOC101928791	ncRNA
770	chr4	5036145	5039580	6.6	5.89	7.32	-1.43	6.02e-05	0.00346	peak770	chr4	5036145	5039580	+	0	NA	Intergenic	L2c|LINE|L2	-13655	NM_018401	55351	Hs.133062	NM_018401	ENSG00000152953	STK32B	HSA250839|STK32|STKG6|YANK2	serine/threonine kinase 32B	protein-coding
771	chr4	112304938	112306938	4.07	2.16	5.23	-3.06	6.07e-05	0.00348	peak771	chr4	112304938	112306938	+	0	NA	intron (NM_001102406, intron 1 of 15)	L1PA5|LINE|L1	8595	NM_001102406	80216	Hs.652825	NM_025144	ENSG00000073331	ALPK1	8430410J10Rik|LAK	alpha kinase 1	protein-coding
772	chr6	73690092	73691439	4.2	4.81	1.14	3.68	6.1e-05	0.0035	peak772	chr6	73690092	73691439	+	0	NA	Intergenic	L1ME4a|LINE|L1	-5320	NM_001159587	135228	Hs.399891	NM_133493	ENSG00000156535	CD109	CPAMD7|p180|r150	CD109 molecule	protein-coding
773	chr17	57897070	57906823	8.62	9	7.59	1.41	6.12e-05	0.0035	peak773	chr17	57897070	57906823	+	0	NA	intron (NM_001271875, intron 1 of 10)	AluSq2|SINE|Alu	1443	NM_001292025	404093	Hs.46679	NM_001271875	ENSG00000180891	CUEDC1	-	CUE domain containing 1	protein-coding
774	chr6	158067754	158072388	5.54	6.09	3.36	2.73	6.15e-05	0.00351	peak774	chr6	158067754	158072388	+	0	NA	intron (NM_001178088, intron 13 of 25)	intron (NM_001178088, intron 13 of 25)	53023	NM_001178088	8871	Hs.434494	NM_003898	ENSG00000078269	SYNJ2	INPP5H	synaptojanin 2	protein-coding
775	chr7	5217441	5220098	7.03	6.62	7.53	-0.91	6.15e-05	0.00351	peak775	chr7	5217441	5220098	+	0	NA	intron (NM_001033518, intron 7 of 12)	intron (NM_001033518, intron 7 of 12)	4500	NM_001033520	26100	Hs.122363	NM_015610	ENSG00000157954	WIPI2	ATG18B|Atg21|CGI-50|WIPI-2	WD repeat domain, phosphoinositide interacting 2	protein-coding
776	chr7	76392475	76394234	4.84	5.37	2.86	2.51	6.18e-05	0.00352	peak776	chr7	76392475	76394234	+	0	NA	intron (NM_080744, intron 9 of 10)	CpG	-4170	NM_007155	7784	Hs.656137	NM_007155	ENSG00000188372	ZP3	OOMD3|ZP3A|ZP3B|ZPC|Zp-3	zona pellucida glycoprotein 3	protein-coding
777	chr7	143700867	143701638	3.98	4.53	1.77	2.76	6.19e-05	0.00352	peak777	chr7	143700867	143701638	+	0	NA	intron (NM_173678, intron 1 of 6)	LTR16E1|LTR|ERVL	-14594	NM_001130026	285966	Hs.743565	NM_173678	ENSG00000170379	TCAF2	FAM115C|FAM139A|GATD9	TRPM8 channel associated factor 2	protein-coding
778	chr10	110857756	110869309	9.15	8.64	9.74	-1.1	6.26e-05	0.00356	peak778	chr10	110857756	110869309	+	0	NA	Intergenic	MER103C|DNA|hAT-Charlie	7372	NR_026932	282997	Hs.599931	NR_026932		PDCD4-AS1	-	PDCD4 antisense RNA 1	ncRNA
779	chr2	217789461	217791079	5.55	6.06	3.76	2.3	6.3e-05	0.00358	peak779	chr2	217789461	217791079	+	0	NA	Intergenic	Intergenic	-33677	NR_026597	729582	Hs.572788	NR_026597		DIRC3	-	disrupted in renal carcinoma 3	ncRNA
780	chr2	9546489	9557700	10.38	9.99	10.86	-0.87	6.33e-05	0.00359	peak780	chr2	9546489	9557700	+	0	NA	intron (NM_003183, intron 1 of 18)	intron (NM_003183, intron 1 of 18)	3726	NM_003183	6868	Hs.404914	NM_003183	ENSG00000151694	ADAM17	ADAM18|CD156B|CSVP|NISBD|NISBD1|TACE	ADAM metallopeptidase domain 17	protein-coding
781	chr19	17677830	17681598	6.29	6.73	4.99	1.74	6.38e-05	0.00361	peak781	chr19	17677830	17681598	+	0	NA	intron (NM_001080421, intron 1 of 41)	(TC)n|Simple_repeat|Simple_repeat	8485	NM_001080421	23025	Hs.164502	NM_001080421	ENSG00000130477	UNC13A	Munc13-1	unc-13 homolog A	protein-coding
782	chrX	130170926	130175396	7.5	7.91	6.35	1.56	6.38e-05	0.00361	peak782	chrX	130170926	130175396	+	0	NA	intron (NM_004794, intron 1 of 1)	intron (NM_004794, intron 1 of 1)	1362	NM_004794	9363	Hs.654356	NM_004794	ENSG00000134594	RAB33A	RabS10	RAB33A, member RAS oncogene family	protein-coding
783	chr5	131580068	131582752	3.97	4.61	0.21	4.4	6.39e-05	0.00361	peak783	chr5	131580068	131582752	+	0	NA	intron (NM_001164390, intron 4 of 17)	HERVH-int|LTR|ERV1	53826	NM_001164389	51735	Hs.483329	NM_016340	ENSG00000158987	RAPGEF6	KIA001LB|PDZ-GEF2|PDZGEF2|RA-GEF-2|RAGEF2	Rap guanine nucleotide exchange factor 6	protein-coding
784	chr12	11794874	11817408	10.27	10.64	9.31	1.33	6.44e-05	0.00363	peak784	chr12	11794874	11817408	+	0	NA	intron (NM_001987, intron 2 of 7)	intron (NM_001987, intron 2 of 7)	156287	NM_001987	2120	Hs.504765	NM_001987	ENSG00000139083	ETV6	TEL|TEL/ABL|THC5	ETS variant 6	protein-coding
785	chr8	46684820	46686941	4.8	5.41	1.75	3.67	6.46e-05	0.00364	peak785	chr8	46684820	46686941	+	0	NA	Intergenic	L1MCc|LINE|L1	-68237	NR_146077	389652		NR_146077	ENSG00000248498	ASNSP1	ASNSL1	asparagine synthetase pseudogene 1	pseudo
786	chr4	140716186	140726446	9.35	8.81	9.95	-1.14	6.58e-05	0.0037	peak786	chr4	140716186	140726446	+	0	NA	intron (NM_015130, intron 1 of 20)	MIR|SINE|MIR	35001	NM_015130	23158	Hs.480819	NM_015130	ENSG00000109436	TBC1D9	GRAMD9|MDR1	TBC1 domain family member 9	protein-coding
787	chr13	52943755	52945765	4.52	5.12	1.58	3.54	6.64e-05	0.00373	peak787	chr13	52943755	52945765	+	0	NA	Intergenic	MIR|SINE|MIR	-83981	NM_006418	10562	Hs.508113	NM_006418	ENSG00000102837	OLFM4	GC1|GW112|OLM4|OlfD|UNQ362|bA209J19.1|hGC-1|hOLfD	olfactomedin 4	protein-coding
788	chr20	41136295	41138647	6.7	7.16	5.24	1.92	6.67e-05	0.00374	peak788	chr20	41136295	41138647	+	0	NA	promoter-TSS (NM_002660)	promoter-TSS (NM_002660)	-50	NM_182811	5335	Hs.268177	NM_002660	ENSG00000124181	PLCG1	NCKAP3|PLC-II|PLC1|PLC148|PLCgamma1	phospholipase C gamma 1	protein-coding
789	chr17	80850893	80865937	9.44	9.85	8.29	1.56	6.68e-05	0.00374	peak789	chr17	80850893	80865937	+	0	NA	intron (NM_001163034, intron 13 of 29)	intron (NM_001163034, intron 13 of 29)	-52783	NR_110852	101928855	Hs.670692	NR_110852	ENSG00000262833	LOC101928855	-	uncharacterized LOC101928855	ncRNA
790	chr5_GL339449v2_alt	947184	952931	7.82	8.16	7.01	1.14	6.71e-05	0.00375	peak790	chr5_GL339449v2_alt	947184	952931	+	0	NA	Intergenic	LTR108e_Mam|LTR|ERVL	-10193	NR_024054	11039	Hs.582500	NM_006780		SMA4	SMA3|b55C20.2	glucuronidase beta pseudogene	pseudo
791	chr8	95071794	95077297	6.94	5.87	7.85	-1.98	6.77e-05	0.00378	peak791	chr8	95071794	95077297	+	0	NA	intron (NR_148915, intron 9 of 9)	intron (NR_148915, intron 9 of 9)	-1363	NR_132986	105375650	Hs.665518	NR_132986	ENSG00000245080	MIR3150BHG	-	MIR3150B host gene	ncRNA
792	chr2	203649150	203654113	7.43	7.8	6.51	1.29	6.79e-05	0.00379	peak792	chr2	203649150	203654113	+	0	NA	Intergenic	Intergenic	-54844	NM_006139	940	Hs.443123	NM_006139	ENSG00000178562	CD28	Tp44	CD28 molecule	protein-coding
793	chr1	25015726	25019752	6.21	6.65	4.88	1.77	6.86e-05	0.00382	peak793	chr1	25015726	25019752	+	0	NA	Intergenic	Intergenic	-5764	NR_039623	100616365		NR_039623	ENSG00000264371	MIR4425	-	microRNA 4425	ncRNA
794	chr8	73874739	73881333	9.59	9.14	10.11	-0.97	6.88e-05	0.00383	peak794	chr8	73874739	73881333	+	0	NA	promoter-TSS (NR_147034)	promoter-TSS (NR_147034)	874	NM_001271015	55284	Hs.128841	NM_018299	ENSG00000104343	UBE2W	UBC-16|UBC16	ubiquitin conjugating enzyme E2 W	protein-coding
795	chr21	44201004	44205285	5.72	6.19	4.25	1.94	6.99e-05	0.00389	peak795	chr21	44201004	44205285	+	0	NA	Intergenic	Intergenic	37860	NM_001283050	23308	Hs.14155	NM_015259	ENSG00000160223	ICOSLG	B7-H2|B7H2|B7RP-1|B7RP1|CD275|GL50|ICOS-L|ICOSL|LICOS	inducible T cell costimulator ligand	protein-coding
796	chr4	106673966	106678227	7.03	6.27	7.79	-1.51	7e-05	0.00389	peak796	chr4	106673966	106678227	+	0	NA	Intergenic	Intergenic	242472	NR_147150	105377355	Hs.253188	NR_147150	ENSG00000249613	LINC02173	-	long intergenic non-protein coding RNA 2173	ncRNA
797	chr5	150234026	150236242	4.39	1.88	5.63	-3.75	7.02e-05	0.00389	peak797	chr5	150234026	150236242	+	0	NA	intron (NM_015981, intron 15 of 18)	L3|LINE|CR1	45273	NM_014228	6534	Hs.241597	NM_014228	ENSG00000011083	SLC6A7	PROT	solute carrier family 6 member 7	protein-coding
798	chr19	12943311	12958146	10.35	10.65	9.67	0.98	7.02e-05	0.00389	peak798	chr19	12943311	12958146	+	0	NA	intron (NM_001270363, intron 7 of 7)	intron (NM_001270363, intron 7 of 7)	4914	NM_001270363	5886	Hs.643267	NM_005053	ENSG00000179262	RAD23A	HHR23A|HR23A	RAD23 homolog A, nucleotide excision repair protein	protein-coding
799	chr14	101883631	101885218	3.88	4.46	1.26	3.2	7.03e-05	0.00389	peak799	chr14	101883631	101885218	+	0	NA	intron (NM_178586, intron 5 of 12)	intron (NM_178586, intron 5 of 12)	74561	NM_001352912	5527	Hs.368264	NM_002719	ENSG00000078304	PPP2R5C	B56G|B56gamma|PR61G	protein phosphatase 2 regulatory subunit B'gamma	protein-coding
800	chr18	61892810	61895061	5.53	5.97	4.19	1.78	7.04e-05	0.00389	peak800	chr18	61892810	61895061	+	0	NA	promoter-TSS (NM_173557)	promoter-TSS (NM_173557)	-864	NM_173557	220441	Hs.165062	NM_173557	ENSG00000176641	RNF152	-	ring finger protein 152	protein-coding
801	chr2	102062892	102065273	6.13	6.51	5.16	1.35	7.05e-05	0.00389	peak801	chr2	102062892	102065273	+	0	NA	Intergenic	Intergenic	-6294	NM_001320978	3554	Hs.701982	NM_000877	ENSG00000115594	IL1R1	CD121A|D2S1473|IL-1R-alpha|IL1R|IL1RA|P80	interleukin 1 receptor type 1	protein-coding
802	chr16	88691436	88693140	4.28	4.82	2.3	2.51	7.06e-05	0.00389	peak802	chr16	88691436	88693140	+	0	NA	Intergenic	Intergenic	-5814	NM_178310	333929	Hs.673548	NM_178310	ENSG00000185669	SNAI3	SMUC|SNAIL3|ZNF293|Zfp293	snail family transcriptional repressor 3	protein-coding
803	chr4	83179764	83182132	5.24	4.04	6.2	-2.16	7.07e-05	0.00389	peak803	chr4	83179764	83182132	+	0	NA	Intergenic	LTR21A|LTR|ERV1	-66190	NM_001130715	51316	Hs.546392	NM_016619	ENSG00000145287	PLAC8	C15|DGIC|PNAS-144|onzin	placenta specific 8	protein-coding
804	chr20	34557744	34560110	6.87	6.27	7.52	-1.25	7.09e-05	0.0039	peak804	chr20	34557744	34560110	+	0	NA	intron (NM_032514, intron 1 of 3)	CpG	230	NM_032514	84557	Hs.632273	NM_032514	ENSG00000101460	MAP1LC3A	ATG8E|LC3|LC3A|MAP1ALC3|MAP1BLC3	microtubule associated protein 1 light chain 3 alpha	protein-coding
805	chr2	58447846	58450779	5.43	5.91	3.87	2.05	7.13e-05	0.00392	peak805	chr2	58447846	58450779	+	0	NA	Intergenic	Intergenic	-71441	NR_033873	400955	Hs.503210	NR_033873	ENSG00000233723	LINC01122	-	long intergenic non-protein coding RNA 1122	ncRNA
806	chr1	221023206	221028734	4.93	5.56	1.4	4.16	7.15e-05	0.00392	peak806	chr1	221023206	221028734	+	0	NA	Intergenic	Intergenic	-145830	NR_046901	100873924	Hs.645593	NR_046901	ENSG00000257551	HLX-AS1	-	HLX antisense RNA 1	ncRNA
807	chr19	4578595	4582051	5.43	5.89	4.01	1.88	7.19e-05	0.00394	peak807	chr19	4578595	4582051	+	0	NA	Intergenic	Intergenic	-20564	NM_032108	10501	Hs.465642	NM_020241	ENSG00000167680	SEMA6B	SEM-SEMA-Y|SEMA-VIB|SEMAN|semaZ	semaphorin 6B	protein-coding
808	chr11	125061148	125066417	8.94	9.23	8.28	0.96	7.21e-05	0.00395	peak808	chr11	125061148	125066417	+	0	NA	intron (NM_198277, intron 1 of 18)	intron (NM_198277, intron 1 of 18)	665	NM_198277	219855	Hs.352661	NM_198277	ENSG00000134955	SLC37A2	pp11662	solute carrier family 37 member 2	protein-coding
809	chr4	3381704	3391835	10.6	10.91	9.87	1.04	7.27e-05	0.00397	peak809	chr4	3381704	3391835	+	0	NA	intron (NM_198227, intron 2 of 15)	intron (NM_198227, intron 2 of 15)	16772	NM_198227	6002	Hs.527061	NM_002926	ENSG00000159788	RGS12	-	regulator of G protein signaling 12	protein-coding
810	chr10	79981341	79983630	5.32	5.84	3.48	2.36	7.27e-05	0.00397	peak810	chr10	79981341	79983630	+	0	NA	Intergenic	CpG	-33380	NM_003019	6441	Hs.253495	NM_003019	ENSG00000133661	SFTPD	COLEC7|PSP-D|SFTP4|SP-D	surfactant protein D	protein-coding
811	chr5	14869971	14873709	7.31	7.79	5.71	2.08	7.28e-05	0.00397	peak811	chr5	14869971	14873709	+	0	NA	promoter-TSS (NM_054027)	promoter-TSS (NM_054027)	-55	NM_054027	56172	Hs.156727	NM_054027	ENSG00000154122	ANKH	ANK|CCAL2|CMDJ|CPPDD|HANK|MANK|SLC62A1	ANKH inorganic pyrophosphate transport regulator	protein-coding
812	chr17	67102696	67107644	7.59	6.98	8.24	-1.26	7.29e-05	0.00397	peak812	chr17	67102696	67107644	+	0	NA	intron (NM_014877, intron 31 of 32)	L1MB7|LINE|L1	60634	NM_000727	786	Hs.147989	NM_000727	ENSG00000108878	CACNG1	CACNLG	calcium voltage-gated channel auxiliary subunit gamma 1	protein-coding
813	chr3	179694540	179698508	6.3	5.22	7.21	-1.99	7.33e-05	0.00398	peak813	chr3	179694540	179698508	+	0	NA	intron (NM_003940, intron 3 of 20)	AluSq2|SINE|Alu	43379	NM_003940	8975	Hs.175322	NM_003940	ENSG00000058056	USP13	ISOT3|IsoT-3	ubiquitin specific peptidase 13	protein-coding
814	chr5	54771118	54776046	5.94	4.1	7.08	-2.98	7.38e-05	0.00401	peak814	chr5	54771118	54776046	+	0	NA	Intergenic	AluSz|SINE|Alu	-29324	NR_104658	102467080	Hs.637409	NR_104658		LOC102467080	-	uncharacterized LOC102467080	ncRNA
815	chr11	124068679	124071917	6.18	6.67	4.59	2.08	7.39e-05	0.00401	peak815	chr11	124068679	124071917	+	0	NA	Intergenic	Intergenic	-31297	NM_001004463	390265	Hs.553761	NM_001004463	ENSG00000182634	OR10G7	OR11-283	olfactory receptor family 10 subfamily G member 7	protein-coding
816	chr1	161738298	161741630	6.64	7.07	5.35	1.72	7.49e-05	0.00405	peak816	chr1	161738298	161741630	+	0	NA	Intergenic	Intergenic	-9804	NM_007240	11266	Hs.416216	NM_007240	ENSG00000081721	DUSP12	DUSP1|YVH1	dual specificity phosphatase 12	protein-coding
817	chr3	101932126	101944146	10	9.24	10.75	-1.51	7.49e-05	0.00405	peak817	chr3	101932126	101944146	+	0	NA	Intergenic	Intergenic	-2723	NR_026934	152225	Hs.376768	NR_026934	ENSG00000214407	LINC02085	-	long intergenic non-protein coding RNA 2085	ncRNA
818	chr2	223836180	223840685	6.98	6.13	7.77	-1.65	7.57e-05	0.00409	peak818	chr2	223836180	223840685	+	0	NA	promoter-TSS (NR_110905)	promoter-TSS (NR_110905)	-830	NR_110905	130340	Hs.632555	NM_178814	ENSG00000152056	AP1S3	PSORS15	adaptor related protein complex 1 subunit sigma 3	protein-coding
819	chr3	52234074	52242014	8.07	8.36	7.42	0.94	7.58e-05	0.00409	peak819	chr3	52234074	52242014	+	0	NA	intron (NM_007284, intron 1 of 8)	intron (NM_007284, intron 1 of 8)	1123	NM_007284	11344	Hs.436439	NM_007284	ENSG00000247596	TWF2	A6RP|A6r|MSTP011|PTK9L	twinfilin actin binding protein 2	protein-coding
820	chr2	197084988	197087873	6.15	5.19	7	-1.81	7.66e-05	0.00413	peak820	chr2	197084988	197087873	+	0	NA	intron (NM_001195144, intron 13 of 27)	intron (NM_001195144, intron 13 of 27)	-111561	NR_135584	101927596		NR_135584	ENSG00000231621	LOC101927596	-	uncharacterized LOC101927596	ncRNA
821	chr11	102756311	102761351	6.52	5.4	7.44	-2.04	7.66e-05	0.00413	peak821	chr11	102756311	102761351	+	0	NA	Intergenic	Intergenic	21797	NM_002425	4319	Hs.2258	NM_002425	ENSG00000166670	MMP10	SL-2|STMY2	matrix metallopeptidase 10	protein-coding
822	chr4	147730794	147734035	6.68	7.05	5.75	1.3	7.67e-05	0.00413	peak822	chr4	147730794	147734035	+	0	NA	exon (NM_024605, exon 1 of 23)	exon (NM_024605, exon 1 of 23)	112	NM_024605	79658	Hs.368631	NM_024605	ENSG00000071205	ARHGAP10	GRAF2|PS-GAP|PSGAP	Rho GTPase activating protein 10	protein-coding
823	chr16	24524374	24525239	2.49	-0.06	3.75	-3.81	7.72e-05	0.00415	peak823	chr16	24524374	24525239	+	0	NA	Intergenic	MIRb|SINE|MIR	-14781	NM_006910	5930	Hs.188553	NM_006910	ENSG00000122257	RBBP6	MY038|P2P-R|PACT|RBQ-1|SNAMA	RB binding protein 6, ubiquitin ligase	protein-coding
824	chr1	149130897	149132337	4.06	2.48	5.14	-2.66	7.76e-05	0.00416	peak824	chr1	149130897	149132337	+	0	NA	Intergenic	Intergenic	-49306	NM_001037675	400818	Hs.445080	NM_001037675	ENSG00000269713	NBPF9	AE01	NBPF member 9	protein-coding
825	chr17	43654818	43657371	5.1	4.11	5.96	-1.86	7.77e-05	0.00417	peak825	chr17	43654818	43657371	+	0	NA	intron (NM_001040002, intron 2 of 3)	intron (NM_001040002, intron 2 of 3)	5469	NM_013999	4222	Hs.438	NM_004527	ENSG00000005102	MEOX1	KFS2|MOX1	mesenchyme homeobox 1	protein-coding
826	chr5	147403013	147405730	6.46	6.89	5.17	1.72	7.85e-05	0.0042	peak826	chr5	147403013	147405730	+	0	NA	intron (NM_001387, intron 8 of 13)	intron (NM_001387, intron 8 of 13)	49326	NM_001387	1809	Hs.519659	NM_001387	ENSG00000113657	DPYSL3	CRMP-4|CRMP4|DRP-3|DRP3|LCRMP|ULIP|ULIP-1	dihydropyrimidinase like 3	protein-coding
827	chr21	34678263	34681383	4.17	4.81	0.21	4.6	7.86e-05	0.0042	peak827	chr21	34678263	34681383	+	0	NA	intron (NM_053277, intron 1 of 5)	THE1C-int|LTR|ERVL-MaLR	10660	NM_053277	54102	Hs.473695	NM_053277	ENSG00000159212	CLIC6	CLIC1L	chloride intracellular channel 6	protein-coding
828	chr17	2119789	2125287	8.14	8.58	6.84	1.73	7.92e-05	0.00422	peak828	chr17	2119789	2125287	+	0	NA	intron (NM_017575, intron 13 of 18)	intron (NM_017575, intron 13 of 18)	-33777	NM_001282326	23293	Hs.448342	NM_017575	ENSG00000070366	SMG6	C17orf31|EST1A|SMG-6|hSMG5/7a	SMG6, nonsense mediated mRNA decay factor	protein-coding
829	chr12	128782614	128784903	5.74	5.07	6.44	-1.38	7.93e-05	0.00422	peak829	chr12	128782614	128784903	+	0	NA	Intergenic	AluSz6|SINE|Alu	40238	NM_145648	121260	Hs.507260	NM_145648	ENSG00000139370	SLC15A4	FP12591|PHT1|PTR4	solute carrier family 15 member 4	protein-coding
830	chr1	148422524	148428361	7.23	7.64	6.06	1.58	7.93e-05	0.00422	peak830	chr1	148422524	148428361	+	0	NA	intron (NR_111930, intron 5 of 8)	intron (NR_111930, intron 5 of 8)	22727	NR_104081	101954272		NR_104081	ENSG00000201183	RNVU1-3	RNU1-113|RNU1-151|RNVU1-12|vU1.12|vU1.3	RNA, variant U1 small nuclear 3	snRNA
831	chr3	40308635	40311474	8.39	7.92	8.93	-1.01	7.93e-05	0.00422	peak831	chr3	40308635	40311474	+	0	NA	promoter-TSS (NR_033965)	promoter-TSS (NR_033965)	-356	NR_033965	440952	Hs.660388	NR_033965	ENSG00000280739	EIF1B-AS1	-	EIF1B antisense RNA 1	ncRNA
832	chr16	28688425	28691927	6.49	6.96	5.03	1.93	8.01e-05	0.00425	peak832	chr16	28688425	28691927	+	0	NA	intron (NM_001199142, intron 1 of 20)	AluSx1|SINE|Alu	1618	NM_001199142	8663	Hs.567374	NM_003752	ENSG00000184110	EIF3C	EIF3CL|EIF3S8|eIF3-p110	eukaryotic translation initiation factor 3 subunit C	protein-coding
833	chr11	93518531	93531405	9.35	8.57	10.11	-1.54	8.07e-05	0.00428	peak833	chr11	93518531	93531405	+	0	NA	intron (NM_020179, intron 1 of 2)	intron (NM_020179, intron 1 of 2)	18412	NM_020179	56935	Hs.438064	NM_020179	ENSG00000166002	SMCO4	C11orf75|FN5	single-pass membrane protein with coiled-coil domains 4	protein-coding
834	chr14	71549063	71550245	3.92	2.16	5.04	-2.88	8.07e-05	0.00428	peak834	chr14	71549063	71550245	+	0	NA	intron (NM_001354289, intron 5 of 23)	intron (NM_001354289, intron 5 of 23)	-36627	NM_001284246	26037	Hs.654657	NM_015556	ENSG00000197555	SIPA1L1	E6TP1	signal induced proliferation associated 1 like 1	protein-coding
835	chr6	87899517	87904028	6.18	6.57	5.13	1.44	8.11e-05	0.00429	peak835	chr6	87899517	87904028	+	0	NA	intron (NR_110869, intron 2 of 4)	LTR8|LTR|ERV1	116912	NR_110869	101928911	Hs.571178	NR_110869		LOC101928911	-	uncharacterized LOC101928911	ncRNA
836	chr15	97516854	97517895	3.41	4.01	0.59	3.43	8.18e-05	0.00433	peak836	chr15	97516854	97517895	+	0	NA	intron (NR_120324, intron 1 of 4)	AluSx3|SINE|Alu	4437	NR_120324	101927286	Hs.611279	NR_120324	ENSG00000259664	LINC02254	-	long intergenic non-protein coding RNA 2254	ncRNA
837	chr17_KI270862v1_alt	338969	342613	7.96	7.29	8.65	-1.36	8.26e-05	0.00436	peak837	chr17_KI270862v1_alt	338969	342613	+	0	NA	intron (NR_024058, intron 1 of 6).2	intron (NR_024058, intron 1 of 6).2	1497	NM_006761	7531	Hs.513851	NM_006761	ENSG00000108953	YWHAE	14-3-3E|HEL2|KCIP-1|MDCR|MDS	tyrosine 3-monooxygenase/tryptophan 5-monooxygenase activation protein epsilon	protein-coding
838	chr9	91096335	91103609	6.57	7.06	4.91	2.15	8.27e-05	0.00436	peak838	chr9	91096335	91103609	+	0	NA	Intergenic	Intergenic	-19090	NR_135306	100129347	Hs.522287	NR_135306	ENSG00000229694	LINC00484	C9orf73	long intergenic non-protein coding RNA 484	ncRNA
839	chr2	172379568	172382155	4.69	3.38	5.69	-2.31	8.28e-05	0.00436	peak839	chr2	172379568	172382155	+	0	NA	Intergenic	Intergenic	-46493	NM_001316306	3655	Hs.133397	NM_000210	ENSG00000091409	ITGA6	CD49f|ITGA6B|VLA-6	integrin subunit alpha 6	protein-coding
840	chr20	50351496	50354825	4.99	5.6	1.84	3.76	8.35e-05	0.00439	peak840	chr20	50351496	50354825	+	0	NA	Intergenic	Intergenic	-31818	NR_109950	101927586	Hs.637665	NR_109950	ENSG00000233077	LINC01271	-	long intergenic non-protein coding RNA 1271	ncRNA
841	chr20	62738355	62742724	7.81	8.2	6.77	1.42	8.36e-05	0.00439	peak841	chr20	62738355	62742724	+	0	NA	intron (NM_002531, intron 1 of 3)	intron (NM_002531, intron 1 of 3)	31702	NM_002531	4923	Hs.590869	NM_002531	ENSG00000101188	NTSR1	NTR	neurotensin receptor 1	protein-coding
842	chr6_GL000255v2_alt	1580852	1582817	6.3	5.7	6.95	-1.25	8.37e-05	0.00439	peak842	chr6_GL000255v2_alt	1580852	1582817	+	0	NA	promoter-TSS (NM_021253).2	promoter-TSS (NM_021253).2	-85	NM_021253	56658	Hs.413493	NM_021253	ENSG00000204599	TRIM39	RNF23|TFP|TRIM39B	tripartite motif containing 39	protein-coding
843	chr20	57396325	57397733	4.16	4.74	1.71	3.03	8.4e-05	0.00441	peak843	chr20	57396325	57397733	+	0	NA	intron (NM_001291780, intron 4 of 4)	intron (NM_001291780, intron 4 of 4)	-3973	NR_149006	100291105	Hs.638423	NR_149006	ENSG00000218018	LOC100291105	-	uncharacterized LOC100291105	ncRNA
844	chr1	89021031	89024832	7.92	7.39	8.52	-1.13	8.47e-05	0.00444	peak844	chr1	89021031	89024832	+	0	NA	promoter-TSS (NR_135007)	promoter-TSS (NR_135007)	-65	NM_018284	2635	Hs.720167	NM_018284	ENSG00000117226	GBP3	-	guanylate binding protein 3	protein-coding
845	chr8	29352081	29353149	3.55	4.16	0.59	3.57	8.5e-05	0.00445	peak845	chr8	29352081	29353149	+	0	NA	Intergenic	Intergenic	-1865	NM_001394	1846	Hs.417962	NM_001394	ENSG00000120875	DUSP4	HVH2|MKP-2|MKP2|TYP	dual specificity phosphatase 4	protein-coding
846	chr7	105446982	105449548	4.41	4.95	2.32	2.63	8.53e-05	0.00446	peak846	chr7	105446982	105449548	+	0	NA	Intergenic	Intergenic	-58875	NM_001350746	6733	Hs.285197	NM_182691	ENSG00000135250	SRPK2	SFRSK2	SRSF protein kinase 2	protein-coding
847	chr20	38297727	38302161	7.7	8.02	6.92	1.09	8.63e-05	0.00451	peak847	chr20	38297727	38302161	+	0	NA	Intergenic	Intergenic	-4206	NM_001725	671	Hs.529019	NM_001725	ENSG00000101425	BPI	BPIFD1|rBPI	bactericidal permeability increasing protein	protein-coding
848	chr8	141323712	141330753	8.28	8.69	7.15	1.54	8.65e-05	0.00451	peak848	chr8	141323712	141330753	+	0	NA	Intergenic	Intergenic	-13317	NR_024441	731779	Hs.586414	NR_024441	ENSG00000253595	LINC01300	-	long intergenic non-protein coding RNA 1300	ncRNA
849	chr11	47546346	47553720	9.25	8.74	9.83	-1.09	8.68e-05	0.00452	peak849	chr11	47546346	47553720	+	0	NA	intron (NM_006560, intron 1 of 13)	AluSx4|SINE|Alu	3207	NM_006560	10658	Hs.595333	NM_006560	ENSG00000149187	CELF1	BRUNOL2|CUG-BP|CUGBP|CUGBP1|EDEN-BP|NAB50|NAPOR|hNab50	CUGBP Elav-like family member 1	protein-coding
850	chrX	16097361	16102838	8.42	7.94	8.97	-1.03	8.71e-05	0.00453	peak850	chrX	16097361	16102838	+	0	NA	Intergenic	Intergenic	-23202	NM_005314	2925	Hs.567282	NM_005314	ENSG00000126010	GRPR	BB2|BB2R	gastrin releasing peptide receptor	protein-coding
851	chr22	37518939	37519738	3.62	4.21	0.89	3.32	8.74e-05	0.00454	peak851	chr22	37518939	37519738	+	0	NA	promoter-TSS (NM_014550)	promoter-TSS (NM_014550)	-135	NM_014550	29775	Hs.57973	NM_014550	ENSG00000100065	CARD10	BIMP1|CARMA3	caspase recruitment domain family member 10	protein-coding
852	chr11	125067050	125076632	10.15	10.47	9.37	1.09	8.82e-05	0.00458	peak852	chr11	125067050	125076632	+	0	NA	intron (NM_198277, intron 1 of 18)	intron (NM_198277, intron 1 of 18)	8724	NM_198277	219855	Hs.352661	NM_198277	ENSG00000134955	SLC37A2	pp11662	solute carrier family 37 member 2	protein-coding
853	chr9	129754728	129764886	8.27	7.54	8.99	-1.45	8.83e-05	0.00458	peak853	chr9	129754728	129764886	+	0	NA	Intergenic	Intergenic	-6742	NM_004878	9536	Hs.146688	NM_004878	ENSG00000148344	PTGES	MGST-IV|MGST1-L1|MGST1L1|MPGES|PGES|PIG12|PP102|PP1294|TP53I12|mPGES-1	prostaglandin E synthase	protein-coding
854	chr8	28411468	28413134	6	6.43	4.79	1.64	8.87e-05	0.00459	peak854	chr8	28411468	28413134	+	0	NA	Intergenic	CpG	-25841	NM_018660	55893	Hs.435535	NM_018660	ENSG00000186918	ZNF395	HDBP-2|HDBP2|HDRF-2|PBF|PRF-1|PRF1|Si-1-8-14	zinc finger protein 395	protein-coding
855	chr18	77000728	77002211	3.92	4.53	0.97	3.55	8.91e-05	0.00461	peak855	chr18	77000728	77002211	+	0	NA	intron (NM_001025090, intron 1 of 5)	intron (NM_001025090, intron 1 of 5)	15630	NM_001025090	4155	Hs.551713	NM_002385	ENSG00000197971	MBP	-	myelin basic protein	protein-coding
856	chr6_GL000252v2_alt	1196331	1199259	7.26	7.77	5.46	2.31	8.93e-05	0.00461	peak856	chr6_GL000252v2_alt	1196331	1199259	+	0	NA	promoter-TSS (NM_002116)	promoter-TSS (NM_002116)	-228	NM_002116	3105	Hs.181244	NM_002116	ENSG00000206503	HLA-A	HLAA	major histocompatibility complex, class I, A	protein-coding
857	chr7	18401173	18404649	6.43	5.31	7.35	-2.04	8.98e-05	0.00463	peak857	chr7	18401173	18404649	+	0	NA	intron (NM_001321896, intron 1 of 12)	intron (NM_001321896, intron 1 of 12)	-92799	NM_001321894	9734	Hs.196054	NM_014707	ENSG00000048052	HDAC9	HD7|HD7b|HD9|HDAC|HDAC7|HDAC7B|HDAC9B|HDAC9FL|HDRP|MITR	histone deacetylase 9	protein-coding
858	chr17	40477888	40488270	7.54	8.16	4.24	3.91	8.99e-05	0.00463	peak858	chr17	40477888	40488270	+	0	NA	intron (NM_032865, intron 6 of 12)	AluJb|SINE|Alu	18523	NM_032865	84951	Hs.438292	NM_032865	ENSG00000131746	TNS4	CTEN|PP14434	tensin 4	protein-coding
859	chr17	77285017	77287509	5.64	6.1	4.21	1.9	9.19e-05	0.00473	peak859	chr17	77285017	77287509	+	0	NA	intron (NM_001293695, intron 1 of 10)	intron (NM_001293695, intron 1 of 10)	-1628	NM_001113492	10801	Hs.440932	NM_006640	ENSG00000184640	SEPT9	AF17q25|MSF|MSF1|NAPB|PNUTL4|SINT1|SeptD1	septin 9	protein-coding
860	chr2	234286502	234314654	10.32	10.73	9.21	1.51	9.22e-05	0.00474	peak860	chr2	234286502	234314654	+	0	NA	Intergenic	Intergenic	154017	NR_146988	105373934	Hs.471685	NR_146988	ENSG00000231682	LINC01891	-	long intergenic non-protein coding RNA 1891	ncRNA
861	chr19	53981381	53983149	5.11	5.66	2.95	2.71	9.24e-05	0.00475	peak861	chr19	53981381	53983149	+	0	NA	promoter-TSS (NR_030632)	promoter-TSS (NR_030632)	-42	NR_030632	100126325		NR_030632	ENSG00000284583	MIR935	MIRN935|hsa-mir-935|mir-935	microRNA 935	ncRNA
862	chr4	81627265	81630960	4.99	5.58	2.34	3.23	9.28e-05	0.00476	peak862	chr4	81627265	81630960	+	0	NA	Intergenic	Intergenic	-157184	NM_152545	153020	Hs.591696	NM_152545	ENSG00000138670	RASGEF1B	GPIG4	RasGEF domain family member 1B	protein-coding
863	chr7	100099317	100102714	7.35	6.84	7.93	-1.09	9.41e-05	0.00482	peak863	chr7	100099317	100102714	+	0	NA	promoter-TSS (NM_004722)	promoter-TSS (NM_004722)	-235	NM_182776	4176	Hs.438720	NM_005916	ENSG00000166508	MCM7	CDC47|MCM2|P1.1-MCM3|P1CDC47|P85MCM|PNAS146|PPP1R104	minichromosome maintenance complex component 7	protein-coding
864	chr14_KI270846v1_alt	1334868	1338549	7.52	7.84	6.75	1.09	9.43e-05	0.00482	peak864	chr14_KI270846v1_alt	1334868	1338549	+	0	NA	Intergenic	LTR76|LTR|ERV1	5465	NR_049827	100847062		NR_049827	ENSG00000265929	MIR5195	-	microRNA 5195	ncRNA
865	chr2	28581945	28586698	6.17	6.66	4.52	2.14	9.46e-05	0.00483	peak865	chr2	28581945	28586698	+	0	NA	intron (NM_001170585, intron 24 of 56)	intron (NM_001170585, intron 24 of 56)	17964	NR_138141	151056	Hs.444933	NM_153021	ENSG00000163803	PLB1	PLB|PLB/LIP	phospholipase B1	protein-coding
866	chr9	76458521	76461951	6.9	7.33	5.66	1.67	9.47e-05	0.00483	peak866	chr9	76458521	76461951	+	0	NA	intron (NM_001490, intron 2 of 3)	intron (NM_001490, intron 2 of 3)	1084	NM_001097633	2650	Hs.521568	NM_001490	ENSG00000187210	GCNT1	C2GNT|C2GNT-L|C2GNT1|G6NT|NACGT2|NAGCT2	glucosaminyl (N-acetyl) transferase 1, core 2	protein-coding
867	chr12	117054893	117072127	9.14	9.48	8.32	1.16	9.48e-05	0.00484	peak867	chr12	117054893	117072127	+	0	NA	intron (NR_031766, intron 2 of 7)	intron (NR_031766, intron 2 of 7)	35936	NM_001168325	54997	Hs.525709	NM_017899	ENSG00000088992	TESC	CHP3|TSC	tescalcin	protein-coding
868	chr15	66912428	66913656	3.99	4.63	0.21	4.42	9.5e-05	0.00484	peak868	chr15	66912428	66913656	+	0	NA	Intergenic	AluSx3|SINE|Alu	43473	NR_135687	102723481	Hs.512978	NR_135687	ENSG00000259289	LINC02206	-	long intergenic non-protein coding RNA 2206	ncRNA
869	chr2	47751273	47753410	6.41	5.7	7.14	-1.43	9.51e-05	0.00484	peak869	chr2	47751273	47753410	+	0	NA	Intergenic	Intergenic	-30741	NM_001281492	2956	Hs.445052	NM_000179	ENSG00000116062	MSH6	GTBP|GTMBP|HNPCC5|HSAP|p160	mutS homolog 6	protein-coding
870	chr7	50448671	50451184	5.99	6.37	4.98	1.39	9.52e-05	0.00484	peak870	chr7	50448671	50451184	+	0	NA	intron (NM_001042762, intron 1 of 3)	intron (NM_001042762, intron 1 of 3)	479	NM_001287496	63979	Hs.137516	NM_022116	ENSG00000132436	FIGNL1	-	fidgetin like 1	protein-coding
871	chr14	91261812	91263438	3.78	4.4	0.5	3.9	9.53e-05	0.00484	peak871	chr14	91261812	91263438	+	0	NA	Intergenic	MER113|DNA|hAT-Charlie	-8745	NM_001348437	8111	Hs.8882	NM_003485	ENSG00000119714	GPR68	AI2A6|GPR12A|OGR1	G protein-coupled receptor 68	protein-coding
872	chr8	89832727	89847719	9.12	8.48	9.8	-1.32	9.55e-05	0.00484	peak872	chr8	89832727	89847719	+	0	NA	Intergenic	Tigger5b|DNA|TcMar-Tigger	-61645	NM_004337	734	Hs.436445	NM_004337	ENSG00000164823	OSGIN2	C8orf1|hT41	oxidative stress induced growth inhibitor family member 2	protein-coding
873	chr8	23201240	23204390	5.06	3.99	5.97	-1.98	9.56e-05	0.00484	peak873	chr8	23201240	23204390	+	0	NA	intron (NM_003844, intron 2 of 9)	intron (NM_003844, intron 2 of 9)	22352	NM_003844	8797	Hs.213467	NM_003844	ENSG00000104689	TNFRSF10A	APO2|CD261|DR4|TRAILR-1|TRAILR1	TNF receptor superfamily member 10a	protein-coding
874	chr4	88282670	88285821	7.57	6.87	8.29	-1.42	9.58e-05	0.00485	peak874	chr4	88282670	88285821	+	0	NA	promoter-TSS (NR_134236)	promoter-TSS (NR_134236)	586	NM_152542	152926	Hs.43744	NM_152542	ENSG00000163644	PPM1K	BDP|MSUDMV|PP2Ckappa|PP2Cm|PTMP|UG0882E07	protein phosphatase, Mg2+/Mn2+ dependent 1K	protein-coding
875	chr6_GL000255v2_alt	2610098	2613948	7.28	6.18	8.2	-2.01	9.6e-05	0.00485	peak875	chr6_GL000255v2_alt	2610098	2613948	+	0	NA	exon (NM_005514, exon 3 of 8).3	exon (NM_005514, exon 3 of 8).3	919	NM_005514	3106	Hs.77961	NM_005514	ENSG00000234745	HLA-B	AS|B-4901|HLAB	major histocompatibility complex, class I, B	protein-coding
876	chr3	141367736	141369105	4.46	2.68	5.59	-2.91	9.63e-05	0.00486	peak876	chr3	141367736	141369105	+	0	NA	intron (NM_001080412, intron 1 of 7)	intron (NM_001080412, intron 1 of 7)	-18026	NM_001350099	253461	Hs.518301	NM_152535	ENSG00000177311	ZBTB38	CIBZ|PPP1R171|ZNF921	zinc finger and BTB domain containing 38	protein-coding
877	chr22	36422614	36427802	5.82	6.34	4.02	2.32	9.69e-05	0.00489	peak877	chr22	36422614	36427802	+	0	NA	Intergenic	A-rich|Low_complexity|Low_complexity	-37141	NM_002473	4627	Hs.474751	NM_002473	ENSG00000100345	MYH9	BDPLT6|DFNA17|EPSTS|FTNS|MHA|NMHC-II-A|NMMHC-IIA|NMMHCA	myosin heavy chain 9	protein-coding
878	chr3	43162055	43164900	5.06	5.61	2.91	2.71	9.73e-05	0.0049	peak878	chr3	43162055	43164900	+	0	NA	Intergenic	MIRc|SINE|MIR	-57394	NM_032806	84892	Hs.745002	NM_032806	ENSG00000144647	POMGNT2	AGO61|C3orf39|GTDC2|MDDGA8	protein O-linked mannose N-acetylglucosaminyltransferase 2 (beta 1,4-)	protein-coding
879	chr8	143367127	143370305	6.92	7.43	5.14	2.29	9.79e-05	0.00493	peak879	chr8	143367127	143370305	+	0	NA	promoter-TSS (NR_026785)	promoter-TSS (NR_026785)	-81	NR_026785	78998	Hs.245886	NM_024035	ENSG00000254389	RHPN1-AS1	C8orf51	RHPN1 antisense RNA 1 (head to head)	ncRNA
880	chr4	41215890	41217274	4.07	2.13	5.22	-3.1	9.82e-05	0.00493	peak880	chr4	41215890	41217274	+	0	NA	Intergenic	CpG	-1964	NM_173075	323	Hs.479602	NM_004307	ENSG00000163697	APBB2	FE65L|FE65L1	amyloid beta precursor protein binding family B member 2	protein-coding
881	chrX	124009143	124012330	4.91	3.3	6	-2.69	9.83e-05	0.00493	peak881	chrX	124009143	124012330	+	0	NA	intron (NM_006603, intron 1 of 32)	MER6B|DNA|TcMar-Tigger	49030	NM_006603	10735	Hs.496710	NM_006603	ENSG00000101972	STAG2	SA-2|SA2|SCC3B|bA517O1.1	stromal antigen 2	protein-coding
882	chr6_GL000252v2_alt	4556396	4559088	7.13	6.62	7.71	-1.1	9.86e-05	0.00494	peak882	chr6_GL000252v2_alt	4556396	4559088	+	0	NA	TTS (NM_005453).4	TTS (NM_005453).4	160	NM_172209	6892	Hs.370937	NM_003190	ENSG00000231925	TAPBP	NGS17|TAPA|TPN|TPSN	TAP binding protein	protein-coding
883	chr19	4372680	4378111	7.39	7.84	6.03	1.8	9.9e-05	0.00496	peak883	chr19	4372680	4378111	+	0	NA	intron (NM_003025, intron 1 of 9)	intron (NM_003025, intron 1 of 9)	25023	NM_001199944	6455	Hs.97616	NM_003025	ENSG00000141985	SH3GL1	CNSA1|EEN|SH3D2B|SH3P8	SH3 domain containing GRB2 like 1, endophilin A2	protein-coding
884	chr1	192707006	192708931	4.7	5.21	2.95	2.26	9.96e-05	0.00498	peak884	chr1	192707006	192708931	+	0	NA	Intergenic	MLT1B|LTR|ERVL-MaLR	-8360	NR_039624	100616345		NR_039624	ENSG00000283795	MIR4426	-	microRNA 4426	ncRNA
885	chr9	70484780	70486623	4.13	4.73	1.3	3.43	1e-04	0.00501	peak885	chr9	70484780	70486623	+	0	NA	Intergenic	Intergenic	-71044	NM_001206	687	Hs.150557	NM_001206	ENSG00000119138	KLF9	BTEB|BTEB1	Kruppel like factor 9	protein-coding
886	chr4	119036390	119042136	6.61	5.63	7.48	-1.85	0.000102	0.00507	peak886	chr4	119036390	119042136	+	0	NA	TTS (NM_001128934)	TTS (NM_001128934)	-96521	NM_016599	51778	Hs.732122	NM_016599	ENSG00000172399	MYOZ2	C4orf5|CMH16|CS-1|FATZ-2	myozenin 2	protein-coding
887	chr1	110619426	110621393	6.49	5.78	7.2	-1.42	0.000103	0.00511	peak887	chr1	110619426	110621393	+	0	NA	intron (NM_001204269, intron 1 of 4)	intron (NM_001204269, intron 1 of 4)	11065	NM_001204269	3737	Hs.248139	NM_004974	ENSG00000177301	KCNA2	EIEE32|HBK5|HK4|HUKIV|KV1.2|MK2|NGK1|RBK2	potassium voltage-gated channel subfamily A member 2	protein-coding
888	chr16	3005766	3010773	6.4	6.92	4.47	2.46	0.000103	0.00514	peak888	chr16	3005766	3010773	+	0	NA	Intergenic	Intergenic	-4187	NM_020982	9080	Hs.296949	NM_020982	ENSG00000213937	CLDN9	-	claudin 9	protein-coding
889	chr22	35395012	35400783	7.87	7.1	8.62	-1.52	0.000103	0.00514	peak889	chr22	35395012	35400783	+	0	NA	Intergenic	MER67A|LTR|ERV1	-2226	NM_006739	4174	Hs.517582	NM_006739	ENSG00000100297	MCM5	CDC46|MGORS8|P1-CDC46	minichromosome maintenance complex component 5	protein-coding
890	chr12	118327857	118334187	7.48	7.86	6.5	1.35	0.000104	0.00514	peak890	chr12	118327857	118334187	+	0	NA	intron (NM_001346493, intron 1 of 22)	intron (NM_001346493, intron 1 of 22)	28698	NM_001346489	51347	Hs.644420	NM_016281	ENSG00000135090	TAOK3	DPK|JIK|MAP3K18|hKFC-A	TAO kinase 3	protein-coding
891	chr11	10591017	10593854	6.02	4.64	7.04	-2.4	0.000104	0.00514	peak891	chr11	10591017	10593854	+	0	NA	intron (NM_001100163, intron 17 of 20)	intron (NM_001100163, intron 17 of 20)	-23617	NM_006691	10894	Hs.655332	NM_006691	ENSG00000133800	LYVE1	CRSBP-1|HAR|LYVE-1|XLKD1	lymphatic vessel endothelial hyaluronan receptor 1	protein-coding
892	chr17	29252482	29259001	7.91	6.96	8.76	-1.8	0.000104	0.00514	peak892	chr17	29252482	29259001	+	0	NA	TTS (NM_020772)	TTS (NM_020772)	8884	NM_005208	1411	Hs.46275	NM_005208	ENSG00000108255	CRYBA1	CRYB1|CTRCT10	crystallin beta A1	protein-coding
893	chr1	183566353	183572365	7.09	7.38	6.42	0.96	0.000104	0.00514	peak893	chr1	183566353	183572365	+	0	NA	intron (NM_001190789, intron 4 of 12)	intron (NM_001190789, intron 4 of 12)	21245	NM_001190794	4688	Hs.587558	NM_000433	ENSG00000116701	NCF2	NCF-2|NOXA2|P67-PHOX|P67PHOX	neutrophil cytosolic factor 2	protein-coding
894	chr1	183469600	183473913	9.39	9	9.86	-0.86	0.000104	0.00514	peak894	chr1	183469600	183473913	+	0	NA	promoter-TSS (NM_001350219)	promoter-TSS (NM_001350219)	226	NR_040063	284649	Hs.127384	NR_040063	ENSG00000232860	SMG7-AS1	DKFZP564C196	SMG7 antisense RNA 1	ncRNA
895	chr9	76686466	76690167	5.2	5.66	3.77	1.88	0.000104	0.00514	peak895	chr9	76686466	76690167	+	0	NA	intron (NM_001308049, intron 1 of 11)	intron (NM_001308049, intron 1 of 11)	4099	NM_001330680	158471	Hs.262857	NM_015225	ENSG00000106772	PRUNE2	BMCC1|BNIPXL|C9orf65|KIAA0367	prune homolog 2	protein-coding
896	chr15	90882706	90887601	7.67	7.96	6.99	0.97	0.000104	0.00514	peak896	chr15	90882706	90887601	+	0	NA	exon (NM_001143784, exon 1 of 17)	exon (NM_001143784, exon 1 of 17)	107	NM_001143783	2242	Hs.7636	NM_002005	ENSG00000182511	FES	FPS	FES proto-oncogene, tyrosine kinase	protein-coding
897	chr16	12457536	12461427	7.83	8.23	6.76	1.47	0.000104	0.00514	peak897	chr16	12457536	12461427	+	0	NA	intron (NM_032167, intron 18 of 20)	intron (NM_032167, intron 18 of 20)	-260840	NR_039869	100616195		NR_039869	ENSG00000264733	MIR4718	-	microRNA 4718	ncRNA
898	chr2	40449346	40453066	7.42	6.98	7.94	-0.96	0.000104	0.00514	peak898	chr2	40449346	40453066	+	0	NA	intron (NM_001112802, intron 1 of 7)	intron (NM_001112802, intron 1 of 7)	483	NM_001351489	6546	Hs.31961	NM_021097	ENSG00000183023	SLC8A1	NCX1	solute carrier family 8 member A1	protein-coding
899	chr9	77932721	77937469	7.16	6.69	7.71	-1.02	0.000105	0.00515	peak899	chr9	77932721	77937469	+	0	NA	intron (NM_002072, intron 1 of 6)	AluSg|SINE|Alu	96354	NM_002072	2776	Hs.269782	NM_002072	ENSG00000156052	GNAQ	CMC1|G-ALPHA-q|GAQ|SWS	G protein subunit alpha q	protein-coding
900	chr5	151799243	151801694	3.92	4.53	0.82	3.71	0.000105	0.00517	peak900	chr5	151799243	151801694	+	0	NA	intron (NM_198395, intron 10 of 11)	MER33|DNA|hAT-Charlie	-28292	NR_132345	100652758	Hs.587054	NM_001278082		LOC100652758	-	uncharacterized LOC100652758	ncRNA
901	chr21	38304246	38313298	8.36	8.8	7.08	1.72	0.000105	0.00517	peak901	chr21	38304246	38313298	+	0	NA	Intergenic	Intergenic	36352	NM_170737	3772	Hs.411299	NM_002243	ENSG00000157551	KCNJ15	IRKK|KIR1.3|KIR4.2	potassium voltage-gated channel subfamily J member 15	protein-coding
902	chr2	171893199	171895495	7.13	6.61	7.72	-1.11	0.000105	0.00517	peak902	chr2	171893199	171895495	+	0	NA	promoter-TSS (NR_047549)	promoter-TSS (NR_047549)	-41	NR_047549	8604	Hs.470608	NM_003705	ENSG00000115840	SLC25A12	AGC1|ARALAR|EIEE39	solute carrier family 25 member 12	protein-coding
903	chr2	113371165	113380643	8.68	8.19	9.25	-1.06	0.000106	0.00517	peak903	chr2	113371165	113380643	+	0	NA	Intergenic	L1MC1|LINE|L1	-61787	NR_138474	150472	Hs.531330	NM_172003	ENSG00000136682	CBWD2	-	COBW domain containing 2	protein-coding
904	chr6	38714204	38715642	4.26	4.82	1.98	2.84	0.000106	0.00517	peak904	chr6	38714204	38715642	+	0	NA	promoter-TSS (NM_001206927)	promoter-TSS (NM_001206927)	-418	NM_001206927	1769	Hs.520106	NM_001371	ENSG00000124721	DNAH8	ATPase|hdhc9	dynein axonemal heavy chain 8	protein-coding
905	chr3	36987557	36995267	9.49	9.13	9.94	-0.81	0.000106	0.0052	peak905	chr3	36987557	36995267	+	0	NA	exon (NM_014805, exon 1 of 1)	exon (NM_014805, exon 1 of 1)	1892	NM_014805	9852	Hs.28020	NM_014805	ENSG00000178567	EPM2AIP1	-	EPM2A interacting protein 1	protein-coding
906	chr9	111093608	111095864	6.19	5.51	6.89	-1.38	0.000107	0.00524	peak906	chr9	111093608	111095864	+	0	NA	Intergenic	Intergenic	-55477	NM_001351398	1902	Hs.126667	NM_001401	ENSG00000198121	LPAR1	EDG2|GPR26|Gpcr26|LPA1|Mrec1.3|VZG1|edg-2|rec.1.3|vzg-1	lysophosphatidic acid receptor 1	protein-coding
907	chr17	2442289	2443147	3.92	4.49	1.53	2.96	0.000108	0.00525	peak907	chr17	2442289	2443147	+	0	NA	intron (NM_024086, intron 6 of 9)	L1ME1|LINE|L1	-27282	NR_028335	284009	Hs.632244	NM_001025459		LOC284009	-	uncharacterized LOC284009	ncRNA
908	chr1	59547624	59552418	7.35	6.62	8.09	-1.47	0.000108	0.00525	peak908	chr1	59547624	59552418	+	0	NA	intron (NM_001278224, intron 1 of 9)	L2b|LINE|L2	34392	NM_001278224	55277	Hs.444301	NM_018291	ENSG00000172456	FGGY	-	FGGY carbohydrate kinase domain containing	protein-coding
909	chr14	98955077	98958536	6.03	5.28	6.78	-1.5	0.000109	0.0053	peak909	chr14	98955077	98958536	+	0	NA	Intergenic	MER20|DNA|hAT-Charlie	245193	NM_001346978	283598	Hs.448754	NM_182560	ENSG00000176605	C14orf177	-	chromosome 14 open reading frame 177	protein-coding
910	chrX	12871428	12872124	3.58	1.96	4.66	-2.7	0.00011	0.00534	peak910	chrX	12871428	12872124	+	0	NA	intron (NM_016562, intron 2 of 2)	intron (NM_016562, intron 2 of 2)	4693	NM_016562	51284	Hs.659215	NM_016562	ENSG00000196664	TLR7	TLR7-like	toll like receptor 7	protein-coding
911	chr7	41867154	41872225	7.75	7.24	8.33	-1.09	0.00011	0.00534	peak911	chr7	41867154	41872225	+	0	NA	Intergenic	Intergenic	-166581	NM_002192	3624	Hs.28792	NM_002192	ENSG00000122641	INHBA	EDF|FRP	inhibin subunit beta A	protein-coding
912	chr2	64201051	64208108	8.55	7.68	9.36	-1.68	0.00011	0.00534	peak912	chr2	64201051	64208108	+	0	NA	non-coding (NR_033837, exon 1 of 6)	non-coding (NR_033837, exon 1 of 6)	906	NR_033837	150992	Hs.272318	NR_033837	ENSG00000230923	LINC00309	NCRNA00309	long intergenic non-protein coding RNA 309	ncRNA
913	chr16	17315854	17324517	8.1	8.49	7.05	1.44	0.00011	0.00534	peak913	chr16	17315854	17324517	+	0	NA	intron (NM_022166, intron 2 of 11)	L2a|LINE|L2	150696	NM_022166	64131	Hs.22907	NM_022166	ENSG00000103489	XYLT1	DBQD2|PXYLT1|XT-I|XT1|XTI|XYLTI|xylT-I	xylosyltransferase 1	protein-coding
914	chr11	116997905	117008236	8.74	8.22	9.34	-1.12	0.000111	0.00535	peak914	chr11	116997905	117008236	+	0	NA	intron (NM_001281749, intron 1 of 23)	intron (NM_001281749, intron 1 of 23)	95345	NM_025164	23387	Hs.167451	NM_025164	ENSG00000160584	SIK3	L19|QSK|SIK-3	SIK family kinase 3	protein-coding
915	chr1	52139338	52140630	3.55	4.17	0.21	3.97	0.000112	0.00539	peak915	chr1	52139338	52140630	+	0	NA	Intergenic	Intergenic	-2110	NM_004799	9372	Hs.532345	NM_004799	ENSG00000157077	ZFYVE9	MADHIP|NSP|PPP1R173|SARA|SMADIP	zinc finger FYVE-type containing 9	protein-coding
916	chr8	19702743	19707394	7.26	6.8	7.81	-1.01	0.000112	0.0054	peak916	chr8	19702743	19707394	+	0	NA	intron (NM_001354476, intron 1 of 8)	L1MA9|LINE|L1	-22307	NR_024040	55790	Hs.613729	NM_018371	ENSG00000147408	CSGALNACT1	CSGalNAcT-1|ChGn|ChGn-1|beta4GalNAcT	chondroitin sulfate N-acetylgalactosaminyltransferase 1	protein-coding
917	chr17	9879366	9880674	4.3	4.88	1.84	3.04	0.000112	0.0054	peak917	chr17	9879366	9880674	+	0	NA	intron (NM_004246, intron 10 of 12)	intron (NM_004246, intron 10 of 12)	25347	NM_002903	5957	Hs.80539	NM_002903	ENSG00000109047	RCVRN	RCV1	recoverin	protein-coding
918	chr3	141302391	141303461	3.43	1.66	4.56	-2.89	0.000113	0.00545	peak918	chr3	141302391	141303461	+	0	NA	Intergenic	Intergenic	-21287	NM_001080412	253461	Hs.518301	NM_152535	ENSG00000177311	ZBTB38	CIBZ|PPP1R171|ZNF921	zinc finger and BTB domain containing 38	protein-coding
919	chr5	59035660	59041126	8.01	8.41	6.91	1.5	0.000114	0.00549	peak919	chr5	59035660	59041126	+	0	NA	intron (NM_001104631, intron 6 of 14)	intron (NM_001104631, intron 6 of 14)	1119	NM_001197221	5144	Hs.117545	NM_006203	ENSG00000113448	PDE4D	ACRDYS2|DPDE3|HSPDE4D|PDE43|PDE4DN2|STRK1	phosphodiesterase 4D	protein-coding
920	chr12	108834404	108835688	3.91	4.51	0.96	3.56	0.000115	0.00551	peak920	chr12	108834404	108835688	+	0	NA	intron (NM_001161330, intron 2 of 13)	intron (NM_001161330, intron 2 of 13)	1960	NR_030350	693204		NR_030350	ENSG00000207622	MIR619	MIRN619|hsa-mir-619	microRNA 619	ncRNA
921	chr14	91412320	91419452	7.95	8.27	7.2	1.07	0.000115	0.00551	peak921	chr14	91412320	91419452	+	0	NA	intron (NM_001080414, intron 2 of 29)	intron (NM_001080414, intron 2 of 29)	1958	NM_001080414	440193	Hs.525536	NM_001080414	ENSG00000015133	CCDC88C	DAPLE|HKRP2|KIAA1509|SCA40	coiled-coil domain containing 88C	protein-coding
922	chr1	193556834	193560732	6.54	7.03	4.91	2.12	0.000116	0.00556	peak922	chr1	193556834	193560732	+	0	NA	Intergenic	Intergenic	254038	NR_125789	101929184	Hs.146728	NR_125789	ENSG00000232077	LINC01031	TCONS_00000361	long intergenic non-protein coding RNA 1031	ncRNA
923	chr3	156808932	156830208	10.48	10.85	9.53	1.32	0.000116	0.00557	peak923	chr3	156808932	156830208	+	0	NA	Intergenic	Intergenic	-2508	NR_038387	730091	Hs.659905	NR_038387	ENSG00000240875	LINC00886	-	long intergenic non-protein coding RNA 886	ncRNA
924	chr3	152471603	152473482	5.11	4.17	5.95	-1.79	0.000117	0.00558	peak924	chr3	152471603	152473482	+	0	NA	Intergenic	L2b|LINE|L2	-131552	NR_132656	645843	Hs.632562	NM_001123228	ENSG00000221962	TMEM14EP	TMEM14E	transmembrane protein 14E, pseudogene	pseudo
925	chr1	99704339	99705152	3.17	1.33	4.3	-2.97	0.000117	0.00558	peak925	chr1	99704339	99705152	+	0	NA	intron (NR_031666, intron 1 of 4)	LTR1A2|LTR|ERV1	8208	NR_031666	100302152		NR_031666	ENSG00000221669	MIR548N	MIRN548N|hsa-mir-548n	microRNA 548n	ncRNA
926	chr3	12287030	12289146	7.19	7.5	6.43	1.07	0.000117	0.00558	peak926	chr3	12287030	12289146	+	0	NA	promoter-TSS (NM_138711)	promoter-TSS (NM_138711)	238	NM_001354669	5468	Hs.162646	NM_005037	ENSG00000132170	PPARG	CIMT1|GLM1|NR1C3|PPARG1|PPARG2|PPARgamma	peroxisome proliferator activated receptor gamma	protein-coding
927	chr16	67364151	67365799	5.5	4.49	6.38	-1.89	0.000117	0.00559	peak927	chr16	67364151	67365799	+	0	NA	intron (NM_001161575, intron 3 of 10)	intron (NM_001161575, intron 3 of 10)	17620	NM_001161575	55282	Hs.125139	NM_018296	ENSG00000159708	LRRC36	RORBP70|XLHSRF2	leucine rich repeat containing 36	protein-coding
928	chr15	90684609	90687363	5.64	6.07	4.35	1.73	0.000118	0.00561	peak928	chr15	90684609	90687363	+	0	NA	intron (NR_120372, intron 2 of 3)	AluJo|SINE|Alu	25752	NR_120371	101929765	Hs.615348	NR_120371	ENSG00000245479	LINC01585	-	long intergenic non-protein coding RNA 1585	ncRNA
929	chr1	1039032	1040622	4.09	4.59	2.36	2.24	0.000119	0.00566	peak929	chr1	1039032	1040622	+	0	NA	intron (NM_198576, intron 3 of 35)	intron (NM_198576, intron 3 of 35)	19704	NM_001305275	375790	Hs.273330	NM_198576	ENSG00000188157	AGRN	AGRIN|CMS8|CMSPPD	agrin	protein-coding
930	chr8	141285815	141289171	4.15	4.79	0.21	4.58	0.000119	0.00568	peak930	chr8	141285815	141289171	+	0	NA	Intergenic	Intergenic	-32864	NM_001286646	57210	Hs.372492	NM_001080431	ENSG00000022567	SLC45A4	-	solute carrier family 45 member 4	protein-coding
931	chr12	45198483	45203409	6.71	5.79	7.54	-1.76	0.00012	0.00571	peak931	chr12	45198483	45203409	+	0	NA	intron (NR_037144, intron 1 of 2)	intron (NR_037144, intron 1 of 2)	-15041	NM_001204803	196527	Hs.505339	NM_001025356	ENSG00000177119	ANO6	BDPLT7|SCTS|TMEM16F	anoctamin 6	protein-coding
932	chr19	33278180	33282194	5.4	5.8	4.32	1.48	0.000121	0.00575	peak932	chr19	33278180	33282194	+	0	NA	Intergenic	MIRb|SINE|MIR	22377	NM_001287424	1050	Hs.76171	NM_004364	ENSG00000245848	CEBPA	C/EBP-alpha|CEBP	CCAAT enhancer binding protein alpha	protein-coding
933	chr15	38661637	38663200	3.95	2.78	4.9	-2.12	0.000121	0.00575	peak933	chr15	38661637	38663200	+	0	NA	Intergenic	Intergenic	-34180	NM_207444	400359	Hs.448785	NM_207444	ENSG00000175779	C15orf53	-	chromosome 15 open reading frame 53	protein-coding
934	chr8	30112076	30114524	5.05	3.32	6.16	-2.84	0.000122	0.00575	peak934	chr8	30112076	30114524	+	0	NA	intron (NM_001128208, intron 3 of 3)	AluSz|SINE|Alu	17894	NM_015344	23484	Hs.146585	NM_015344	ENSG00000104660	LEPROTL1	HSPC112|Vps55|my047	leptin receptor overlapping transcript like 1	protein-coding
935	chr2	47014019	47015252	3.52	4.14	0.21	3.94	0.000122	0.00576	peak935	chr2	47014019	47015252	+	0	NA	intron (NM_001288953, intron 12 of 20)	intron (NM_001288953, intron 12 of 20)	-72780	NM_001171511	90411	Hs.662152	NM_139279	ENSG00000180398	MCFD2	F5F8D|F5F8D2|LMAN1IP|SDNSF	multiple coagulation factor deficiency 2	protein-coding
936	chr7	29986953	29990339	7.46	6.62	8.26	-1.64	0.000122	0.00576	peak936	chr7	29986953	29990339	+	0	NA	intron (NM_001145514, intron 1 of 7)	(AC)n|Simple_repeat|Simple_repeat	1163	NM_001145515	9805	Hs.520740	NM_014766	ENSG00000136193	SCRN1	SES1	secernin 1	protein-coding
937	chr1	23833848	23843021	8.57	9.21	4.71	4.51	0.000122	0.00576	peak937	chr1	23833848	23843021	+	0	NA	Intergenic	LTR1A2|LTR|ERV1	-12975	NM_001166059	3155	Hs.533444	NM_000191	ENSG00000117305	HMGCL	HL	3-hydroxymethyl-3-methylglutaryl-CoA lyase	protein-coding
938	chr12	128788818	128798147	7.68	7.06	8.34	-1.28	0.000122	0.00576	peak938	chr12	128788818	128798147	+	0	NA	3' UTR (NM_145648, exon 8 of 8)	3' UTR (NM_145648, exon 8 of 8)	30514	NM_145648	121260	Hs.507260	NM_145648	ENSG00000139370	SLC15A4	FP12591|PHT1|PTR4	solute carrier family 15 member 4	protein-coding
939	chr2	37891165	37894253	5.64	6.09	4.27	1.82	0.000123	0.0058	peak939	chr2	37891165	37894253	+	0	NA	Intergenic	MER34A1|LTR|ERV1	-16846	NR_110012	101929559	Hs.468200	NR_110011	ENSG00000237803	LINC00211	NCRNA00211	long intergenic non-protein coding RNA 211	ncRNA
940	chr15	52564517	52569630	8.45	8.12	8.88	-0.76	0.000123	0.00581	peak940	chr15	52564517	52569630	+	0	NA	intron (NM_001306191, intron 3 of 5)	intron (NM_001306191, intron 3 of 5)	1759	NM_001330309	10776	Hs.512908	NM_006628	ENSG00000128989	ARPP19	ARPP-16|ARPP-19|ARPP16|ENSAL	cAMP regulated phosphoprotein 19	protein-coding
941	chr2	234443184	234451739	8.51	8.9	7.45	1.46	0.000124	0.00583	peak941	chr2	234443184	234451739	+	0	NA	intron (NR_146988, intron 2 of 2)	MLT1C|LTR|ERVL-MaLR	7134	NR_146988	105373934	Hs.471685	NR_146988	ENSG00000231682	LINC01891	-	long intergenic non-protein coding RNA 1891	ncRNA
942	chr7	80439470	80446317	7.2	6.16	8.09	-1.94	0.000124	0.00584	peak942	chr7	80439470	80446317	+	0	NA	Intergenic	Intergenic	-68454	NR_110075	101927269	Hs.583232	NR_110075		LOC101927269	-	uncharacterized LOC101927269	ncRNA
943	chr2	101177630	101181511	6.26	5.38	7.07	-1.69	0.000125	0.00584	peak943	chr2	101177630	101181511	+	0	NA	Intergenic	AluJo|SINE|Alu	27910	NR_135594	100506286	Hs.679790	NR_135594	ENSG00000272902	TBC1D8-AS1	-	TBC1 domain family member 8 antisense RNA 1	ncRNA
944	chr18	74495354	74502457	8.89	8.48	9.39	-0.91	0.000125	0.00585	peak944	chr18	74495354	74502457	+	0	NA	promoter-TSS (NM_001168499)	promoter-TSS (NM_001168499)	-683	NM_001168499	55748	Hs.149185	NM_018235	ENSG00000133313	CNDP2	CN2|CPGL|HEL-S-13|HsT2298|PEPA	carnosine dipeptidase 2	protein-coding
945	chr14	92644395	92668932	11.45	11.77	10.7	1.07	0.000125	0.00585	peak945	chr14	92644395	92668932	+	0	NA	intron (NM_024832, intron 6 of 9)	intron (NM_024832, intron 6 of 9)	80429	NM_001319987	79890	Hs.326822	NM_024832	ENSG00000100599	RIN3	-	Ras and Rab interactor 3	protein-coding
946	chr9	35840530	35846956	7.35	6.68	8.06	-1.38	0.000125	0.00586	peak946	chr9	35840530	35846956	+	0	NA	intron (NM_001042590, intron 6 of 12)	intron (NM_001042590, intron 6 of 12)	14245	NM_001042590	51754	Hs.493808	NM_016446	ENSG00000137103	TMEM8B	C9orf127|NAG-5|NAG5|NGX6	transmembrane protein 8B	protein-coding
947	chr19	340609	345112	7.87	8.18	7.14	1.05	0.000126	0.00586	peak947	chr19	340609	345112	+	0	NA	intron (NM_017550, intron 1 of 13)	MIRb|SINE|MIR	1981	NM_017550	54531	Hs.101891	NM_017550	ENSG00000105556	MIER2	KIAA1193|Mi-er2	MIER family member 2	protein-coding
948	chr5	140561213	140578077	9.8	10.14	8.95	1.19	0.000127	0.00593	peak948	chr5	140561213	140578077	+	0	NA	TTS (NM_080670)	TTS (NM_080670)	-5041	NM_133173	10307	Hs.529449	NM_006051	ENSG00000113108	APBB3	FE65L2|SRA	amyloid beta precursor protein binding family B member 3	protein-coding
949	chr8	144050548	144052919	4.12	4.64	2.29	2.35	0.000128	0.00594	peak949	chr8	144050548	144052919	+	0	NA	exon (NM_017570, exon 26 of 27)	exon (NM_017570, exon 26 of 27)	5647	NR_106905	102465509		NR_106905	ENSG00000277888	MIR6846	hsa-mir-6846	microRNA 6846	ncRNA
950	chr2	60832822	60835797	6.41	5.59	7.19	-1.6	0.000128	0.00596	peak950	chr2	60832822	60835797	+	0	NA	Intergenic	Intergenic	47005	NR_033980	400957	Hs.170358	NR_033980	ENSG00000228414	LINC01185	-	long intergenic non-protein coding RNA 1185	ncRNA
951	chr11	116909048	116914852	6.82	5.93	7.64	-1.71	0.00013	0.00602	peak951	chr11	116909048	116914852	+	0	NA	intron (NM_001281749, intron 4 of 23)	intron (NM_001281749, intron 4 of 23)	-74000	NM_001318021	335	Hs.93194	NM_000039	ENSG00000118137	APOA1	apo(a)	apolipoprotein A1	protein-coding
952	chr11	112289573	112291903	4.61	5.19	2	3.2	0.00013	0.00605	peak952	chr11	112289573	112291903	+	0	NA	intron (NR_126004, intron 1 of 3)	intron (NR_126004, intron 1 of 3)	19989	NR_126004	283140	Hs.651827	NR_126004	ENSG00000250303	LOC283140	-	uncharacterized LOC283140	ncRNA
953	chr5	180908449	180911413	5.11	5.64	3.2	2.44	0.000131	0.00609	peak953	chr5	180908449	180911413	+	0	NA	intron (NM_001159710, intron 1 of 6)	intron (NM_001159710, intron 1 of 6)	367	NM_001159710	79908	Hs.189109	NM_024850	ENSG00000113303	BTNL8	BTN9.2	butyrophilin like 8	protein-coding
954	chr9	38067278	38070138	6.93	7.34	5.8	1.53	0.000132	0.0061	peak954	chr9	38067278	38070138	+	0	NA	5' UTR (NM_003028, exon 1 of 6)	5' UTR (NM_003028, exon 1 of 6)	505	NM_003028	6461	Hs.521482	NM_003028	ENSG00000107338	SHB	bA3J10.2	SH2 domain containing adaptor protein B	protein-coding
955	chr4	102438464	102439558	2.46	0.06	3.69	-3.63	0.000133	0.00614	peak955	chr4	102438464	102439558	+	0	NA	intron (NR_136202, intron 2 of 4)	intron (NR_136202, intron 2 of 4)	-62318	NM_003998	4790	Hs.618430	NM_003998	ENSG00000109320	NFKB1	CVID12|EBP-1|KBF1|NF-kB1|NF-kappa-B|NF-kappaB|NFKB-p105|NFKB-p50|NFkappaB|p105|p50	nuclear factor kappa B subunit 1	protein-coding
956	chr6	18394831	18395737	3.7	2.19	4.75	-2.56	0.000133	0.00614	peak956	chr6	18394831	18395737	+	0	NA	intron (NM_182757, intron 1 of 7)	intron (NM_182757, intron 1 of 7)	7934	NM_182757	255488	Hs.148741	NM_182757	ENSG00000137393	RNF144B	IBRDC2|PIR2|bA528A10.3|p53RFP	ring finger protein 144B	protein-coding
957	chr1	153383725	153398494	9.97	10.26	9.3	0.96	0.000133	0.00614	peak957	chr1	153383725	153398494	+	0	NA	promoter-TSS (NM_002964)	promoter-TSS (NM_002964)	79	NM_001319196	6279	Hs.416073	NM_002964	ENSG00000143546	S100A8	60B8AG|CAGA|CFAG|CGLA|CP-10|L1Ag|MA387|MIF|MRP8|NIF|P8	S100 calcium binding protein A8	protein-coding
958	chr2	8487264	8489492	5.53	4.59	6.38	-1.79	0.000133	0.00614	peak958	chr2	8487264	8489492	+	0	NA	Intergenic	Intergenic	95414	NR_110257	101929567	Hs.634706	NR_110257	ENSG00000236008	LINC01814	-	long intergenic non-protein coding RNA 1814	ncRNA
959	chr9	89494812	89499495	8.24	8.58	7.41	1.16	0.000133	0.00615	peak959	chr9	89494812	89499495	+	0	NA	Intergenic	Intergenic	-17457	NM_001142287	10507	Hs.494406	NM_006378	ENSG00000187764	SEMA4D	C9orf164|CD100|COLL4|M-sema-G|SEMAJ|coll-4	semaphorin 4D	protein-coding
960	chr20	8398288	8402005	7.57	6.72	8.37	-1.65	0.000134	0.00616	peak960	chr20	8398288	8402005	+	0	NA	intron (NM_015192, intron 3 of 31)	intron (NM_015192, intron 3 of 31)	151442	NR_046809	100874337	Hs.662218	NR_046809	ENSG00000225479	PLCB1-IT1	-	PLCB1 intronic transcript 1	ncRNA
961	chr22	43266970	43268623	4.2	4.71	2.36	2.35	0.000134	0.00618	peak961	chr22	43266970	43268623	+	0	NA	intron (NM_173050, intron 4 of 21)	intron (NM_173050, intron 4 of 21)	-8146	NR_134582	101927447	Hs.621227	NR_134582	ENSG00000203527	LOC101927447	-	uncharacterized LOC101927447	ncRNA
962	chr12	110005826	110016058	8.58	7.92	9.27	-1.36	0.000135	0.00619	peak962	chr12	110005826	110016058	+	0	NA	intron (NM_033121, intron 1 of 14)	intron (NM_033121, intron 1 of 14)	11512	NM_033121	88455	Hs.528703	NM_033121	ENSG00000076513	ANKRD13A	ANKRD13|NY-REN-25	ankyrin repeat domain 13A	protein-coding
963	chr3	72444375	72448858	8.09	8.47	7.08	1.39	0.000137	0.00628	peak963	chr3	72444375	72448858	+	0	NA	promoter-TSS (NM_012234)	promoter-TSS (NM_012234)	7	NM_012234	23429	Hs.7910	NM_012234	ENSG00000163602	RYBP	AAP1|APAP-1|DEDAF|YEAF1	RING1 and YY1 binding protein	protein-coding
964	chr4	184846040	184862321	11.02	10.53	11.58	-1.05	0.000137	0.0063	peak964	chr4	184846040	184862321	+	0	NA	intron (NR_132989, intron 1 of 2)	AluY|SINE|Alu	1472	NR_132989	731424	Hs.427740	NR_037867		MIR3945HG	-	MIR3945 host gene	ncRNA
965	chr19	10399624	10407254	8.6	8.14	9.15	-1	0.000137	0.0063	peak965	chr19	10399624	10407254	+	0	NA	promoter-TSS (NR_031592)	promoter-TSS (NR_031592)	99	NR_031592	100302213		NR_031592	ENSG00000284268	MIR1181	MIRN1181|hsa-mir-1181	microRNA 1181	ncRNA
966	chr2	47271921	47273663	5.02	5.48	3.58	1.9	0.000141	0.00643	peak966	chr2	47271921	47273663	+	0	NA	intron (NR_110207, intron 1 of 2)	MamTip2|DNA|hAT-Tip100	-62523	NR_001568	618		NR_001568	ENSG00000236824	BCYRN1	BC200|BC200a|LINC00004|NCRNA00004	brain cytoplasmic RNA 1	ncRNA
967	chr7	92759218	92759918	3.06	1.27	4.19	-2.92	0.000141	0.00645	peak967	chr7	92759218	92759918	+	0	NA	intron (NM_001259, intron 3 of 7)	intron (NM_001259, intron 3 of 7)	74382	NM_001259	1021	Hs.119882	NM_001259	ENSG00000105810	CDK6	MCPH12|PLSTIRE	cyclin dependent kinase 6	protein-coding
968	chr2	55227044	55228918	4.56	5.04	2.98	2.07	0.000142	0.0065	peak968	chr2	55227044	55228918	+	0	NA	intron (NR_148543, intron 1 of 5)	intron (NR_148543, intron 1 of 5)	-3922	NM_001135592	6233	Hs.311640	NM_002954	ENSG00000143947	RPS27A	CEP80|HEL112|S27A|UBA80|UBC|UBCEP1|UBCEP80	ribosomal protein S27a	protein-coding
969	chr6_GL000254v2_alt	3777004	3782482	8.3	7.83	8.86	-1.02	0.000143	0.0065	peak969	chr6_GL000254v2_alt	3777004	3782482	+	0	NA	Intergenic	Intergenic	-1065	NM_019111	3122	Hs.520048	NM_019111	ENSG00000204287	HLA-DRA	HLA-DRA1	major histocompatibility complex, class II, DR alpha	protein-coding
970	chr17	75288322	75321324	12.01	12.34	11.2	1.14	0.000143	0.0065	peak970	chr17	75288322	75321324	+	0	NA	Intergenic	AluJb|SINE|Alu	-15374	NM_001126121	60386	Hs.514470	NM_021734	ENSG00000125454	SLC25A19	DNC|MCPHA|MUP1|THMD3|THMD4|TPC	solute carrier family 25 member 19	protein-coding
971	chr9	136542763	136547827	8.5	8.9	7.41	1.49	0.000143	0.00651	peak971	chr9	136542763	136547827	+	0	NA	TTS (NR_039821)	TTS (NR_039821)	491	NM_017617	4851	Hs.495473	NM_017617	ENSG00000148400	NOTCH1	AOS5|AOVD1|TAN1|hN1	notch 1	protein-coding
972	chr20	4794144	4801436	7.04	7.42	6.04	1.38	0.000143	0.00651	peak972	chr20	4794144	4801436	+	0	NA	intron (NM_170774, intron 3 of 10)	intron (NM_170774, intron 3 of 10)	17333	NM_170774	9770	Hs.631504	NM_014737	ENSG00000101265	RASSF2	CENP-34|RASFADIN	Ras association domain family member 2	protein-coding
973	chr1	179187945	179192662	6.88	5.84	7.77	-1.93	0.000143	0.00651	peak973	chr1	179187945	179192662	+	0	NA	intron (NM_001168237, intron 1 of 12)	MER21B|LTR|ERVL	39381	NM_001168238	27	Hs.159472	NM_005158	ENSG00000143322	ABL2	ABLL|ARG	ABL proto-oncogene 2, non-receptor tyrosine kinase	protein-coding
974	chr20	48830264	48833915	6.97	6.17	7.73	-1.56	0.000143	0.00651	peak974	chr20	48830264	48833915	+	0	NA	Intergenic	Intergenic	-4206	NM_020820	57580	Hs.153310	NM_020820	ENSG00000124126	PREX1	P-REX1	phosphatidylinositol-3,4,5-trisphosphate dependent Rac exchange factor 1	protein-coding
975	chr4	173537668	173539928	5.3	5.87	2.93	2.94	0.000144	0.00654	peak975	chr4	173537668	173539928	+	0	NA	non-coding (NR_136200, exon 4 of 4)	non-coding (NR_136200, exon 4 of 4)	8340	NR_003679	79804	Hs.61435	NR_003679	ENSG00000237125	HAND2-AS1	DEIN|NBLA00301|UPH	HAND2 antisense RNA 1	ncRNA
976	chr22	35406858	35412842	7.78	7.31	8.33	-1.02	0.000145	0.00657	peak976	chr22	35406858	35412842	+	0	NA	intron (NM_006739, intron 6 of 16)	MIR|SINE|MIR	9727	NM_006739	4174	Hs.517582	NM_006739	ENSG00000100297	MCM5	CDC46|MGORS8|P1-CDC46	minichromosome maintenance complex component 5	protein-coding
977	chr5	178464551	178469848	6.23	6.74	4.47	2.27	0.000145	0.00657	peak977	chr5	178464551	178469848	+	0	NA	intron (NM_173465, intron 2 of 28)	intron (NM_173465, intron 2 of 28)	123356	NM_173465	91522	Hs.660026	NM_173465	ENSG00000050767	COL23A1	-	collagen type XXIII alpha 1 chain	protein-coding
978	chr11	10639187	10643518	7.43	7.8	6.46	1.34	0.000146	0.00657	peak978	chr11	10639187	10643518	+	0	NA	intron (NM_001206881, intron 1 of 18)	intron (NM_001206881, intron 1 of 18)	10949	NM_001098579	10335	Hs.501898	NM_130385	ENSG00000072952	MRVI1	IRAG|JAW1L	murine retrovirus integration site 1 homolog	protein-coding
979	chr2	73031680	73037470	7.64	7.97	6.86	1.11	0.000146	0.00657	peak979	chr2	73031680	73037470	+	0	NA	intron (NM_001330404, intron 3 of 13)	intron (NM_001330404, intron 3 of 13)	24618	NM_001330405	94097	Hs.368171	NM_144579	ENSG00000144040	SFXN5	BBG-TCC|SLC56A5	sideroflexin 5	protein-coding
980	chr18	3787539	3788639	2.75	0.46	3.96	-3.5	0.000146	0.00657	peak980	chr18	3787539	3788639	+	0	NA	intron (NM_001003809, intron 2 of 9)	LTR48B|LTR|ERV1	57269	NM_001003809	9229	Hs.594640	NM_004746	ENSG00000170579	DLGAP1	DAP-1|DAP-1-ALPHA|DAP-1-BETA|DAP1|DLGAP1A|DLGAP1B|GKAP|SAPAP1	DLG associated protein 1	protein-coding
981	chr6	30816787	30818299	4.61	3.73	5.42	-1.7	0.000146	0.00657	peak981	chr6	30816787	30818299	+	0	NA	intron (NR_130726, intron 1 of 1)	intron (NR_130726, intron 1 of 1)	13116	NR_130726	401247		NR_130726	ENSG00000214894	LINC00243	C6orf214|NCRNA00243	long intergenic non-protein coding RNA 243	ncRNA
982	chr14	22788133	22794512	8.03	7.6	8.55	-0.94	0.000146	0.00657	peak982	chr14	22788133	22794512	+	0	NA	intron (NM_001126105, intron 3 of 10)	L3|LINE|CR1	24570	NR_040448	9056	Hs.513147	NM_003982	ENSG00000155465	SLC7A7	LAT3|LPI|MOP-2|Y+LAT1|y+LAT-1	solute carrier family 7 member 7	protein-coding
983	chr5	68381210	68383377	5.18	5.67	3.58	2.08	0.000146	0.00658	peak983	chr5	68381210	68383377	+	0	NA	Intergenic	Intergenic	89725	NM_001242466	5295	Hs.132225	NM_181504	ENSG00000145675	PIK3R1	AGM7|GRB1|IMD36|p85|p85-ALPHA	phosphoinositide-3-kinase regulatory subunit 1	protein-coding
984	chr20	36085279	36087172	3.92	4.56	0.21	4.35	0.000147	0.00659	peak984	chr20	36085279	36087172	+	0	NA	Intergenic	MIRc|SINE|MIR	-5279	NM_001258331	2036	Hs.437422	NM_012156	ENSG00000088367	EPB41L1	4.1N|MRD11	erythrocyte membrane protein band 4.1 like 1	protein-coding
985	chr3	119553471	119572496	9.49	8.77	10.21	-1.44	0.000148	0.00664	peak985	chr3	119553471	119572496	+	0	NA	Intergenic	Intergenic	-3349	NM_005191	941	Hs.838	NM_005191	ENSG00000121594	CD80	B7|B7-1|B7.1|BB1|CD28LG|CD28LG1|LAB7	CD80 molecule	protein-coding
986	chr3	33746291	33750838	6.63	5.96	7.32	-1.36	0.000148	0.00664	peak986	chr3	33746291	33750838	+	0	NA	Intergenic	Charlie25|DNA|hAT-Charlie	-30351	NM_015097	23122	Hs.108614	NM_015097	ENSG00000163539	CLASP2	-	cytoplasmic linker associated protein 2	protein-coding
987	chr7	31667754	31669531	3.87	2.46	4.9	-2.44	0.000148	0.00664	peak987	chr7	31667754	31669531	+	0	NA	Intergenic	L1MB8|LINE|L1	-18375	NM_006658	10842	Hs.227011	NM_006658	ENSG00000106341	PPP1R17	C7orf16|GSBS	protein phosphatase 1 regulatory subunit 17	protein-coding
988	chr17_GL383565v1_alt	7058	9126	5.94	4.76	6.89	-2.13	0.000148	0.00664	peak988	chr17_GL383565v1_alt	7058	9126	+	0	NA	NA	Intergenic	NA	NA	NA
989	chr12	124935844	124941365	5.6	6.12	3.75	2.38	0.000149	0.00664	peak989	chr12	124935844	124941365	+	0	NA	Intergenic	LTR10E|LTR|ERV1	23057	NR_049820	100847004		NR_049820	ENSG00000265345	MIR5188	mir-5188	microRNA 5188	ncRNA
990	chr12	13195400	13198487	6.39	6.84	5.02	1.82	0.000149	0.00664	peak990	chr12	13195400	13198487	+	0	NA	intron (NM_001423, intron 1 of 4)	intron (NM_001423, intron 1 of 4)	275	NM_001423	2012	Hs.719042	NM_001423	ENSG00000134531	EMP1	CL-20|EMP-1|TMP	epithelial membrane protein 1	protein-coding
991	chr10	3891662	3897521	6.5	5.17	7.5	-2.32	0.00015	0.00668	peak991	chr10	3891662	3897521	+	0	NA	Intergenic	Intergenic	60641	NR_134490	105376365	Hs.460114	NR_134490	ENSG00000230573	LOC105376365	-	uncharacterized LOC105376365	ncRNA
992	chr10	62642803	62644910	4.21	4.76	2.08	2.68	0.00015	0.00668	peak992	chr10	62642803	62644910	+	0	NA	5' UTR (NM_199452, exon 2 of 7)	5' UTR (NM_199452, exon 2 of 7)	123408	NM_199452	22891	Hs.22653	NM_014951	ENSG00000138311	ZNF365	Su48|UAN|ZNF365D	zinc finger protein 365	protein-coding
993	chr5	71017244	71022765	7.78	8.07	7.1	0.97	0.00015	0.00668	peak993	chr5	71017244	71022765	+	0	NA	intron (NM_001346870, intron 3 of 16).3	LTR108e_Mam|LTR|ERVL	3541	NM_001346870	4671	Hs.646951	NM_004536	ENSG00000249437	NAIP	BIRC1|NLRB1|psiNAIP	NLR family apoptosis inhibitory protein	protein-coding
994	chr22	40429461	40452048	9.81	9.33	10.37	-1.04	0.00015	0.00669	peak994	chr22	40429461	40452048	+	0	NA	intron (NM_020831, intron 4 of 14)	intron (NM_020831, intron 4 of 14)	22686	NM_001282660	57591	Hs.654688	NM_020831	ENSG00000196588	MKL1	BSAC|MAL|MKL|MRTF-A	megakaryoblastic leukemia (translocation) 1	protein-coding
995	chr8	89886085	89890714	8.04	7.4	8.72	-1.32	0.000151	0.0067	peak995	chr8	89886085	89890714	+	0	NA	Intergenic	HAL1|LINE|L1	-13469	NM_004337	734	Hs.436445	NM_004337	ENSG00000164823	OSGIN2	C8orf1|hT41	oxidative stress induced growth inhibitor family member 2	protein-coding
996	chr17	73730555	73736597	7.61	8.19	5.16	3.03	0.000151	0.0067	peak996	chr17	73730555	73736597	+	0	NA	Intergenic	L2|LINE|L2	-4278	NM_001278587	100134391	Hs.694655	NM_001278587		LOC100134391	-	uncharacterized LOC100134391	protein-coding
997	chr15	74767513	74768869	3.97	4.56	1.3	3.26	0.000151	0.0067	peak997	chr15	74767513	74768869	+	0	NA	Intergenic	Intergenic	-13893	NM_004383	1445	Hs.77793	NM_004383	ENSG00000103653	CSK	-	C-terminal Src kinase	protein-coding
998	chr22	39493232	39497109	6.8	7.14	5.94	1.2	0.000151	0.0067	peak998	chr22	39493232	39497109	+	0	NA	Intergenic	L2|LINE|L2	-4930	NM_001304564	54471	Hs.728085	NM_013298	ENSG00000100335	MIEF1	HSU79252|MID51|SMCR7L|dJ1104E15.3	mitochondrial elongation factor 1	protein-coding
999	chr9	72392538	72398294	7.73	7.25	8.3	-1.05	0.000152	0.0067	peak999	chr9	72392538	72398294	+	0	NA	Intergenic	AluY|SINE|Alu	-30169	NM_006007	7763	Hs.406096	NM_006007	ENSG00000107372	ZFAND5	ZA20D2|ZFAND5A|ZNF216	zinc finger AN1-type containing 5	protein-coding
1000	chr16	89406155	89412521	6.35	6.66	5.59	1.07	0.000152	0.0067	peak1000	chr16	89406155	89412521	+	0	NA	intron (NR_045839, intron 2 of 9)	intron (NR_045839, intron 2 of 9)	-21580	NR_110931	101927817	Hs.667942	NR_110931		LOC101927817	-	uncharacterized LOC101927817	ncRNA
1001	chr5_KI270897v1_alt	565361	571180	7.84	8.15	7.1	1.05	0.000152	0.0067	peak1001	chr5_KI270897v1_alt	565361	571180	+	0	NA	intron (NM_001346870, intron 3 of 16).2	LTR108e_Mam|LTR|ERVL	3655	NM_001346870	4671	Hs.646951	NM_004536	ENSG00000249437	NAIP	BIRC1|NLRB1|psiNAIP	NLR family apoptosis inhibitory protein	protein-coding
1002	chr2	197253517	197260842	9.26	8.92	9.69	-0.78	0.000152	0.0067	peak1002	chr2	197253517	197260842	+	0	NA	intron (NR_046837, intron 5 of 5)	intron (NR_046837, intron 5 of 5)	45340	NR_046837	101927547	Hs.687027	NR_046837	ENSG00000236977	ANKRD44-IT1	-	ANKRD44 intronic transcript 1	ncRNA
1003	chr19	16382356	16383966	4.53	3.65	5.35	-1.7	0.000152	0.00671	peak1003	chr19	16382356	16383966	+	0	NA	intron (NM_001258374, intron 21 of 23)	intron (NM_001258374, intron 21 of 23)	58335	NM_016270	10365	Hs.685136	NM_016270	ENSG00000127528	KLF2	LKLF	Kruppel like factor 2	protein-coding
1004	chr10	3886460	3890811	6.66	5.68	7.53	-1.85	0.000152	0.00671	peak1004	chr10	3886460	3890811	+	0	NA	Intergenic	Intergenic	54685	NR_134490	105376365	Hs.460114	NR_134490	ENSG00000230573	LOC105376365	-	uncharacterized LOC105376365	ncRNA
1005	chr2	74456944	74459374	6.87	6.2	7.57	-1.36	0.000152	0.00671	peak1005	chr2	74456944	74459374	+	0	NA	promoter-TSS (NM_012477)	promoter-TSS (NM_012477)	-241	NM_012477	23559	Hs.516114	NM_012477	ENSG00000239779	WBP1	WBP-1	WW domain binding protein 1	protein-coding
1006	chr1	110624225	110636970	9.12	8.27	9.93	-1.66	0.000153	0.00671	peak1006	chr1	110624225	110636970	+	0	NA	intron (NM_001204269, intron 1 of 4)	MIRb|SINE|MIR	877	NM_001204269	3737	Hs.248139	NM_004974	ENSG00000177301	KCNA2	EIEE32|HBK5|HK4|HUKIV|KV1.2|MK2|NGK1|RBK2	potassium voltage-gated channel subfamily A member 2	protein-coding
1007	chr19	11573338	11575494	4.27	4.84	1.95	2.89	0.000154	0.00675	peak1007	chr19	11573338	11575494	+	0	NA	TTS (NM_001611)	TTS (NM_001611)	3325	NM_001611	54	Hs.1211	NM_001611	ENSG00000102575	ACP5	HPAP|TRACP5a|TRACP5b|TRAP|TrATPase	acid phosphatase 5, tartrate resistant	protein-coding
1008	chr5	177354541	177356234	3.56	4.15	0.96	3.2	0.000154	0.00677	peak1008	chr5	177354541	177356234	+	0	NA	Intergenic	Intergenic	-2456	NM_006480	10636	Hs.9347	NM_006480	ENSG00000169220	RGS14	-	regulator of G protein signaling 14	protein-coding
1009	chr5	111928401	111931717	5.73	6.13	4.65	1.48	0.000155	0.00681	peak1009	chr5	111928401	111931717	+	0	NA	intron (NR_046678, intron 1 of 3)	intron (NR_046678, intron 1 of 3)	17551	NR_046678	100873948	Hs.147716	NR_046678	ENSG00000250095	NREP-AS1	-	NREP antisense RNA 1	ncRNA
1010	chr6	53592372	53594448	4.72	5.26	2.73	2.53	0.000156	0.00681	peak1010	chr6	53592372	53594448	+	0	NA	Intergenic	Intergenic	-20135	NR_110840	101927136	Hs.509788	NR_110840	ENSG00000231683	LOC101927136	-	uncharacterized LOC101927136	ncRNA
1011	chr1	26273525	26293641	11.18	11.45	10.57	0.88	0.000156	0.00681	peak1011	chr1	26273525	26293641	+	0	NA	intron (NM_001077262, intron 8 of 10)	intron (NM_001077262, intron 8 of 10)	3861	NM_031286	83442	Hs.109051	NM_031286	ENSG00000142669	SH3BGRL3	HEL-S-297|SH3BP-1|TIP-B1	SH3 domain binding glutamate rich protein like 3	protein-coding
1012	chr6	25475158	25475733	2.75	1.06	3.86	-2.79	0.000156	0.00681	peak1012	chr6	25475158	25475733	+	0	NA	intron (NM_001173977, intron 11 of 36)	L1MB7|LINE|L1	-176756	NM_006998	10590	Hs.116428	NM_006998	ENSG00000079689	SCGN	CALBL|DJ501N12.8|SECRET|SEGN|setagin	secretagogin, EF-hand calcium binding protein	protein-coding
1013	chr7	31664128	31666410	4.88	3.2	5.98	-2.78	0.000156	0.00681	peak1013	chr7	31664128	31666410	+	0	NA	Intergenic	L2a|LINE|L2	-21748	NM_006658	10842	Hs.227011	NM_006658	ENSG00000106341	PPP1R17	C7orf16|GSBS	protein phosphatase 1 regulatory subunit 17	protein-coding
1014	chr8	100157282	100159005	5.76	4.91	6.56	-1.66	0.000156	0.00681	peak1014	chr8	100157282	100159005	+	0	NA	promoter-TSS (NM_003114)	promoter-TSS (NM_003114)	108	NM_172218	6674	Hs.591866	NM_003114	ENSG00000104450	SPAG1	CILD28|CT140|HEL-S-268|HSD-3.8|SP75|TPIS	sperm associated antigen 1	protein-coding
1015	chr4	123384805	123386173	3.72	1.86	4.87	-3.01	0.000157	0.00686	peak1015	chr4	123384805	123386173	+	0	NA	Intergenic	THE1C|LTR|ERVL-MaLR	-11306	NM_199327	10252	Hs.744854	NM_005841	ENSG00000164056	SPRY1	hSPRY1	sprouty RTK signaling antagonist 1	protein-coding
1016	chr1	51302639	51305609	5.32	4.5	6.1	-1.6	0.000158	0.00686	peak1016	chr1	51302639	51305609	+	0	NA	intron (NM_001080494, intron 8 of 17)	MER113|DNA|hAT-Charlie	-6163	NM_001297666	22996	Hs.112949	NM_001080494	ENSG00000085831	TTC39A	C1orf34|DEME-6	tetratricopeptide repeat domain 39A	protein-coding
1017	chr8	96898220	96912349	7.55	8.04	5.94	2.1	0.000159	0.00693	peak1017	chr8	96898220	96912349	+	0	NA	intron (NM_016134, intron 4 of 7)	THE1D|LTR|ERVL-MaLR	260057	NM_016134	10404	Hs.156178	NM_016134	ENSG00000104324	CPQ	LDP|PGCP	carboxypeptidase Q	protein-coding
1018	chr12	52212477	52213609	3.2	3.81	0.21	3.6	0.00016	0.00696	peak1018	chr12	52212477	52213609	+	0	NA	intron (NR_027358, intron 3 of 4)	intron (NR_027358, intron 3 of 4)	2113	NR_027358	283404	Hs.662443	NR_027358	ENSG00000258279	LINC00592	-	long intergenic non-protein coding RNA 592	ncRNA
1019	chr3	123201289	123203214	7.23	6.82	7.73	-0.91	0.000161	0.00697	peak1019	chr3	123201289	123203214	+	0	NA	intron (NM_012430, intron 1 of 6)	CpG	324	NM_012430	26984	Hs.477361	NM_012430	ENSG00000121542	SEC22A	SEC22L2	SEC22 homolog A, vesicle trafficking protein	protein-coding
1020	chr11	73146375	73149378	5.34	3.53	6.47	-2.93	0.000162	0.007	peak1020	chr11	73146375	73149378	+	0	NA	Intergenic	MIR3|SINE|MIR	-5778	NM_014824	9873	Hs.744959	NM_014824	ENSG00000137478	FCHSD2	NWK|SH3MD3	FCH and double SH3 domains 2	protein-coding
1021	chr8	21181053	21184954	6.41	5.7	7.12	-1.41	0.000162	0.007	peak1021	chr8	21181053	21184954	+	0	NA	Intergenic	Intergenic	-115236	NR_104677	101929172	Hs.128668	NR_104677	ENSG00000254334	LOC101929172	-	uncharacterized LOC101929172	ncRNA
1022	chr3	45040954	45042741	4.52	5.1	2.1	3	0.000162	0.007	peak1022	chr3	45040954	45042741	+	0	NA	Intergenic	MIRc|SINE|MIR	11717	NM_001308394	7123	Hs.476092	NM_003278	ENSG00000163815	CLEC3B	TN|TNA	C-type lectin domain family 3 member B	protein-coding
1023	chr11	1769422	1774664	6.82	7.24	5.62	1.63	0.000162	0.00701	peak1023	chr11	1769422	1774664	+	0	NA	Intergenic	AluJb|SINE|Alu	-8051	NM_001909	1509	Hs.654447	NM_001909	ENSG00000117984	CTSD	CLN10|CPSD|HEL-S-130P	cathepsin D	protein-coding
1024	chr7	139766194	139769815	5.72	6.14	4.51	1.64	0.000162	0.00701	peak1024	chr7	139766194	139769815	+	0	NA	intron (NM_001113239, intron 1 of 14)	MER115|DNA|hAT-Tip100	9890	NM_022740	28996	Hs.731417	NM_022740	ENSG00000064393	HIPK2	PRO0593	homeodomain interacting protein kinase 2	protein-coding
1025	chr12	98461547	98468338	7.75	7.17	8.38	-1.21	0.000164	0.00705	peak1025	chr12	98461547	98468338	+	0	NA	Intergenic	AluJb|SINE|Alu	-7797	NR_033801	121456	Hs.620643	NR_033801	ENSG00000227825	SLC9A7P1	-	solute carrier family 9 member 7 pseudogene 1	pseudo
1026	chr16	17330439	17386227	12.01	12.41	10.94	1.46	0.000164	0.00705	peak1026	chr16	17330439	17386227	+	0	NA	intron (NM_022166, intron 1 of 11)	AluJr|SINE|Alu	112548	NM_022166	64131	Hs.22907	NM_022166	ENSG00000103489	XYLT1	DBQD2|PXYLT1|XT-I|XT1|XTI|XYLTI|xylT-I	xylosyltransferase 1	protein-coding
1027	chr8	95085304	95092093	8.79	7.96	9.58	-1.63	0.000164	0.00705	peak1027	chr8	95085304	95092093	+	0	NA	intron (NR_148913, intron 8 of 10)	(TG)n|Simple_repeat|Simple_repeat	-15516	NR_132986	105375650	Hs.665518	NR_132986	ENSG00000245080	MIR3150BHG	-	MIR3150B host gene	ncRNA
1028	chr17	1396896	1400660	7.93	7.28	8.61	-1.33	0.000167	0.00716	peak1028	chr17	1396896	1400660	+	0	NA	intron (NR_024058, intron 1 of 6)	intron (NR_024058, intron 1 of 6)	1484	NR_024058	7531	Hs.513851	NM_006761	ENSG00000108953	YWHAE	14-3-3E|HEL2|KCIP-1|MDCR|MDS	tyrosine 3-monooxygenase/tryptophan 5-monooxygenase activation protein epsilon	protein-coding
1029	chr9	72923163	72926967	7.21	6.6	7.87	-1.27	0.000167	0.00717	peak1029	chr9	72923163	72926967	+	0	NA	intron (NM_000689, intron 6 of 12)	intron (NM_000689, intron 6 of 12)	28252	NM_000689	216	Hs.76392	NM_000689	ENSG00000165092	ALDH1A1	ALDC|ALDH-E1|ALDH1|ALDH11|HEL-9|HEL-S-53e|HEL12|PUMB1|RALDH1	aldehyde dehydrogenase 1 family member A1	protein-coding
1030	chr21	42117724	42119709	5.02	5.54	3.16	2.38	0.000167	0.00718	peak1030	chr21	42117724	42119709	+	0	NA	intron (NM_001004416, intron 14 of 22)	intron (NM_001004416, intron 14 of 22)	-10182	NR_027243	150147	Hs.558646	NM_152507	ENSG00000184385	UMODL1-AS1	C21orf128	UMODL1 antisense RNA 1	ncRNA
1031	chr1	246212793	246218579	7.03	7.51	5.49	2.02	0.000168	0.00719	peak1031	chr1	246212793	246218579	+	0	NA	intron (NM_022743, intron 5 of 11)	intron (NM_022743, intron 5 of 11)	201726	NM_022743	64754	Hs.567571	NM_022743	ENSG00000185420	SMYD3	KMT3E|ZMYND1|ZNFN3A1|bA74P14.1	SET and MYND domain containing 3	protein-coding
1032	chr18	57522364	57525265	6.32	6.73	5.16	1.57	0.000168	0.00719	peak1032	chr18	57522364	57525265	+	0	NA	Intergenic	Intergenic	62923	NM_001012515	2235	Hs.365365	NM_000140	ENSG00000066926	FECH	EPP|FCE	ferrochelatase	protein-coding
1033	chr17	19865342	19868339	6.35	5.65	7.07	-1.42	0.000169	0.0072	peak1033	chr17	19865342	19868339	+	0	NA	intron (NM_014683, intron 1 of 26)	intron (NM_014683, intron 1 of 26)	1086	NM_014683	9706	Hs.168762	NM_014683	ENSG00000083290	ULK2	ATG1B|Unc51.2	unc-51 like autophagy activating kinase 2	protein-coding
1034	chr12	96135369	96137386	4.15	4.73	1.7	3.03	0.000169	0.0072	peak1034	chr12	96135369	96137386	+	0	NA	Intergenic	Plat_L3|LINE|CR1	-58005	NM_005230	2004	Hs.46523	NM_005230	ENSG00000111145	ELK3	ERP|NET|SAP-2|SAP2	ELK3, ETS transcription factor	protein-coding
1035	chr10	74175119	74178722	8.55	8.96	7.41	1.55	0.000169	0.00722	peak1035	chr10	74175119	74178722	+	0	NA	intron (NM_001202449, intron 1 of 9)	CpG	431	NM_001202449	132	Hs.656586	NM_001123	ENSG00000156110	ADK	AK	adenosine kinase	protein-coding
1036	chr9	134441915	134444500	6.2	6.65	4.82	1.83	0.000169	0.00722	peak1036	chr9	134441915	134444500	+	0	NA	Intergenic	Intergenic	36625	NM_001291921	6256	Hs.590886	NM_002957	ENSG00000186350	RXRA	NR2B1	retinoid X receptor alpha	protein-coding
1037	chr1	28437257	28438567	4.41	4.89	2.9	1.99	0.000169	0.00722	peak1037	chr1	28437257	28438567	+	0	NA	promoter-TSS (NM_023923)	promoter-TSS (NM_023923)	-238	NM_023923	65979	Hs.225641	NM_023923	ENSG00000204138	PHACTR4	PPP1R124	phosphatase and actin regulator 4	protein-coding
1038	chr15	69766075	69771261	5.4	5.88	3.83	2.05	0.00017	0.00723	peak1038	chr15	69766075	69771261	+	0	NA	Intergenic	L1MB3|LINE|L1	-66566	NR_026764	414926	Hs.569502	NR_026764	ENSG00000245750	LINC00593	C15orf50	long intergenic non-protein coding RNA 593	ncRNA
1039	chr7	75854477	75866157	8.34	7.71	9.01	-1.3	0.00017	0.00724	peak1039	chr7	75854477	75866157	+	0	NA	Intergenic	L1M4|LINE|L1	-18675	NM_001040456	57414	Hs.488827	NM_020684	ENSG00000005486	RHBDD2	NPD007|RHBDL7	rhomboid domain containing 2	protein-coding
1040	chr13	48560788	48582451	10.76	11.13	9.8	1.33	0.00017	0.00724	peak1040	chr13	48560788	48582451	+	0	NA	Intergenic	Intergenic	9282	NR_051983	100129597	Hs.175225	NR_051983	ENSG00000233610	LINC00462	-	long intergenic non-protein coding RNA 462	ncRNA
1041	chr14	67679529	67683126	6.56	5.89	7.26	-1.37	0.000171	0.00725	peak1041	chr14	67679529	67683126	+	0	NA	intron (NM_001252650, intron 5 of 5)	MLT1B|LTR|ERVL-MaLR	-6442	NM_006370	10490	Hs.741177	NM_006370	ENSG00000100568	VTI1B	VTI1|VTI1-LIKE|VTI1L|VTI2|v-SNARE|vti1-rp1	vesicle transport through interaction with t-SNAREs 1B	protein-coding
1042	chr10	42865791	42867337	4.47	5.03	2.19	2.84	0.000171	0.00726	peak1042	chr10	42865791	42867337	+	0	NA	Intergenic	CpG	-4957	NR_134479	101929445	Hs.376403	NR_134479	ENSG00000234944	LOC101929445	-	uncharacterized LOC101929445	ncRNA
1043	chr6_GL000254v2_alt	2960978	2963533	6.37	5.83	6.98	-1.15	0.000171	0.00726	peak1043	chr6_GL000254v2_alt	2960978	2963533	+	0	NA	promoter-TSS (NM_080686).4	promoter-TSS (NM_080686).4	-300	NM_080686	7916	Hs.123239	NM_004638	ENSG00000204469	PRRC2A	BAT2|D6S51|D6S51E|G2	proline rich coiled-coil 2A	protein-coding
1044	chr14	101837864	101860356	8.9	9.31	7.76	1.55	0.000172	0.00728	peak1044	chr14	101837864	101860356	+	0	NA	intron (NM_001352916, intron 2 of 13)	L1ME3B|LINE|L1	39247	NM_001352912	5527	Hs.368264	NM_002719	ENSG00000078304	PPP2R5C	B56G|B56gamma|PR61G	protein phosphatase 2 regulatory subunit B'gamma	protein-coding
1045	chr22	41695510	41697971	4.82	5.3	3.26	2.04	0.000172	0.00728	peak1045	chr22	41695510	41697971	+	0	NA	3' UTR (NM_001142964, exon 2 of 2)	3' UTR (NM_001142964, exon 2 of 2)	-2774	NM_152513	150365	Hs.116419	NM_152513	ENSG00000167077	MEI1	SPATA38	meiotic double-stranded break formation protein 1	protein-coding
1046	chr21	38326835	38327612	3.45	4.04	0.77	3.27	0.000172	0.00728	peak1046	chr21	38326835	38327612	+	0	NA	intron (NR_110545, intron 5 of 5)	intron (NR_110545, intron 5 of 5)	18853	NR_110545	102724678	Hs.635675	NR_110545		LINC01423	-	long intergenic non-protein coding RNA 1423	ncRNA
1047	chr1	207806030	207809254	7.12	6.52	7.77	-1.26	0.000172	0.00728	peak1047	chr1	207806030	207809254	+	0	NA	intron (NR_135299, intron 4 of 5)	intron (NR_135299, intron 4 of 5)	-5119	NR_029518	407025		NR_029518	ENSG00000284203	MIR29B2	MIRN29B2	microRNA 29b-2	ncRNA
1048	chr11	14894599	14896429	4.73	5.23	3.03	2.21	0.000173	0.0073	peak1048	chr11	14894599	14896429	+	0	NA	Intergenic	Intergenic	-3309	NM_024514	120227	Hs.371427	NM_024514	ENSG00000186104	CYP2R1	-	cytochrome P450 family 2 subfamily R member 1	protein-coding
1049	chr2	135890177	135894591	5.34	5.86	3.5	2.36	0.000175	0.00737	peak1049	chr2	135890177	135894591	+	0	NA	Intergenic	AluSp|SINE|Alu	-15907	NM_005915	4175	Hs.444118	NM_005915	ENSG00000076003	MCM6	MCG40308|Mis5|P105MCM	minichromosome maintenance complex component 6	protein-coding
1050	chr8	143346095	143358610	8.95	9.53	6.33	3.21	0.000176	0.00741	peak1050	chr8	143346095	143358610	+	0	NA	intron (NM_001258447, intron 1 of 13)	L1MB5|LINE|L1	7625	NM_001258447	116447	Hs.528574	NM_052963	ENSG00000184428	TOP1MT	-	DNA topoisomerase I mitochondrial	protein-coding
1051	chr13	21432300	21441753	8.66	8.95	7.98	0.97	0.000176	0.00741	peak1051	chr13	21432300	21441753	+	0	NA	intron (NM_001330059, intron 1 of 12)	Tigger1|DNA|TcMar-Tigger	22343	NM_153251	253832	Hs.564611	NM_153251	ENSG00000180776	ZDHHC20	4933421L13Rik|DHHC-20|DHHC20	zinc finger DHHC-type containing 20	protein-coding
1052	chr14	20295558	20296284	2.97	1.32	4.06	-2.74	0.000177	0.00743	peak1052	chr14	20295558	20296284	+	0	NA	intron (NM_138376, intron 6 of 9)	intron (NM_138376, intron 6 of 9)	10073	NM_138376	91875	Hs.98553	NM_138376	ENSG00000136319	TTC5	Strap	tetratricopeptide repeat domain 5	protein-coding
1053	chr20	62641719	62645183	5.07	5.58	3.32	2.27	0.000177	0.00743	peak1053	chr20	62641719	62645183	+	0	NA	intron (NM_016354, intron 1 of 11)	CpG	1006	NM_016354	28231	Hs.235782	NM_016354	ENSG00000101187	SLCO4A1	OATP-E|OATP1|OATP4A1|OATPE|OATPRP1|POAT|SLC21A12	solute carrier organic anion transporter family member 4A1	protein-coding
1054	chr2	234347548	234348515	3.42	4.04	0.21	3.83	0.000178	0.00747	peak1054	chr2	234347548	234348515	+	0	NA	Intergenic	Intergenic	106564	NR_146988	105373934	Hs.471685	NR_146988	ENSG00000231682	LINC01891	-	long intergenic non-protein coding RNA 1891	ncRNA
1055	chr8_KI270819v1_alt	80896	83766	5.12	5.57	3.81	1.76	0.000178	0.00747	peak1055	chr8_KI270819v1_alt	80896	83766	+	0	NA	Intergenic	G-rich|Low_complexity|Low_complexity	-11513	NM_032611	11156	Hs.43666	NM_007079	ENSG00000184489	PTP4A3	PRL-3|PRL-R|PRL3	protein tyrosine phosphatase type IVA, member 3	protein-coding
1056	chr8	128101569	128105814	5.92	4.41	6.97	-2.57	0.000179	0.00749	peak1056	chr8	128101569	128105814	+	0	NA	Intergenic	Intergenic	-46425	NR_031613	100302281		NR_031613	ENSG00000221261	MIR1208	MIRN1208|hsa-mir-1208	microRNA 1208	ncRNA
1057	chr1	18949203	18957601	9.33	8.96	9.79	-0.83	0.000179	0.00749	peak1057	chr1	18949203	18957601	+	0	NA	intron (NM_001136265, intron 1 of 8)	Charlie15b|DNA|hAT-Charlie	2930	NM_001136265	126917	Hs.466625	NM_001136265	ENSG00000169991	IFFO2	-	intermediate filament family orphan 2	protein-coding
1058	chr18	2853138	2859917	8.31	8.65	7.46	1.19	0.000179	0.00749	peak1058	chr18	2853138	2859917	+	0	NA	intron (NM_032048, intron 2 of 7)	intron (NM_032048, intron 2 of 7)	9497	NM_032048	84034	Hs.532815	NM_032048	ENSG00000132205	EMILIN2	EMILIN-2|FOAP-10	elastin microfibril interfacer 2	protein-coding
1059	chr11	74017246	74027743	9.23	8.78	9.77	-0.98	0.000179	0.00749	peak1059	chr11	74017246	74027743	+	0	NA	intron (NM_001286577, intron 32 of 32)	L2|LINE|L2	-13257	NM_022803	7352	Hs.101337	NM_003356	ENSG00000175564	UCP3	SLC25A9	uncoupling protein 3	protein-coding
1060	chr22	37738840	37743560	8.09	7.65	8.61	-0.96	0.00018	0.0075	peak1060	chr22	37738840	37743560	+	0	NA	intron (NM_001039141, intron 11 of 23)	intron (NM_001039141, intron 11 of 23)	-5034	NM_138632	11078	Hs.533030	NM_007032	ENSG00000100106	TRIOBP	DFNB28|HRIHFB2122|TAP68|TARA|dJ37E16.4	TRIO and F-actin binding protein	protein-coding
1061	chr2	60867023	60869131	6.48	5.98	7.05	-1.07	0.00018	0.00751	peak1061	chr2	60867023	60869131	+	0	NA	intron (NR_033980, intron 1 of 2)	intron (NR_033980, intron 1 of 2)	13237	NR_033980	400957	Hs.170358	NR_033980	ENSG00000228414	LINC01185	-	long intergenic non-protein coding RNA 1185	ncRNA
1062	chr4	159238271	159243190	8.08	7.09	8.94	-1.85	0.000181	0.00752	peak1062	chr4	159238271	159243190	+	0	NA	intron (NM_001351725, intron 2 of 26)	intron (NM_001351725, intron 2 of 26)	12247	NM_001351725	9693	Hs.744884	NM_014247	ENSG00000109756	RAPGEF2	CNrasGEF|NRAPGEP|PDZ-GEF1|PDZGEF1|RA-GEF|RA-GEF-1|Rap-GEP|nRap GEP	Rap guanine nucleotide exchange factor 2	protein-coding
1063	chr14	20820597	20822820	5.65	6.13	4.12	2.01	0.000181	0.00753	peak1063	chr14	20820597	20822820	+	0	NA	Intergenic	LTR8|LTR|ERV1	-18831	NM_198234	6035	Hs.78224	NM_002933	ENSG00000129538	RNASE1	RAC1|RIB1|RNS1	ribonuclease A family member 1, pancreatic	protein-coding
1064	chr14	96124813	96131996	5.36	6.03	0.21	5.82	0.000181	0.00753	peak1064	chr14	96124813	96131996	+	0	NA	Intergenic	L3|LINE|CR1	-76394	NM_000623	624	Hs.654542	NM_000623	ENSG00000168398	BDKRB2	B2R|BK-2|BK2|BKR2|BRB2	bradykinin receptor B2	protein-coding
1065	chr3	30638218	30651445	8.75	9.04	8.08	0.96	0.000182	0.00753	peak1065	chr3	30638218	30651445	+	0	NA	exon (NM_003242, exon 2 of 7)	exon (NM_003242, exon 2 of 7)	38329	NM_003242	7048	Hs.82028	NM_003242	ENSG00000163513	TGFBR2	AAT3|FAA3|LDS1B|LDS2|LDS2B|MFS2|RIIC|TAAD2|TBR-ii|TBRII|TGFR-2|TGFbeta-RII	transforming growth factor beta receptor 2	protein-coding
1066	chr2	45764891	45774379	7.49	6.6	8.31	-1.71	0.000182	0.00753	peak1066	chr2	45764891	45774379	+	0	NA	intron (NM_005400, intron 1 of 14)	intron (NM_005400, intron 1 of 14)	117731	NM_005400	5581	Hs.580351	NM_005400	ENSG00000171132	PRKCE	PKCE|nPKC-epsilon	protein kinase C epsilon	protein-coding
1067	chr9	111850330	111855377	4.24	4.87	0.59	4.28	0.000182	0.00754	peak1067	chr9	111850330	111855377	+	0	NA	Intergenic	AluSc|SINE|Alu	-43913	NM_003358	7357	Hs.304249	NM_003358	ENSG00000148154	UGCG	GCS|GLCT1	UDP-glucose ceramide glucosyltransferase	protein-coding
1068	chr17	2134447	2140277	8.13	8.69	5.81	2.88	0.000183	0.00757	peak1068	chr17	2134447	2140277	+	0	NA	intron (NM_017575, intron 13 of 18)	intron (NM_017575, intron 13 of 18)	-48601	NM_001282326	23293	Hs.448342	NM_017575	ENSG00000070366	SMG6	C17orf31|EST1A|SMG-6|hSMG5/7a	SMG6, nonsense mediated mRNA decay factor	protein-coding
1069	chr3	119624188	119633129	8.75	8.15	9.4	-1.25	0.000184	0.0076	peak1069	chr3	119624188	119633129	+	0	NA	intron (NR_120610, intron 9 of 10)	intron (NR_120610, intron 9 of 10)	28387	NM_001293225	51365	Hs.437451	NM_015900	ENSG00000144837	PLA1A	PS-PLA1|PSPLA1	phospholipase A1 member A	protein-coding
1070	chr6	144582708	144583856	4.7	5.2	3.01	2.19	0.000184	0.0076	peak1070	chr6	144582708	144583856	+	0	NA	intron (NM_007124, intron 50 of 73)	intron (NM_007124, intron 50 of 73)	177627	NR_132778	106635530		NR_132778		SNORA98	-	small nucleolar RNA, H/ACA box 98	snoRNA
1071	chr7	26334287	26337193	5.88	5.38	6.46	-1.08	0.000184	0.0076	peak1071	chr7	26334287	26337193	+	0	NA	intron (NM_001318199, intron 1 of 6)	AluYd8|SINE|Alu	-25144	NM_001199837	29887	Hs.741316	NM_013322	ENSG00000086300	SNX10	OPTB8	sorting nexin 10	protein-coding
1072	chr2	48226435	48230007	7.09	7.44	6.22	1.21	0.000184	0.0076	peak1072	chr2	48226435	48230007	+	0	NA	Intergenic	MIRb|SINE|MIR	-86435	NM_002158	3344	Hs.468478	NM_002158	ENSG00000170802	FOXN2	HTLF	forkhead box N2	protein-coding
1073	chr7	88278112	88280282	5.67	4.91	6.42	-1.51	0.000185	0.0076	peak1073	chr7	88278112	88280282	+	0	NA	3' UTR (NM_001205316, exon 4 of 4)	3' UTR (NM_001205316, exon 4 of 4)	27716	NM_024636	79689	Hs.521008	NM_024636	ENSG00000127954	STEAP4	STAMP2|SchLAH|TIARP|TNFAIP9	STEAP4 metalloreductase	protein-coding
1074	chr12	40170617	40172529	4.81	3.77	5.71	-1.94	0.000185	0.0076	peak1074	chr12	40170617	40172529	+	0	NA	Intergenic	Intergenic	15334	NR_146526	105369734		NR_146526		LINC02471	-	long intergenic non-protein coding RNA 2471	ncRNA
1075	chr12	102481256	102485554	6.55	7.07	4.72	2.36	0.000186	0.00763	peak1075	chr12	102481256	102485554	+	0	NA	Intergenic	Intergenic	-2760	NM_001111283	3479	Hs.160562	NM_000618	ENSG00000017427	IGF1	IGF-I|IGFI|MGF	insulin like growth factor 1	protein-coding
1076	chr1	35410529	35413138	5.57	4.82	6.31	-1.5	0.000186	0.00764	peak1076	chr1	35410529	35413138	+	0	NA	intron (NM_005095, intron 26 of 29)	L1MB5|LINE|L1	-45756	NR_046659	100861513	Hs.585397	NR_046659	ENSG00000227409	ZMYM4-AS1	-	ZMYM4 antisense RNA 1	ncRNA
1077	chr15	49491288	49492807	3.59	1.22	4.81	-3.59	0.000186	0.00764	peak1077	chr15	49491288	49492807	+	0	NA	intron (NM_001330293, intron 10 of 10)	intron (NM_001330293, intron 10 of 10)	68869	NM_002009	2252	Hs.567268	NM_002009	ENSG00000140285	FGF7	HBGF-7|KGF	fibroblast growth factor 7	protein-coding
1078	chr1	233080840	233085198	6.38	6.98	3.48	3.5	0.000186	0.00764	peak1078	chr1	233080840	233085198	+	0	NA	intron (NM_014801, intron 23 of 33)	L3|LINE|CR1	132177	NR_138027	84284	Hs.642715	NM_032324	ENSG00000135778	NTPCR	C1orf57|HCR-NTPase	nucleoside-triphosphatase, cancer-related	protein-coding
1079	chr6	90536560	90539702	6.27	5.68	6.91	-1.23	0.000187	0.00764	peak1079	chr6	90536560	90539702	+	0	NA	intron (NM_003188, intron 11 of 15)	intron (NM_003188, intron 11 of 15)	49170	NM_145333	6885	Hs.594838	NM_003188	ENSG00000135341	MAP3K7	CSCF|FMD2|MEKK7|TAK1|TGF1a	mitogen-activated protein kinase kinase kinase 7	protein-coding
1080	chr11	64224527	64227944	7.34	7.72	6.34	1.37	0.000187	0.00766	peak1080	chr11	64224527	64227944	+	0	NA	promoter-TSS (NM_001160392)	promoter-TSS (NM_001160392)	19	NM_001330298	83707	Hs.326586	NM_031472	ENSG00000149743	TRPT1	-	tRNA phosphotransferase 1	protein-coding
1081	chr7	29177013	29179435	5.09	5.63	3.02	2.62	0.000188	0.00768	peak1081	chr7	29177013	29179435	+	0	NA	intron (NM_001293069, intron 2 of 13)	L2b|LINE|L2	-16281	NM_004067	1124	Hs.654611	NM_004067	ENSG00000106069	CHN2	ARHGAP3|BCH|CHN2-3|RHOGAP3	chimerin 2	protein-coding
1082	chr2	217898523	217899673	3.54	4.13	0.89	3.24	0.000188	0.00768	peak1082	chr2	217898523	217899673	+	0	NA	intron (NM_001308023, intron 4 of 29)	intron (NM_001308023, intron 4 of 29)	1530	NR_106867	102465485		NR_106867	ENSG00000275458	MIR6809	hsa-mir-6809	microRNA 6809	ncRNA
1083	chr2	231609984	231616222	8.4	8.82	7.23	1.59	0.000188	0.00768	peak1083	chr2	231609984	231616222	+	0	NA	Intergenic	Intergenic	20239	NM_152614	165100	Hs.98104	NM_152614	ENSG00000177673	TEX44	C2orf57	testis expressed 44	protein-coding
1084	chr4	40325403	40329617	7.28	7.76	5.78	1.98	0.000189	0.00769	peak1084	chr4	40325403	40329617	+	0	NA	intron (NR_121640, intron 2 of 2)	intron (NR_121640, intron 2 of 2)	-7819	NM_017581	55584	Hs.272278	NM_017581	ENSG00000174343	CHRNA9	HSA243342|NACHRA9	cholinergic receptor nicotinic alpha 9 subunit	protein-coding
1085	chr8	142726045	142727953	5.64	6.12	4.09	2.03	0.000189	0.0077	peak1085	chr8	142726045	142727953	+	0	NA	promoter-TSS (NM_016647)	promoter-TSS (NM_016647)	-26	NR_038925	100288181	Hs.716823	NR_038925	ENSG00000253741	LOC100288181	-	uncharacterized LOC100288181	ncRNA
1086	chr1	92457977	92464214	7.11	7.42	6.37	1.05	0.00019	0.00772	peak1086	chr1	92457977	92464214	+	0	NA	Intergenic	Intergenic	22859	NM_001127215	2672	Hs.73172	NM_005263	ENSG00000162676	GFI1	GFI-1|GFI1A|SCN2|ZNF163	growth factor independent 1 transcriptional repressor	protein-coding
1087	chr2	169112508	169115184	3.86	1.49	5.08	-3.59	0.00019	0.00772	peak1087	chr2	169112508	169115184	+	0	NA	Intergenic	Intergenic	32739	NM_001142271	10170	Hs.179608	NM_005771	ENSG00000073737	DHRS9	3-alpha-HSD|3ALPHA-HSD|RDH-E2|RDH-TBE|RDH15|RDHL|RDHTBE|RETSDR8|SDR9C4	dehydrogenase/reductase 9	protein-coding
1088	chr12	76029569	76033525	8.16	8.51	7.28	1.23	0.00019	0.00773	peak1088	chr12	76029569	76033525	+	0	NA	exon (NM_007350, exon 1 of 2)	exon (NM_007350, exon 1 of 2)	229	NM_007350	22822	Hs.602085	NM_007350	ENSG00000139289	PHLDA1	DT1P1B11|PHRIP|TDAG51	pleckstrin homology like domain family A member 1	protein-coding
1089	chr3	148997732	149001661	6.46	6.86	5.33	1.53	0.00019	0.00773	peak1089	chr3	148997732	149001661	+	0	NA	intron (NM_001184720, intron 4 of 6)	A-rich|Low_complexity|Low_complexity	8288	NM_004130	2992	Hs.477892	NM_004130	ENSG00000163754	GYG1	GSD15|GYG	glycogenin 1	protein-coding
1090	chr22	19575908	19579576	6.2	6.69	4.59	2.1	0.000192	0.00779	peak1090	chr22	19575908	19579576	+	0	NA	Intergenic	Intergenic	-10903	NR_024381	150185	Hs.719752	NR_024381		LINC00895	-	long intergenic non-protein coding RNA 895	ncRNA
1091	chr16	15403925	15405479	4.78	3.34	5.82	-2.48	0.000192	0.0078	peak1091	chr16	15403925	15405479	+	0	NA	intron (NM_001128423, intron 2 of 3)	AluSx1|SINE|Alu	8948	NM_001128423	255027	Hs.720673	NM_173803	ENSG00000156968	MPV17L	M-LPH|MLPH1|MLPH2|MPV17L1	MPV17 mitochondrial inner membrane protein like	protein-coding
1092	chr19	4584001	4585614	4.31	4.82	2.57	2.25	0.000193	0.00781	peak1092	chr19	4584001	4585614	+	0	NA	Intergenic	CpG	-25048	NM_032108	10501	Hs.465642	NM_020241	ENSG00000167680	SEMA6B	SEM-SEMA-Y|SEMA-VIB|SEMAN|semaZ	semaphorin 6B	protein-coding
1093	chr4	95215484	95217744	5.87	4.84	6.75	-1.9	0.000193	0.00782	peak1093	chr4	95215484	95217744	+	0	NA	intron (NM_003728, intron 9 of 15)	intron (NM_003728, intron 9 of 15)	125123	NM_001256794	658	Hs.598475	NM_001203	ENSG00000138696	BMPR1B	ALK-6|ALK6|AMDD|BDA1D|BDA2|CDw293	bone morphogenetic protein receptor type 1B	protein-coding
1094	chr7	100395099	100398995	6.92	6.54	7.39	-0.85	0.000193	0.00782	peak1094	chr7	100395099	100398995	+	0	NA	intron (NM_013439, intron 3 of 6)	intron (NM_013439, intron 3 of 6)	23602	NM_178273	29992	Hs.444407	NM_013439	ENSG00000085514	PILRA	FDF03	paired immunoglobin like type 2 receptor alpha	protein-coding
1095	chr1	239913733	239914767	2.59	0.37	3.8	-3.43	0.000194	0.00782	peak1095	chr1	239913733	239914767	+	0	NA	3' UTR (NM_000740, exon 5 of 5)	3' UTR (NM_000740, exon 5 of 5)	-14378	NR_046582	100873984	Hs.199475	NR_046582	ENSG00000234601	CHRM3-AS1	-	CHRM3 antisense RNA 1	ncRNA
1096	chr1	169046870	169048176	3.57	2.32	4.54	-2.22	0.000194	0.00783	peak1096	chr1	169046870	169048176	+	0	NA	intron (NR_104091, intron 3 of 4)	intron (NR_104091, intron 3 of 4)	39482	NR_104091	101978719	Hs.517849	NR_104091	ENSG00000203601	LINC00970	-	long intergenic non-protein coding RNA 970	ncRNA
1097	chr2	217847194	217852617	6.52	7.04	4.63	2.41	0.000196	0.00788	peak1097	chr2	217847194	217852617	+	0	NA	intron (NM_001308023, intron 15 of 29)	intron (NM_001308023, intron 15 of 29)	-16172	NR_145792	109623482		NR_145792		SNORA115	-	small nucleolar RNA, H/ACA box 115	snoRNA
1098	chr5	151207065	151219609	10.37	10.04	10.79	-0.75	0.000196	0.0079	peak1098	chr5	151207065	151219609	+	0	NA	intron (NM_015621, intron 1 of 8)	AluY|SINE|Alu	10756	NM_015621	26112	Hs.655336	NM_015621	ENSG00000198624	CCDC69	-	coiled-coil domain containing 69	protein-coding
1099	chr20	2254616	2257790	6.29	6.73	4.97	1.76	0.000196	0.0079	peak1099	chr20	2254616	2257790	+	0	NA	Intergenic	Intergenic	-39764	NM_003245	7053	Hs.2022	NM_003245	ENSG00000125780	TGM3	TGE|UHS2	transglutaminase 3	protein-coding
1100	chr1	91569274	91573393	6.78	6.06	7.5	-1.44	0.000197	0.00791	peak1100	chr1	91569274	91573393	+	0	NA	Intergenic	Intergenic	70225	NM_001134420	8317	Hs.533573	NM_003503	ENSG00000097046	CDC7	CDC7L1|HsCDC7|Hsk1|huCDC7	cell division cycle 7	protein-coding
1101	chr6	137163808	137167096	4.08	4.68	1.17	3.51	0.000197	0.00793	peak1101	chr6	137163808	137167096	+	0	NA	intron (NM_052962, intron 1 of 6)	HERV1_I-int|LTR|ERV1	8196	NM_052962	116379	Hs.126891	NM_052962	ENSG00000164485	IL22RA2	CRF2-10|CRF2-S1|CRF2X|IL-22BP|IL-22R-alpha-2|IL-22RA2|ZCYTOR16	interleukin 22 receptor subunit alpha 2	protein-coding
1102	chr17	37488556	37490449	4.91	5.37	3.53	1.83	0.000198	0.00794	peak1102	chr17	37488556	37490449	+	0	NA	promoter-TSS (NM_007026)	promoter-TSS (NM_007026)	-343	NM_007026	11072	Hs.91448	NM_007026	ENSG00000276023	DUSP14	MKP-L|MKP6	dual specificity phosphatase 14	protein-coding
1103	chr7	151934356	151941214	8.35	7.97	8.81	-0.84	0.000198	0.00794	peak1103	chr7	151934356	151941214	+	0	NA	Intergenic	Tigger1|DNA|TcMar-Tigger	-18594	NM_145292	168391	Hs.647077	NM_145292	ENSG00000106648	GALNTL5	GALNACT19|GALNT15|GalNAc-T5L	polypeptide N-acetylgalactosaminyltransferase like 5	protein-coding
1104	chr3	156576292	156580414	6.09	6.51	4.86	1.65	0.000198	0.00794	peak1104	chr3	156576292	156580414	+	0	NA	Intergenic	Intergenic	-23153	NM_001308197	6747	Hs.518346	NM_007107	ENSG00000114850	SSR3	TRAPG	signal sequence receptor subunit 3	protein-coding
1105	chr18	23522935	23524483	4.23	4.77	2.13	2.64	0.000199	0.00797	peak1105	chr18	23522935	23524483	+	0	NA	intron (NM_001318709, intron 8 of 17)	AluJr4|SINE|Alu	20239	NM_001318707	29919	Hs.464779	NM_013326	ENSG00000141452	RMC1	C18orf8|HsT2591|MIC1|Mic-1|WDR98	regulator of MON1-CCZ1	protein-coding
1106	chr1	165876695	165879077	5.64	4.82	6.43	-1.61	0.000199	0.00797	peak1106	chr1	165876695	165879077	+	0	NA	intron (NM_012474, intron 1 of 6)	L1MC1|LINE|L1	-30035	NR_037431	100500832		NR_037431	ENSG00000283936	MIR3658	-	microRNA 3658	ncRNA
1107	chr13	52947124	52948904	4.67	5.22	2.6	2.62	0.000201	0.00804	peak1107	chr13	52947124	52948904	+	0	NA	Intergenic	Intergenic	-80727	NM_006418	10562	Hs.508113	NM_006418	ENSG00000102837	OLFM4	GC1|GW112|OLM4|OlfD|UNQ362|bA209J19.1|hGC-1|hOLfD	olfactomedin 4	protein-coding
1108	chr14	85413959	85416171	5.02	5.52	3.35	2.17	0.000202	0.00805	peak1108	chr14	85413959	85416171	+	0	NA	intron (NR_102737, intron 2 of 2)	L2a|LINE|L2	21150	NR_102738	100996280	Hs.135735	NR_102737	ENSG00000259107	LINC00911	-	long intergenic non-protein coding RNA 911	ncRNA
1109	chr17_KI270857v1_alt	2000251	2001522	4.83	5.33	3.13	2.2	0.000203	0.0081	peak1109	chr17_KI270857v1_alt	2000251	2001522	+	0	NA	Intergenic	AluY|SINE|Alu	-16752	NM_001304286	6928	Hs.191144	NM_000458	ENSG00000275410	HNF1B	FJHN|HNF-1-beta|HNF-1B|HNF1beta|HNF2|HPC11|LF-B3|LFB3|MODY5|TCF-2|TCF2|VHNF1	HNF1 homeobox B	protein-coding
1110	chrX	44342907	44345434	6.75	6.28	7.29	-1.01	0.000205	0.00815	peak1110	chrX	44342907	44345434	+	0	NA	promoter-TSS (NM_025184)	promoter-TSS (NM_025184)	-493	NM_025184	80258	Hs.521953	NM_025184	ENSG00000183690	EFHC2	MRX74|dJ1158H2.1	EF-hand domain containing 2	protein-coding
1111	chr6	136282751	136285995	5.87	4.66	6.84	-2.18	0.000205	0.00815	peak1111	chr6	136282751	136285995	+	0	NA	intron (NM_001077440, intron 1 of 11)	intron (NM_001077440, intron 1 of 11)	5478	NM_014739	9774	Hs.486542	NM_014739	ENSG00000029363	BCLAF1	BTF|bK211L9.1	BCL2 associated transcription factor 1	protein-coding
1112	chr15	74709335	74712307	6.06	6.46	4.97	1.5	0.000205	0.00816	peak1112	chr15	74709335	74712307	+	0	NA	Intergenic	Intergenic	-14768	NM_001142444	80153	Hs.96852	NM_025083	ENSG00000179151	EDC3	LSM16|MRT50|YJDC|YJEFN2|hYjeF_N2-15q23	enhancer of mRNA decapping 3	protein-coding
1113	chr7	5394493	5399529	8.1	8.39	7.41	0.98	0.000206	0.00817	peak1113	chr7	5394493	5399529	+	0	NA	intron (NM_001080495, intron 2 of 29)	MIR3|SINE|MIR	26535	NM_001080495	84629	Hs.520638	NM_001013722	ENSG00000182095	TNRC18	CAGL79|TNRC18A	trinucleotide repeat containing 18	protein-coding
1114	chr8	11964819	11966677	5.1	5.61	3.34	2.28	0.000206	0.00818	peak1114	chr8	11964819	11966677	+	0	NA	Intergenic	Intergenic	8851	NM_001033018	613210	Hs.558285	NM_001033018	ENSG00000205884	DEFB136	DEFB137	defensin beta 136	protein-coding
1115	chr3	37921886	37923725	3.57	4.2	0.21	3.99	0.000207	0.00822	peak1115	chr3	37921886	37923725	+	0	NA	intron (NM_001008392, intron 1 of 7)	intron (NM_001008392, intron 1 of 7)	-46599	NR_029499	407015		NR_029499	ENSG00000199075	MIR26A1	MIR26A|MIRN26A1|mir-26a-1	microRNA 26a-1	ncRNA
1116	chr7	101169698	101171139	4.14	4.7	1.88	2.82	0.000209	0.00829	peak1116	chr7	101169698	101171139	+	0	NA	TTS (NM_198571)	TTS (NM_198571)	-4847	NM_003378	7425	Hs.587325	NM_003378	ENSG00000128564	VGF	SCG7|SgVII	VGF nerve growth factor inducible	protein-coding
1117	chrX	40266243	40268888	6.43	6.9	4.97	1.93	0.000211	0.00832	peak1117	chrX	40266243	40268888	+	0	NA	intron (NR_110386, intron 1 of 2)	intron (NR_110386, intron 1 of 2)	4648	NR_110386	101927476	Hs.522607	NR_110386	ENSG00000236393	LOC101927476	-	uncharacterized LOC101927476	ncRNA
1118	chr15	52361374	52362805	3.74	4.3	1.45	2.85	0.000212	0.00832	peak1118	chr15	52361374	52362805	+	0	NA	intron (NM_000259, intron 24 of 40)	L2|LINE|L2	-66291	NM_018728	55930	Hs.487036	NM_018728	ENSG00000128833	MYO5C	-	myosin VC	protein-coding
1119	chr15	66371352	66372989	3.73	1.94	4.86	-2.92	0.000212	0.00832	peak1119	chr15	66371352	66372989	+	0	NA	Intergenic	L1ME3A|LINE|L1	-14703	NM_002755	5604	Hs.145442	NM_002755	ENSG00000169032	MAP2K1	CFC3|MAPKK1|MEK1|MKK1|PRKMK1	mitogen-activated protein kinase kinase 1	protein-coding
1120	chr8	101135985	101140569	7.04	7.38	6.18	1.2	0.000212	0.00832	peak1120	chr8	101135985	101140569	+	0	NA	Intergenic	Intergenic	67455	NM_001042510	51123	Hs.374485	NM_016096	ENSG00000120963	ZNF706	HSPC038|PNAS-106|PNAS-113	zinc finger protein 706	protein-coding
1121	chr18	63858410	63861641	6.41	6.88	4.95	1.93	0.000212	0.00832	peak1121	chr18	63858410	63861641	+	0	NA	Intergenic	L1MA3|LINE|L1	-27680	NM_002575	5055	Hs.594481	NM_002575	ENSG00000197632	SERPINB2	HsT1201|PAI|PAI-2|PAI2|PLANH2	serpin family B member 2	protein-coding
1122	chr17	49208738	49221502	9.92	10.27	9.01	1.26	0.000212	0.00832	peak1122	chr17	49208738	49221502	+	0	NA	intron (NM_016428, intron 1 of 7)	L2a|LINE|L2	-4546	NM_001198754	2793	Hs.181781	NM_031498	ENSG00000167083	GNGT2	G-GAMMA-8|G-GAMMA-C|GNG8|GNG9|GNGT8	G protein subunit gamma transducin 2	protein-coding
1123	chr9	127915385	127921583	7.73	8.13	6.6	1.54	0.000212	0.00832	peak1123	chr9	127915385	127921583	+	0	NA	Intergenic	Intergenic	-1458	NM_175040	27090	Hs.3972	NM_014403	ENSG00000136840	ST6GALNAC4	IV|SIAT3-C|SIAT3C|SIAT7-D|SIAT7D|ST6GALNACIV|ST6GalNAc	ST6 N-acetylgalactosaminide alpha-2,6-sialyltransferase 4	protein-coding
1124	chr17_KI270857v1_alt	1999237	2000002	3.83	4.42	1.14	3.28	0.000212	0.00832	peak1124	chr17_KI270857v1_alt	1999237	2000002	+	0	NA	Intergenic	L1M3|LINE|L1	-15485	NM_001304286	6928	Hs.191144	NM_000458	ENSG00000275410	HNF1B	FJHN|HNF-1-beta|HNF-1B|HNF1beta|HNF2|HPC11|LF-B3|LFB3|MODY5|TCF-2|TCF2|VHNF1	HNF1 homeobox B	protein-coding
1125	chr11	44968620	44971601	4.45	5.04	1.72	3.32	0.000212	0.00832	peak1125	chr11	44968620	44971601	+	0	NA	Intergenic	MIRb|SINE|MIR	-3792	NR_026681	221122	Hs.551656	NR_026681	ENSG00000254654	LOC221122	-	uncharacterized LOC221122	ncRNA
1126	chr21	45816818	45821194	6.61	6.99	5.63	1.36	0.000212	0.00832	peak1126	chr21	45816818	45821194	+	0	NA	intron (NM_001348239, intron 4 of 17)	L1MC1|LINE|L1	17413	NR_038876	100129027	Hs.689591	NR_038876	ENSG00000205424	LOC100129027	-	uncharacterized LOC100129027	ncRNA
1127	chr17	70202115	70209401	8.47	7.46	9.35	-1.89	0.000213	0.00832	peak1127	chr17	70202115	70209401	+	0	NA	Intergenic	Intergenic	36223	NM_000891	3759	Hs.1547	NM_000891	ENSG00000123700	KCNJ2	ATFB9|HHBIRK1|HHIRK1|IRK1|KIR2.1|LQT7|SQT3	potassium voltage-gated channel subfamily J member 2	protein-coding
1128	chr17	80823218	80835513	8	8.33	7.16	1.17	0.000213	0.00832	peak1128	chr17	80823218	80835513	+	0	NA	intron (NM_020761, intron 9 of 33)	intron (NM_020761, intron 9 of 33)	-23733	NR_110852	101928855	Hs.670692	NR_110852	ENSG00000262833	LOC101928855	-	uncharacterized LOC101928855	ncRNA
1129	chr5	70460436	70465949	7.88	8.2	7.09	1.11	0.000213	0.00832	peak1129	chr5	70460436	70465949	+	0	NA	intron (NR_027386, intron 3 of 5).2	LTR108e_Mam|LTR|ERVL	-23309	NR_073404	441081	Hs.721548	NR_073404		LOC441081	-	POM121 membrane glycoprotein (rat) pseudogene	pseudo
1130	chr22	20901637	20906188	7.33	6.86	7.88	-1.02	0.000213	0.00834	peak1130	chr22	20901637	20906188	+	0	NA	Intergenic	AluSx|SINE|Alu	-13514	NM_005207	1399	Hs.5613	NM_005207	ENSG00000099942	CRKL	-	CRK like proto-oncogene, adaptor protein	protein-coding
1131	chr11	33866238	33875482	8.89	9.12	8.38	0.74	0.000214	0.00837	peak1131	chr11	33866238	33875482	+	0	NA	promoter-TSS (NM_001142315)	promoter-TSS (NM_001142315)	-897	NM_001142315	4005	Hs.34560	NM_005574	ENSG00000135363	LMO2	LMO-2|RBTN2|RBTNL1|RHOM2|TTG2	LIM domain only 2	protein-coding
1132	chr9	110603542	110605167	5.22	4.05	6.17	-2.12	0.000215	0.00839	peak1132	chr9	110603542	110605167	+	0	NA	Intergenic	Intergenic	-24474	NM_153366	79987	Hs.522334	NM_153366	ENSG00000165124	SVEP1	C9orf13|CCP22|POLYDOM|SEL-OB|SELOB	sushi, von Willebrand factor type A, EGF and pentraxin domain containing 1	protein-coding
1133	chr6	144676675	144681595	6.29	6.69	5.19	1.5	0.000216	0.00843	peak1133	chr6	144676675	144681595	+	0	NA	intron (NM_007124, intron 51 of 73)	intron (NM_007124, intron 51 of 73)	273480	NR_132778	106635530		NR_132778		SNORA98	-	small nucleolar RNA, H/ACA box 98	snoRNA
1134	chr1	54946971	54950779	6.24	5.28	7.09	-1.81	0.000216	0.00843	peak1134	chr1	54946971	54950779	+	0	NA	Intergenic	AluY|SINE|Alu	-31789	NM_182532	199964	Hs.663950	NM_182532	ENSG00000143001	TMEM61	-	transmembrane protein 61	protein-coding
1135	chr11	118236012	118247723	9.17	9.42	8.6	0.83	0.000217	0.00844	peak1135	chr11	118236012	118247723	+	0	NA	intron (NM_198275, intron 1 of 5)	intron (NM_198275, intron 1 of 5)	10501	NR_104404	196264	Hs.15396	NM_198275	ENSG00000160588	MPZL3	-	myelin protein zero like 3	protein-coding
1136	chr12	92510422	92515693	6.57	7.02	5.19	1.83	0.000217	0.00845	peak1136	chr12	92510422	92515693	+	0	NA	Intergenic	Intergenic	46378	NR_144532	100507616	Hs.339918	NR_144532		LINC02397	-	long intergenic non-protein coding RNA 2397	ncRNA
1137	chr5	177356497	177360521	7.28	7.7	6.13	1.57	0.000218	0.00847	peak1137	chr5	177356497	177360521	+	0	NA	intron (NM_006480, intron 1 of 14)	intron (NM_006480, intron 1 of 14)	666	NM_006480	10636	Hs.9347	NM_006480	ENSG00000169220	RGS14	-	regulator of G protein signaling 14	protein-coding
1138	chr7	155189368	155193987	5.79	6.33	3.81	2.52	0.00022	0.00853	peak1138	chr7	155189368	155193987	+	0	NA	Intergenic	AluSx|SINE|Alu	-106095	NM_001346590	3638	Hs.520819	NM_005542	ENSG00000186480	INSIG1	CL6	insulin induced gene 1	protein-coding
1139	chr10	63627450	63633259	8.04	8.39	7.14	1.25	0.00022	0.00854	peak1139	chr10	63627450	63633259	+	0	NA	Intergenic	CpG	-108279	NM_001322258	221037	Hs.413416	NM_004241	ENSG00000171988	JMJD1C	KDM3C|TRIP-8|TRIP8	jumonji domain containing 1C	protein-coding
1140	chr9	114556392	114559127	6.14	5.61	6.73	-1.12	0.000222	0.00861	peak1140	chr9	114556392	114559127	+	0	NA	Intergenic	MER41B|LTR|ERV1	-29955	NM_004888	9550	Hs.388654	NM_004888	ENSG00000136888	ATP6V1G1	ATP6G|ATP6G1|ATP6GL|ATP6J|Vma10	ATPase H+ transporting V1 subunit G1	protein-coding
1141	chr17	82291000	82304867	9.45	9.8	8.53	1.28	0.000222	0.00861	peak1141	chr17	82291000	82304867	+	0	NA	Intergenic	Intergenic	-5119	NR_135639	101929511	Hs.147682	NR_135639	ENSG00000265692	LINC01970	-	long intergenic non-protein coding RNA 1970	ncRNA
1142	chr17	34386992	34387781	3.71	4.27	1.47	2.8	0.000223	0.00862	peak1142	chr17	34386992	34387781	+	0	NA	Intergenic	Intergenic	-24153	NM_002981	6346	Hs.72918	NM_002981	ENSG00000108702	CCL1	I-309|P500|SCYA1|SISe|TCA3	C-C motif chemokine ligand 1	protein-coding
1143	chr17	4186752	4190983	4.22	4.87	0.21	4.66	0.000224	0.00865	peak1143	chr17	4186752	4190983	+	0	NA	intron (NM_001257999, intron 11 of 24)	AluSp|SINE|Alu	45246	NM_001254755	124936	Hs.513871	NM_144611	ENSG00000167740	CYB5D2	-	cytochrome b5 domain containing 2	protein-coding
1144	chr5	96680087	96681812	4.57	3.28	5.55	-2.27	0.000224	0.00865	peak1144	chr5	96680087	96681812	+	0	NA	intron (NM_001042440, intron 2 of 29)	intron (NM_001042440, intron 2 of 29)	17970	NM_001330629	831	Hs.436186	NM_001750	ENSG00000153113	CAST	BS-17|PLACK	calpastatin	protein-coding
1145	chr3	122321998	122324064	4.29	2.56	5.4	-2.84	0.000224	0.00865	peak1145	chr3	122321998	122324064	+	0	NA	Intergenic	Intergenic	-2133	NM_005213	1475	Hs.518198	NM_005213	ENSG00000121552	CSTA	AREI|PSS4|STF1|STFA	cystatin A	protein-coding
1146	chr5	176991858	176999246	9.13	8.76	9.58	-0.82	0.000226	0.00872	peak1146	chr5	176991858	176999246	+	0	NA	intron (NR_146150, intron 1 of 14)	AluSz|SINE|Alu	10890	NM_016290	51720	Hs.232721	NM_016290	ENSG00000087206	UIMC1	RAP80|X2HRIP110	ubiquitin interaction motif containing 1	protein-coding
1147	chr4	76023260	76024914	4.25	3.05	5.21	-2.17	0.000226	0.00872	peak1147	chr4	76023260	76024914	+	0	NA	promoter-TSS (NM_001565)	promoter-TSS (NM_001565)	-551	NM_001565	3627	Hs.632586	NM_001565	ENSG00000169245	CXCL10	C7|IFI10|INP10|IP-10|SCYB10|crg-2|gIP-10|mob-1	C-X-C motif chemokine ligand 10	protein-coding
1148	chr4	83602231	83606366	6.55	5.37	7.5	-2.14	0.000227	0.00874	peak1148	chr4	83602231	83606366	+	0	NA	intron (NM_032717, intron 11 of 11)	AluSq2|SINE|Alu	67981	NM_032717	84803	Hs.99196	NM_032717	ENSG00000138678	GPAT3	AGPAT 10|AGPAT10|AGPAT8|AGPAT9|HMFN0839|LPAAT-theta|MAG1	glycerol-3-phosphate acyltransferase 3	protein-coding
1149	chr19	16341477	16343331	5.28	4.25	6.17	-1.91	0.000227	0.00874	peak1149	chr19	16341477	16343331	+	0	NA	Intergenic	Intergenic	17578	NM_016270	10365	Hs.685136	NM_016270	ENSG00000127528	KLF2	LKLF	Kruppel like factor 2	protein-coding
1150	chr1	183277844	183281603	7.35	7.62	6.76	0.85	0.000231	0.00888	peak1150	chr1	183277844	183281603	+	0	NA	intron (NM_170706, intron 7 of 10)	intron (NM_170706, intron 7 of 10)	25151	NM_170706	23057	Hs.497123	NM_015039	ENSG00000157064	NMNAT2	C1orf15|PNAT2	nicotinamide nucleotide adenylyltransferase 2	protein-coding
1151	chrX	15910317	15913387	6.38	5.92	6.91	-0.99	0.000231	0.00888	peak1151	chrX	15910317	15913387	+	0	NA	Intergenic	Intergenic	-56838	NM_003916	8905	Hs.121592	NM_003916	ENSG00000182287	AP1S2	DC22|MRX59|MRXS21|MRXS5|MRXSF|PGS|SIGMA1B	adaptor related protein complex 1 subunit sigma 2	protein-coding
1152	chr7_KI270899v1_alt	3344	7098	6.04	5.14	6.86	-1.72	0.000232	0.0089	peak1152	chr7_KI270899v1_alt	3344	7098	+	0	NA	Intergenic	Intergenic	136538	NR_134325	102723672	Hs.605204	NR_134325		LOC102723672	-	uncharacterized LOC102723672	ncRNA
1153	chr17	17957082	17960779	6.67	6.03	7.34	-1.31	0.000232	0.00891	peak1153	chr17	17957082	17960779	+	0	NA	intron (NM_001033551, intron 1 of 13)	MER21B|LTR|ERVL	13540	NM_001082968	146691	Hs.462379	NM_144678	ENSG00000175662	TOM1L2	-	target of myb1 like 2 membrane trafficking protein	protein-coding
1154	chr17	28891686	28898951	8.85	8.33	9.43	-1.09	0.000233	0.00894	peak1154	chr17	28891686	28898951	+	0	NA	intron (NM_001330170, intron 1 of 10)	Charlie4a|DNA|hAT-Charlie	2379	NM_004475	2319	Hs.514038	NM_004475	ENSG00000132589	FLOT2	ECS-1|ECS1|ESA|ESA1|M17S1	flotillin 2	protein-coding
1155	chr8	96885670	96889971	6.65	7.07	5.48	1.59	0.000234	0.00895	peak1155	chr8	96885670	96889971	+	0	NA	intron (NM_016134, intron 4 of 7)	intron (NM_016134, intron 4 of 7)	242593	NM_016134	10404	Hs.156178	NM_016134	ENSG00000104324	CPQ	LDP|PGCP	carboxypeptidase Q	protein-coding
1156	chr2	55149406	55155382	8.24	7.88	8.69	-0.8	0.000235	0.009	peak1156	chr2	55149406	55155382	+	0	NA	Intergenic	Intergenic	-14563	NM_001321904	57142	Hs.637850	NM_007008	ENSG00000115310	RTN4	ASY|NI220/250|NOGO|NSP|NSP-CL|Nbla00271|Nbla10545|RTN-X|RTN4-A|RTN4-B1|RTN4-B2|RTN4-C	reticulon 4	protein-coding
1157	chr19	40420245	40422166	6.7	7.01	5.99	1.02	0.000236	0.00901	peak1157	chr19	40420245	40422166	+	0	NA	Intergenic	CpG	4820	NM_013376	29950	Hs.269898	NM_013376	ENSG00000197019	SERTAD1	SEI1|TRIP-Br1|TRIPBR1	SERTA domain containing 1	protein-coding
1158	chr3	15680697	15684510	6.39	5.54	7.19	-1.65	0.000237	0.00904	peak1158	chr3	15680697	15684510	+	0	NA	intron (NM_001195099, intron 19 of 25)	intron (NM_001195099, intron 19 of 25)	14768	NR_036085	100422990		NR_036085	ENSG00000264354	MIR3134	-	microRNA 3134	ncRNA
1159	chr2	143081428	143086565	6.55	5.83	7.27	-1.44	0.000237	0.00904	peak1159	chr2	143081428	143086565	+	0	NA	Intergenic	MamRep137|DNA|TcMar-Tigger	-45334	NM_018460	55843	Hs.171011	NM_018460	ENSG00000075884	ARHGAP15	BM046	Rho GTPase activating protein 15	protein-coding
1160	chr19	932115	936447	6.12	6.54	4.88	1.66	0.000237	0.00904	peak1160	chr19	932115	936447	+	0	NA	intron (NM_005224, intron 3 of 8)	intron (NM_005224, intron 3 of 8)	8244	NM_005224	1820	Hs.501296	NM_005224	ENSG00000116017	ARID3A	BRIGHT|DRIL1|DRIL3|E2FBP1	AT-rich interaction domain 3A	protein-coding
1161	chr18	54208742	54211520	5.03	4.17	5.84	-1.67	0.000237	0.00904	peak1161	chr18	54208742	54211520	+	0	NA	intron (NM_003927, intron 1 of 6)	intron (NM_003927, intron 1 of 6)	12281	NR_002970	677819	Hs.655869	NR_002970	ENSG00000207233	SNORA37	ACA37	small nucleolar RNA, H/ACA box 37	snoRNA
1162	chr9	96319430	96320959	3.6	1.84	4.72	-2.88	0.000239	0.0091	peak1162	chr9	96319430	96320959	+	0	NA	TTS (NM_001286990)	TTS (NM_001286990)	-18042	NM_000197	3293	Hs.477	NM_000197	ENSG00000130948	HSD17B3	EDH17B3|SDR12C2	hydroxysteroid 17-beta dehydrogenase 3	protein-coding
1163	chr19	53536960	53540800	7.03	7.47	5.77	1.7	0.000239	0.0091	peak1163	chr19	53536960	53540800	+	0	NA	promoter-TSS (NM_001253800)	promoter-TSS (NM_001253800)	92	NM_001253800	55422	Hs.185674	NM_018555	ENSG00000130844	ZNF331	RITA|ZNF361|ZNF463	zinc finger protein 331	protein-coding
1164	chr9	111067389	111069771	5.82	5.11	6.54	-1.43	0.00024	0.00912	peak1164	chr9	111067389	111069771	+	0	NA	Intergenic	Intergenic	-29321	NM_001351398	1902	Hs.126667	NM_001401	ENSG00000198121	LPAR1	EDG2|GPR26|Gpcr26|LPA1|Mrec1.3|VZG1|edg-2|rec.1.3|vzg-1	lysophosphatidic acid receptor 1	protein-coding
1165	chr1	26258021	26260569	5.12	5.57	3.72	1.86	0.000241	0.00913	peak1165	chr1	26258021	26260569	+	0	NA	intron (NM_022778, intron 6 of 13)	intron (NM_022778, intron 6 of 13)	-9988	NM_001281518	64793	Hs.63795	NM_022778	ENSG00000130695	CEP85	CCDC21	centrosomal protein 85	protein-coding
1166	chr8	51896543	51900524	8.91	8.47	9.44	-0.96	0.000242	0.00917	peak1166	chr8	51896543	51900524	+	0	NA	intron (NM_052937, intron 1 of 5)	intron (NM_052937, intron 1 of 5)	653	NM_001286782	115294	Hs.671268	NM_052937	ENSG00000168300	PCMTD1	-	protein-L-isoaspartate (D-aspartate) O-methyltransferase domain containing 1	protein-coding
1167	chr4	11494543	11495885	3.27	3.88	0.21	3.68	0.000244	0.00923	peak1167	chr4	11494543	11495885	+	0	NA	Intergenic	Intergenic	-66301	NM_005114	9957	Hs.507348	NM_005114	ENSG00000002587	HS3ST1	3OST|3OST1	heparan sulfate-glucosamine 3-sulfotransferase 1	protein-coding
1168	chr22	30256098	30259311	4.69	5.24	2.55	2.69	0.000244	0.00923	peak1168	chr22	30256098	30259311	+	0	NA	Intergenic	Intergenic	8113	NM_001319108	5008	Hs.248156	NM_020530	ENSG00000099985	OSM	-	oncostatin M	protein-coding
1169	chr8	60979102	60981283	4.86	5.37	3.08	2.29	0.000244	0.00923	peak1169	chr8	60979102	60981283	+	0	NA	Intergenic	Intergenic	-12444	NR_034003	100130298	Hs.636194	NR_034003		LOC100130298	-	hCG1816373-like	ncRNA
1170	chr15	90895304	90898448	6.75	7.24	5.1	2.15	0.000245	0.00926	peak1170	chr15	90895304	90898448	+	0	NA	Intergenic	AluSq2|SINE|Alu	-5342	NM_001320977	4122	Hs.116459	NM_006122	ENSG00000196547	MAN2A2	MANA2X	mannosidase alpha class 2A member 2	protein-coding
1171	chr10	61965370	61966900	4.65	3.57	5.56	-1.99	0.000245	0.00926	peak1171	chr10	61965370	61966900	+	0	NA	intron (NM_032199, intron 3 of 9)	intron (NM_032199, intron 3 of 9)	64881	NM_032199	84159	Hs.535297	NM_032199	ENSG00000150347	ARID5B	DESRT|MRF-2|MRF2	AT-rich interaction domain 5B	protein-coding
1172	chr20	58405209	58409560	5.72	6.19	4.25	1.94	0.000246	0.00926	peak1172	chr20	58405209	58409560	+	0	NA	intron (NR_036633, intron 1 of 3)	intron (NR_036633, intron 1 of 3)	18265	NR_036633	9217	Hs.182625	NM_004738	ENSG00000124164	VAPB	ALS8|VAMP-B|VAP-B	VAMP associated protein B and C	protein-coding
1173	chr12	2292504	2297520	7.4	7.76	6.51	1.25	0.000247	0.00931	peak1173	chr12	2292504	2297520	+	0	NA	intron (NM_001129844, intron 3 of 46)	intron (NM_001129844, intron 3 of 46)	25236	NR_046769	100874370	Hs.653548	NR_046769		CACNA1C-IT3	-	CACNA1C intronic transcript 3	ncRNA
1174	chr10	6166015	6175540	6.89	5.84	7.79	-1.95	0.000248	0.00933	peak1174	chr10	6166015	6175540	+	0	NA	intron (NM_001282630, intron 1 of 14)	intron (NM_001282630, intron 1 of 14)	-18515	NR_039698	100628560		NR_039698	ENSG00000283634	MIR3155B	hsa-mir-3155b	microRNA 3155b	ncRNA
1175	chr1	65095905	65098757	6.49	5.93	7.11	-1.18	0.000249	0.00938	peak1175	chr1	65095905	65098757	+	0	NA	Intergenic	L1M2|LINE|L1	-29585	NM_001321852	3716	Hs.207538	NM_002227	ENSG00000162434	JAK1	JAK1A|JAK1B|JTK3	Janus kinase 1	protein-coding
1176	chr1	16348291	16353476	8.75	8.29	9.29	-1.01	0.00025	0.0094	peak1176	chr1	16348291	16353476	+	0	NA	intron (NM_018994, intron 1 of 9)	intron (NM_018994, intron 1 of 9)	1608	NM_018994	54455	Hs.522384	NM_018994	ENSG00000037637	FBXO42	Fbx42|JFK	F-box protein 42	protein-coding
1177	chr19	45861507	45863378	7.45	6.95	8.02	-1.07	0.000251	0.00941	peak1177	chr19	45861507	45863378	+	0	NA	intron (NM_004819, intron 1 of 26)	L2b|LINE|L2	848	NM_004819	8189	Hs.515475	NM_004819	ENSG00000125755	SYMPK	SPK|SYM	symplekin	protein-coding
1178	chr16	66602748	66607070	8.64	9.06	7.47	1.59	0.000252	0.00946	peak1178	chr16	66602748	66607070	+	0	NA	non-coding (NR_037619, exon 1 of 5)	non-coding (NR_037619, exon 1 of 5)	178	NR_037619	123920	Hs.298198	NM_144601	ENSG00000140931	CMTM3	BNAS2|CKLFSF3	CKLF like MARVEL transmembrane domain containing 3	protein-coding
1179	chr19	14309268	14311272	4.89	3.11	6.01	-2.9	0.000252	0.00946	peak1179	chr19	14309268	14311272	+	0	NA	intron (NR_134908, intron 3 of 3)	MER73|LTR|ERVL	-23473	NR_134916	101928845	Hs.531617	NR_134916	ENSG00000267147	LINC01842	-	long intergenic non-protein coding RNA 1842	ncRNA
1180	chr1	61132085	61133219	4.75	3.59	5.7	-2.11	0.000253	0.00947	peak1180	chr1	61132085	61133219	+	0	NA	intron (NM_001134673, intron 2 of 10)	intron (NM_001134673, intron 2 of 10)	50344	NM_001134673	4774	Hs.740757	NM_005595	ENSG00000162599	NFIA	BRMUTD|CTF|NF-I/A|NF1-A|NFI-A|NFI-L	nuclear factor I A	protein-coding
1181	chr17	49971350	49972561	3.56	4.18	0.21	3.97	0.000253	0.00948	peak1181	chr17	49971350	49972561	+	0	NA	promoter-TSS (NM_001934)	promoter-TSS (NM_001934)	-811	NM_001934	1748	Hs.591167	NM_001934	ENSG00000108813	DLX4	BP1|DLX7|DLX8|DLX9|OFC15	distal-less homeobox 4	protein-coding
1182	chr11	35271872	35274064	5.78	4.94	6.57	-1.63	0.000254	0.00949	peak1182	chr11	35271872	35274064	+	0	NA	intron (NM_001195728, intron 10 of 11)	intron (NM_001195728, intron 10 of 11)	110018	NR_145794	109623487		NR_145794		SNORD164	-	small nucleolar RNA, C/D box 164	snoRNA
1183	chr7	26277674	26279349	4.68	3.86	5.47	-1.61	0.000255	0.00954	peak1183	chr7	26277674	26279349	+	0	NA	Intergenic	Zaphod|DNA|hAT-Tip100	-13384	NM_001199835	29887	Hs.741316	NM_013322	ENSG00000086300	SNX10	OPTB8	sorting nexin 10	protein-coding
1184	chr7	139791721	139793619	3.97	4.6	0.5	4.1	0.000255	0.00954	peak1184	chr7	139791721	139793619	+	0	NA	intron (NM_001166254, intron 3 of 14)	intron (NM_001166254, intron 3 of 14)	14422	NM_001166254	6916	Hs.520757	NM_001061	ENSG00000059377	TBXAS1	BDPLT14|CYP5|CYP5A1|GHOSAL|THAS|TS|TXAS|TXS	thromboxane A synthase 1	protein-coding
1185	chr11	47213930	47218378	7.04	7.43	5.99	1.44	0.000256	0.00954	peak1185	chr11	47213930	47218378	+	0	NA	intron (NM_000107, intron 1 of 9)	intron (NM_000107, intron 1 of 9)	1212	NM_001300734	1643	Hs.700338	NM_000107	ENSG00000134574	DDB2	DDBB|UV-DDB2|XPE	damage specific DNA binding protein 2	protein-coding
1186	chr16	28802118	28806420	7.98	8.32	7.16	1.16	0.000256	0.00954	peak1186	chr16	28802118	28806420	+	0	NA	Intergenic	AluSx1|SINE|Alu	-18779	NM_017492	11273	Hs.460499	NM_007245	ENSG00000168488	ATXN2L	A2D|A2LG|A2LP|A2RP	ataxin 2 like	protein-coding
1187	chr1	113128411	113143703	8.41	7.4	9.29	-1.88	0.000257	0.00956	peak1187	chr1	113128411	113143703	+	0	NA	Intergenic	AluSp|SINE|Alu	62887	NM_014813	9860	Hs.448972	NM_014813	ENSG00000198799	LRIG2	LIG-2|LIG2|UFS2	leucine rich repeats and immunoglobulin like domains 2	protein-coding
1188	chr5	160230307	160232066	3.7	2.31	4.73	-2.42	0.000257	0.00956	peak1188	chr5	160230307	160232066	+	0	NA	intron (NM_001040442, intron 3 of 5)	intron (NM_001040442, intron 3 of 5)	1756	NM_001445	2172	Hs.519719	NM_001445	ENSG00000170231	FABP6	I-15P|I-BABP|I-BALB|I-BAP|ILBP|ILBP3|ILLBP	fatty acid binding protein 6	protein-coding
1189	chr3	153371141	153375126	6.36	6.82	4.91	1.92	0.000257	0.00956	peak1189	chr3	153371141	153375126	+	0	NA	Intergenic	L2|LINE|L2	-111362	NM_001101337	152118	Hs.58586	NM_001101337		C3orf79	-	chromosome 3 open reading frame 79	protein-coding
1190	chr6	132570521	132572665	3.8	1.84	4.97	-3.13	0.000257	0.00956	peak1190	chr6	132570521	132572665	+	0	NA	TTS (NM_175067)	TTS (NM_175067)	1271	NM_175067	319100	Hs.434196	NM_175067	ENSG00000146383	TAAR6	TA4|TAR4|TAR6|TRAR4|taR-4|taR-6	trace amine associated receptor 6	protein-coding
1191	chr11	59770183	59774840	8.24	7.76	8.79	-1.03	0.000257	0.00956	peak1191	chr11	59770183	59774840	+	0	NA	intron (NM_001178040, intron 1 of 9)	intron (NM_001178040, intron 1 of 9)	17452	NM_004177	6809	Hs.180711	NM_004177	ENSG00000166900	STX3	STX3A	syntaxin 3	protein-coding
1192	chr12	124666602	124670895	6.37	6.87	4.65	2.22	0.000259	0.00961	peak1192	chr12	124666602	124670895	+	0	NA	Intergenic	MLT1C|LTR|ERVL-MaLR	-101284	NM_001206654	9612	Hs.137510	NM_006312	ENSG00000196498	NCOR2	CTG26|N-CoR2|SMAP270|SMRT|SMRTE|SMRTE-tau|TNRC14|TRAC|TRAC-1|TRAC1	nuclear receptor corepressor 2	protein-coding
1193	chr20	48718948	48726531	8.83	9.2	7.83	1.37	0.00026	0.00964	peak1193	chr20	48718948	48726531	+	0	NA	intron (NM_020820, intron 5 of 39)	intron (NM_020820, intron 5 of 39)	105144	NM_020820	57580	Hs.153310	NM_020820	ENSG00000124126	PREX1	P-REX1	phosphatidylinositol-3,4,5-trisphosphate dependent Rac exchange factor 1	protein-coding
1194	chr16	9076658	9079032	7.16	6.57	7.8	-1.23	0.00026	0.00964	peak1194	chr16	9076658	9079032	+	0	NA	Intergenic	MER4E1|LTR|ERV1	-13835	NM_014117	29035	Hs.221497	NM_014117	ENSG00000182831	C16orf72	PRO0149	chromosome 16 open reading frame 72	protein-coding
1195	chr5	158463495	158466055	5.18	5.7	3.3	2.4	0.000263	0.00971	peak1195	chr5	158463495	158466055	+	0	NA	Intergenic	MIR1_Amn|SINE|MIR	-55002	NR_109888	101927697	Hs.483960	NR_109888	ENSG00000276778	LINC02227	-	long intergenic non-protein coding RNA 2227	ncRNA
1196	chr15	39423382	39437039	9.52	9.85	8.7	1.15	0.000263	0.00971	peak1196	chr15	39423382	39437039	+	0	NA	Intergenic	Intergenic	-150869	NM_003246	7057	Hs.164226	NM_003246	ENSG00000137801	THBS1	THBS|THBS-1|TSP|TSP-1|TSP1	thrombospondin 1	protein-coding
1197	chr15_KI270905v1_alt	3499901	3505454	8.47	8.75	7.81	0.94	0.000264	0.00976	peak1197	chr15_KI270905v1_alt	3499901	3505454	+	0	NA	intron (NR_135834, intron 1 of 1).2	intron (NR_135834, intron 1 of 1).2	855	NR_135834	102725022	Hs.664541	NR_135834		LINC02352	-	long intergenic non-protein coding RNA 2352	ncRNA
1198	chr5	179905560	179909212	7	7.43	5.71	1.72	0.000265	0.00976	peak1198	chr5	179905560	179909212	+	0	NA	intron (NM_015043, intron 1 of 20)	CpG	470	NM_015043	23061	Hs.155829	NM_015043	ENSG00000197226	TBC1D9B	GRAMD9B	TBC1 domain family member 9B	protein-coding
1199	chr17_KI270908v1_alt	117534	120560	7	7.36	6.08	1.28	0.000265	0.00976	peak1199	chr17_KI270908v1_alt	117534	120560	+	0	NA	TTS (NM_174919).3	TTS (NM_174919).3	1755	NM_001282290	201176	Hs.205326	NM_174919	ENSG00000159314	ARHGAP27	CAMGAP1|PP905|SH3D20|SH3P20	Rho GTPase activating protein 27	protein-coding
1200	chr11	414334	418451	7.66	8	6.8	1.21	0.000266	0.00979	peak1200	chr11	414334	418451	+	0	NA	intron (NM_021805, intron 1 of 9)	intron (NM_021805, intron 1 of 9)	1005	NM_021805	59307	Hs.501624	NM_021805	ENSG00000185187	SIGIRR	IL-1R8|TIR8	single Ig and TIR domain containing	protein-coding
1201	chr20	63684265	63689801	8.16	7.67	8.73	-1.05	0.000266	0.00979	peak1201	chr20	63684265	63689801	+	0	NA	intron (NM_016434, intron 16 of 34)	CpG	-9618	NM_003823	8771	Hs.434878	NM_003823	ENSG00000243509	TNFRSF6B	DCR3|DJ583P15.1.1|M68|M68E|TR6	TNF receptor superfamily member 6b	protein-coding
1202	chr1	186511455	186513383	6.06	5.44	6.71	-1.27	0.000267	0.00982	peak1202	chr1	186511455	186513383	+	0	NA	Intergenic	L1PA7|LINE|L1	-51311	NM_002597	5132	Hs.654381	NM_002597	ENSG00000116703	PDC	MEKA|PHD|PhLOP|PhLP	phosducin	protein-coding
1203	chr9	108639052	108641120	4.92	3.74	5.87	-2.13	0.000267	0.00983	peak1203	chr9	108639052	108641120	+	0	NA	Intergenic	Intergenic	215909	NM_006686	10880	Hs.534390	NM_006686	ENSG00000148156	ACTL7B	Tact1	actin like 7B	protein-coding
1204	chr1	83817355	83820899	7.53	6.76	8.29	-1.53	0.000269	0.00987	peak1204	chr1	83817355	83820899	+	0	NA	intron (NR_119374, intron 2 of 2)	MSTB1-int|LTR|ERVL-MaLR	41419	NR_119374	101927560	Hs.559661	NR_119374	ENSG00000233008	LOC101927560	-	uncharacterized LOC101927560	ncRNA
1205	chr12	4201627	4204559	3.93	4.49	1.7	2.79	0.000269	0.00987	peak1205	chr12	4201627	4204559	+	0	NA	Intergenic	L2a|LINE|L2	-70643	NM_001759	894	Hs.376071	NM_001759	ENSG00000118971	CCND2	KIAK0002|MPPH3	cyclin D2	protein-coding
1206	chr7	88313027	88332102	9.87	8.94	10.71	-1.77	0.00027	0.00989	peak1206	chr7	88313027	88332102	+	0	NA	Intergenic	Intergenic	-15651	NM_001205315	79689	Hs.521008	NM_024636	ENSG00000127954	STEAP4	STAMP2|SchLAH|TIARP|TNFAIP9	STEAP4 metalloreductase	protein-coding
1207	chr6_GL000256v2_alt	2114750	2116295	3.64	4.24	0.75	3.49	0.00027	0.0099	peak1207	chr6_GL000256v2_alt	2114750	2116295	+	0	NA	non-coding (NR_130726, exon 2 of 2).5	non-coding (NR_130726, exon 2 of 2).5	15845	NR_130726	401247		NR_130726	ENSG00000214894	LINC00243	C6orf214|NCRNA00243	long intergenic non-protein coding RNA 243	ncRNA
1208	chr1	207332485	207338832	8.84	8.32	9.43	-1.11	0.000272	0.00995	peak1208	chr1	207332485	207338832	+	0	NA	intron (NM_001114752, intron 6 of 10)	intron (NM_001114752, intron 6 of 10)	14186	NM_001300904	1604	Hs.126517	NM_000574	ENSG00000196352	CD55	CHAPLE|CR|CROM|DAF|TC	CD55 molecule (Cromer blood group)	protein-coding
1209	chr10	12181734	12183414	3.77	4.37	0.89	3.48	0.000272	0.00995	peak1209	chr10	12181734	12183414	+	0	NA	intron (NM_001321648, intron 3 of 10)	MER5A|DNA|hAT-Charlie	-13388	NM_006023	8872	Hs.412842	NM_006023	ENSG00000151465	CDC123	C10orf7|D123	cell division cycle 123	protein-coding
1210	chr6	151027475	151031330	5.17	5.7	3.22	2.48	0.000275	0.01	peak1210	chr6	151027475	151031330	+	0	NA	intron (NR_146720, intron 25 of 28)	AluSx1|SINE|Alu	22394	NM_001350490	25902	Hs.591343	NM_015440	ENSG00000120254	MTHFD1L	FTHFSDC1|MTC1THFS|dJ292B18.2	methylenetetrahydrofolate dehydrogenase (NADP+ dependent) 1 like	protein-coding
1211	chr3	172749257	172751698	6.91	6.41	7.48	-1.07	0.000276	0.0101	peak1211	chr3	172749257	172751698	+	0	NA	promoter-TSS (NM_001349102)	promoter-TSS (NM_001349102)	-208	NM_001349103	1894	Hs.518299	NM_018098	ENSG00000114346	ECT2	ARHGEF31	epithelial cell transforming 2	protein-coding
1212	chr7	30158554	30166997	7.52	7.89	6.56	1.33	0.000277	0.0101	peak1212	chr7	30158554	30166997	+	0	NA	TTS (NM_152793)	TTS (NM_152793)	27839	NM_152793	222166	Hs.200100	NM_152793	ENSG00000180354	MTURN	C7orf41|Ells1	maturin, neural progenitor differentiation regulator homolog	protein-coding
1213	chr17	76506010	76510487	5.67	6.22	3.55	2.67	0.000278	0.0101	peak1213	chr17	76506010	76510487	+	0	NA	Intergenic	Intergenic	-6821	NM_024599	79651	Hs.464157	NM_024599	ENSG00000129667	RHBDF2	RHBDL5|RHBDL6|TEC|TOC|TOCG|iRhom2	rhomboid 5 homolog 2	protein-coding
1214	chr17	7081592	7085909	6.15	6.62	4.67	1.95	0.000278	0.0101	peak1214	chr17	7081592	7085909	+	0	NA	Intergenic	L2a|LINE|L2	-3443	NM_182906	10462	Hs.54403	NM_006344	ENSG00000132514	CLEC10A	CD301|CLECSF13|CLECSF14|HML|HML2|MGL	C-type lectin domain containing 10A	protein-coding
1215	chr12	24951190	24952563	3.3	1.44	4.44	-3	0.00028	0.0102	peak1215	chr12	24951190	24952563	+	0	NA	Intergenic	LTR27B|LTR|ERV1	-2417	NM_005504	586	Hs.438993	NM_005504	ENSG00000060982	BCAT1	BCATC|BCT1|ECA39|MECA39|PNAS121|PP18	branched chain amino acid transaminase 1	protein-coding
1216	chr1	151053913	151060585	9.5	8.97	10.09	-1.12	0.000281	0.0102	peak1216	chr1	151053913	151060585	+	0	NA	intron (NM_001038707, intron 1 of 5)	AluSq|SINE|Alu	2400	NM_020239	56882	Hs.22065	NM_020239	ENSG00000197622	CDC42SE1	SCIP1|SPEC1	CDC42 small effector 1	protein-coding
1217	chr17	4498918	4501389	4.04	4.6	1.77	2.82	0.000282	0.0102	peak1217	chr17	4498918	4501389	+	0	NA	intron (NM_001124758, intron 1 of 12)	intron (NM_001124758, intron 1 of 12)	1310	NM_001124758	124976	Hs.22824	NM_001124758	ENSG00000183018	SPNS2	-	sphingolipid transporter 2	protein-coding
1218	chr1	114108402	114110943	5.39	5.93	3.39	2.54	0.000282	0.0102	peak1218	chr1	114108402	114110943	+	0	NA	intron (NM_001270805, intron 3 of 7)	L2c|LINE|L2	42768	NM_205848	148281	Hs.370963	NM_205848	ENSG00000134207	SYT6	sytVI	synaptotagmin 6	protein-coding
1219	chr12	47559674	47562955	4.37	4.97	1.48	3.49	0.000282	0.0102	peak1219	chr12	47559674	47562955	+	0	NA	Intergenic	Intergenic	144747	NM_001146075	79657	Hs.437855	NM_024604	ENSG00000005175	RPAP3	hSpagh	RNA polymerase II associated protein 3	protein-coding
1220	chr17	47501796	47504326	5.31	5.77	3.89	1.88	0.000282	0.0102	peak1220	chr17	47501796	47504326	+	0	NA	Intergenic	MIR3|SINE|MIR	-10441	NR_033934	653479	Hs.537279	NR_033934		MRPL45P2	-	mitochondrial ribosomal protein L45 pseudogene 2	pseudo
1221	chr18	46050985	46054610	5.78	4.82	6.64	-1.82	0.000283	0.0102	peak1221	chr18	46050985	46054610	+	0	NA	intron (NM_024430, intron 1 of 14)	intron (NM_024430, intron 1 of 14)	19487	NM_024430	9050	Hs.567384	NM_024430	ENSG00000152229	PSTPIP2	MAYP	proline-serine-threonine phosphatase interacting protein 2	protein-coding
1222	chr14	70640712	70643480	6.53	7.04	4.81	2.22	0.000283	0.0102	peak1222	chr14	70640712	70643480	+	0	NA	promoter-TSS (NR_110071)	promoter-TSS (NR_110071)	309	NM_015351	23508	Hs.79170	NM_015351	ENSG00000133985	TTC9	TTC9A	tetratricopeptide repeat domain 9	protein-coding
1223	chr18	76464358	76472783	7.7	7.97	7.12	0.85	0.000283	0.0102	peak1223	chr18	76464358	76472783	+	0	NA	intron (NM_014643, intron 1 of 6)	AluJb|SINE|Alu	-23082	NR_136504	101927989	Hs.665186	NR_136504	ENSG00000265778	LOC101927989	-	uncharacterized LOC101927989	ncRNA
1224	chr13	98501769	98503174	3.58	4.16	1.15	3	0.000284	0.0103	peak1224	chr13	98501769	98503174	+	0	NA	intron (NM_001032296, intron 2 of 10)	MSTD|LTR|ERVL-MaLR	19654	NM_003576	8428	Hs.508514	NM_003576	ENSG00000102572	STK24	HEL-S-95|MST3|MST3B|STE20|STK3	serine/threonine kinase 24	protein-coding
1225	chr8	60949679	60950957	3.94	4.5	1.7	2.8	0.000284	0.0103	peak1225	chr8	60949679	60950957	+	0	NA	Intergenic	Intergenic	17430	NR_034003	100130298	Hs.636194	NR_034003		LOC100130298	-	hCG1816373-like	ncRNA
1226	chr20	9454534	9458517	4.41	1.99	5.65	-3.66	0.000285	0.0103	peak1226	chr20	9454534	9458517	+	0	NA	intron (NM_182797, intron 30 of 35)	intron (NM_182797, intron 30 of 35)	-57833	NM_001199897	24141	Hs.22920	NM_012261	ENSG00000125869	LAMP5	BAD-LAMP|BADLAMP|C20orf103|LAMP-5|UNC-46	lysosomal associated membrane protein family member 5	protein-coding
1227	chr17	69114265	69119779	7.82	6.76	8.72	-1.95	0.000285	0.0103	peak1227	chr17	69114265	69119779	+	0	NA	intron (NM_080284, intron 11 of 38)	intron (NM_080284, intron 11 of 38)	-17390	NR_039750	100616316		NR_039750	ENSG00000283385	MIR4524A	MIR4524|hsa-mir-4524a|mir-4524a	microRNA 4524a	ncRNA
1228	chr14	52868823	52869575	3.06	1.08	4.23	-3.15	0.000286	0.0103	peak1228	chr14	52868823	52869575	+	0	NA	intron (NM_001135000, intron 10 of 14)	intron (NM_001135000, intron 10 of 14)	-77531	NM_198066	64841	Hs.478025	NM_198066	ENSG00000100522	GNPNAT1	GNA1|GNPNAT|Gpnat1	glucosamine-phosphate N-acetyltransferase 1	protein-coding
1229	chr12	68355760	68375937	10.77	10.3	11.33	-1.03	0.000286	0.0103	peak1229	chr12	68355760	68375937	+	0	NA	Intergenic	(AT)n|Simple_repeat|Simple_repeat	-33434	NM_020128	56890	Hs.655702	NM_017440	ENSG00000111554	MDM1	-	Mdm1 nuclear protein	protein-coding
1230	chr18	74587105	74592641	7.88	8.18	7.15	1.03	0.000286	0.0103	peak1230	chr18	74587105	74592641	+	0	NA	Intergenic	Intergenic	7962	NR_024484	400657	Hs.61508	NM_001008234	ENSG00000264247	LINC00909	-	long intergenic non-protein coding RNA 909	ncRNA
1231	chr20	23596284	23600026	5.2	5.75	3.15	2.6	0.000286	0.0103	peak1231	chr20	23596284	23600026	+	0	NA	Intergenic	MER57A-int|LTR|ERV1	7818	NM_001008693	128822	Hs.698020	NM_001008693	ENSG00000173335	CST9	CLM|CTES7A	cystatin 9	protein-coding
1232	chr9	138236953	138240037	5.88	4.76	6.81	-2.05	0.000287	0.0103	peak1232	chr9	138236953	138240037	+	0	NA	intron (NR_146178, intron 5 of 14)	L2c|LINE|L2	21639	NR_146178	100132403	Hs.741123	NM_001145249		FAM157B	-	family with sequence similarity 157 member B (non-protein coding)	ncRNA
1233	chr1	226627021	226629770	4.85	3.43	5.88	-2.45	0.000287	0.0103	peak1233	chr1	226627021	226629770	+	0	NA	Intergenic	Intergenic	46673	NR_103784	100506443	Hs.664293	NR_103784		ITPKB-IT1	-	ITPKB intronic transcript 1	ncRNA
1234	chr13	114313383	114316236	6.7	7.05	5.82	1.23	0.000287	0.0103	peak1234	chr13	114313383	114316236	+	0	NA	intron (NM_001164145, intron 1 of 2)	CpG	474	NM_001164144	283489	Hs.7542	NM_032436	ENSG00000198824	CHAMP1	C13orf8|CAMP|CHAMP|MRD40|ZNF828	chromosome alignment maintaining phosphoprotein 1	protein-coding
1235	chr22	39242225	39245496	5.36	5.84	3.8	2.05	0.000288	0.0103	peak1235	chr22	39242225	39245496	+	0	NA	intron (NM_002608, intron 1 of 6)	CpG	1195	NM_002608	5155	Hs.1976	NM_002608	ENSG00000100311	PDGFB	IBGC5|PDGF-2|PDGF2|SIS|SSV|c-sis	platelet derived growth factor subunit B	protein-coding
1236	chr14	21263013	21271141	9.65	9.18	10.2	-1.02	0.00029	0.0104	peak1236	chr14	21263013	21271141	+	0	NA	intron (NM_031314, intron 1 of 8)	AluSx|SINE|Alu	2402	NM_004500	3183	Hs.508848	NM_004500	ENSG00000092199	HNRNPC	C1|C2|HNRNP|HNRPC|SNRPC	heterogeneous nuclear ribonucleoprotein C (C1/C2)	protein-coding
1237	chr7	112928908	112933652	7.09	6.05	7.98	-1.93	0.000291	0.0104	peak1237	chr7	112928908	112933652	+	0	NA	intron (NM_152556, intron 1 of 4)	intron (NM_152556, intron 1 of 4)	8597	NM_152556	154743	Hs.489734	NM_152556	ENSG00000164603	BMT2	C7orf60|SAMTOR	base methyltransferase of 25S rRNA 2 homolog	protein-coding
1238	chr22	27153956	27155219	4.24	4.78	2.24	2.54	0.000291	0.0104	peak1238	chr22	27153956	27155219	+	0	NA	Intergenic	L3|LINE|CR1	-32929	NM_001318392	105372977	Hs.743180	NM_001318392		LOC105372977	-	uncharacterized LOC105372977	protein-coding
1239	chr15	85927358	85930474	4.09	4.73	0.21	4.53	0.000296	0.0105	peak1239	chr15	85927358	85930474	+	0	NA	Intergenic	Intergenic	103281	NR_049805	100847084		NR_049805	ENSG00000264406	MIR548AP	-	microRNA 548ap	ncRNA
1240	chr3	12253045	12254359	4.09	4.59	2.4	2.2	0.000296	0.0105	peak1240	chr3	12253045	12254359	+	0	NA	Intergenic	Intergenic	-33783	NM_001354666	5468	Hs.162646	NM_005037	ENSG00000132170	PPARG	CIMT1|GLM1|NR1C3|PPARG1|PPARG2|PPARgamma	peroxisome proliferator activated receptor gamma	protein-coding
1241	chr14	77049888	77054319	5.82	6.26	4.53	1.73	0.000296	0.0106	peak1241	chr14	77049888	77054319	+	0	NA	intron (NR_110554, intron 1 of 3)	intron (NR_110554, intron 1 of 3)	11054	NR_110554	283575	Hs.651736	NR_110554	ENSG00000246548	LINC02288	-	long intergenic non-protein coding RNA 2288	ncRNA
1242	chr19	16788065	16790166	5.36	4.05	6.36	-2.3	0.000296	0.0106	peak1242	chr19	16788065	16790166	+	0	NA	exon (NM_001347994, exon 12 of 19)	exon (NM_001347994, exon 12 of 19)	-40272	NM_015260	23309	Hs.13999	NM_015260	ENSG00000127511	SIN3B	-	SIN3 transcription regulator family member B	protein-coding
1243	chr10	124141969	124154394	8.99	9.29	8.3	0.99	0.000298	0.0106	peak1243	chr10	124141969	124154394	+	0	NA	Intergenic	MER20|DNA|hAT-Charlie	-54574	NM_001270765	51363	Hs.287537	NM_014863	ENSG00000182022	CHST15	BRAG|GALNAC4S-6ST	carbohydrate sulfotransferase 15	protein-coding
1244	chr19	18363239	18376640	8.81	9.12	8.07	1.05	0.000298	0.0106	peak1244	chr19	18363239	18376640	+	0	NA	TTS (NM_001329476)	TTS (NM_001329476)	-16021	NM_004864	9518	Hs.616962	NM_004864	ENSG00000130513	GDF15	GDF-15|MIC-1|MIC1|NAG-1|PDF|PLAB|PTGFB	growth differentiation factor 15	protein-coding
1245	chr14_KI270847v1_alt	1054327	1055852	4.99	5.47	3.43	2.05	3e-04	0.0106	peak1245	chr14_KI270847v1_alt	1054327	1055852	+	0	NA	intron (NM_016150, intron 5 of 7)	intron (NM_016150, intron 5 of 7)	7775	NR_039728	100616140		NR_039728	ENSG00000265768	MIR4506	-	microRNA 4506	ncRNA
1246	chr2	181844628	181852988	7.89	7.26	8.55	-1.29	0.000301	0.0107	peak1246	chr2	181844628	181852988	+	0	NA	Intergenic	Intergenic	-42908	NM_001287504	6744	Hs.196983	NM_006751	ENSG00000138434	SSFA2	CS-1|CS1|KRAP|SPAG13	sperm specific antigen 2	protein-coding
1247	chr19	55206741	55209515	5.47	5.87	4.34	1.54	0.000302	0.0107	peak1247	chr19	55206741	55209515	+	0	NA	intron (NM_002842, intron 1 of 19)	MSR1|Satellite|Satellite	1378	NM_002842	5794	Hs.179770	NM_002842	ENSG00000080031	PTPRH	R-PTP-H|SAP1	protein tyrosine phosphatase, receptor type H	protein-coding
1248	chr15	74818955	74822218	5.31	5.8	3.74	2.06	0.000303	0.0107	peak1248	chr15	74818955	74822218	+	0	NA	intron (NM_021819, intron 7 of 13)	intron (NM_021819, intron 7 of 13)	-6024	NM_001030005	594855	Hs.187694	NM_001030005	ENSG00000213578	CPLX3	CPX-III|CPXIII|Nbla11589	complexin 3	protein-coding
1249	chr18	69897674	69898407	2.42	0.61	3.55	-2.94	0.000303	0.0107	peak1249	chr18	69897674	69898407	+	0	NA	intron (NM_001303619, intron 1 of 4)	GA-rich|Low_complexity|Low_complexity	49813	NM_001303618	10666	Hs.660130	NM_006566	ENSG00000150637	CD226	DNAM-1|DNAM1|PTA1|TLiSA1	CD226 molecule	protein-coding
1250	chr20	2309759	2316484	7.64	8	6.75	1.25	0.000303	0.0107	peak1250	chr20	2309759	2316484	+	0	NA	intron (NM_003245, intron 5 of 12)	MIRb|SINE|MIR	17154	NM_003245	7053	Hs.2022	NM_003245	ENSG00000125780	TGM3	TGE|UHS2	transglutaminase 3	protein-coding
1251	chr2	120344144	120345693	3.76	4.31	1.58	2.73	0.000303	0.0107	peak1251	chr2	120344144	120345693	+	0	NA	Intergenic	CpG	-1224	NM_002193	3625	Hs.1735	NM_002193	ENSG00000163083	INHBB	-	inhibin subunit beta B	protein-coding
1252	chr3	45075694	45078845	5.09	5.58	3.48	2.1	0.000304	0.0107	peak1252	chr3	45075694	45078845	+	0	NA	Intergenic	THE1A-int|LTR|ERVL-MaLR	47139	NM_001308394	7123	Hs.476092	NM_003278	ENSG00000163815	CLEC3B	TN|TNA	C-type lectin domain family 3 member B	protein-coding
1253	chr16	67114462	67118330	7.38	7.78	6.25	1.54	0.000306	0.0108	peak1253	chr16	67114462	67118330	+	0	NA	intron (NM_001320543, intron 2 of 15)	intron (NM_001320543, intron 2 of 15)	6404	NM_025187	80262	Hs.513666	NM_025187	ENSG00000125149	C16orf70	C16orf6|LIN10|lin-10	chromosome 16 open reading frame 70	protein-coding
1254	chr10	120748748	120751486	6.31	6.74	5.03	1.72	0.000307	0.0108	peak1254	chr10	120748748	120751486	+	0	NA	Intergenic	THE1C|LTR|ERVL-MaLR	-101058	NM_018117	55717	Hs.144447	NM_018117	ENSG00000120008	WDR11	BRWD2|DR11|HH14|SRI1|WDR15	WD repeat domain 11	protein-coding
1255	chr18	49049303	49049932	2.36	0.18	3.56	-3.38	0.000308	0.0109	peak1255	chr18	49049303	49049932	+	0	NA	TTS (NR_039898)	TTS (NR_039898)	151	NR_039898	100616420		NR_039898	ENSG00000263849	MIR4744	-	microRNA 4744	ncRNA
1256	chr4	11440105	11441013	3.38	4	0.21	3.79	0.000311	0.011	peak1256	chr4	11440105	11441013	+	0	NA	Intergenic	L1ME3A|LINE|L1	-11646	NM_005114	9957	Hs.507348	NM_005114	ENSG00000002587	HS3ST1	3OST|3OST1	heparan sulfate-glucosamine 3-sulfotransferase 1	protein-coding
1257	chr5	165127356	165129139	5.14	4.41	5.87	-1.46	0.000313	0.011	peak1257	chr5	165127356	165129139	+	0	NA	Intergenic	Intergenic	657968	NR_105065	102546299	Hs.437730	NR_105065	ENSG00000241956	LOC102546299	-	uncharacterized LOC102546299	ncRNA
1258	chr12	108842402	108849322	6.39	6.75	5.49	1.26	0.000314	0.011	peak1258	chr12	108842402	108849322	+	0	NA	intron (NM_001161330, intron 2 of 13)	intron (NM_001161330, intron 2 of 13)	-8856	NR_030350	693204		NR_030350	ENSG00000207622	MIR619	MIRN619|hsa-mir-619	microRNA 619	ncRNA
1259	chr14	77346139	77349857	6.78	5.98	7.55	-1.57	0.000314	0.011	peak1259	chr14	77346139	77349857	+	0	NA	intron (NM_001346133, intron 2 of 5)	Charlie1b|DNA|hAT-Charlie	25911	NM_001346134	283578	Hs.26403	NM_213601	ENSG00000100580	TMED8	FAM15B	transmembrane p24 trafficking protein family member 8	protein-coding
1260	chr22	49943972	49947360	6.57	6.12	7.1	-0.97	0.000318	0.0111	peak1260	chr22	49943972	49947360	+	0	NA	Intergenic	Intergenic	-14829	NM_001001852	415116	Hs.530381	NM_001001852	ENSG00000198355	PIM3	pim-3	Pim-3 proto-oncogene, serine/threonine kinase	protein-coding
1261	chr6_GL000255v2_alt	4507268	4510209	7.34	6.79	7.95	-1.17	0.000318	0.0111	peak1261	chr6_GL000255v2_alt	4507268	4510209	+	0	NA	promoter-TSS (NM_172208).2	promoter-TSS (NM_172208).2	76	NM_003190	6892	Hs.370937	NM_003190	ENSG00000231925	TAPBP	NGS17|TAPA|TPN|TPSN	TAP binding protein	protein-coding
1262	chr11	32828317	32831192	7.58	7.07	8.15	-1.08	0.000318	0.0111	peak1262	chr11	32828317	32831192	+	0	NA	promoter-TSS (NM_024081)	promoter-TSS (NM_024081)	-181	NM_024081	79056	Hs.471695	NM_024081	ENSG00000135378	PRRG4	PRGP4|TMG4	proline rich and Gla domain 4	protein-coding
1263	chr16	90096349	90105250	8.7	8.27	9.22	-0.95	0.000319	0.0112	peak1263	chr16	90096349	90105250	+	0	NA	Intergenic	Intergenic	-1465	NR_126161	100996541	Hs.652849	NR_126161		FAM157C	-	family with sequence similarity 157 member C (non-protein coding)	ncRNA
1264	chr6	14073789	14076007	5.81	5.07	6.54	-1.47	0.000319	0.0112	peak1264	chr6	14073789	14076007	+	0	NA	Intergenic	Intergenic	-42358	NM_001251901	9308	Hs.595133	NM_004233	ENSG00000112149	CD83	BL11|HB15	CD83 molecule	protein-coding
1265	chr1	18165141	18166561	4.21	4.77	1.92	2.85	0.00032	0.0112	peak1265	chr1	18165141	18166561	+	0	NA	intron (NM_032880, intron 1 of 9)	LTR10C|LTR|ERV1	58105	NM_032880	84966	Hs.212511	NM_032880	ENSG00000117154	IGSF21	-	immunoglobin superfamily member 21	protein-coding
1266	chr19	3808676	3816044	6.34	6.85	4.57	2.28	0.000321	0.0112	peak1266	chr19	3808676	3816044	+	0	NA	intron (NM_015174, intron 14 of 18)	AluJo|SINE|Alu	-10548	NM_002378	4145	Hs.631845	NM_002378	ENSG00000007264	MATK	CHK|CTK|HHYLTK|HYL|HYLTK|Lsk	megakaryocyte-associated tyrosine kinase	protein-coding
1267	chr1	116986631	116995154	8.8	9.16	7.91	1.24	0.000321	0.0112	peak1267	chr1	116986631	116995154	+	0	NA	TTS (NM_020440)	TTS (NM_020440)	-10858	NM_004258	9398	Hs.654598	NM_004258	ENSG00000134256	CD101	EWI-101|IGSF2|V7	CD101 molecule	protein-coding
1268	chr12	6162501	6165187	4.72	5.2	3.15	2.05	0.000322	0.0112	peak1268	chr12	6162501	6165187	+	0	NA	Intergenic	MIR3|SINE|MIR	-35863	NM_001330312	928	Hs.114286	NM_001769	ENSG00000010278	CD9	BTCC-1|DRAP-27|MIC3|MRP-1|TSPAN-29|TSPAN29	CD9 molecule	protein-coding
1269	chr8	19885202	19889113	6.67	6.01	7.36	-1.35	0.000323	0.0112	peak1269	chr8	19885202	19889113	+	0	NA	Intergenic	Intergenic	-51914	NM_000237	4023	Hs.180878	NM_000237	ENSG00000175445	LPL	HDLCQ11|LIPD	lipoprotein lipase	protein-coding
1270	chr15	78087490	78089088	5.02	4.03	5.88	-1.86	0.000323	0.0112	peak1270	chr15	78087490	78089088	+	0	NA	Intergenic	Intergenic	-4296	NM_001101404	646892	Hs.569511	NM_001101404	ENSG00000183476	SH2D7	-	SH2 domain containing 7	protein-coding
1271	chr6	63350881	63354001	6.75	6.12	7.42	-1.3	0.000323	0.0112	peak1271	chr6	63350881	63354001	+	0	NA	Intergenic	AluJo|SINE|Alu	-32464	NM_001143940	51557	Hs.149585	NM_016571	ENSG00000146166	LGSN	GLULD1|LGS	lengsin, lens protein with glutamine synthetase domain	protein-coding
1272	chr15	58483934	58486630	4.95	5.51	2.75	2.76	0.000324	0.0113	peak1272	chr15	58483934	58486630	+	0	NA	intron (NR_120338, intron 2 of 2)	L2b|LINE|L2	13453	NR_120338	101928694	Hs.655781	NR_120338	ENSG00000259293	LIPC-AS1	-	LIPC antisense RNA 1	ncRNA
1273	chr10	28326218	28327032	2.87	1.27	3.95	-2.69	0.000325	0.0113	peak1273	chr10	28326218	28327032	+	0	NA	Intergenic	Intergenic	-23559	NR_134518	143098	Hs.499159	NM_173496	ENSG00000150054	MPP7	-	membrane palmitoylated protein 7	protein-coding
1274	chr18	10304114	10304908	3.56	4.15	0.89	3.26	0.000326	0.0113	peak1274	chr18	10304114	10304908	+	0	NA	Intergenic	MIR3|SINE|MIR	109859	NR_110775	101927350	Hs.572523	NR_110775	ENSG00000260913	LINC01254	-	long intergenic non-protein coding RNA 1254	ncRNA
1275	chrX	39562216	39564694	6.29	5.72	6.92	-1.2	0.000327	0.0113	peak1275	chrX	39562216	39564694	+	0	NA	Intergenic	L1MC5|LINE|L1	-97761	NR_037501	100500822		NR_037501	ENSG00000263730	MIR3937	-	microRNA 3937	ncRNA
1276	chr3	138366807	138372670	7.03	6.47	7.65	-1.18	0.000327	0.0113	peak1276	chr3	138366807	138372670	+	0	NA	intron (NM_001252090, intron 1 of 5)	intron (NM_001252090, intron 1 of 5)	20610	NM_001252090	22808	Hs.527021	NM_012219	ENSG00000158186	MRAS	M-RAs|R-RAS3|RRAS3	muscle RAS oncogene homolog	protein-coding
1277	chr1	26605777	26609470	6.47	5.45	7.35	-1.91	0.000328	0.0114	peak1277	chr1	26605777	26609470	+	0	NA	Intergenic	Intergenic	53081	NR_031740	100302190		NR_031740	ENSG00000238705	MIR1976	hsa-mir-1976	microRNA 1976	ncRNA
1278	chr13	110953583	110956461	6.43	6.91	4.84	2.08	0.000328	0.0114	peak1278	chr13	110953583	110956461	+	0	NA	Intergenic	Intergenic	-11005	NR_126378	104355135	Hs.649708	NR_126378		LINC00431	-	long intergenic non-protein coding RNA 431	ncRNA
1279	chr17	1186909	1189990	5.54	6.05	3.8	2.24	0.00033	0.0114	peak1279	chr17	1186909	1189990	+	0	NA	intron (NM_001322841, intron 1 of 22)	AluY|SINE|Alu	-1127	NM_001159746	29	Hs.159306	NM_001092	ENSG00000159842	ABR	MDB	ABR, RhoGEF and GTPase activating protein	protein-coding
1280	chr8	143454028	143456074	5.01	5.48	3.51	1.97	0.00033	0.0114	peak1280	chr8	143454028	143456074	+	0	NA	intron (NM_015117, intron 9 of 11)	AluSg|SINE|Alu	-24619	NM_201589	389692	Hs.521914	NM_201589	ENSG00000182759	MAFA	INSDM|RIPE3b1|hMafA	MAF bZIP transcription factor A	protein-coding
1281	chr10	124301007	124310774	8.42	8.84	7.2	1.64	0.00033	0.0114	peak1281	chr10	124301007	124310774	+	0	NA	Intergenic	Intergenic	113086	NM_001322968	4942	Hs.523332	NM_000274	ENSG00000065154	OAT	GACR|HOGA|OATASE|OKT	ornithine aminotransferase	protein-coding
1282	chr14	75521042	75525583	7.19	7.47	6.56	0.91	0.00033	0.0114	peak1282	chr14	75521042	75525583	+	0	NA	intron (NM_006399, intron 1 of 2)	intron (NM_006399, intron 1 of 2)	871	NM_006399	10538	Hs.509964	NM_006399	ENSG00000156127	BATF	B-ATF|BATF1|SFA-2|SFA2	basic leucine zipper ATF-like transcription factor	protein-coding
1283	chr7	2234421	2238935	8.5	8.86	7.57	1.29	0.00033	0.0114	peak1283	chr7	2234421	2238935	+	0	NA	intron (NM_013393, intron 2 of 2)	intron (NM_013393, intron 2 of 2)	-3730	NM_001304523	8379	Hs.654838	NM_003550	ENSG00000002822	MAD1L1	MAD1|PIG9|TP53I9|TXBP181	mitotic arrest deficient 1 like 1	protein-coding
1284	chr5	111582972	111583981	3.15	3.74	0.5	3.24	0.000332	0.0114	peak1284	chr5	111582972	111583981	+	0	NA	intron (NR_040093, intron 1 of 6)	intron (NR_040093, intron 1 of 6)	-70879	NM_001308058	134429	Hs.93842	NM_139164	ENSG00000164211	STARD4	-	StAR related lipid transfer domain containing 4	protein-coding
1285	chr9	36730433	36733185	5.76	4.48	6.74	-2.26	0.000334	0.0115	peak1285	chr9	36730433	36733185	+	0	NA	Intergenic	MER57A1|LTR|ERV1	91790	NR_039686	100616289		NR_039686	ENSG00000266255	MIR4475	-	microRNA 4475	ncRNA
1286	chr11	10040628	10043564	5.89	5.05	6.68	-1.64	0.000335	0.0115	peak1286	chr11	10040628	10043564	+	0	NA	intron (NM_030962, intron 3 of 39)	intron (NM_030962, intron 3 of 39)	202954	NR_120539	101928008	Hs.585524	NR_120539	ENSG00000255476	LOC101928008	-	uncharacterized LOC101928008	ncRNA
1287	chr2	10862216	10863784	4.93	5.48	2.77	2.72	0.000335	0.0115	peak1287	chr2	10862216	10863784	+	0	NA	Intergenic	Intergenic	-15267	NR_110575	101929733	Hs.736697	NR_110575	ENSG00000271952	LINC01954	-	long intergenic non-protein coding RNA 1954	ncRNA
1288	chr7	26097192	26105894	9.15	8.15	10.02	-1.87	0.000336	0.0115	peak1288	chr7	26097192	26105894	+	0	NA	Intergenic	Intergenic	-50684	NM_004289	9603	Hs.404741	NM_004289	ENSG00000050344	NFE2L3	NRF3	nuclear factor, erythroid 2 like 3	protein-coding
1289	chr22	18576340	18578754	6.7	6.12	7.33	-1.21	0.000339	0.0116	peak1289	chr22	18576340	18578754	+	0	NA	Intergenic	CpG	-28719	NR_003563	728233	Hs.592456	NR_003563	ENSG00000274602	PI4KAP1	-	phosphatidylinositol 4-kinase alpha pseudogene 1	pseudo
1290	chr16	48620950	48622326	3.89	4.43	1.82	2.61	0.000339	0.0116	peak1290	chr16	48620950	48622326	+	0	NA	Intergenic	Intergenic	-11429	NM_153029	9683	Hs.511839	NM_153029	ENSG00000102921	N4BP1	-	NEDD4 binding protein 1	protein-coding
1291	chr1	235566898	235569864	5.28	5.83	3.15	2.68	0.000342	0.0117	peak1291	chr1	235566898	235569864	+	0	NA	intron (NM_001098721, intron 3 of 3)	intron (NM_001098721, intron 3 of 3)	55558	NR_039973	NA
1292	chr21	39316555	39318124	4.11	2.28	5.24	-2.96	0.000343	0.0117	peak1292	chr21	39316555	39318124	+	0	NA	intron (NR_046655, intron 2 of 2)	intron (NR_046655, intron 2 of 2)	1632	NR_046655	100874093	Hs.588102	NR_046655	ENSG00000238141	BRWD1-AS1	-	BRWD1 antisense RNA 1	ncRNA
1293	chr9	124257253	124268495	8.59	8.93	7.76	1.17	0.000345	0.0118	peak1293	chr9	124257253	124268495	+	0	NA	intron (NM_001166168, intron 1 of 9)	intron (NM_001166168, intron 1 of 9)	-1706	NR_149024	613206	Hs.197071	NM_001033016	ENSG00000235204	LOC613206	-	uncharacterized LOC613206	ncRNA
1294	chr8	124254030	124254805	3.61	4.21	0.82	3.39	0.000345	0.0118	peak1294	chr8	124254030	124254805	+	0	NA	Intergenic	Intergenic	-7019	NR_125420	101927588	Hs.617072	NR_125420	ENSG00000214803	LOC101927588	-	uncharacterized LOC101927588	ncRNA
1295	chr21	34961562	34972451	7	7.37	6.08	1.29	0.000346	0.0118	peak1295	chr21	34961562	34972451	+	0	NA	intron (NM_001754, intron 2 of 8)	intron (NM_001754, intron 2 of 8)	72420	NR_026812	80215	Hs.672131	NM_025143		RUNX1-IT1	C21orf96	RUNX1 intronic transcript 1	ncRNA
1296	chr15	80159787	80162672	5.88	6.25	4.9	1.34	0.000347	0.0118	peak1296	chr15	80159787	80162672	+	0	NA	intron (NM_000137, intron 4 of 13)	HAL1ME|LINE|L1	8338	NM_000137	2184	Hs.73875	NM_000137	ENSG00000103876	FAH	-	fumarylacetoacetate hydrolase	protein-coding
1297	chr14	51858423	51874702	9.33	8.7	9.99	-1.29	0.000348	0.0119	peak1297	chr14	51858423	51874702	+	0	NA	intron (NM_001243774, intron 1 of 2)	MLT1A0|LTR|ERVL-MaLR	6258	NM_001243773	54331	Hs.187772	NM_053064	ENSG00000186469	GNG2	-	G protein subunit gamma 2	protein-coding
1298	chr11	66313013	66314156	3.56	4.1	1.46	2.64	0.000348	0.0119	peak1298	chr11	66313013	66314156	+	0	NA	TTS (NM_020404)	TTS (NM_020404)	3460	NM_020404	57124	Hs.195727	NM_020404	ENSG00000174807	CD248	CD164L1|TEM1	CD248 molecule	protein-coding
1299	chr6	18396666	18416481	9.9	9.09	10.67	-1.58	0.000349	0.0119	peak1299	chr6	18396666	18416481	+	0	NA	intron (NM_182757, intron 2 of 7)	MLT2B1|LTR|ERVL	19223	NM_182757	255488	Hs.148741	NM_182757	ENSG00000137393	RNF144B	IBRDC2|PIR2|bA528A10.3|p53RFP	ring finger protein 144B	protein-coding
1300	chr5	180067364	180072770	8.34	8.63	7.68	0.95	0.000351	0.0119	peak1300	chr5	180067364	180072770	+	0	NA	intron (NM_001280801, intron 1 of 7)	intron (NM_001280801, intron 1 of 7)	2051	NM_001280801	55819	Hs.484363	NM_018434	ENSG00000113269	RNF130	G1RZFP|GOLIATH|GP	ring finger protein 130	protein-coding
1301	chr5	148821920	148833044	8.64	8.21	9.15	-0.94	0.000351	0.0119	peak1301	chr5	148821920	148833044	+	0	NA	exon (NM_000024, exon 1 of 1)	exon (NM_000024, exon 1 of 1)	889	NM_000024	154	Hs.2551	NM_000024	ENSG00000169252	ADRB2	ADRB2R|ADRBR|B2AR|BAR|BETA2AR	adrenoceptor beta 2	protein-coding
1302	chr9	137028465	137035853	8.16	8.54	7.2	1.34	0.000351	0.0119	peak1302	chr9	137028465	137035853	+	0	NA	5' UTR (NM_004479, exon 1 of 2)	5' UTR (NM_004479, exon 1 of 2)	681	NM_004479	2529	Hs.457	NM_004479	ENSG00000180549	FUT7	FucT-VII	fucosyltransferase 7	protein-coding
1303	chr11	114256996	114260968	5.28	5.69	4.15	1.55	0.000352	0.0119	peak1303	chr11	114256996	114260968	+	0	NA	Intergenic	L2c|LINE|L2	-36831	NM_006169	4837	Hs.503911	NM_006169	ENSG00000166741	NNMT	-	nicotinamide N-methyltransferase	protein-coding
1304	chr2	61042627	61047411	6.21	4.77	7.25	-2.47	0.000353	0.012	peak1304	chr2	61042627	61047411	+	0	NA	intron (NM_002618, intron 2 of 3)	Cheshire|DNA|hAT-Charlie	-20851	NM_001330435	84542	Hs.468653	NM_032506	ENSG00000162929	KIAA1841	-	KIAA1841	protein-coding
1305	chr17	69097024	69100591	5.93	4.47	6.98	-2.51	0.000354	0.012	peak1305	chr17	69097024	69100591	+	0	NA	promoter-TSS (NR_049834)	promoter-TSS (NR_049834)	-735	NR_049834	100847008		NR_049834	ENSG00000265331	MIR4524B	-	microRNA 4524b	ncRNA
1306	chr15	80151889	80157070	7.03	7.35	6.27	1.08	0.000354	0.012	peak1306	chr15	80151889	80157070	+	0	NA	intron (NM_000137, intron 1 of 13)	intron (NM_000137, intron 1 of 13)	1588	NM_000137	2184	Hs.73875	NM_000137	ENSG00000103876	FAH	-	fumarylacetoacetate hydrolase	protein-coding
1307	chr14	68688609	68697020	7.49	7.91	6.33	1.57	0.000354	0.012	peak1307	chr14	68688609	68697020	+	0	NA	Intergenic	Intergenic	-64027	NR_135816	100996664		NR_135816		LOC100996664	-	uncharacterized LOC100996664	ncRNA
1308	chr19	53990351	53993019	5.28	5.79	3.47	2.32	0.000356	0.012	peak1308	chr19	53990351	53993019	+	0	NA	promoter-TSS (NM_145815)	promoter-TSS (NM_145815)	536	NR_102308	59285	Hs.631560	NM_031897	ENSG00000130433	CACNG6	-	calcium voltage-gated channel auxiliary subunit gamma 6	protein-coding
1309	chr2	233059102	233064979	8.79	9.12	7.99	1.13	0.000358	0.0121	peak1309	chr2	233059102	233064979	+	0	NA	intron (NM_001017915, intron 1 of 26)	intron (NM_001017915, intron 1 of 26)	2073	NM_005541	3635	Hs.262886	NM_005541	ENSG00000168918	INPP5D	SHIP|SHIP-1|SHIP1|SIP-145|hp51CN|p150Ship	inositol polyphosphate-5-phosphatase D	protein-coding
1310	chr19	33329350	33333355	6.99	7.35	6.06	1.29	0.000361	0.0122	peak1310	chr19	33329350	33333355	+	0	NA	Intergenic	(TTATT)n|Simple_repeat|Simple_repeat	28531	NR_026887	80054	Hs.287521	NR_026887	ENSG00000267296	CEBPA-DT	CEBPA-AS1	CEBPA divergent transcript	ncRNA
1311	chr20	53870359	53873225	4.64	5.24	1.88	3.36	0.000361	0.0122	peak1311	chr20	53870359	53873225	+	0	NA	Intergenic	Intergenic	3917	NR_002189	391257	Hs.449977	NR_002189		SUMO1P1	PIC1L|UBL2|UBL6	SUMO1 pseudogene 1	pseudo
1312	chr15	39183303	39184449	3.96	4.52	1.71	2.81	0.000361	0.0122	peak1312	chr15	39183303	39184449	+	0	NA	Intergenic	Intergenic	-66793	NR_144507	400360	Hs.376109	NM_207445	ENSG00000175746	C15orf54	-	chromosome 15 open reading frame 54 (putative)	ncRNA
1313	chr3	179472295	179475158	6.88	6.22	7.57	-1.35	0.000362	0.0122	peak1313	chr3	179472295	179475158	+	0	NA	Intergenic	Intergenic	-22143	NM_021629	59345	Hs.173030	NM_021629	ENSG00000114450	GNB4	CMTD1F	G protein subunit beta 4	protein-coding
1314	chr7	108134994	108137096	4.4	4.9	2.7	2.2	0.000363	0.0122	peak1314	chr7	108134994	108137096	+	0	NA	Intergenic	Intergenic	-5689	NM_001318048	22798	Hs.62022	NM_007356	ENSG00000091128	LAMB4	-	laminin subunit beta 4	protein-coding
1315	chr9	120402118	120405454	6	6.38	5.01	1.38	0.000364	0.0123	peak1315	chr9	120402118	120405454	+	0	NA	intron (NM_001011649, intron 32 of 36)	intron (NM_001011649, intron 32 of 36)	-158736	NR_029604	406939		NR_029604	ENSG00000207814	MIR147A	MIR147|MIRN147|hsa-mir-147a	microRNA 147a	ncRNA
1316	chr7	361419	363012	4.18	4.7	2.34	2.36	0.000366	0.0123	peak1316	chr7	361419	363012	+	0	NA	Intergenic	L1M5|LINE|L1	-17210	NR_033960	442497	Hs.704269	NR_033960	ENSG00000249574	LOC442497	-	uncharacterized LOC442497	ncRNA
1317	chr10	115166951	115169792	5.29	2.25	6.59	-4.34	0.000367	0.0123	peak1317	chr10	115166951	115169792	+	0	NA	intron (NM_001276282, intron 7 of 7)	L1MB8|LINE|L1	75006	NM_001276282	26033	Hs.501127	NM_207303	ENSG00000107518	ATRNL1	ALP|bA338L11.1|bA454H24.1	attractin like 1	protein-coding
1318	chr11	118182420	118183763	3.35	3.97	0.21	3.76	0.000368	0.0123	peak1318	chr11	118182420	118183763	+	0	NA	Intergenic	Intergenic	-6469	NM_004588	6327	Hs.129783	NM_004588	ENSG00000149575	SCN2B	ATFB14	sodium voltage-gated channel beta subunit 2	protein-coding
1319	chr1	160095465	160099952	6.67	6.22	7.21	-0.98	0.000368	0.0123	peak1319	chr1	160095465	160099952	+	0	NA	intron (NM_001320247, intron 1 of 6)	intron (NM_001320247, intron 1 of 6)	981	NM_001320247	93185	Hs.332012	NM_052868	ENSG00000162729	IGSF8	CD316|CD81P3|EWI-2|EWI2|KCT-4|LIR-D1|PGRL	immunoglobulin superfamily member 8	protein-coding
1320	chr4	69823747	69826199	5.19	5.78	2.5	3.28	0.000369	0.0124	peak1320	chr4	69823747	69826199	+	0	NA	Intergenic	LTR12_|LTR|ERV1	35179	NM_005420	6783	Hs.479898	NM_005420	ENSG00000109193	SULT1E1	EST|EST-1|ST1E1|STE	sulfotransferase family 1E member 1	protein-coding
1321	chr16	3004199	3005431	3.41	4.02	0.21	3.82	0.00037	0.0124	peak1321	chr16	3004199	3005431	+	0	NA	Intergenic	CpG	5860	NR_110948	101929613	Hs.741644	NR_110947		LOC101929613	LA16c-380H5.3	uncharacterized LOC101929613	ncRNA
1322	chr6_GL000256v2_alt	3751181	3757054	8.31	7.84	8.87	-1.03	0.000371	0.0124	peak1322	chr6_GL000256v2_alt	3751181	3757054	+	0	NA	promoter-TSS (NM_019111)	promoter-TSS (NM_019111)	-868	NM_019111	3122	Hs.520048	NM_019111	ENSG00000204287	HLA-DRA	HLA-DRA1	major histocompatibility complex, class II, DR alpha	protein-coding
1323	chr5	150461036	150462082	3.52	4.06	1.5	2.56	0.000371	0.0124	peak1323	chr5	150461036	150462082	+	0	NA	Intergenic	Intergenic	-11803	NM_001025071	6208	Hs.744846	NM_005617	ENSG00000164587	RPS14	EMTB|S14	ribosomal protein S14	protein-coding
1324	chr22	27127066	27138837	10.08	10.43	9.18	1.26	0.000371	0.0124	peak1324	chr22	27127066	27138837	+	0	NA	Intergenic	Intergenic	-54565	NM_001318392	105372977	Hs.743180	NM_001318392		LOC105372977	-	uncharacterized LOC105372977	protein-coding
1325	chr7	26310563	26320735	8.46	8	9.01	-1	0.000373	0.0124	peak1325	chr7	26310563	26320735	+	0	NA	intron (NM_001318199, intron 1 of 6)	AluY|SINE|Alu	22604	NM_001318199	29887	Hs.741316	NM_013322	ENSG00000086300	SNX10	OPTB8	sorting nexin 10	protein-coding
1326	chr14	38077113	38080142	4.15	4.78	0.5	4.28	0.000374	0.0125	peak1326	chr14	38077113	38080142	+	0	NA	Intergenic	Intergenic	-129372	NM_001049	6751	Hs.248160	NM_001049	ENSG00000139874	SSTR1	SRIF-2|SS-1-R|SS1-R|SS1R	somatostatin receptor 1	protein-coding
1327	chr1	25013065	25014593	3.6	4.17	1.3	2.87	0.000374	0.0125	peak1327	chr1	25013065	25014593	+	0	NA	Intergenic	MIRc|SINE|MIR	-9674	NR_039623	100616365		NR_039623	ENSG00000264371	MIR4425	-	microRNA 4425	ncRNA
1328	chr1	186903722	186905036	3.39	3.93	1.33	2.61	0.000375	0.0125	peak1328	chr1	186903722	186905036	+	0	NA	intron (NM_001311193, intron 5 of 15)	intron (NM_001311193, intron 5 of 15)	75479	NM_001311193	5321	Hs.497200	NM_024420	ENSG00000116711	PLA2G4A	PLA2G4|cPLA2|cPLA2-alpha	phospholipase A2 group IVA	protein-coding
1329	chr1	6747031	6747738	3.02	1.4	4.11	-2.71	0.000375	0.0125	peak1329	chr1	6747031	6747738	+	0	NA	Intergenic	Intergenic	19857	NR_104621	100505887	Hs.250839	NR_104620		LINC01672	-	long intergenic non-protein coding RNA 1672	ncRNA
1330	chr21	5875112	5876499	5.09	5.48	4.01	1.47	0.000375	0.0125	peak1330	chr21	5875112	5876499	+	0	NA	Intergenic	HERV15-int|LTR|ERV1	97578	NM_017445	54145		NM_017445	ENSG00000234289	H2BFS	H2B/s	H2B histone family member S	protein-coding
1331	chr15	74866692	74874088	8.67	8.97	7.96	1.01	0.000375	0.0125	peak1331	chr15	74866692	74874088	+	0	NA	intron (NM_001320778, intron 1 of 9)	intron (NM_001320778, intron 1 of 9)	2989	NM_005697	10066	Hs.458917	NM_005697	ENSG00000140497	SCAMP2	-	secretory carrier membrane protein 2	protein-coding
1332	chr6	13252901	13258337	7.37	6.38	8.24	-1.87	0.000376	0.0125	peak1332	chr6	13252901	13258337	+	0	NA	intron (NM_001322311, intron 7 of 11)	MSTA-int|LTR|ERVL-MaLR	27823	NR_134859	100130357	Hs.484678	NM_001242698		LOC100130357	-	uncharacterized LOC100130357	protein-coding
1333	chr12	93132987	93140976	8.69	9.05	7.78	1.27	0.000377	0.0125	peak1333	chr12	93132987	93140976	+	0	NA	intron (NR_040096, intron 3 of 4)	intron (NR_040096, intron 3 of 4)	-37385	NR_120492	102724933	Hs.663947	NR_120492	ENSG00000258171	LINC02412	-	long intergenic non-protein coding RNA 2412	ncRNA
1334	chr2	25206687	25208088	3.85	2.68	4.79	-2.11	0.000377	0.0125	peak1334	chr2	25206687	25208088	+	0	NA	intron (NR_132378, intron 1 of 1)	intron (NR_132378, intron 1 of 1)	3074	NR_132378	106144568	Hs.580474	NR_132378	ENSG00000230452	LINC01381	DADOT	long intergenic non-protein coding RNA 1381	ncRNA
1335	chr21	42512944	42515135	6.98	6.55	7.5	-0.96	0.000378	0.0125	peak1335	chr21	42512944	42515135	+	0	NA	5' UTR (NM_001320537, exon 1 of 20)	5' UTR (NM_001320537, exon 1 of 20)	186	NM_001320537	54020	Hs.547009	NM_018964	ENSG00000160190	SLC37A1	G3PP	solute carrier family 37 member 1	protein-coding
1336	chr2	60991921	60996245	7.36	7	7.82	-0.81	0.000379	0.0125	peak1336	chr2	60991921	60996245	+	0	NA	intron (NM_001322127, intron 4 of 16)	AluY|SINE|Alu	23129	NM_001322124	150962	Hs.368348	NM_144709	ENSG00000162927	PUS10	CCDC139|DOBI	pseudouridylate synthase 10	protein-coding
1337	chr15	68784856	68800360	9.41	8.77	10.08	-1.31	0.000379	0.0125	peak1337	chr15	68784856	68800360	+	0	NA	intron (NM_006305, intron 1 of 6)	intron (NM_006305, intron 1 of 6)	9317	NR_036197	100422971		NR_036197	ENSG00000265195	MIR4312	-	microRNA 4312	ncRNA
1338	chr12	62702028	62703687	4.32	3.41	5.15	-1.74	0.000379	0.0125	peak1338	chr12	62702028	62703687	+	0	NA	intron (NM_020700, intron 6 of 9)	intron (NM_020700, intron 6 of 9)	99171	NR_029661	406891		NR_029661	ENSG00000199179	MIRLET7I	LET7I|MIRNLET7I|hsa-let-7i|let-7i	microRNA let-7i	ncRNA
1339	chr20	40426327	40428167	4.52	5.01	2.85	2.16	0.00038	0.0125	peak1339	chr20	40426327	40428167	+	0	NA	Intergenic	MLT1D|LTR|ERVL-MaLR	261993	NM_005461	9935	Hs.169487	NM_005461	ENSG00000204103	MAFB	DURS3|KRML|MCTO	MAF bZIP transcription factor B	protein-coding
1340	chr1	116554408	116564183	7.58	6.88	8.3	-1.42	0.00038	0.0125	peak1340	chr1	116554408	116564183	+	0	NA	TTS (NR_039621)	TTS (NR_039621)	816	NR_039621	100616384		NR_039621	ENSG00000264419	MIR548AC	-	microRNA 548ac	ncRNA
1341	chr9	72584565	72595238	8.08	7.42	8.77	-1.35	0.000382	0.0126	peak1341	chr9	72584565	72595238	+	0	NA	intron (NM_138691, intron 2 of 23)	intron (NM_138691, intron 2 of 23)	68100	NM_138691	117531	Hs.670211	NM_138691	ENSG00000165091	TMC1	DFNA36|DFNB11|DFNB7	transmembrane channel like 1	protein-coding
1342	chr18	35343056	35346697	8.37	7.94	8.89	-0.95	0.000384	0.0126	peak1342	chr18	35343056	35346697	+	0	NA	promoter-TSS (NM_001308123)	promoter-TSS (NM_001308123)	-409	NM_001308123	7572	Hs.514802	NM_006965	ENSG00000172466	ZNF24	KOX17|RSG-A|ZNF191|ZSCAN3|Zfp191	zinc finger protein 24	protein-coding
1343	chr4	159269065	159281594	8.91	7.97	9.76	-1.79	0.000385	0.0127	peak1343	chr4	159269065	159281594	+	0	NA	intron (NM_014247, intron 1 of 23)	intron (NM_014247, intron 1 of 23)	7483	NM_014247	9693	Hs.744884	NM_014247	ENSG00000109756	RAPGEF2	CNrasGEF|NRAPGEP|PDZ-GEF1|PDZGEF1|RA-GEF|RA-GEF-1|Rap-GEP|nRap GEP	Rap guanine nucleotide exchange factor 2	protein-coding
1344	chr7	75795574	75796096	2.78	0.79	3.94	-3.15	0.000386	0.0127	peak1344	chr7	75795574	75796096	+	0	NA	Intergenic	MIRb|SINE|MIR	-6089	NM_006072	10344	Hs.131342	NM_006072	ENSG00000006606	CCL26	IMAC|MIP-4a|MIP-4alpha|SCYA26|TSC-1	C-C motif chemokine ligand 26	protein-coding
1345	chr9	76557507	76565225	7.86	8.23	6.87	1.36	0.000386	0.0127	peak1345	chr9	76557507	76565225	+	0	NA	Intergenic	Intergenic	60733	NM_001097636	2650	Hs.521568	NM_001490	ENSG00000187210	GCNT1	C2GNT|C2GNT-L|C2GNT1|G6NT|NACGT2|NAGCT2	glucosaminyl (N-acetyl) transferase 1, core 2	protein-coding
1346	chr7	75841893	75844714	6.31	5.64	7	-1.36	0.000387	0.0127	peak1346	chr7	75841893	75844714	+	0	NA	Intergenic	LTR47B|LTR|ERVL	-29588	NM_002991	6369	Hs.247838	NM_002991	ENSG00000106178	CCL24	Ckb-6|MPIF-2|MPIF2|SCYA24	C-C motif chemokine ligand 24	protein-coding
1347	chr6	137844219	137852940	8.72	7.95	9.48	-1.54	0.000387	0.0127	peak1347	chr6	137844219	137852940	+	0	NA	intron (NR_049793, intron 3 of 3)	AluSx1|SINE|Alu	-18609	NM_001270508	7128	Hs.211600	NM_006290	ENSG00000118503	TNFAIP3	A20|AISBL|OTUD7C|TNFA1P2	TNF alpha induced protein 3	protein-coding
1348	chr3	72614484	72622048	7.33	7.91	4.89	3.02	0.000389	0.0127	peak1348	chr3	72614484	72622048	+	0	NA	Intergenic	MLT1G|LTR|ERVL-MaLR	45983	NR_135531	105377162	Hs.123457	NR_135531		LOC105377162	-	uncharacterized LOC105377162	ncRNA
1349	chr2	134293850	134296447	4.97	5.39	3.79	1.61	0.00039	0.0128	peak1349	chr2	134293850	134296447	+	0	NA	intron (NM_002410, intron 2 of 15)	intron (NM_002410, intron 2 of 15)	40889	NM_002410	4249	Hs.4988	NM_002410	ENSG00000152127	MGAT5	GNT-V|GNT-VA	mannosyl (alpha-1,6-)-glycoprotein beta-1,6-N-acetyl-glucosaminyltransferase	protein-coding
1350	chr9	120436213	120439721	4.31	4.91	1.48	3.43	0.00039	0.0128	peak1350	chr9	120436213	120439721	+	0	NA	intron (NM_001011649, intron 24 of 36)	intron (NM_001011649, intron 24 of 36)	142203	NR_073558	55755	Hs.269560	NM_018249	ENSG00000136861	CDK5RAP2	C48|Cep215|MCPH3	CDK5 regulatory subunit associated protein 2	protein-coding
1351	chr1_KI270765v1_alt	813	1758	4.02	2.79	4.99	-2.21	0.000392	0.0128	peak1351	chr1_KI270765v1_alt	813	1758	+	0	NA	Intergenic	Intergenic	61953	NR_145576	6063		NR_145576	ENSG00000278099	RNVU1-11	RNU1-12P|RNU1P2|U1P2A|vU1.11	RNA, variant U1 small nuclear 11	snRNA
1352	chr17_GL383566v1_alt	75712	78478	5.67	6.09	4.49	1.6	0.000393	0.0128	peak1352	chr17_GL383566v1_alt	75712	78478	+	0	NA	Intergenic	Intergenic	-4305	NR_136503	105371907	Hs.500668	NR_136503	ENSG00000263718	LOC105371907	-	uncharacterized LOC105371907	ncRNA
1353	chr6	116473696	116477304	6.78	7.12	5.94	1.18	0.000394	0.0129	peak1353	chr6	116473696	116477304	+	0	NA	Intergenic	Intergenic	14130	NM_001010919	441168	Hs.381220	NM_001010919	ENSG00000188820	CALHM6	C6orf187|FAM26F|INAM|dJ93H18.5	calcium homeostasis modulator family member 6	protein-coding
1354	chr3	187950779	187953816	4.18	4.71	2.21	2.5	0.000395	0.0129	peak1354	chr3	187950779	187953816	+	0	NA	Intergenic	Intergenic	24110	NR_135538	105374266	Hs.570518	NR_135537		LINC01991	-	long intergenic non-protein coding RNA 1991	ncRNA
1355	chr15	72739641	72741901	4.49	3.1	5.51	-2.41	0.000396	0.0129	peak1355	chr15	72739641	72741901	+	0	NA	Intergenic	L1MC3|LINE|L1	-42064	NR_040107	100287559	Hs.562587	NR_040107	ENSG00000260898	ADPGK-AS1	-	ADPGK antisense RNA 1	ncRNA
1356	chr17	59564494	59566915	6.95	6.59	7.4	-0.81	0.000396	0.0129	peak1356	chr17	59564494	59566915	+	0	NA	exon (NM_024612, exon 1 of 18)	exon (NM_024612, exon 1 of 18)	179	NM_024612	79665	Hs.29403	NM_024612	ENSG00000108406	DHX40	ARG147|DDX40|PAD	DEAH-box helicase 40	protein-coding
1357	chr9	92977335	92978552	4.15	4.69	2.15	2.53	0.000397	0.0129	peak1357	chr9	92977335	92978552	+	0	NA	intron (NM_001083536, intron 3 of 17)	MER49|LTR|ERV1	3507	NM_033086	89846	Hs.411081	NM_033086	ENSG00000127084	FGD3	ZFYVE5	FYVE, RhoGEF and PH domain containing 3	protein-coding
1358	chr4	36309092	36315531	8.19	7.55	8.86	-1.31	0.000398	0.013	peak1358	chr4	36309092	36315531	+	0	NA	intron (NM_001170700, intron 6 of 8)	intron (NM_001170700, intron 6 of 8)	28289	NM_001170700	401124	Hs.363407	NM_001136536	ENSG00000197057	DTHD1	-	death domain containing 1	protein-coding
1359	chr5	120257573	120259262	5.74	4.97	6.49	-1.53	0.000401	0.013	peak1359	chr5	120257573	120259262	+	0	NA	Intergenic	Intergenic	-205861	NM_016644	51334	Hs.157461	NM_016644	ENSG00000184838	PRR16	DSC54|LARGEN	proline rich 16	protein-coding
1360	chr1	192934629	192946910	9.76	9.34	10.25	-0.91	0.000401	0.013	peak1360	chr1	192934629	192946910	+	0	NA	intron (NR_126003, intron 1 of 2)	intron (NR_126003, intron 1 of 2)	7488	NR_126003	102724954	Hs.243488	NR_126003		LINC01032	-	long intergenic non-protein coding RNA 1032	ncRNA
1361	chr10	102449642	102457185	8.73	9.04	8.02	1.02	0.000402	0.0131	peak1361	chr10	102449642	102457185	+	0	NA	intron (NR_038937, intron 4 of 4)	intron (NR_038937, intron 4 of 4)	-1870	NM_024886	79946	Hs.225084	NM_024886		C10orf95	-	chromosome 10 open reading frame 95	protein-coding
1362	chr3	7614644	7615935	3.92	2.37	4.99	-2.62	0.000403	0.0131	peak1362	chr3	7614644	7615935	+	0	NA	intron (NM_181874, intron 8 of 10)	L1MEg|LINE|L1	-80005	NR_046606	100873937	Hs.570608	NR_046606	ENSG00000236202	GRM7-AS1	-	GRM7 antisense RNA 1	ncRNA
1363	chr20	53846430	53850213	6.92	7.24	6.12	1.13	0.000403	0.0131	peak1363	chr20	53846430	53850213	+	0	NA	Intergenic	Intergenic	27388	NR_002189	391257	Hs.449977	NR_002189		SUMO1P1	PIC1L|UBL2|UBL6	SUMO1 pseudogene 1	pseudo
1364	chr10	133172605	133175997	6.27	5.08	7.22	-2.14	0.000405	0.0131	peak1364	chr10	133172605	133175997	+	0	NA	intron (NM_152643, intron 3 of 29)	L2b|LINE|L2	13847	NM_001347866	85442	Hs.530685	NM_152643	ENSG00000171798	KNDC1	C10orf23|RASGEF2|Very-KIND|bB439H18.3|v-KIND	kinase non-catalytic C-lobe domain containing 1	protein-coding
1365	chr19	18939304	18942092	7.02	7.36	6.16	1.2	0.000405	0.0131	peak1365	chr19	18939304	18942092	+	0	NA	promoter-TSS (NM_001145722)	promoter-TSS (NM_001145722)	-346	NM_001145721	9454	Hs.720208	NM_004838	ENSG00000051128	HOMER3	HOMER-3|VESL3	homer scaffold protein 3	protein-coding
1366	chr4	1080039	1083799	6.37	6.81	5.02	1.79	0.000406	0.0131	peak1366	chr4	1080039	1083799	+	0	NA	intron (NM_194439, intron 5 of 9)	intron (NM_194439, intron 5 of 9)	31645	NM_001131034	285498	Hs.248290	NM_194439	ENSG00000178222	RNF212	ZHP3	ring finger protein 212	protein-coding
1367	chr14	68976182	68980276	7.53	7.8	6.92	0.87	0.000407	0.0132	peak1367	chr14	68976182	68980276	+	0	NA	intron (NM_001130004, intron 1 of 21)	CpG	1137	NM_001130004	87	Hs.235750	NM_001102	ENSG00000072110	ACTN1	BDPLT15	actinin alpha 1	protein-coding
1368	chr1	173121739	173124575	7.17	6.72	7.71	-0.99	0.000408	0.0132	peak1368	chr1	173121739	173124575	+	0	NA	Intergenic	Intergenic	-72194	NM_005092	8995	Hs.248197	NM_005092	ENSG00000120337	TNFSF18	AITRL|GITRL|TL6|TNLG2A|hGITRL	TNF superfamily member 18	protein-coding
1369	chr3	183882475	183885226	7.41	7.75	6.57	1.18	0.000409	0.0132	peak1369	chr3	183882475	183885226	+	0	NA	intron (NM_001037639, intron 1 of 8)	MER5B|DNA|hAT-Charlie	1058	NM_018622	55486	Hs.478469	NM_018622	ENSG00000175193	PARL	PRO2207|PSARL|PSARL1|PSENIP2|RHBDS1	presenilin associated rhomboid like	protein-coding
1370	chr12	57085751	57090748	8.65	8.96	7.9	1.06	0.000409	0.0132	peak1370	chr12	57085751	57090748	+	0	NA	promoter-TSS (NM_005967)	promoter-TSS (NM_005967)	-645	NM_005967	4665	Hs.159223	NM_005967	ENSG00000166886	NAB2	MADER	NGFI-A binding protein 2	protein-coding
1371	chr7	128135347	128137306	5.29	5.77	3.71	2.06	0.00041	0.0132	peak1371	chr7	128135347	128137306	+	0	NA	Intergenic	CpG	54465	NR_030324	693178		NR_030324	ENSG00000207588	MIR593	MIRN593|hsa-mir-593	microRNA 593	ncRNA
1372	chr7	91164497	91166156	5.2	4.22	6.07	-1.85	0.000411	0.0132	peak1372	chr7	91164497	91166156	+	0	NA	intron (NM_001287136, intron 13 of 13)	intron (NM_001287136, intron 13 of 13)	-99142	NM_003505	8321	Hs.94234	NM_003505	ENSG00000157240	FZD1	-	frizzled class receptor 1	protein-coding
1373	chr2	195509079	195510864	3.84	4.36	1.98	2.38	0.000411	0.0132	peak1373	chr2	195509079	195510864	+	0	NA	Intergenic	L2|LINE|L2	-146837	NM_001127257	57181	Hs.650158	NM_020342	ENSG00000196950	SLC39A10	LZT-Hs2	solute carrier family 39 member 10	protein-coding
1374	chr8	143340750	143341891	3.34	3.95	0.21	3.74	0.000412	0.0132	peak1374	chr8	143340750	143341891	+	0	NA	intron (NM_001258447, intron 1 of 13)	intron (NM_001258447, intron 1 of 13)	-6429	NM_052963	116447	Hs.528574	NM_052963	ENSG00000184428	TOP1MT	-	DNA topoisomerase I mitochondrial	protein-coding
1375	chr2	216127018	216129989	4.13	4.76	0.75	4.01	0.000412	0.0132	peak1375	chr2	216127018	216129989	+	0	NA	intron (NM_021141, intron 8 of 20)	intron (NM_021141, intron 8 of 20)	19206	NM_021141	7520	Hs.388739	NM_021141	ENSG00000079246	XRCC5	KARP-1|KARP1|KU80|KUB2|Ku86|NFIV	X-ray repair cross complementing 5	protein-coding
1376	chr10	133160080	133160971	3.55	2.43	4.47	-2.04	0.000413	0.0133	peak1376	chr10	133160080	133160971	+	0	NA	promoter-TSS (NM_001347866)	promoter-TSS (NM_001347866)	71	NM_001347866	85442	Hs.530685	NM_152643	ENSG00000171798	KNDC1	C10orf23|RASGEF2|Very-KIND|bB439H18.3|v-KIND	kinase non-catalytic C-lobe domain containing 1	protein-coding
1377	chr1	206966939	206968523	4.17	4.7	2.24	2.46	0.000415	0.0133	peak1377	chr1	206966939	206968523	+	0	NA	intron (NM_001170631, intron 1 of 7)	intron (NM_001170631, intron 1 of 7)	2894	NM_032029	83953	Hs.145519	NM_032029	ENSG00000162897	FCAMR	CD351|FCA/MR|FKSG87	Fc fragment of IgA and IgM receptor	protein-coding
1378	chr17	30956072	30963873	8.3	7.86	8.82	-0.96	0.000416	0.0133	peak1378	chr17	30956072	30963873	+	0	NA	TTS (NM_018404)	TTS (NM_018404)	-10966	NM_032322	84282	Hs.29874	NM_032322	ENSG00000181481	RNF135	L13|MMFD|REUL|Riplet	ring finger protein 135	protein-coding
1379	chr2	230791055	230798909	8.77	9.18	7.59	1.6	0.000419	0.0134	peak1379	chr2	230791055	230798909	+	0	NA	intron (NM_001130850, intron 4 of 8)	L1MC5a|LINE|L1	-69616	NM_001287241	81618	Hs.111577	NM_030926	ENSG00000135916	ITM2C	BRI3|BRICD2C|E25|E25C|ITM3	integral membrane protein 2C	protein-coding
1380	chr6	6657779	6662592	7.59	7.95	6.66	1.29	0.000419	0.0134	peak1380	chr6	6657779	6662592	+	0	NA	Intergenic	Intergenic	-37359	NR_026970	285780	Hs.655737	NM_173675	ENSG00000216863	LY86-AS1	LY86-AS|LY86AS	LY86 antisense RNA 1	ncRNA
1381	chr1	100528995	100536548	8.17	7.69	8.73	-1.04	0.000419	0.0134	peak1381	chr1	100528995	100536548	+	0	NA	Intergenic	MLT1J|LTR|ERVL-MaLR	-5401	NM_022049	54112	Hs.170053	NM_022049	ENSG00000181656	GPR88	COCPMR|STRG	G protein-coupled receptor 88	protein-coding
1382	chr16	84513689	84516198	5.12	5.62	3.49	2.12	0.000419	0.0134	peak1382	chr16	84513689	84516198	+	0	NA	Intergenic	Intergenic	-10261	NM_020947	57707	Hs.288274	NM_020947	ENSG00000140950	TLDC1	KIAA1609	TBC/LysM-associated domain containing 1	protein-coding
1383	chr5	160700017	160705424	8.59	8.12	9.14	-1.02	0.00042	0.0134	peak1383	chr5	160700017	160705424	+	0	NA	intron (NM_025153, intron 3 of 25)	Tigger20a|DNA|TcMar-Tigger	149492	NM_025153	23120	Hs.109358	NM_025153	ENSG00000118322	ATP10B	ATPVB	ATPase phospholipid transporting 10B (putative)	protein-coding
1384	chr13	42976644	42978306	3.38	3.96	0.89	3.07	0.000421	0.0134	peak1384	chr13	42976644	42978306	+	0	NA	intron (NM_001002264, intron 1 of 12)	MLT1J|LTR|ERVL-MaLR	14837	NM_001330543	94240	Hs.546467	NM_033255	ENSG00000133106	EPSTI1	BRESI1	epithelial stromal interaction 1	protein-coding
1385	chr2	38592458	38597451	5.21	5.75	3.2	2.56	0.000421	0.0135	peak1385	chr2	38592458	38597451	+	0	NA	intron (NM_001142650, intron 2 of 13)	L1ME3D|LINE|L1	8082	NM_138394	92906	Hs.445497	NM_138394	ENSG00000143889	HNRNPLL	HNRPLL|SRRF	heterogeneous nuclear ribonucleoprotein L like	protein-coding
1386	chr19	47093354	47098376	6.34	6.73	5.26	1.47	0.000422	0.0135	peak1386	chr19	47093354	47098376	+	0	NA	intron (NM_015168, intron 2 of 14)	intron (NM_015168, intron 2 of 14)	17887	NM_015168	23211	Hs.104661	NM_015168	ENSG00000130749	ZC3H4	C19orf7	zinc finger CCCH-type containing 4	protein-coding
1387	chr14	53160603	53163283	6.92	6.51	7.41	-0.91	0.000423	0.0135	peak1387	chr14	53160603	53163283	+	0	NA	Intergenic	MIRc|SINE|MIR	8589	NR_110062	101927620		NR_110062	ENSG00000258731	LOC101927620	-	uncharacterized LOC101927620	ncRNA
1388	chr6	13485178	13488702	6.83	7.16	6.04	1.11	0.000425	0.0135	peak1388	chr6	13485178	13488702	+	0	NA	promoter-TSS (NM_001242628)	promoter-TSS (NM_001242628)	697	NM_018988	54438	Hs.484686	NM_018988	ENSG00000145990	GFOD1	ADG-90|C6orf114	glucose-fructose oxidoreductase domain containing 1	protein-coding
1389	chr1	121341611	121347222	6.39	5.69	7.11	-1.43	0.000425	0.0135	peak1389	chr1	121341611	121347222	+	0	NA	intron (NM_001271872, intron 4 of 9)	intron (NM_001271872, intron 4 of 9)	53489	NR_104189	100873165	Hs.568525	NR_104189	ENSG00000230806	SRGAP2-AS1	-	SRGAP2 antisense RNA 1	ncRNA
1390	chr14	20622644	20625410	5.63	6.15	3.85	2.3	0.000425	0.0135	peak1390	chr14	20622644	20625410	+	0	NA	Intergenic	AluSx1|SINE|Alu	17664	NM_001001968	341799	Hs.513132	NM_001001968	ENSG00000181803	OR6S1	OR14-37|OR6S1Q	olfactory receptor family 6 subfamily S member 1	protein-coding
1391	chr10	31579738	31585053	7.62	7.05	8.24	-1.19	0.000425	0.0135	peak1391	chr10	31579738	31585053	+	0	NA	Intergenic	Intergenic	260774	NM_001323675	6935	Hs.124503	NM_030751	ENSG00000148516	ZEB1	AREB6|BZP|DELTAEF1|FECD6|NIL2A|PPCD3|TCF8|ZFHEP|ZFHX1A	zinc finger E-box binding homeobox 1	protein-coding
1392	chr15	79007474	79009883	4.95	4	5.81	-1.81	0.000426	0.0135	peak1392	chr15	79007474	79009883	+	0	NA	intron (NM_001145648, intron 13 of 26)	L1M6|LINE|L1	-3018	NM_153815	5923	Hs.459035	NM_002891	ENSG00000058335	RASGRF1	CDC25|CDC25L|GNRP|GRF1|GRF55|H-GRF55|PP13187|ras-GRF1	Ras protein specific guanine nucleotide releasing factor 1	protein-coding
1393	chr17	49221865	49225870	5.65	6.18	3.71	2.47	0.000428	0.0136	peak1393	chr17	49221865	49225870	+	0	NA	TTS (NM_001135186)	TTS (NM_001135186)	6899	NM_001143804	162466	Hs.405607	NM_178500	ENSG00000173868	PHOSPHO1	-	phosphoethanolamine/phosphocholine phosphatase	protein-coding
1394	chr16	84356195	84361416	5.2	5.74	3.18	2.56	0.00043	0.0136	peak1394	chr16	84356195	84361416	+	0	NA	Intergenic	L1MC4|LINE|L1	-9718	NM_014861	9914	Hs.6168	NM_014861	ENSG00000064270	ATP2C2	SPCA2	ATPase secretory pathway Ca2+ transporting 2	protein-coding
1395	chr14	94001034	94001828	3.51	4.14	0.21	3.93	0.000431	0.0137	peak1395	chr14	94001034	94001828	+	0	NA	non-coding (NR_024182, exon 6 of 9).2	non-coding (NR_024182, exon 6 of 9).2	4135	NR_024183	256369	Hs.143845	NM_152777	ENSG00000175699	CCDC197	C14orf48|LINC00521|c14_5713	coiled-coil domain containing 197	protein-coding
1396	chr10	70492834	70495879	4.98	5.51	3.07	2.44	0.000432	0.0137	peak1396	chr10	70492834	70495879	+	0	NA	intron (NM_014431, intron 1 of 19)	L2a|LINE|L2	15548	NM_014431	27143	Hs.202351	NM_014431	ENSG00000107719	PALD1	KIAA1274|PALD	phosphatase domain containing, paladin 1	protein-coding
1397	chr12	9634600	9638103	6.16	4.71	7.2	-2.49	0.000433	0.0137	peak1397	chr12	9634600	9638103	+	0	NA	intron (NR_046448, intron 1 of 4)	L1M2|LINE|L1	2932	NR_046448	374443	Hs.569124	NR_002814	ENSG00000256594	LOC374443	-	C-type lectin domain family 2 member D pseudogene	pseudo
1398	chr16	82164034	82165236	3.19	3.78	0.5	3.28	0.000433	0.0137	peak1398	chr16	82164034	82165236	+	0	NA	intron (NM_005792, intron 1 of 4)	L2c|LINE|L2	5589	NM_005792	10200	Hs.344400	NM_005792	ENSG00000135698	MPHOSPH6	MPP|MPP-6|MPP6	M-phase phosphoprotein 6	protein-coding
1399	chr10	104030754	104036180	5.53	6.09	3.23	2.86	0.000433	0.0137	peak1399	chr10	104030754	104036180	+	0	NA	intron (NM_000494, intron 52 of 55)	intron (NM_000494, intron 52 of 55)	14719	NR_030760	100126326		NR_030760	ENSG00000283788	MIR936	MIRN936|hsa-mir-936	microRNA 936	ncRNA
1400	chr18	77076144	77084220	7.68	7.99	6.95	1.04	0.000434	0.0137	peak1400	chr18	77076144	77084220	+	0	NA	intron (NM_001025100, intron 2 of 3)	intron (NM_001025100, intron 2 of 3)	52636	NM_001025101	4155	Hs.551713	NM_002385	ENSG00000197971	MBP	-	myelin basic protein	protein-coding
1401	chr19	10131597	10132689	3.72	4.26	1.63	2.63	0.000435	0.0137	peak1401	chr19	10131597	10132689	+	0	NA	Intergenic	Intergenic	-12219	NM_003755	8666	Hs.529059	NM_003755	ENSG00000130811	EIF3G	EIF3-P42|EIF3S4|eIF3-delta|eIF3-p44	eukaryotic translation initiation factor 3 subunit G	protein-coding
1402	chr5	52797892	52802730	8.45	8.75	7.75	1	0.000435	0.0137	peak1402	chr5	52797892	52802730	+	0	NA	5' UTR (NM_015946, exon 2 of 3)	5' UTR (NM_015946, exon 2 of 3)	12009	NM_181501	3672	Hs.644352	NM_181501	ENSG00000213949	ITGA1	CD49a|VLA1	integrin subunit alpha 1	protein-coding
1403	chr11	65811102	65814264	3.74	4.37	0.21	4.16	0.000435	0.0137	peak1403	chr11	65811102	65814264	+	0	NA	Intergenic	AluSx1|SINE|Alu	-21256	NM_152760	254122	Hs.591950	NM_152760	ENSG00000172803	SNX32	SNX6B	sorting nexin 32	protein-coding
1404	chr9	129918468	129920793	5.69	4.96	6.42	-1.46	0.000436	0.0137	peak1404	chr9	129918468	129920793	+	0	NA	intron (NM_015033, intron 10 of 16)	intron (NM_015033, intron 10 of 16)	50025	NR_106914	102466750		NR_106914	ENSG00000276124	MIR6855	hsa-mir-6855	microRNA 6855	ncRNA
1405	chr2	187422506	187424403	4.81	3.6	5.77	-2.16	0.000436	0.0137	peak1405	chr2	187422506	187424403	+	0	NA	intron (NM_005795, intron 1 of 14)	intron (NM_005795, intron 1 of 14)	24840	NM_001271751	10203	Hs.470882	NM_005795	ENSG00000064989	CALCRL	CGRPR|CRLR	calcitonin receptor like receptor	protein-coding
1406	chr16	31185264	31186901	4.04	4.55	2.2	2.36	0.000437	0.0137	peak1406	chr16	31185264	31186901	+	0	NA	intron (NR_028388, intron 6 of 13)	intron (NR_028388, intron 6 of 13)	5972	NM_001170937	2521	Hs.46894	NM_004960	ENSG00000089280	FUS	ALS6|ETM4|FUS1|HNRNPP2|POMP75|TLS	FUS RNA binding protein	protein-coding
1407	chr2	118984082	118988367	5.86	6.36	4.16	2.2	0.000437	0.0137	peak1407	chr2	118984082	118988367	+	0	NA	intron (NM_006770, intron 12 of 16)	intron (NM_006770, intron 12 of 16)	44055	NM_006770	8685	Hs.67726	NM_006770	ENSG00000019169	MARCO	SCARA2|SR-A6	macrophage receptor with collagenous structure	protein-coding
1408	chr9	70575757	70582206	6.9	7.3	5.8	1.5	0.000438	0.0138	peak1408	chr9	70575757	70582206	+	0	NA	intron (NM_206945, intron 21 of 24)	MER20|DNA|hAT-Charlie	-164324	NM_001206	687	Hs.150557	NM_001206	ENSG00000119138	KLF9	BTEB|BTEB1	Kruppel like factor 9	protein-coding
1409	chr6_GL000255v2_alt	1195617	1198896	7.36	6.22	8.29	-2.07	0.000438	0.0138	peak1409	chr6_GL000255v2_alt	1195617	1198896	+	0	NA	promoter-TSS (NM_002116).4	promoter-TSS (NM_002116).4	-173	NM_002116	3105	Hs.181244	NM_002116	ENSG00000206503	HLA-A	HLAA	major histocompatibility complex, class I, A	protein-coding
1410	chrY	2933934	2937003	6.64	7.31	0.21	7.1	0.000439	0.0138	peak1410	chrY	2933934	2937003	+	0	NA	promoter-TSS (NM_001145275)	promoter-TSS (NM_001145275)	-9	NM_001145275	7544	Hs.522845	NM_003411	ENSG00000067646	ZFY	ZNF911	zinc finger protein, Y-linked	protein-coding
1411	chr9	98867120	98867992	3.45	4.02	1.08	2.94	0.000439	0.0138	peak1411	chr9	98867120	98867992	+	0	NA	Intergenic	L2b|LINE|L2	59857	NM_024642	79695	Hs.47099	NM_024642	ENSG00000119514	GALNT12	CRCS1|GalNAc-T12	polypeptide N-acetylgalactosaminyltransferase 12	protein-coding
1412	chr7	28164987	28167391	4.76	3.37	5.78	-2.41	0.000439	0.0138	peak1412	chr7	28164987	28167391	+	0	NA	intron (NM_175061, intron 1 of 4)	intron (NM_175061, intron 1 of 4)	-14268	NR_034097	100128081	Hs.434307	NR_034097		JAZF1-AS1	-	JAZF1 antisense RNA 1	ncRNA
1413	chr4	8278220	8280029	4.08	4.62	1.98	2.64	0.00044	0.0138	peak1413	chr4	8278220	8280029	+	0	NA	intron (NM_001297559, intron 1 of 6)	intron (NM_001297559, intron 1 of 6)	9359	NM_053044	94031	Hs.479119	NM_053044	ENSG00000170801	HTRA3	Prsp|Tasp	HtrA serine peptidase 3	protein-coding
1414	chr3	23745323	23752944	8.79	8.24	9.39	-1.15	0.00044	0.0138	peak1414	chr3	23745323	23752944	+	0	NA	Intergenic	MER94|DNA|hAT-Blackjack	-56760	NM_182666	7324	Hs.164853	NM_003341	ENSG00000170142	UBE2E1	UBCH6	ubiquitin conjugating enzyme E2 E1	protein-coding
1415	chr9	120781609	120786529	7.52	6.97	8.13	-1.17	0.000446	0.0139	peak1415	chr9	120781609	120786529	+	0	NA	intron (NM_012164, intron 3 of 7)	intron (NM_012164, intron 3 of 7)	9393	NM_012164	26190	Hs.494985	NM_012164	ENSG00000119402	FBXW2	FBW2|Fwd2|Md6	F-box and WD repeat domain containing 2	protein-coding
1416	chr3	188468006	188469927	4.46	3.07	5.48	-2.4	0.000446	0.0139	peak1416	chr3	188468006	188469927	+	0	NA	intron (NM_001167672, intron 2 of 9)	intron (NM_001167672, intron 2 of 9)	99700	NR_046623	100873917	Hs.674993	NR_046623	ENSG00000224563	LPP-AS1	-	LPP antisense RNA 1	ncRNA
1417	chr10	132307037	132308895	4.97	5.42	3.64	1.78	0.000448	0.014	peak1417	chr10	132307037	132308895	+	0	NA	promoter-TSS (NM_001318879)	promoter-TSS (NM_001318879)	7	NM_173575	282974	Hs.469002	NM_173575	ENSG00000165752	STK32C	PKE|YANK3	serine/threonine kinase 32C	protein-coding
1418	chr1	230148091	230157332	8.76	8.45	9.16	-0.72	0.000448	0.014	peak1418	chr1	230148091	230157332	+	0	NA	intron (NM_004481, intron 1 of 15)	intron (NM_004481, intron 1 of 15)	85516	NM_004481	2590	Hs.743964	NM_004481	ENSG00000143641	GALNT2	GalNAc-T2	polypeptide N-acetylgalactosaminyltransferase 2	protein-coding
1419	chr3	143118746	143125472	8.08	7.44	8.76	-1.31	0.000448	0.014	peak1419	chr3	143118746	143125472	+	0	NA	exon (NM_004267, exon 2 of 2)	exon (NM_004267, exon 2 of 2)	2333	NM_004267	9435	Hs.8786	NM_004267	ENSG00000175040	CHST2	C6ST|GST-2|GST2|Gn6ST-1|HEL-S-75|glcNAc6ST-1	carbohydrate sulfotransferase 2	protein-coding
1420	chr18	35833311	35840150	7.8	6.8	8.67	-1.87	0.00045	0.014	peak1420	chr18	35833311	35840150	+	0	NA	Intergenic	HERVI-int|LTR|ERV1	68196	NR_029616	406963		NR_029616	ENSG00000207797	MIR187	MIRN187|miR-187|miRNA187	microRNA 187	ncRNA
1421	chr11	60362790	60383368	10.54	10.13	11.04	-0.91	0.000451	0.014	peak1421	chr11	60362790	60383368	+	0	NA	Intergenic	MER39B|LTR|ERV1	-5406	NM_206939	58475	Hs.530735	NM_021201	ENSG00000166927	MS4A7	4SPAN2|CD20L4|CFFM4|MS4A8	membrane spanning 4-domains A7	protein-coding
1422	chr5	172738507	172743060	8.83	8.24	9.47	-1.23	0.000452	0.0141	peak1422	chr5	172738507	172743060	+	0	NA	Intergenic	Intergenic	-14720	NM_001287812	101928093	Hs.646902	NM_001287812		LOC101928093	-	uncharacterized LOC101928093	protein-coding
1423	chr8	89969720	89977878	9.08	8.68	9.57	-0.89	0.000452	0.0141	peak1423	chr8	89969720	89977878	+	0	NA	intron (NM_001024688, intron 6 of 16)	intron (NM_001024688, intron 6 of 16)	10872	NM_002485	4683	Hs.492208	NM_002485	ENSG00000104320	NBN	AT-V1|AT-V2|ATV|NBS|NBS1|P95	nibrin	protein-coding
1424	chrX	35699918	35700845	4.64	5.13	3.06	2.07	0.000455	0.0141	peak1424	chrX	35699918	35700845	+	0	NA	Intergenic	MER50|LTR|ERV1	-97961	NM_001099921	139604	Hs.700562	NM_001099921	ENSG00000189023	MAGEB16	-	MAGE family member B16	protein-coding
[truncated: 1,425 more rows]
