# Supplementary material for: Multi-omic analysis of chronic myelomonocytic leukemia monocytes reveals metabolic and immune dysregulation leading to altered macrophage polarization
Source: Leukemia. 2025 Jan 15;39(3):770–4. doi: 10.1038/s41375-024-02511-4 (PMC11879862; doi:10.1038/s41375-024-02511-4)
Supplement: Supplementary file 4 — Supplementary Table 4 [file 41375_2024_2511_MOESM4_ESM.csv]

	Chr	Start	End	Conc	Conc_Leukaemia	Conc_Control	Fold	p.value	FDR	PeakID	Chr	Start	End	Strand	FDR	Focus.Ratio.Region.Size	Annotation	Detailed.Annotation	Distance.to.TSS	Nearest.PromoterID	Entrez.ID	Nearest.Unigene	Nearest.Refseq	Nearest.Ensembl	Gene.Name	Gene.Alias	Gene.Description	Gene.Type
1	chr3	181622121	181624660	5.7	6.26	3.43	2.83	6.54e-17	7.17e-12	peak1	chr3	181622122	181624660	+	0	NA	intron (NR_075093, intron 4 of 4)	intron (NR_075093, intron 4 of 4)	13057	NR_004053	347689	Hs.654932	NR_004053		SOX2-OT	NCRNA00043|SOX2OT	SOX2 overlapping transcript	ncRNA
2	chr7	75871518	75873916	6.31	5.32	7.18	-1.86	1.05e-15	5.78e-11	peak2	chr7	75871519	75873916	+	0	NA	Intergenic	AluSz|SINE|Alu	-6275	NM_001040456	57414	Hs.488827	NM_020684	ENSG00000005486	RHBDD2	NPD007|RHBDL7	rhomboid domain containing 2	protein-coding
3	chr10	2019837	2023385	6.38	5.49	7.2	-1.71	1.29e-13	4.71e-09	peak3	chr10	2019838	2023385	+	0	NA	Intergenic	Intergenic	-7263	NR_040253	282980	Hs.576810	NR_040253	ENSG00000234962	LINC00700	-	long intergenic non-protein coding RNA 700	ncRNA
4	chr5	32530773	32533103	4.74	3.09	5.84	-2.75	7.6e-13	2.08e-08	peak4	chr5	32530774	32533103	+	0	NA	Intergenic	MIR3|SINE|MIR	-53561	NM_006713	10923	Hs.229641	NM_006713	ENSG00000113387	SUB1	P15|PC4|p14	SUB1 regulator of transcription	protein-coding
5	chr17	74501392	74505037	6.64	5.84	7.41	-1.58	1.57e-12	3.44e-08	peak5	chr17	74501393	74505037	+	0	NA	Intergenic	L1MA3|LINE|L1	28259	NM_174892	124599	Hs.313343	NM_174892	ENSG00000178789	CD300LB	CD300b|CLM-7|CLM7|CMRF35-A2|IREM-3|IREM3|TREM-5|TREM5	CD300 molecule like family member b	protein-coding
6	chr10	132516598	132519072	5.63	4.48	6.57	-2.09	2.06e-11	3.76e-07	peak6	chr10	132516599	132519072	+	0	NA	Intergenic	Intergenic	-19944	NM_005539	3632	Hs.523360	NM_005539	ENSG00000068383	INPP5A	5PTASE	inositol polyphosphate-5-phosphatase A	protein-coding
7	chr17	38684917	38686421	4.28	1.9	5.51	-3.61	7.63e-11	1.2e-06	peak7	chr17	38684918	38686421	+	0	NA	Intergenic	L2c|LINE|L2	-10735	NM_001130677	100170841		NM_001130677	ENSG00000273604	EPOP	C17orf96|PRR28	elongin BC and polycomb repressive complex 2 associated protein	protein-coding
8	chr7	48348921	48353619	7.39	6.94	7.93	-0.99	1.24e-10	1.7e-06	peak8	chr7	48348922	48353619	+	0	NA	intron (NM_152701, intron 30 of 61)	intron (NM_152701, intron 30 of 61)	179810	NM_152701	154664	Hs.226568	NM_152701	ENSG00000179869	ABCA13	-	ATP binding cassette subfamily A member 13	protein-coding
9	chr15	100042358	100044508	5.06	5.71	1.11	4.59	2.65e-10	3.23e-06	peak9	chr15	100042359	100044508	+	0	NA	intron (NM_139057, intron 18 of 21)	intron (NM_139057, intron 18 of 21)	236410	NR_135737	400464	Hs.187134	NM_001013670	ENSG00000259363	LOC400464	-	ubiquitin conjugating enzyme E2 Q2 pseudogene	pseudo
10	chr10	71350977	71353237	5.55	4.32	6.52	-2.2	2.97e-10	3.26e-06	peak10	chr10	71350978	71353237	+	0	NA	intron (NR_033413, intron 3 of 4)	MLT1G1|LTR|ERVL-MaLR	32854	NM_018344	55315	Hs.438419	NM_018344	ENSG00000198246	SLC29A3	ENT3|HCLAP|HJCD|PHID	solute carrier family 29 member 3	protein-coding
11	chr17	7331451	7333817	6.12	5.34	6.88	-1.53	1.55e-09	1.54e-05	peak11	chr17	7331452	7333817	+	0	NA	Intergenic	LTR13A|LTR|ERVK	-3315	NM_032442	84461	Hs.654794	NM_032442	ENSG00000215041	NEURL4	-	neuralized E3 ubiquitin protein ligase 4	protein-coding
12	chr14	54047678	54049196	3.68	0.62	4.98	-4.35	1.74e-09	1.59e-05	peak12	chr14	54047679	54049196	+	0	NA	Intergenic	Intergenic	-91546	NM_001202	652	Hs.68879	NM_001202	ENSG00000125378	BMP4	BMP2B|BMP2B1|MCOPS6|OFC11|ZYME	bone morphogenetic protein 4	protein-coding
13	chr3	32755341	32761538	7.71	7.15	8.34	-1.19	5.43e-09	4.58e-05	peak13	chr3	32755342	32761538	+	0	NA	intron (NM_015442, intron 13 of 18)	intron (NM_015442, intron 13 of 18)	-59578	NM_001039111	131405	Hs.113170	NM_001039111	ENSG00000206557	TRIM71	LIN-41|LIN41	tripartite motif containing 71	protein-coding
14	chr9	84244	86832	5.58	6.11	3.67	2.44	6.46e-09	5.06e-05	peak14	chr9	84245	86832	+	0	NA	intron (NR_121190, intron 2 of 2).2	L1M2|LINE|L1	12848	NR_121188	101929127	Hs.552787	NR_121188	ENSG00000277631	PGM5P3-AS1	FAM233B	PGM5P3 antisense RNA 1	ncRNA
15	chr8	103567784	103569409	4.58	5.16	2	3.16	8.12e-09	5.94e-05	peak15	chr8	103567785	103569409	+	0	NA	intron (NM_001348486, intron 1 of 24)	intron (NM_001348486, intron 1 of 24)	-66687	NR_145698	105375690		NR_145697		LOC105375690	-	uncharacterized LOC105375690	ncRNA
16	chr16	72926363	72929207	6.37	5.86	6.96	-1.1	9.17e-09	6.28e-05	peak16	chr16	72926364	72929207	+	0	NA	intron (NM_001164766, intron 2 of 8)	intron (NM_001164766, intron 2 of 8)	120590	NM_006885	463	Hs.598297	NM_006885	ENSG00000140836	ZFHX3	ATBF1|ATBT|ZNF927	zinc finger homeobox 3	protein-coding
17	chr20	40888706	40895531	7.87	8.15	7.26	0.89	1.08e-08	6.98e-05	peak17	chr20	40888707	40895531	+	0	NA	Intergenic	Intergenic	-88594	NR_145525	100128988	Hs.636443	NR_145524		LOC100128988	-	uncharacterized LOC100128988	ncRNA
18	chr2	113386146	113388613	6.65	5.97	7.35	-1.38	1.28e-08	7.82e-05	peak18	chr2	113386147	113388613	+	0	NA	Intergenic	Intergenic	-50311	NR_138474	150472	Hs.531330	NM_172003	ENSG00000136682	CBWD2	-	COBW domain containing 2	protein-coding
19	chr9	65472515	65475464	5.79	6.28	4.15	2.13	1.38e-08	7.87e-05	peak19	chr9	65472516	65475464	+	0	NA	Intergenic	MLT1J|LTR|ERVL-MaLR	-188781	NM_001126334	653427	Hs.714683	NM_001126334	ENSG00000204779	FOXD4L5	bA15J10.2	forkhead box D4 like 5	protein-coding
20	chr16	46572733	46574159	4.78	5.37	2.11	3.26	1.44e-08	7.87e-05	peak20	chr16	46572734	46574159	+	0	NA	Intergenic	Intergenic	-4349	NR_026556	124149	Hs.97414	NM_001004299		ANKRD26P1	-	ankyrin repeat domain 26 pseudogene 1	pseudo
21	chr17	82278078	82283762	7.55	7.11	8.07	-0.96	1.76e-08	9.2e-05	peak21	chr17	82278079	82283762	+	0	NA	Intergenic	AluSx|SINE|Alu	-7178	NR_110578	1453	Hs.631725	NM_001893	ENSG00000141551	CSNK1D	ASPS|CKI-delta|CKId|CKIdelta|FASPS2|HCKID	casein kinase 1 delta	protein-coding
22	chr5	39660910	39662424	5.07	5.58	3.3	2.29	2.07e-08	0.000103	peak22	chr5	39660911	39662424	+	0	NA	Intergenic	LOR1b|LTR|ERV1	141236	NR_104632	101926940	Hs.436359	NR_104632	ENSG00000271334	LINC02104	-	long intergenic non-protein coding RNA 2104	ncRNA
23	chr3	13072976	13076240	6.22	5.6	6.88	-1.28	2.3e-08	0.00011	peak23	chr3	13072977	13076240	+	0	NA	Intergenic	MIR|SINE|MIR	-1491	NM_001134382	9922	Hs.475506	NM_014869	ENSG00000144711	IQSEC1	ARF-GEP100|ARFGEP100|BRAG2|GEP100	IQ motif and Sec7 domain 1	protein-coding
24	chr9	69018140	69020450	4.95	5.47	3.03	2.44	2.76e-08	0.000126	peak24	chr9	69018141	69020450	+	0	NA	Intergenic	MER5B|DNA|hAT-Charlie	-5172	NM_002732	5568	Hs.158029	NM_002732	ENSG00000165059	PRKACG	BDPLT19|KAPG|PKACg	protein kinase cAMP-activated catalytic subunit gamma	protein-coding
25	chr1	90175194	90176963	5.31	5.83	3.47	2.35	4.26e-08	0.000187	peak25	chr1	90175195	90176963	+	0	NA	Intergenic	Intergenic	180984	NM_182976	284695	Hs.306221	NM_181781	ENSG00000162664	ZNF326	ZAN75|ZIRD|Zfp326|dJ871E2.1	zinc finger protein 326	protein-coding
26	chr9	98230764	98233921	5.67	6.11	4.32	1.79	6.45e-08	0.000254	peak26	chr9	98230765	98233921	+	0	NA	intron (NR_051978, intron 3 of 11)	AluJb|SINE|Alu	-3126	NR_106913	102465514		NR_106913	ENSG00000278412	MIR6854	hsa-mir-6854	microRNA 6854	ncRNA
27	chr9	16240599	16242078	4.29	4.94	-0.09	5.03	6.54e-08	0.000254	peak27	chr9	16240600	16242078	+	0	NA	intron (NR_073471, intron 1 of 3)	L2b|LINE|L2	11768	NM_001271829	100129385	Hs.586441	NM_001271829	ENSG00000205549	C9orf92	Em:AL513424.1	chromosome 9 open reading frame 92	protein-coding
28	chr2	161192871	161195256	4.38	5.03	-0.09	5.12	6.69e-08	0.000254	peak28	chr2	161192872	161195256	+	0	NA	intron (NM_133484, intron 2 of 3)	intron (NM_133484, intron 2 of 3)	33636	NM_001199135	10010	Hs.132257	NM_004180	ENSG00000136560	TANK	I-TRAF|ITRAF|TRAF2	TRAF family member associated NFKB activator	protein-coding
29	chr6	90150699	90152737	6.12	6.56	4.77	1.8	6.72e-08	0.000254	peak29	chr6	90150700	90152737	+	0	NA	intron (NM_001170794, intron 2 of 6)	intron (NM_001170794, intron 2 of 6)	145190	NM_021813	60468	Hs.269764	NM_021813	ENSG00000112182	BACH2	BTBD25|IMD60	BTB domain and CNC homolog 2	protein-coding
30	chr13	53012103	53014163	4.44	5.06	1.1	3.96	7.34e-08	0.000268	peak30	chr13	53012104	53014163	+	0	NA	Intergenic	Intergenic	-15608	NM_006418	10562	Hs.508113	NM_006418	ENSG00000102837	OLFM4	GC1|GW112|OLM4|OlfD|UNQ362|bA209J19.1|hGC-1|hOLfD	olfactomedin 4	protein-coding
31	chr21	42079232	42082176	6.66	6.2	7.21	-1	8.34e-08	0.000292	peak31	chr21	42079233	42082176	+	0	NA	intron (NM_001004416, intron 2 of 22)	intron (NM_001004416, intron 2 of 22)	9387	NM_173568	89766	Hs.242520	NM_173568	ENSG00000177398	UMODL1	-	uromodulin like 1	protein-coding
32	chr12	123989618	123991194	4.68	5.26	2.21	3.04	8.52e-08	0.000292	peak32	chr12	123989619	123991194	+	0	NA	intron (NM_001204298, intron 3 of 4)	intron (NM_001204298, intron 3 of 4)	17191	NM_152437	144348	Hs.524828	NM_152437	ENSG00000179195	ZNF664	ZFOC1|ZNF176	zinc finger protein 664	protein-coding
33	chr1	151756010	151757322	4.28	4.87	1.71	3.16	1.13e-07	0.000376	peak33	chr1	151756011	151757322	+	0	NA	Intergenic	Intergenic	-6303	NM_001134939	51686	Hs.713789	NM_016178	ENSG00000143450	OAZ3	AZ3|OAZ-t|TISP15	ornithine decarboxylase antizyme 3	protein-coding
34	chr3	60978503	60982028	6.91	7.17	6.33	0.85	1.31e-07	0.000423	peak34	chr3	60978504	60982028	+	0	NA	intron (NR_148922, intron 3 of 3)	intron (NR_148922, intron 3 of 3)	271195	NM_001354590	2272	Hs.655995	NM_002012	ENSG00000189283	FHIT	AP3Aase|FRA3B	fragile histidine triad diadenosine triphosphatase	protein-coding
35	chr6	66627334	66631320	6.89	7.29	5.79	1.51	1.45e-07	0.000453	peak35	chr6	66627335	66631320	+	0	NA	Intergenic	MLT2F|LTR|ERVL	841448	NR_026540	442229	Hs.390414	NR_026540		SLC25A51P1	MCART3P|bA707M13.1	SLC25A51 pseudogene 1	pseudo
36	chr2	98491866	98494335	5.49	6.07	2.99	3.08	1.71e-07	0.000506	peak36	chr2	98491867	98494335	+	0	NA	intron (NM_001351427, intron 1 of 25)	intron (NM_001351427, intron 1 of 25)	47091	NM_001351429	3631	Hs.469386	NM_001566	ENSG00000040933	INPP4A	INPP4|TVAS1	inositol polyphosphate-4-phosphatase type I A	protein-coding
37	chr17	49779047	49782181	6.46	6.79	5.66	1.13	1.74e-07	0.000506	peak37	chr17	49779048	49782181	+	0	NA	Intergenic	AluSx1|SINE|Alu	-8005	NM_001199155	11143	Hs.21907	NM_007067	ENSG00000136504	KAT7	HBO1|HBOA|MYST2|ZC2HC7	lysine acetyltransferase 7	protein-coding
38	chr16	30722218	30727111	7.7	7.34	8.14	-0.8	1.75e-07	0.000506	peak38	chr16	30722219	30727111	+	0	NA	exon (NM_006662, exon 25 of 34)	exon (NM_006662, exon 25 of 34)	14128	NR_002966	677813	Hs.689718	NR_002966	ENSG00000206755	SNORA30	ACA30|SNORA30A	small nucleolar RNA, H/ACA box 30	snoRNA
39	chr2	121201027	121204595	5.99	5.35	6.66	-1.3	1.9e-07	0.000536	peak39	chr2	121201028	121204595	+	0	NA	Intergenic	MIRb|SINE|MIR	82391	NM_014553	29842	Hs.156471	NM_014553	ENSG00000115112	TFCP2L1	CRTR1|LBP-9|LBP9	transcription factor CP2 like 1	protein-coding
40	chr6	43093046	43097559	6.23	6.68	4.87	1.81	2.44e-07	0.000655	peak40	chr6	43093047	43097559	+	0	NA	intron (NM_001270398, intron 1 of 19)	AluSp|SINE|Alu	18489	NM_001270398	5754	Hs.90572	NM_002821	ENSG00000112655	PTK7	CCK-4|CCK4	protein tyrosine kinase 7 (inactive)	protein-coding
41	chr1	204969134	204973574	7.42	7.05	7.88	-0.83	2.45e-07	0.000655	peak41	chr1	204969135	204973574	+	0	NA	intron (NM_001005388, intron 11 of 29)	intron (NM_001005388, intron 11 of 29)	27128	NM_001160331	23114	Hs.13349	NM_015090	ENSG00000163531	NFASC	NEDCPMD|NF|NRCAML	neurofascin	protein-coding
42	chr5	73390396	73392933	6.01	6.43	4.83	1.59	2.53e-07	0.000662	peak42	chr5	73390397	73392933	+	0	NA	Intergenic	Intergenic	53759	NR_146627	105379033	Hs.145178	NR_146627		LINC02230	-	long intergenic non-protein coding RNA 2230	ncRNA
43	chr14	21083649	21088669	7.72	7.14	8.35	-1.21	2.86e-07	0.000725	peak43	chr14	21083650	21088669	+	0	NA	intron (NM_018071, intron 19 of 23)	AluJr4|SINE|Alu	12490	NM_016423	51222	Hs.250493	NM_016423	ENSG00000165804	ZNF219	ZFP219	zinc finger protein 219	protein-coding
44	chr12	11874022	11881560	7.97	7.58	8.46	-0.88	2.91e-07	0.000725	peak44	chr12	11874023	11881560	+	0	NA	intron (NM_001987, intron 5 of 7)	MIRb|SINE|MIR	-193153	NM_138723	79370	Hs.210343	NM_030766	ENSG00000121380	BCL2L14	BCLG	BCL2 like 14	protein-coding
45	chr9	65475574	65477293	5.1	5.58	3.51	2.07	3.63e-07	0.000885	peak45	chr9	65475575	65477293	+	0	NA	Intergenic	Intergenic	-191225	NM_001126334	653427	Hs.714683	NM_001126334	ENSG00000204779	FOXD4L5	bA15J10.2	forkhead box D4 like 5	protein-coding
46	chr2	230773529	230777110	6.04	6.41	5.08	1.33	3.79e-07	0.000904	peak46	chr2	230773530	230777110	+	0	NA	intron (NM_001130850, intron 2 of 8)	AluSc5|SINE|Alu	61772	NM_001130849	51719	Hs.603930	NM_016289	ENSG00000135932	CAB39	CGI-66|MO25	calcium binding protein 39	protein-coding
47	chr9	78277741	78279158	3.86	4.48	0.63	3.84	5.03e-07	0.00117	peak47	chr9	78277742	78279158	+	0	NA	TTS (NM_001349840)	TTS (NM_001349840)	-18625	NM_058179	29968	Hs.494261	NM_021154	ENSG00000135069	PSAT1	EPIP|NLS2|PSA|PSAT|PSATD	phosphoserine aminotransferase 1	protein-coding
48	chr16	8831534	8837329	7.58	6.76	8.37	-1.61	5.28e-07	0.00121	peak48	chr16	8831535	8837329	+	0	NA	intron (NM_000303, intron 7 of 7)	HERVH-int|LTR|ERV1	-15037	NR_147908	100130283	Hs.735515	NR_147908		LOC100130283	-	uncharacterized LOC100130283	ncRNA
49	chr8	130134786	130136656	4.76	5.28	2.92	2.36	5.74e-07	0.00127	peak49	chr8	130134787	130136656	+	0	NA	intron (NM_001247996, intron 15 of 30)	MIR|SINE|MIR	-50953	NR_045385	100507117	Hs.106015	NR_045385	ENSG00000280543	ASAP1-IT2	-	ASAP1 intronic transcript 2	ncRNA
50	chr16	84804703	84813457	9.14	8.91	9.45	-0.55	5.81e-07	0.00127	peak50	chr16	84804704	84813457	+	0	NA	Intergenic	Intergenic	-10901	NM_031476	83716	Hs.513779	NM_031476	ENSG00000103196	CRISPLD2	CRISP11|LCRISP2|LGL1	cysteine rich secretory protein LCCL domain containing 2	protein-coding
51	chr13	88097149	88099009	4.13	4.74	1.11	3.62	5.95e-07	0.00127	peak51	chr13	88097150	88099009	+	0	NA	Intergenic	L2a|LINE|L2	-44788	NR_131919	105370306	Hs.560133	NR_131919	ENSG00000231019	LINC00373	-	long intergenic non-protein coding RNA 373	ncRNA
52	chr8	103970084	103972051	4.97	5.58	1.78	3.81	6.04e-07	0.00127	peak52	chr8	103970085	103972051	+	0	NA	intron (NM_001348504, intron 13 of 21)	intron (NM_001348504, intron 13 of 21)	151880	NR_145711	9699	Hs.655271	NM_014677	ENSG00000176406	RIMS2	OBOE|RAB3IP3|RIM2	regulating synaptic membrane exocytosis 2	protein-coding
53	chr10	3713857	3716644	7.03	6.5	7.62	-1.12	6.35e-07	0.00131	peak53	chr10	3713858	3716644	+	0	NA	intron (NR_131187, intron 1 of 1)	intron (NR_131187, intron 1 of 1)	70030	NM_001300	1316	Hs.4055	NM_001300	ENSG00000067082	KLF6	BCD1|CBA1|COPEB|CPBP|GBF|PAC1|ST12|ZF9	Kruppel like factor 6	protein-coding
54	chr10	128256996	128259026	5.42	5.89	3.98	1.91	6.54e-07	0.00133	peak54	chr10	128256997	128259026	+	0	NA	Intergenic	AluSz|SINE|Alu	-27939	NR_120619	101927381	Hs.523342	NR_120619	ENSG00000280953	LINC01163	TCONS_00017722	long intergenic non-protein coding RNA 1163	ncRNA
55	chr2	38079298	38085319	6.83	5.87	7.69	-1.82	7.03e-07	0.0014	peak55	chr2	38079299	38085319	+	0	NA	Intergenic	HERVH-int|LTR|ERV1	-6128	NM_000104	1545	Hs.154654	NM_000104	ENSG00000138061	CYP1B1	ASGD6|CP1B|CYPIB1|GLC3A|P4501B1	cytochrome P450 family 1 subfamily B member 1	protein-coding
56	chr4	40951326	40955196	7.49	7.03	8.03	-1	7.51e-07	0.00146	peak56	chr4	40951327	40955196	+	0	NA	intron (NM_004307, intron 6 of 17)	AluSq|SINE|Alu	-96069	NM_001166053	323	Hs.479602	NM_004307	ENSG00000163697	APBB2	FE65L|FE65L1	amyloid beta precursor protein binding family B member 2	protein-coding
57	chr18	488461	490332	5.08	5.63	2.89	2.75	7.57e-07	0.00146	peak57	chr18	488462	490332	+	0	NA	intron (NM_130386, intron 1 of 9)	HAL1|LINE|L1	11332	NM_130386	81035	Hs.464422	NM_030781	ENSG00000158270	COLEC12	CLP1|NSR2|SCARA4|SRCL	collectin subfamily member 12	protein-coding
58	chr11	701880	703454	5.13	4.18	5.97	-1.79	7.83e-07	0.00148	peak58	chr11	701881	703454	+	0	NA	intron (NM_174940, intron 4 of 4)	intron (NM_174940, intron 4 of 4)	-3453	NM_022772	64787	Hs.55016	NM_022772	ENSG00000177106	EPS8L2	DFNB106|EPS8R2	EPS8 like 2	protein-coding
59	chr20	4773454	4777030	7	6.38	7.65	-1.27	8.35e-07	0.00155	peak59	chr20	4773455	4777030	+	0	NA	Intergenic	Intergenic	-34574	NR_024267	149830	Hs.126516	NM_177549	ENSG00000180259	PRNT	M8	prion locus lncRNA, testis expressed	ncRNA
60	chrX	3461160	3462009	3.23	0.74	4.47	-3.73	9.05e-07	0.00165	peak60	chrX	3461161	3462009	+	0	NA	Intergenic	Intergenic	70666	NR_145722	109616969		NR_145722	ENSG00000212214	SNORA48B	-	small nucleolar RNA, H/ACA box 48B	snoRNA
61	chr6	90154154	90157036	6.5	6.84	5.66	1.19	1.04e-06	0.00186	peak61	chr6	90154155	90157036	+	0	NA	intron (NM_001170794, intron 2 of 6)	intron (NM_001170794, intron 2 of 6)	141313	NM_021813	60468	Hs.269764	NM_021813	ENSG00000112182	BACH2	BTBD25|IMD60	BTB domain and CNC homolog 2	protein-coding
62	chr7	26599850	26600577	2.92	0.02	4.21	-4.19	1.05e-06	0.00186	peak62	chr7	26599851	26600577	+	0	NA	Intergenic	Intergenic	-37657	NM_001145531	NA
63	chr5	73363390	73365082	5.51	5.96	4.14	1.82	1.13e-06	0.00197	peak63	chr5	73363391	73365082	+	0	NA	Intergenic	Intergenic	26330	NR_146627	105379033	Hs.145178	NR_146627		LINC02230	-	long intergenic non-protein coding RNA 2230	ncRNA
64	chr1	96681305	96685315	6.82	7.26	5.52	1.74	1.19e-06	0.00203	peak64	chr1	96681306	96685315	+	0	NA	Intergenic	Intergenic	-38295	NM_001300986	58155	Hs.596061	NM_021190	ENSG00000117569	PTBP2	PTBLP|brPTB|nPTB	polypyrimidine tract binding protein 2	protein-coding
65	chr20	50235381	50239422	6.55	6.11	7.08	-0.97	1.2e-06	0.00203	peak65	chr20	50235382	50239422	+	0	NA	Intergenic	L1ME3G|LINE|L1	-30084	NM_001278655	100506115	Hs.235484	NM_001278655		SMIM25	GCRL1|LINC01272	small integral membrane protein 25	protein-coding
66	chr6	42313393	42322860	8.7	8.48	9	-0.51	1.25e-06	0.00207	peak66	chr6	42313394	42322860	+	0	NA	intron (NM_001297573, intron 3 of 17)	AluSx1|SINE|Alu	-100232	NM_018141	55173	Hs.380887	NM_018141	ENSG00000048544	MRPS10	MRP-S10|PNAS-122	mitochondrial ribosomal protein S10	protein-coding
67	chr17_KI270857v1_alt	2720279	2721614	4.07	2.35	5.18	-2.83	1.27e-06	0.00207	peak67	chr17_KI270857v1_alt	2720280	2721614	+	0	NA	Intergenic	L2c|LINE|L2	-10694	NM_001130677	100170841		NM_001130677	ENSG00000273604	EPOP	C17orf96|PRR28	elongin BC and polycomb repressive complex 2 associated protein	protein-coding
68	chr11_KI270927v1_alt	37664	38985	4.41	4.96	2.26	2.7	1.34e-06	0.00216	peak68	chr11_KI270927v1_alt	37665	38985	+	0	NA	intron (NM_001242837, intron 1 of 20)	intron (NM_001242837, intron 1 of 20)	16145	NR_144509	161	Hs.19121	NM_012305	ENSG00000183020	AP2A2	ADTAB|CLAPA2|HIP-9|HIP9|HYPJ	adaptor related protein complex 2 subunit alpha 2	protein-coding
69	chr15	101186411	101189538	5.78	5.01	6.54	-1.53	1.37e-06	0.00219	peak69	chr15	101186412	101189538	+	0	NA	intron (NM_014918, intron 2 of 2)	intron (NM_014918, intron 2 of 2)	63957	NM_014918	22856	Hs.110488	NM_014918	ENSG00000131873	CHSY1	CHSY|CSS1|ChSy-1|TPBS	chondroitin sulfate synthase 1	protein-coding
70	chr6	157099560	157101564	5.87	6.23	4.93	1.3	1.48e-06	0.00232	peak70	chr6	157099561	157101564	+	0	NA	intron (NM_020732, intron 6 of 19)	MamGypsy2-I|LTR|Gypsy	223697	NM_018452	729515	Hs.157212	NM_018452	ENSG00000215712	TMEM242	BM033|C6orf35	transmembrane protein 242	protein-coding
71	chr20	22794354	22795319	4.13	4.68	2.04	2.64	1.56e-06	0.0024	peak71	chr20	22794355	22795319	+	0	NA	Intergenic	Intergenic	-109493	NR_146528	105372566	Hs.555065	NR_146527		LINC01747	-	long intergenic non-protein coding RNA 1747	ncRNA
72	chr4	174580120	174581150	4.73	5.25	2.9	2.35	1.66e-06	0.00254	peak72	chr4	174580121	174581150	+	0	NA	Intergenic	Intergenic	-57737	NM_000860	3248	Hs.596913	NM_000860	ENSG00000164120	HPGD	15-PGDH|PGDH|PGDH1|PHOAR1|SDR36C1	15-hydroxyprostaglandin dehydrogenase	protein-coding
73	chr9	136051928	136062335	8.9	8.51	9.39	-0.88	1.74e-06	0.00261	peak73	chr9	136051929	136062335	+	0	NA	intron (NM_144653, intron 1 of 5)	intron (NM_144653, intron 1 of 5)	38153	NM_144653	138151	Hs.112895	NM_144653	ENSG00000148411	NACC2	BEND9|BTBD14|BTBD14A|BTBD31|NAC-2|RBB	NACC family member 2	protein-coding
74	chr17	80269002	80270886	4.25	4.85	1.58	3.27	1.76e-06	0.00261	peak74	chr17	80269003	80270886	+	0	NA	intron (NM_020954, intron 2 of 16)	intron (NM_020954, intron 2 of 16)	9083	NM_020954	57674	Hs.195642	NM_020914	ENSG00000173821	RNF213	ALO17|C17orf27|KIAA1618|MYMY2|MYSTR|NET57	ring finger protein 213	protein-coding
75	chr10	79722098	79723933	5.01	5.53	3.16	2.37	1.78e-06	0.00261	peak75	chr10	79722099	79723933	+	0	NA	intron (NR_120613, intron 6 of 6)	L1MB4|LINE|L1	19789	NM_001278495	729262	Hs.742755	NM_001278495	ENSG00000188199	NUTM2B	FAM22B|bA119F19.1	NUT family member 2B	protein-coding
76	chr5	73387164	73389298	5.41	5.85	4.06	1.79	2e-06	0.00289	peak76	chr5	73387165	73389298	+	0	NA	Intergenic	Intergenic	50325	NR_146627	105379033	Hs.145178	NR_146627		LINC02230	-	long intergenic non-protein coding RNA 2230	ncRNA
77	chr4	183966163	183967294	3.29	0.85	4.52	-3.67	2.04e-06	0.00289	peak77	chr4	183966164	183967294	+	0	NA	intron (NM_020225, intron 1 of 3)	intron (NM_020225, intron 1 of 3)	61373	NM_020225	56977	Hs.21958	NM_020225	ENSG00000173320	STOX2	-	storkhead box 2	protein-coding
78	chr3	181616622	181617841	4.57	5.17	1.84	3.32	2.06e-06	0.00289	peak78	chr3	181616623	181617841	+	0	NA	intron (NR_075093, intron 4 of 4)	intron (NR_075093, intron 4 of 4)	6898	NR_004053	347689	Hs.654932	NR_004053		SOX2-OT	NCRNA00043|SOX2OT	SOX2 overlapping transcript	ncRNA
79	chr2	224299279	224301101	4.55	2.43	5.74	-3.31	2.1e-06	0.00292	peak79	chr2	224299280	224301101	+	0	NA	Intergenic	HERVH-int|LTR|ERV1	101804	NM_024785	79843	Hs.147585	NM_024785	ENSG00000124019	FAM124B	-	family with sequence similarity 124 member B	protein-coding
80	chr8	46684258	46687213	5.96	6.42	4.54	1.89	2.45e-06	0.00335	peak80	chr8	46684259	46687213	+	0	NA	Intergenic	L1MCc|LINE|L1	-68093	NR_146077	389652		NR_146077	ENSG00000248498	ASNSP1	ASNSL1	asparagine synthetase pseudogene 1	pseudo
81	chr4	2418951	2420671	6.39	5.96	6.9	-0.95	2.48e-06	0.00335	peak81	chr4	2418952	2420671	+	0	NA	intron (NM_001193282, intron 1 of 15)	L2|LINE|L2	866	NM_001193282	402160	Hs.443116	NM_001193282	ENSG00000206113	CFAP99	-	cilia and flagella associated protein 99	protein-coding
82	chr17	83181773	83184723	7.08	6.49	7.72	-1.24	2.56e-06	0.00343	peak82	chr17	83181774	83184723	+	0	NA	Intergenic	Intergenic	-43649	NR_029406	388574	Hs.546918	NR_029406	ENSG00000232938	RPL23AP87	-	ribosomal protein L23a pseudogene 87	pseudo
83	chr7	150097973	150098766	3.11	0.69	4.35	-3.66	2.61e-06	0.00345	peak83	chr7	150097974	150098766	+	0	NA	intron (NM_001351028, intron 6 of 9)	intron (NM_001351028, intron 6 of 9)	-50655	NR_147020	653857	Hs.664579	NM_001164458	ENSG00000106526	ACTR3C	ARP11	actin related protein 3C	protein-coding
84	chr1	144938498	144942347	6.79	7.03	6.26	0.77	2.67e-06	0.00349	peak84	chr1	144938499	144942347	+	0	NA	intron (NM_001271870, intron 3 of 8)	intron (NM_001271870, intron 3 of 8)	152939	NM_001271870	647135	Hs.497575	NM_001271870	ENSG00000196369	SRGAP2B	SRGAP2L|SRGAP2P2	SLIT-ROBO Rho GTPase activating protein 2B	protein-coding
85	chr3	50316426	50321339	7.77	7.49	8.14	-0.66	2.73e-06	0.00352	peak85	chr3	50316427	50321339	+	0	NA	intron (NM_033158, intron 4 of 4)	intron (NM_033158, intron 4 of 4)	3967	NM_033158	8692	Hs.76873	NM_003773	ENSG00000068001	HYAL2	LUCA2	hyaluronidase 2	protein-coding
86	chr17	9885732	9886966	4.72	5.27	2.61	2.66	2.93e-06	0.00369	peak86	chr17	9885733	9886966	+	0	NA	intron (NM_004246, intron 11 of 12)	intron (NM_004246, intron 11 of 12)	19018	NM_002903	5957	Hs.80539	NM_002903	ENSG00000109047	RCVRN	RCV1	recoverin	protein-coding
87	chr22_KI270733v1_random	109588	115413	7.54	7.78	7.02	0.76	2.95e-06	0.00369	peak87	chr22_KI270733v1_random	109589	115413	+	0	NA	Intergenic	LSU-rRNA_Hsa|rRNA|rRNA	-9080	NR_128715	103504727		NR_128715	ENSG00000274060	MIR6724-2	hsa-mir-6724-2	microRNA 6724-2	ncRNA
88	chr7	47760221	47761633	4.19	4.82	0.63	4.19	2.96e-06	0.00369	peak88	chr7	47760222	47761633	+	0	NA	promoter-TSS (NR_038407)	promoter-TSS (NR_038407)	-549	NR_038407	84847	Hs.488236	NR_038407	ENSG00000146666	LINC00525	-	long intergenic non-protein coding RNA 525	ncRNA
89	chr17	10185825	10187762	4.23	4.84	1.35	3.48	3.01e-06	0.00371	peak89	chr17	10185826	10187762	+	0	NA	intron (NM_201433, intron 1 of 13)	AluSz|SINE|Alu	11757	NM_201433	8522	Hs.462214	NM_003644	ENSG00000007237	GAS7	-	growth arrest specific 7	protein-coding
90	chr2	55081502	55085219	6.85	6.19	7.54	-1.35	3.11e-06	0.00379	peak90	chr2	55081503	55085219	+	0	NA	intron (NM_001321904, intron 1 of 9)	AluSz6|SINE|Alu	-32544	NM_001321859	57142	Hs.637850	NM_007008	ENSG00000115310	RTN4	ASY|NI220/250|NOGO|NSP|NSP-CL|Nbla00271|Nbla10545|RTN-X|RTN4-A|RTN4-B1|RTN4-B2|RTN4-C	reticulon 4	protein-coding
91	chr8	95211242	95216728	7.73	8.05	6.99	1.05	3.26e-06	0.00393	peak91	chr8	95211243	95216728	+	0	NA	intron (NR_046232, intron 1 of 2)	MLT1D|LTR|ERVL-MaLR	2389	NR_046232	619344	Hs.741630	NR_046232	ENSG00000253351	LINC01298	C8orf69	long intergenic non-protein coding RNA 1298	ncRNA
92	chr2	208009766	208014676	6.97	7.27	6.28	0.99	3.43e-06	0.00407	peak92	chr2	208009767	208014676	+	0	NA	intron (NM_001080475, intron 1 of 7)	AluYh3|SINE|Alu	13339	NM_001080475	389072	Hs.159188	NM_001080475	ENSG00000178385	PLEKHM3	DAPR|PLEKHM1L	pleckstrin homology domain containing M3	protein-coding
93	chr1	171742452	171746634	7.25	6.64	7.9	-1.25	3.45e-06	0.00407	peak93	chr1	171742453	171746634	+	0	NA	Intergenic	HAL1|LINE|L1	-2304	NM_003762	8674	Hs.6651	NM_003762	ENSG00000117533	VAMP4	VAMP-4|VAMP24	vesicle associated membrane protein 4	protein-coding
94	chr10	97839970	97840810	4.08	4.67	1.27	3.4	3.58e-06	0.00413	peak94	chr10	97839971	97840810	+	0	NA	intron (NR_108035, intron 1 of 2)	intron (NR_108035, intron 1 of 2)	9408	NR_108035	100505561	Hs.351904	NR_108035	ENSG00000227356	LINC00866	-	long intergenic non-protein coding RNA 866	ncRNA
95	chr1	56973908	56974808	3.05	0.02	4.35	-4.33	3.58e-06	0.00413	peak95	chr1	56973909	56974808	+	0	NA	Intergenic	MLT1H1|LTR|ERVL-MaLR	-8218	NM_001278544	732	Hs.391835	NM_000066	ENSG00000021852	C8B	C82	complement C8 beta chain	protein-coding
96	chr1	206920301	206928661	8.81	8.53	9.19	-0.66	3.74e-06	0.00427	peak96	chr1	206920302	206928661	+	0	NA	Intergenic	(GT)n|Simple_repeat|Simple_repeat	-2448	NM_005449	9214	Hs.58831	NM_005449	ENSG00000162894	FCMR	FAIM3|TOSO	Fc fragment of IgM receptor	protein-coding
97	chr8	30969417	30970741	4.2	4.77	1.8	2.97	3.86e-06	0.00435	peak97	chr8	30969418	30970741	+	0	NA	Intergenic	AluSx1|SINE|Alu	-57067	NM_001350162	56154	Hs.458316	NM_001350162	ENSG00000133863	TEX15	CT42|SPGF25	testis expressed 15, meiosis and synapsis associated	protein-coding
98	chr7	139702349	139705825	5.77	5.19	6.41	-1.22	3.9e-06	0.00435	peak98	chr7	139702350	139705825	+	0	NA	intron (NM_001113239, intron 2 of 14)	(AC)n|Simple_repeat|Simple_repeat	73807	NM_022740	28996	Hs.731417	NM_022740	ENSG00000064393	HIPK2	PRO0593	homeodomain interacting protein kinase 2	protein-coding
99	chr22	31584756	31586781	5.53	5.99	4.11	1.88	3.92e-06	0.00435	peak99	chr22	31584757	31586781	+	0	NA	intron (NM_001007467, intron 14 of 32)	MER117|DNA|hAT-Charlie	35762	NR_106959	102465666		NR_106959	ENSG00000284082	MIR7109	hsa-mir-7109	microRNA 7109	ncRNA
100	chr9	16726651	16727901	4.87	5.31	3.57	1.75	4.12e-06	0.00452	peak100	chr9	16726652	16727901	+	0	NA	intron (NR_151723, intron 2 of 2)	intron (NR_151723, intron 2 of 2)	462	NR_151723	111216284	Hs.609218	NR_151723	ENSG00000234779	BNC2-AS1	-	BNC2 antisense RNA 1	ncRNA
101	chr9	61592334	61593429	4.22	4.86	0.43	4.43	4.17e-06	0.00453	peak101	chr9	61592335	61593429	+	0	NA	Intergenic	AluSq2|SINE|Alu	-261202	NR_027421	100132948	Hs.645763	NM_001024942	ENSG00000231527	FAM27C	FAM27A|FAM27A1|FAM27A3|bA7G23.5	family with sequence similarity 27 member C	ncRNA
102	chr3	181608395	181610033	5.49	5.92	4.19	1.73	4.29e-06	0.00462	peak102	chr3	181608396	181610033	+	0	NA	intron (NR_075092, intron 4 of 6)	intron (NR_075092, intron 4 of 6)	-1120	NR_075089	347689	Hs.654932	NR_004053		SOX2-OT	NCRNA00043|SOX2OT	SOX2 overlapping transcript	ncRNA
103	chr9	65501433	65503367	5.24	5.72	3.71	2.01	4.36e-06	0.00464	peak103	chr9	65501434	65503367	+	0	NA	Intergenic	AluSx|SINE|Alu	-173434	NM_001024916	220869	Hs.355950	NM_001024916	ENSG00000147996	CBWD5	CBWD3|DC36	COBW domain containing 5	protein-coding
104	chr6	98934687	98935719	4.02	4.64	0.63	4.01	4.44e-06	0.00468	peak104	chr6	98934688	98935719	+	0	NA	intron (NM_001278716, intron 1 of 9)	intron (NM_001278716, intron 1 of 9)	12803	NM_012160	26235	Hs.536850	NM_012160	ENSG00000112234	FBXL4	FBL4|FBL5|MTDPS13	F-box and leucine rich repeat protein 4	protein-coding
105	chr1	234314205	234316478	5.67	6.34	-0.09	6.43	4.7e-06	0.00491	peak105	chr1	234314206	234316478	+	0	NA	intron (NM_173508, intron 4 of 7)	intron (NM_173508, intron 4 of 7)	8875	NR_039818	100616380		NR_039818	ENSG00000264377	MIR4671	-	microRNA 4671	ncRNA
106	chr7	2714881	2719393	6.77	6.43	7.21	-0.78	4.86e-06	0.00501	peak106	chr7	2714882	2719393	+	0	NA	TTS (NM_133463)	TTS (NM_133463)	28935	NM_001321766	155185	Hs.42221	NM_133463	ENSG00000174945	AMZ1	-	archaelysin family metallopeptidase 1	protein-coding
107	chr7	73300944	73302952	5.41	4.74	6.11	-1.38	4.93e-06	0.00501	peak107	chr7	73300945	73302952	+	0	NA	TTS (NM_001168347)	TTS (NM_001168347)	6919	NM_018044	55695	Hs.510927	NM_018044	ENSG00000130305	NSUN5	NOL1|NOL1R|NSUN5A|WBSCR20|WBSCR20A|p120|p120(NOL1)	NOP2/Sun RNA methyltransferase 5	protein-coding
108	chr10	132397623	132402770	7.88	7.53	8.32	-0.79	4.96e-06	0.00501	peak108	chr10	132397624	132402770	+	0	NA	intron (NM_001098637, intron 1 of 2)	intron (NM_001098637, intron 1 of 2)	2999	NM_001098637	170394	Hs.527751	NM_138499	ENSG00000171813	PWWP2B	PWWP2|bA432J24.1|pp8607	PWWP domain containing 2B	protein-coding
109	chr16	79309095	79310436	3.54	1.67	4.68	-3.01	5.01e-06	0.00501	peak109	chr16	79309096	79310436	+	0	NA	Intergenic	Intergenic	290959	NM_005360	4094	Hs.134859	NM_005360	ENSG00000178573	MAF	AYGRP|CCA4|CTRCT21|c-MAF	MAF bZIP transcription factor	protein-coding
110	chr7	134945811	134947121	4.55	5.05	2.88	2.16	5.03e-06	0.00501	peak110	chr7	134945812	134947121	+	0	NA	intron (NM_033138, intron 7 of 14)	L1MB2|LINE|L1	-40042	NM_001345851	340351	Hs.648616	NM_178563	ENSG00000146856	AGBL3	CCP3	ATP/GTP binding protein like 3	protein-coding
111	chr4	56983521	56984608	3.63	4.25	0.43	3.82	5.19e-06	0.0051	peak111	chr4	56983522	56984608	+	0	NA	intron (NM_001303268, intron 1 of 23)	AluSz|SINE|Alu	5425	NM_000938	5431	Hs.602757	NM_000938	ENSG00000047315	POLR2B	POL2RB|RPB2|hRPB140	RNA polymerase II subunit B	protein-coding
112	chr2	98148836	98150708	4.49	5.04	2.28	2.76	5.23e-06	0.0051	peak112	chr2	98148837	98150708	+	0	NA	intron (NM_001345864, intron 1 of 21)	MER51A|LTR|ERV1	277	NM_001345864	200403	Hs.269977	NM_144992	ENSG00000168658	VWA3B	SCAR22	von Willebrand factor A domain containing 3B	protein-coding
113	chr4	39483267	39487366	7.3	6.97	7.72	-0.74	5.26e-06	0.0051	peak113	chr4	39483268	39487366	+	0	NA	Intergenic	HERV3-int|LTR|ERV1	5062	NR_026854	401127	Hs.383197	NR_026854	ENSG00000224097	LOC401127	-	WD repeat domain 5 pseudogene	pseudo
114	chr9	129405475	129407371	4.78	3.33	5.81	-2.48	5.3e-06	0.0051	peak114	chr9	129405476	129407371	+	0	NA	Intergenic	Intergenic	69500	NR_120686	100506119	Hs.624047	NR_120685	ENSG00000233901	LINC01503	-	long intergenic non-protein coding RNA 1503	ncRNA
115	chr12	122950988	122952233	4.63	5.1	3.13	1.97	5.65e-06	0.00533	peak115	chr12	122950989	122952233	+	0	NA	intron (NM_203444, intron 2 of 11)	intron (NM_203444, intron 2 of 11)	14898	NM_203444	23457	Hs.511951	NM_019624	ENSG00000150967	ABCB9	EST122234|TAPL	ATP binding cassette subfamily B member 9	protein-coding
116	chr1	234502939	234503684	3.69	4.3	0.5	3.81	5.68e-06	0.00533	peak116	chr1	234502940	234503684	+	0	NA	Intergenic	ORSL-2a|DNA|hAT-Tip100	-24209	NM_005646	6894	Hs.498115	NM_005646	ENSG00000059588	TARBP1	TRM3|TRMT3|TRP-185|TRP185	TAR (HIV-1) RNA binding protein 1	protein-coding
117	chr5	172884545	172888969	8.05	7.59	8.6	-1.01	5.68e-06	0.00533	peak117	chr5	172884546	172888969	+	0	NA	intron (NM_001031711, intron 1 of 9)	MIR|SINE|MIR	52537	NM_001031711	57222	Hs.509163	NM_020462	ENSG00000113719	ERGIC1	AMCN|ERGIC-32|ERGIC32|NET24	endoplasmic reticulum-golgi intermediate compartment 1	protein-coding
118	chr17	2053115	2061510	8.38	8.09	8.75	-0.66	6.04e-06	0.00561	peak118	chr17	2053116	2061510	+	0	NA	exon (NM_001098202, exon 2 of 2)	exon (NM_001098202, exon 2 of 2)	1003	NM_001098202	3090	Hs.72956	NM_006497	ENSG00000177374	HIC1	ZBTB29|ZNF901|hic-1	HIC ZBTB transcriptional repressor 1	protein-coding
119	chr7	117157056	117159050	5.62	5	6.28	-1.28	6.18e-06	0.00569	peak119	chr7	117157057	117159050	+	0	NA	intron (NM_018412, intron 8 of 14)	intron (NM_018412, intron 8 of 14)	-12461	NR_002331	93654	Hs.628891	NR_002331	ENSG00000226367	ST7-AS2	ST7AS2|ST7OT2	ST7 antisense RNA 2	ncRNA
120	chr22	37408452	37411364	6.87	6.18	7.58	-1.4	6.39e-06	0.00584	peak120	chr22	37408453	37411364	+	0	NA	intron (NM_052906, intron 2 of 2)	intron (NM_052906, intron 2 of 2)	17562	NM_052906	114794	Hs.344170	NM_052906	ENSG00000166897	ELFN2	LRRC62|PPP1R29	extracellular leucine rich repeat and fibronectin type III domain containing 2	protein-coding
121	chr10	14750541	14752510	5.64	5.07	6.27	-1.2	6.51e-06	0.0059	peak121	chr10	14750542	14752510	+	0	NA	intron (NM_031453, intron 1 of 4)	AluJb|SINE|Alu	23371	NM_031453	83641	Hs.446315	NM_031453	ENSG00000065809	FAM107B	C10orf45|HITS	family with sequence similarity 107 member B	protein-coding
122	chr14	24435873	24442557	8.27	7.96	8.67	-0.71	6.68e-06	0.00601	peak122	chr14	24435874	24442557	+	0	NA	TTS (NM_001290293)	TTS (NM_001290293)	3586	NM_020195	56948	Hs.643552	NM_020195	ENSG00000100445	SDR39U1	C14orf124|HCDI	short chain dehydrogenase/reductase family 39U member 1	protein-coding
123	chr1	31610844	31611801	3.78	4.39	0.63	3.76	6.74e-06	0.00601	peak123	chr1	31610845	31611801	+	0	NA	Intergenic	MIR|SINE|MIR	-6377	NM_001525	3061	Hs.388226	NM_001525	ENSG00000121764	HCRTR1	OX1R	hypocretin receptor 1	protein-coding
124	chr15	76074680	76079608	7.22	7.48	6.66	0.82	6.86e-06	0.00606	peak124	chr15	76074681	76079608	+	0	NA	intron (NM_152335, intron 1 of 10)	AluJb|SINE|Alu	17186	NM_152335	123591	Hs.661411	NM_152335	ENSG00000169758	TMEM266	C15orf27|HVRP1|HsHVRP1|hTMEM266	transmembrane protein 266	protein-coding
125	chr17	11997712	12000688	6.4	5.94	6.94	-0.99	7.15e-06	0.00627	peak125	chr17	11997713	12000688	+	0	NA	Intergenic	Intergenic	-1690	NM_001303282	7566	Hs.370473	NM_144680	ENSG00000154957	ZNF18	HDSG1|KOX11|ZKSCAN6|ZNF535|ZSCAN38|Zfp535	zinc finger protein 18	protein-coding
126	chrX	102975440	102977368	5.54	5.91	4.57	1.34	7.23e-06	0.0063	peak126	chrX	102975441	102977368	+	0	NA	Intergenic	LTR24|LTR|ERV1	39132	NM_001031834	282808	Hs.449517	NM_001031834	ENSG00000102128	RAB40AL	MRXSMP|RAR2|RLGP	RAB40A like	protein-coding
127	chr1	120570169	120571984	5.18	5.65	3.64	2.01	7.34e-06	0.00631	peak127	chr1	120570170	120571984	+	0	NA	intron (NR_144517, intron 7 of 41)	MIR3|SINE|MIR	94359	NR_144517	100996724	Hs.682380	NR_144516		LOC100996724	CMYA2|MMGL|Myomegalin|PDE4DIP	phosphodiesterase 4D interacting protein-like	pseudo
128	chr19	9670765	9673179	4.89	5.4	3.11	2.29	7.36e-06	0.00631	peak128	chr19	9670766	9673179	+	0	NA	intron (NM_001300885, intron 1 of 5)	intron (NM_001300885, intron 1 of 5)	3128	NM_001300885	54811	Hs.371107	NM_017656	ENSG00000171466	ZNF562	-	zinc finger protein 562	protein-coding
129	chr17	77318454	77327179	8.74	8.37	9.2	-0.83	7.47e-06	0.00635	peak129	chr17	77318455	77327179	+	0	NA	intron (NM_006640, intron 1 of 10)	intron (NM_006640, intron 1 of 10)	3302	NM_006640	10801	Hs.440932	NM_006640	ENSG00000184640	SEPTIN9	AF17q25|MSF|MSF1|NAPB|PNUTL4|SEPT9|SINT1|SeptD1	septin 9	protein-coding
130	chr2	178537625	178538865	4.06	4.6	2.03	2.56	7.77e-06	0.00646	peak130	chr2	178537626	178538865	+	0	NA	intron (NM_001256850, intron 304 of 312)	intron (NM_001256850, intron 304 of 312)	15054	NR_038271	100506866	Hs.710694	NR_038271	ENSG00000237298	TTN-AS1	-	TTN antisense RNA 1	ncRNA
131	chr7	42907396	42911766	6.44	6.8	5.53	1.27	7.77e-06	0.00646	peak131	chr7	42907397	42911766	+	0	NA	3' UTR (NM_001099858, exon 2 of 2)	3' UTR (NM_001099858, exon 2 of 2)	2509	NM_001099858	79020	Hs.698120	NM_024054	ENSG00000136197	C7orf25	-	chromosome 7 open reading frame 25	protein-coding
132	chr9	97574689	97577240	5.65	6.07	4.51	1.56	7.77e-06	0.00646	peak132	chr9	97574690	97577240	+	0	NA	intron (NM_003275, intron 8 of 9)	L1ME3G|LINE|L1	-57458	NM_002486	4686	Hs.595669	NM_002486	ENSG00000136937	NCBP1	CBP80|NCBP|Sto1	nuclear cap binding protein subunit 1	protein-coding
133	chr4	122771584	122773762	6.15	6.45	5.45	1	7.85e-06	0.00648	peak133	chr4	122771585	122773762	+	0	NA	Intergenic	MLT1H|LTR|ERVL-MaLR	39971	NM_001178007	166379	Hs.400698	NM_152618	ENSG00000181004	BBS12	C4orf24	Bardet-Biedl syndrome 12	protein-coding
134	chr6	6748021	6754242	8.77	8.51	9.12	-0.61	8.31e-06	0.0068	peak134	chr6	6748022	6754242	+	0	NA	Intergenic	Intergenic	-128306	NR_026970	285780	Hs.655737	NM_173675	ENSG00000216863	LY86-AS1	LY86-AS|LY86AS	LY86 antisense RNA 1	ncRNA
135	chr5	124986560	124987216	3.74	2.11	4.83	-2.72	8.54e-06	0.00688	peak135	chr5	124986561	124987216	+	0	NA	Intergenic	Intergenic	-49943	NR_109882	101927421	Hs.121305	NR_109882		LOC101927421	-	uncharacterized LOC101927421	ncRNA
136	chr4	82038535	82040158	5.25	5.64	4.2	1.44	8.57e-06	0.00688	peak136	chr4	82038536	82040158	+	0	NA	Intergenic	L2b|LINE|L2	334649	NM_031369	3184	Hs.480073	NM_002138	ENSG00000138668	HNRNPD	AUF1|AUF1A|HNRPD|P37|hnRNPD0	heterogeneous nuclear ribonucleoprotein D	protein-coding
137	chr5	106480714	106482234	4.12	4.72	1.23	3.48	8.59e-06	0.00688	peak137	chr5	106480715	106482234	+	0	NA	Intergenic	MER31-int|LTR|ERV1	529540	NR_104671	102467213	Hs.570923	NR_104671	ENSG00000251027	LINC01950	-	long intergenic non-protein coding RNA 1950	ncRNA
138	chr9	94899970	94901810	5.01	5.56	2.88	2.68	8.93e-06	0.0071	peak138	chr9	94899971	94901810	+	0	NA	intron (NM_032823, intron 5 of 14)	Tigger19b|DNA|TcMar-Tigger	44664	NR_147614	101928119	Hs.630906	NR_147613		LOC101928119	-	uncharacterized LOC101928119	ncRNA
139	chr6	90131694	90134015	6.14	6.5	5.21	1.29	9.1e-06	0.00718	peak139	chr6	90131695	90134015	+	0	NA	intron (NM_001170794, intron 2 of 6)	intron (NM_001170794, intron 2 of 6)	164053	NM_021813	60468	Hs.269764	NM_021813	ENSG00000112182	BACH2	BTBD25|IMD60	BTB domain and CNC homolog 2	protein-coding
140	chr9	111281998	111285672	6.22	5.65	6.85	-1.2	9.2e-06	0.0072	peak140	chr9	111281999	111285672	+	0	NA	Intergenic	Intergenic	-12621	NR_106989	102465800		NR_106989	ENSG00000274263	MIR7702	hsa-mir-7702	microRNA 7702	ncRNA
141	chr11	13637253	13640240	5.95	6.33	4.93	1.41	9.44e-06	0.00734	peak141	chr11	13637254	13640240	+	0	NA	Intergenic	L1MB8|LINE|L1	-29912	NM_032228	84188	Hs.501991	NM_032228	ENSG00000197601	FAR1	MLSTD2|PFCRD|SDR10E1	fatty acyl-CoA reductase 1	protein-coding
142	chr6	121503780	121504904	4.3	4.88	1.77	3.11	9.51e-06	0.00734	peak142	chr6	121503781	121504904	+	0	NA	Intergenic	Intergenic	68765	NM_000165	2697	Hs.74471	NM_000165	ENSG00000152661	GJA1	AVSD3|CMDR|CX43|EKVP|EKVP3|GJAL|HLHS1|HSS|ODDD|PPKCA	gap junction protein alpha 1	protein-coding
143	chr3_KI270784v1_alt	129301	130798	5.01	5.43	3.83	1.6	9.57e-06	0.00734	peak143	chr3_KI270784v1_alt	129302	130798	+	0	NA	Intergenic	Intergenic	-21232	NR_003291	348840	Hs.512227	NM_182631	ENSG00000226435	ANKRD18DP	-	ankyrin repeat domain 18D, pseudogene	pseudo
144	chr1	92567284	92568819	4.69	5.15	3.28	1.88	9.75e-06	0.00742	peak144	chr1	92567285	92568819	+	0	NA	intron (NM_001350197, intron 18 of 19)	intron (NM_001350197, intron 18 of 19)	-81176	NM_005263	2672	Hs.73172	NM_005263	ENSG00000162676	GFI1	GFI-1|GFI1A|SCN2|ZNF163	growth factor independent 1 transcriptional repressor	protein-coding
145	chr15	89811579	89816093	7.52	7.23	7.89	-0.66	9.81e-06	0.00742	peak145	chr15	89811580	89816093	+	0	NA	intron (NM_001150, intron 1 of 20)	MIR3|SINE|MIR	1004	NM_001150	290	Hs.1239	NM_001150	ENSG00000166825	ANPEP	APN|CD13|GP150|LAP1|P150|PEPN	alanyl aminopeptidase, membrane	protein-coding
146	chr8	78849605	78850381	3.96	4.53	1.49	3.04	1.03e-05	0.00773	peak146	chr8	78849606	78850381	+	0	NA	Intergenic	Tigger12|DNA|TcMar-Tigger	-44470	NM_000880	3574	Hs.591873	NM_000880	ENSG00000104432	IL7	IL-7	interleukin 7	protein-coding
147	chr17	57877366	57879745	6.15	6.48	5.33	1.15	1.04e-05	0.00773	peak147	chr17	57877367	57879745	+	0	NA	intron (NM_001271875, intron 3 of 10)	intron (NM_001271875, intron 3 of 10)	24833	NM_001292025	404093	Hs.46679	NM_001271875	ENSG00000180891	CUEDC1	-	CUE domain containing 1	protein-coding
148	chr10_KI270825v1_alt	74555	75835	4.03	2.27	5.15	-2.88	1.07e-05	0.00792	peak148	chr10_KI270825v1_alt	74556	75835	+	0	NA	intron (NM_004747, intron 7 of 31)	intron (NM_004747, intron 7 of 31)	90087	NM_004747	9231	Hs.652690	NM_004747	ENSG00000151208	DLG5	LP-DLG|P-DLG5|PDLG	discs large MAGUK scaffold protein 5	protein-coding
149	chr14	69068632	69070729	4.72	5.22	3.01	2.22	1.08e-05	0.00793	peak149	chr14	69068633	69070729	+	0	NA	intron (NM_003861, intron 7 of 8)	AluJr4|SINE|Alu	82918	NM_001284207	8816	Hs.509780	NM_003861	ENSG00000139990	DCAF5	BCRG2|BCRP2|D14S1461E|WDR22	DDB1 and CUL4 associated factor 5	protein-coding
150	chr1	244366575	244369193	5.7	4.89	6.48	-1.59	1.19e-05	0.00868	peak150	chr1	244366576	244369193	+	0	NA	intron (NM_001012970, intron 2 of 4)	intron (NM_001012970, intron 2 of 4)	15249	NM_001276348	200159	Hs.442703	NM_001012970	ENSG00000173728	C1orf100	-	chromosome 1 open reading frame 100	protein-coding
151	chr2	236918481	236920393	5.56	5.96	4.46	1.5	1.2e-05	0.00871	peak151	chr2	236918482	236920393	+	0	NA	Intergenic	LTR1A2|LTR|ERV1	136730	NR_135202	93463	Hs.652810	NR_135202	ENSG00000124835	LOC93463	-	uncharacterized LOC93463	ncRNA
152	chr14	75219947	75224956	7.85	7.5	8.29	-0.79	1.21e-05	0.00873	peak152	chr14	75219948	75224956	+	0	NA	Intergenic	Intergenic	-45806	NM_006827	10972	Hs.74137	NM_006827	ENSG00000170348	TMED10	P24(DELTA)|S31I125|S31III125|TMP21|Tmp-21-I|p23|p24d1	transmembrane p24 trafficking protein 10	protein-coding
153	chr18	25233531	25234415	3.36	1.34	4.54	-3.2	1.22e-05	0.00873	peak153	chr18	25233532	25234415	+	0	NA	intron (NM_001308225, intron 2 of 6)	intron (NM_001308225, intron 2 of 6)	118277	NM_015461	25925	Hs.116935	NM_015461	ENSG00000198795	ZNF521	EHZF|Evi3	zinc finger protein 521	protein-coding
154	chr8	106080720	106083436	6.17	6.55	5.17	1.38	1.24e-05	0.00886	peak154	chr8	106080721	106083436	+	0	NA	Intergenic	Intergenic	-21575	NR_125796	102723356	Hs.571413	NR_125796		ZFPM2-AS1	SCAT3	ZFPM2 antisense RNA 1	ncRNA
155	chr10	38053452	38055274	4.6	5.19	1.87	3.32	1.29e-05	0.0091	peak155	chr10	38053453	38055274	+	0	NA	intron (NM_001278176, intron 5 of 5)	intron (NM_001278176, intron 5 of 5)	-39973	NM_001324262	7587	Hs.292575	NM_003421	ENSG00000075407	ZNF37A	KOX21|ZNF37	zinc finger protein 37A	protein-coding
156	chr11	36360093	36367908	8.28	8.07	8.58	-0.51	1.3e-05	0.0091	peak156	chr11	36360094	36367908	+	0	NA	intron (NM_001160167, intron 1 of 8)	intron (NM_001160167, intron 1 of 8)	-11984	NM_024841	79899	Hs.19987	NM_024841	ENSG00000135362	PRR5L	PROTOR2	proline rich 5 like	protein-coding
157	chr7	77425314	77430772	8.42	8.06	8.87	-0.81	1.31e-05	0.0091	peak157	chr7	77425315	77430772	+	0	NA	Intergenic	Intergenic	-11643	NM_001350899	54103	Hs.186649	NM_017439	ENSG00000186088	GSAP	PION	gamma-secretase activating protein	protein-coding
158	chr16	10826818	10830144	7.09	6.76	7.51	-0.76	1.31e-05	0.0091	peak158	chr16	10826819	10830144	+	0	NA	Intergenic	L2b|LINE|L2	-9687	NR_134904	780776	Hs.371576	NM_001079512	ENSG00000166676	TVP23A	FAM18A|YDR084C	trans-golgi network vesicle protein 23 homolog A	protein-coding
159	chr4	168853293	168855355	5.71	5.01	6.42	-1.41	1.32e-05	0.0091	peak159	chr4	168853294	168855355	+	0	NA	intron (NM_001166110, intron 1 of 11)	intron (NM_001166110, intron 1 of 11)	22319	NM_001166110	23022	Hs.151220	NM_016081	ENSG00000129116	PALLD	CGI-151|CGI151|MYN|PNCA1|SIH002	palladin, cytoskeletal associated protein	protein-coding
160	chr18	3486298	3487104	2.74	0.35	3.98	-3.62	1.33e-05	0.0091	peak160	chr18	3486299	3487104	+	0	NA	Intergenic	Intergenic	20451	NR_110429	100505592	Hs.635114	NR_110428	ENSG00000266835	GAPLINC	LINC01540	gastric adenocarcinoma associated, positive CD44 regulator, long intergenic non-coding RNA	ncRNA
161	chr4	24923324	24924070	3.21	1.05	4.41	-3.36	1.34e-05	0.0091	peak161	chr4	24923325	24924070	+	0	NA	intron (NM_173463, intron 1 of 12)	L2a|LINE|L2	-10719	NM_001330643	91050	Hs.106432	NM_173463	ENSG00000181982	CCDC149	-	coiled-coil domain containing 149	protein-coding
162	chr17_KI270860v1_alt	13625	16735	6.46	5.96	7.03	-1.07	1.34e-05	0.00911	peak162	chr17_KI270860v1_alt	13626	16735	+	0	NA	intron (NM_001004431, intron 2 of 3).2	intron (NM_001004431, intron 2 of 3).2	8954	NM_001004431	284207	Hs.378821	NM_001004431	ENSG00000176845	METRNL	-	meteorin like, glial cell differentiation regulator	protein-coding
163	chr2	166088200	166093943	8.5	8.23	8.86	-0.63	1.37e-05	0.00921	peak163	chr2	166088201	166093943	+	0	NA	intron (NR_110260, intron 1 of 11)	intron (NR_110260, intron 1 of 11)	9541	NR_110260	101929680	Hs.662210	NR_110260	ENSG00000236107	SCN1A-AS1	-	SCN1A and SCN9A antisense RNA 1	ncRNA
164	chr1	24717675	24721053	6.66	6.2	7.2	-1	1.39e-05	0.0093	peak164	chr1	24717676	24721053	+	0	NA	Intergenic	Intergenic	-25905	NM_013943	25932	Hs.440544	NM_013943	ENSG00000169504	CLIC4	CLIC4L|H1|MTCLIC|huH1|p64H1	chloride intracellular channel 4	protein-coding
165	chr10	24362498	24363791	3.94	4.57	0.5	4.07	1.4e-05	0.00931	peak165	chr10	24362499	24363791	+	0	NA	intron (NM_001098500, intron 3 of 18)	intron (NM_001098500, intron 3 of 18)	-86288	NM_001282769	56243	Hs.445885	NM_019590	ENSG00000120549	KIAA1217	ETL4|SKT	KIAA1217	protein-coding
166	chr7	22868255	22869258	4.36	4.91	2.19	2.72	1.41e-05	0.00934	peak166	chr7	22868256	22869258	+	0	NA	Intergenic	L2c|LINE|L2	12144	NR_003075	692210		NR_003075	ENSG00000221740	SNORD93	HBII-336	small nucleolar RNA, C/D box 93	snoRNA
167	chr10	120689828	120692207	4.87	5.3	3.6	1.7	1.44e-05	0.00938	peak167	chr10	120689829	120692207	+	0	NA	Intergenic	MIR|SINE|MIR	93069	NR_103717	404216	Hs.196578	NM_001012711	ENSG00000177234	LINC01561	C10orf85	long intergenic non-protein coding RNA 1561	ncRNA
168	chr3	122646272	122647133	3.21	0.02	4.53	-4.51	1.44e-05	0.00938	peak168	chr3	122646273	122647133	+	0	NA	Intergenic	HAL1|LINE|L1	31088	NM_001308321	165631	Hs.120250	NM_152615	ENSG00000173200	PARP15	ARTD7|BAL3|pART7	poly(ADP-ribose) polymerase family member 15	protein-coding
169	chr8	129932845	129937171	6.78	7.03	6.23	0.8	1.45e-05	0.00938	peak169	chr8	129932846	129937171	+	0	NA	intron (NM_001353251, intron 2 of 15)	PABL_A|LTR|ERV1	4864	NM_001353313	51571	Hs.126941	NM_016623	ENSG00000153310	FAM49B	BM-009|L1	family with sequence similarity 49 member B	protein-coding
170	chr13	41289288	41290699	4.63	3.69	5.47	-1.78	1.46e-05	0.00938	peak170	chr13	41289289	41290699	+	0	NA	intron (NM_001354073, intron 1 of 14)	HSMAR1|DNA|TcMar-Mariner	-21211	NM_024561	79612	Hs.512914	NM_018527	ENSG00000172766	NAA16	NARG1L	N(alpha)-acetyltransferase 16, NatA auxiliary subunit	protein-coding
171	chr5	170922226	170924381	5.16	5.66	3.46	2.2	1.47e-05	0.00938	peak171	chr5	170922227	170924381	+	0	NA	intron (NM_022897, intron 11 of 27)	L1ME1|LINE|L1	61422	NM_022897	64901	Hs.410810	NM_022897	ENSG00000204764	RANBP17	-	RAN binding protein 17	protein-coding
172	chr11	118044550	118045190	3.55	4.17	0.43	3.74	1.47e-05	0.00938	peak172	chr11	118044551	118045190	+	0	NA	intron (NM_001354434, intron 2 of 5)	intron (NM_001354434, intron 2 of 5)	-32142	NM_019894	56649	Hs.161985	NM_019894	ENSG00000137648	TMPRSS4	CAPH2|MT-SP2|TMPRSS3	transmembrane serine protease 4	protein-coding
173	chr17	81372168	81374278	6.36	5.84	6.95	-1.11	1.52e-05	0.00957	peak173	chr17	81372169	81374278	+	0	NA	Intergenic	AluSc8|SINE|Alu	11902	NM_001347841	100130370	Hs.646594	NM_001272086		LOC100130370	-	uncharacterized LOC100130370	protein-coding
174	chr5	60855513	60857038	5.5	5.86	4.56	1.31	1.52e-05	0.00957	peak174	chr5	60855514	60857038	+	0	NA	Intergenic	Charlie8|DNA|hAT-Charlie	-12002	NM_001297618	79993	Hs.274256	NM_024930	ENSG00000164181	ELOVL7	-	ELOVL fatty acid elongase 7	protein-coding
175	chr22	16993506	16994345	3.68	4.32	-0.09	4.4	1.53e-05	0.00959	peak175	chr22	16993507	16994345	+	0	NA	intron (NM_001037814, intron 1 of 9)	L2|LINE|L2	14296	NM_001037814	128954	Hs.434113	NM_001037814	ENSG00000215568	GAB4	-	GRB2 associated binding protein family member 4	protein-coding
176	chr6	117499892	117503101	6.32	6.68	5.41	1.26	1.64e-05	0.0102	peak176	chr6	117499893	117503101	+	0	NA	intron (NM_173674, intron 1 of 14)	AluSx|SINE|Alu	18893	NM_173674	285761	Hs.658304	NM_173674	ENSG00000164465	DCBLD1	dJ94G16.1	discoidin, CUB and LCCL domain containing 1	protein-coding
177	chr6_GL000255v2_alt	1174143	1177335	5.36	4.05	6.35	-2.3	1.66e-05	0.0102	peak177	chr6_GL000255v2_alt	1174144	1177335	+	0	NA	Intergenic	Intergenic	8265	NR_001317	80868	Hs.661198	NR_001317		HCG4B	HCG4P6|HCGIV-06|HCGIV-6|HCGIV.5|bCX67J3.3|bPG309N1.1|bQB90C11.3	HLA complex group 4B	ncRNA
178	chr11	71996465	71999979	7.53	7.17	7.98	-0.81	1.67e-05	0.0102	peak178	chr11	71996466	71999979	+	0	NA	promoter-TSS (NM_173044)	promoter-TSS (NM_173044)	-690	NM_001039660	10068	Hs.591967	NM_005699	ENSG00000137496	IL18BP	IL18BPa	interleukin 18 binding protein	protein-coding
179	chr3	123151283	123156056	7.98	7.66	8.38	-0.72	1.67e-05	0.0102	peak179	chr3	123151284	123156056	+	0	NA	intron (NM_006810, intron 14 of 16)	intron (NM_006810, intron 14 of 16)	-8124	NR_106960	102465667		NR_106960	ENSG00000284421	MIR7110	hsa-mir-7110	microRNA 7110	ncRNA
180	chr17	9878121	9882019	7.39	7.76	6.44	1.32	1.69e-05	0.0102	peak180	chr17	9878122	9882019	+	0	NA	intron (NM_004246, intron 10 of 12)	intron (NM_004246, intron 10 of 12)	25297	NM_002903	5957	Hs.80539	NM_002903	ENSG00000109047	RCVRN	RCV1	recoverin	protein-coding
181	chr9	136363864	136367373	7.57	7.32	7.91	-0.6	1.69e-05	0.0102	peak181	chr9	136363865	136367373	+	0	NA	intron (NM_052813, intron 10 of 12)	intron (NM_052813, intron 10 of 12)	-1808	NM_001080849	728489	Hs.528581	NM_001080849	ENSG00000213221	DNLZ	C9orf151|HEP|HEP1|TIMM15|ZIM17|bA413M3.2	DNL-type zinc finger	protein-coding
182	chr15	87722921	87728284	6.9	7.28	5.87	1.41	1.72e-05	0.0104	peak182	chr15	87722922	87728284	+	0	NA	Intergenic	Intergenic	148674	NR_026869	145978	Hs.350808	NM_152454	ENSG00000259527	LINC00052	NCRNA00052|TMEM83	long intergenic non-protein coding RNA 52	ncRNA
183	chr2	121279507	121280380	3.46	1.56	4.61	-3.05	1.73e-05	0.0104	peak183	chr2	121279508	121280380	+	0	NA	intron (NM_014553, intron 2 of 14)	intron (NM_014553, intron 2 of 14)	5258	NM_014553	29842	Hs.156471	NM_014553	ENSG00000115112	TFCP2L1	CRTR1|LBP-9|LBP9	transcription factor CP2 like 1	protein-coding
184	chr5	132835708	132842926	8.54	8.09	9.08	-0.99	1.81e-05	0.0108	peak184	chr5	132835709	132842926	+	0	NA	Intergenic	MIRb|SINE|MIR	-8419	NM_001172700	134549	Hs.519574	NM_133456	ENSG00000164403	SHROOM1	APXL2	shroom family member 1	protein-coding
185	chr8	58271223	58272841	3.9	1.72	5.1	-3.39	1.81e-05	0.0108	peak185	chr8	58271224	58272841	+	0	NA	promoter-TSS (NR_105005)	promoter-TSS (NR_105005)	69	NR_105005	101929528	Hs.563551	NR_105005	ENSG00000253281	LOC101929528	-	uncharacterized LOC101929528	ncRNA
186	chrX	17601187	17602871	3.97	4.57	1.17	3.4	1.9e-05	0.0112	peak186	chrX	17601188	17602871	+	0	NA	intron (NM_198270, intron 1 of 7)	intron (NM_198270, intron 1 of 7)	-33264	NM_001291868	4810	Hs.201623	NM_198270	ENSG00000188158	NHS	CTRCT40|CXN|SCML1	NHS actin remodeling regulator	protein-coding
187	chr8	128365265	128367258	5.44	5.88	4.17	1.71	1.91e-05	0.0112	peak187	chr8	128365266	128367258	+	0	NA	Intergenic	LTR16C|LTR|ERVL	198417	NR_121673	101927774	Hs.628730	NR_121672		LINC00824	LINC01263	long intergenic non-protein coding RNA 824	ncRNA
188	chr3	194569972	194572863	5.79	5.05	6.53	-1.48	1.91e-05	0.0112	peak188	chr3	194569973	194572863	+	0	NA	Intergenic	Intergenic	-12850	NR_047574	100507297	Hs.586059	NR_047573		TMEM44-AS1	-	TMEM44 antisense RNA 1	ncRNA
189	chr3	177124269	177130107	6.12	6.51	5.09	1.42	1.95e-05	0.0113	peak189	chr3	177124270	177130107	+	0	NA	intron (NM_001321194, intron 1 of 16)	intron (NM_001321194, intron 1 of 16)	69296	NM_001321193	79718	Hs.714201	NM_024665	ENSG00000177565	TBL1XR1	C21|DC42|IRA1|MRD41|TBLR1	transducin beta like 1 X-linked receptor 1	protein-coding
190	chr13	76758269	76759443	4.11	4.61	2.41	2.2	1.98e-05	0.0114	peak190	chr13	76758270	76759443	+	0	NA	Intergenic	MamSINE1|SINE|tRNA-RTE	127549	NM_138444	115207	Hs.644125	NM_138444	ENSG00000178695	KCTD12	C13orf2|PFET1|PFETIN	potassium channel tetramerization domain containing 12	protein-coding
191	chr13	114108827	114113381	7.22	6.93	7.6	-0.67	2e-05	0.0115	peak191	chr13	114108828	114113381	+	0	NA	intron (NM_007368, intron 1 of 23)	CpG	21519	NM_001320821	22821	Hs.593075	NM_007368	ENSG00000185989	RASA3	GAP1IP4BP|GAPIII	RAS p21 protein activator 3	protein-coding
192	chr4	152301179	152302101	3.46	1.26	4.66	-3.4	2.02e-05	0.0116	peak192	chr4	152301180	152302101	+	0	NA	Intergenic	L1MB7|LINE|L1	-36015	NR_104273	102191832	Hs.712524	NR_104273	ENSG00000270751	FBXW7-AS1	DEAR|DEspR	FBXW7 antisense RNA 1	ncRNA
193	chr12	63976909	63978615	4.23	4.88	-0.09	4.97	2.1e-05	0.0119	peak193	chr12	63976910	63978615	+	0	NA	intron (NM_001346201, intron 1 of 21)	intron (NM_001346201, intron 1 of 21)	133009	NM_020762	57522	Hs.210751	NM_020762	ENSG00000196935	SRGAP1	ARHGAP13|NMTC2	SLIT-ROBO Rho GTPase activating protein 1	protein-coding
194	chr3	16535515	16536831	3.85	2.22	4.94	-2.71	2.1e-05	0.0119	peak194	chr3	16535516	16536831	+	0	NA	promoter-TSS (NR_103843)	promoter-TSS (NR_103843)	-145	NR_103843	100996597	Hs.599432	NR_103843	ENSG00000233570	LINC00690	-	long intergenic non-protein coding RNA 690	ncRNA
195	chr12	116381093	116382698	5.64	5.16	6.2	-1.04	2.11e-05	0.0119	peak195	chr12	116381094	116382698	+	0	NA	Intergenic	Intergenic	46422	NR_039683	100616309		NR_039683	ENSG00000264037	MIR4472-2	-	microRNA 4472-2	ncRNA
196	chr8	127048542	127049487	3.35	3.98	-0.09	4.06	2.13e-05	0.0119	peak196	chr8	127048543	127049487	+	0	NA	Intergenic	L1MA9|LINE|L1	-30859	NR_109833	101867536	Hs.652970	NR_109833	ENSG00000282961	PRNCR1	CARLo-3|PCAT8	prostate cancer associated non-coding RNA 1	ncRNA
197	chr9	94575713	94577416	5.75	6.09	4.91	1.18	2.14e-05	0.0119	peak197	chr9	94575714	94577416	+	0	NA	intron (NM_003837, intron 3 of 6)	intron (NM_003837, intron 3 of 6)	17267	NM_003837	8789	Hs.61255	NM_003837	ENSG00000130957	FBP2	-	fructose-bisphosphatase 2	protein-coding
198	chr16	50748826	50750522	4.96	5.42	3.55	1.88	2.15e-05	0.0119	peak198	chr16	50748827	50750522	+	0	NA	5' UTR (NM_015247, exon 4 of 20)	5' UTR (NM_015247, exon 4 of 20)	7369	NR_130462	100422972		NR_130462	ENSG00000264947	MIR3181	-	microRNA 3181	ncRNA
199	chr10	44046573	44047829	3.91	4.51	1.04	3.47	2.17e-05	0.0119	peak199	chr10	44046574	44047829	+	0	NA	Intergenic	Intergenic	134799	NR_136148	283033	Hs.178244	NR_033846		LINC00841	-	long intergenic non-protein coding RNA 841	ncRNA
200	chrY	2766766	2768392	4.49	3.25	5.46	-2.21	2.17e-05	0.0119	peak200	chrY	2766767	2768392	+	0	NA	intron (NR_003254, intron 1 of 2).2	intron (NR_003254, intron 1 of 2).2	15283	NR_003254	100132596	Hs.1992	NR_003254		XGY2	XG|XGPY|XGPY2	XG pseudogene, Y-linked 2	pseudo
201	chr15	41933747	41938721	7.4	7.01	7.88	-0.87	2.22e-05	0.012	peak201	chr15	41933748	41938721	+	0	NA	intron (NM_139265, intron 3 of 5)	intron (NM_139265, intron 3 of 5)	14817	NR_120332	101928363	Hs.680195	NR_120332		EHD4-AS1	-	EHD4 antisense RNA 1	ncRNA
202	chr8	58344662	58346375	4.45	2.92	5.51	-2.59	2.23e-05	0.012	peak202	chr8	58344663	58346375	+	0	NA	Intergenic	Intergenic	-65745	NM_001077619	137886	Hs.155572	NM_001077619	ENSG00000215114	UBXN2B	p37	UBX domain protein 2B	protein-coding
203	chr3	133531992	133532650	3.64	4.24	0.89	3.34	2.23e-05	0.012	peak203	chr3	133531993	133532650	+	0	NA	Intergenic	Intergenic	-41175	NR_135277	85003	Hs.659202	NR_135276	ENSG00000249993	BFSP2-AS1	-	BFSP2 antisense RNA 1	ncRNA
204	chr9	113182661	113184098	4.35	4.9	2.28	2.62	2.3e-05	0.0124	peak204	chr9	113182662	113184098	+	0	NA	intron (NM_015258, intron 18 of 27)	intron (NM_015258, intron 18 of 27)	32422	NM_001860	1318	Hs.24030	NM_001860	ENSG00000136867	SLC31A2	COPT2|CTR2|hCTR2	solute carrier family 31 member 2	protein-coding
205	chr14	99472775	99474602	4.69	5.14	3.36	1.78	2.33e-05	0.0124	peak205	chr14	99472776	99474602	+	0	NA	intron (NM_032233, intron 1 of 12)	intron (NM_032233, intron 1 of 12)	7200	NM_032233	84193	Hs.510407	NM_032233	ENSG00000183576	SETD3	C14orf154|hSETD3	SET domain containing 3, actin histidine methyltransferase	protein-coding
206	chr2	222619192	222624530	7.72	7.43	8.11	-0.68	2.34e-05	0.0125	peak206	chr2	222619193	222624530	+	0	NA	intron (NR_130154, intron 14 of 17)	intron (NR_130154, intron 14 of 17)	34494	NM_005687	10056	Hs.471452	NM_005687	ENSG00000116120	FARSB	FARSLB|FRSB|HSPC173|NEDBLLA|PheHB|PheRS|RILDBC	phenylalanyl-tRNA synthetase subunit beta	protein-coding
207	chr4	129359871	129360641	3.73	4.33	0.89	3.44	2.42e-05	0.0128	peak207	chr4	129359872	129360641	+	0	NA	Intergenic	Intergenic	264129	NM_001099783	132321	Hs.567679	NM_173487	ENSG00000151470	C4orf33	-	chromosome 4 open reading frame 33	protein-coding
208	chr6	834541	837316	5.02	5.6	2.61	2.99	2.47e-05	0.013	peak208	chr6	834542	837316	+	0	NA	Intergenic	Intergenic	-32569	NR_110853	101927691	Hs.552556	NR_110853		LOC101927691	-	uncharacterized LOC101927691	ncRNA
209	chr8	115923364	115924069	2.93	0.69	4.14	-3.45	2.47e-05	0.013	peak209	chr8	115923365	115924069	+	0	NA	Intergenic	Intergenic	-254689	NM_001330599	7227	Hs.657018	NM_014112	ENSG00000104447	TRPS1	GC79|LGCR	transcriptional repressor GATA binding 1	protein-coding
210	chr7	23595432	23596211	3.53	4.12	0.8	3.32	2.48e-05	0.013	peak210	chr7	23595433	23596211	+	0	NA	Intergenic	AluJb|SINE|Alu	-1557	NM_138771	90693	Hs.232296	NM_138771	ENSG00000169193	CCDC126	-	coiled-coil domain containing 126	protein-coding
211	chr2	223641611	223643772	4.33	4.98	-0.09	5.07	2.5e-05	0.013	peak211	chr2	223641612	223643772	+	0	NA	Intergenic	Intergenic	-40193	NM_003469	7857	Hs.516726	NM_003469	ENSG00000171951	SCG2	CHGC|EM66|SN|SgII	secretogranin II	protein-coding
212	chr1	99698232	99701280	7.27	6.87	7.76	-0.89	2.58e-05	0.0133	peak212	chr1	99698233	99701280	+	0	NA	intron (NR_031666, intron 1 of 4)	L1MEa|LINE|L1	13197	NR_031666	100302152		NR_031666	ENSG00000221669	MIR548N	MIRN548N|hsa-mir-548n	microRNA 548n	ncRNA
213	chr2	23787620	23789296	5.03	5.46	3.79	1.67	2.61e-05	0.0134	peak213	chr2	23787621	23789296	+	0	NA	intron (NM_001354107, intron 21 of 28)	intron (NM_001354107, intron 21 of 28)	138656	NR_125717	54454	Hs.467862	NM_017552	ENSG00000119778	ATAD2B	-	ATPase family AAA domain containing 2B	protein-coding
214	chr14	61511163	61513296	5.97	6.26	5.29	0.98	2.64e-05	0.0135	peak214	chr14	61511164	61513296	+	0	NA	intron (NM_006255, intron 10 of 13)	intron (NM_006255, intron 10 of 13)	57964	NR_110417	101927780	Hs.254789	NR_110416	ENSG00000250548	LINC01303	-	long intergenic non-protein coding RNA 1303	ncRNA
215	chr22	27251824	27253759	5.93	6.26	5.12	1.14	2.66e-05	0.0136	peak215	chr22	27251825	27253759	+	0	NA	Intergenic	MLT1E1A|LTR|ERVL-MaLR	-28065	NM_001350812	105372978		NM_001350812		LINC01638	-	long intergenic non-protein coding RNA 1638	protein-coding
216	chr17	13419476	13421981	6.49	6.85	5.58	1.27	2.67e-05	0.0136	peak216	chr17	13419477	13421981	+	0	NA	Intergenic	Intergenic	-113969	NR_146885	105371541		NR_146885	ENSG00000234634	LINC02093	-	long intergenic non-protein coding RNA 2093	ncRNA
217	chrX	154279902	154281359	4.36	3.47	5.18	-1.7	2.74e-05	0.0138	peak217	chrX	154279903	154281359	+	0	NA	intron (NM_001205201, intron 3 of 4)	MSTD|LTR|ERVL-MaLR	14470	NM_001586	1527	Hs.672606	NM_001586	ENSG00000278057	TEX28	CXorf2|MRX99|TEX28P1|TEX28P2|fTEX	testis expressed 28	protein-coding
218	chr10	45709386	45712442	6.82	6.23	7.47	-1.24	2.75e-05	0.0138	peak218	chr10	45709387	45712442	+	0	NA	Intergenic	MLT1H1|LTR|ERVL-MaLR	-16286	NM_001330074	253725	Hs.365286	NM_015262	ENSG00000172661	WASHC2C	FAM21A|FAM21C|VPEF	WASH complex subunit 2C	protein-coding
219	chr6	106959444	106961932	4.67	5.29	1.37	3.92	2.79e-05	0.014	peak219	chr6	106959445	106961932	+	0	NA	Intergenic	AluSz6|SINE|Alu	13351	NM_001291739	100133941	Hs.644105	NM_013230	ENSG00000272398	CD24	CD24A	CD24 molecule	protein-coding
220	chr7	87906688	87907709	3.62	4.24	0.43	3.81	2.82e-05	0.0141	peak220	chr7	87906689	87907709	+	0	NA	exon (NM_006716, exon 12 of 12)	exon (NM_006716, exon 12 of 12)	-26944	NM_001324417	53616	Hs.256398	NM_004194	ENSG00000008277	ADAM22	ADAM 22|EIEE61|MDC2	ADAM metallopeptidase domain 22	protein-coding
221	chr8	70465652	70466503	3.69	2.1	4.77	-2.68	2.83e-05	0.0141	peak221	chr8	70465653	70466503	+	0	NA	Intergenic	L1PA6|LINE|L1	-5056	NR_110653	101926892	Hs.367827	NR_110653	ENSG00000253967	LOC101926892	-	uncharacterized LOC101926892	ncRNA
222	chr5	156510348	156511646	3.67	4.31	-0.09	4.39	2.84e-05	0.0141	peak222	chr5	156510349	156511646	+	0	NA	intron (NM_172244, intron 4 of 7)	intron (NM_172244, intron 4 of 7)	184240	NM_000337	6444	Hs.387207	NM_000337	ENSG00000170624	SGCD	35DAG|CMD1L|DAGD|LGMDR6|SG-delta|SGCDP|SGD	sarcoglycan delta	protein-coding
223	chr11	60294004	60294951	3.68	4.28	0.8	3.48	2.89e-05	0.0142	peak223	chr11	60294005	60294951	+	0	NA	intron (NM_001243266, intron 2 of 5)	L1MC1|LINE|L1	13937	NM_001243266	51338	Hs.325960	NM_024021	ENSG00000110079	MS4A4A	4SPAN1|CD20-L1|CD20L1|HDCME31P|MS4A4|MS4A7	membrane spanning 4-domains A4A	protein-coding
224	chr8	56528645	56530057	4.58	5.12	2.52	2.61	2.9e-05	0.0142	peak224	chr8	56528646	56530057	+	0	NA	intron (NR_038236, intron 1 of 2)	LTR1A2|LTR|ERV1	30472	NR_038236	100507632	Hs.583755	NR_038236	ENSG00000246430	LINC00968	-	long intergenic non-protein coding RNA 968	ncRNA
225	chr6	5083941	5088510	7.29	6.93	7.74	-0.81	2.92e-05	0.0142	peak225	chr6	5083942	5088510	+	0	NA	exon (NM_001145115, exon 1 of 1)	exon (NM_001145115, exon 1 of 1)	740	NM_001145115	648791	Hs.653089	NM_001145115	ENSG00000219607	PPP1R3G	-	protein phosphatase 1 regulatory subunit 3G	protein-coding
226	chr11	46455567	46458535	4.41	5.02	1.45	3.57	2.93e-05	0.0142	peak226	chr11	46455568	46458535	+	0	NA	intron (NM_017749, intron 12 of 18)	intron (NM_017749, intron 12 of 18)	-5162	NR_036117	100422827		NR_036117	ENSG00000265014	MIR3160-1	mir-3160-1	microRNA 3160-1	ncRNA
227	chr11	69046338	69048776	6.59	6.22	7.05	-0.83	2.95e-05	0.0142	peak227	chr11	69046339	69048776	+	0	NA	Intergenic	MER4A|LTR|ERV1	-1325	NM_139075	219931	Hs.131851	NM_139075	ENSG00000162341	TPCN2	SHEP10|TPC2	two pore segment channel 2	protein-coding
228	chr15	66673016	66674195	3.41	1.52	4.56	-3.04	2.98e-05	0.0144	peak228	chr15	66673017	66674195	+	0	NA	intron (NR_110372, intron 3 of 4)	intron (NR_110372, intron 3 of 4)	-28730	NM_005585	4091	Hs.153863	NM_005585	ENSG00000137834	SMAD6	AOVD2|HsT17432|MADH6|MADH7	SMAD family member 6	protein-coding
229	chr10	72850700	72853617	5.09	5.62	3.2	2.42	3.01e-05	0.0144	peak229	chr10	72850701	72853617	+	0	NA	intron (NM_138357, intron 2 of 7)	intron (NM_138357, intron 2 of 7)	-41397	NM_152635	170392	Hs.8366	NM_152635	ENSG00000138315	OIT3	LZP	oncoprotein induced transcript 3	protein-coding
230	chr2	176753210	176754987	4.87	5.35	3.33	2.01	3.05e-05	0.0145	peak230	chr2	176753211	176754987	+	0	NA	Intergenic	Intergenic	116345	NR_110599	102724224	Hs.663125	NR_110599	ENSG00000224577	LINC01117	-	long intergenic non-protein coding RNA 1117	ncRNA
231	chr18	79817481	79821846	7.63	7.31	8.04	-0.73	3.06e-05	0.0145	peak231	chr18	79817482	79821846	+	0	NA	Intergenic	Intergenic	-44004	NM_012283	26251	Hs.247905	NM_012283	ENSG00000178342	KCNG2	KCNF2|KV6.2	potassium voltage-gated channel modifier subfamily G member 2	protein-coding
232	chr11	94643374	94647196	7.08	6.67	7.58	-0.91	3.09e-05	0.0145	peak232	chr11	94643375	94647196	+	0	NA	intron (NR_135096, intron 4 of 6)	HERVH-int|LTR|ERV1	77977	NM_152431	143689	Hs.660188	NM_152431	ENSG00000134627	PIWIL4	HIWI2|MIWI2	piwi like RNA-mediated gene silencing 4	protein-coding
233	chr8	11489606	11490476	3.43	1.69	4.55	-2.86	3.09e-05	0.0145	peak233	chr8	11489607	11490476	+	0	NA	Intergenic	L1M4a1|LINE|L1	-3951	NM_001330465	640	Hs.146591	NM_001715	ENSG00000136573	BLK	MODY11	BLK proto-oncogene, Src family tyrosine kinase	protein-coding
234	chr2	143614861	143617139	4.08	4.72	-0.09	4.81	3.1e-05	0.0145	peak234	chr2	143614862	143617139	+	0	NA	intron (NM_018460, intron 11 of 13)	intron (NM_018460, intron 11 of 13)	-321067	NR_110237	101928386	Hs.668251	NR_110237	ENSG00000232377	LOC101928386	-	uncharacterized LOC101928386	ncRNA
235	chr15	100077824	100079795	5.26	5.79	3.32	2.47	3.12e-05	0.0146	peak235	chr15	100077825	100079795	+	0	NA	intron (NM_139057, intron 15 of 21)	L1MB8|LINE|L1	263195	NM_139057	170691	Hs.513200	NM_139057	ENSG00000140470	ADAMTS17	WMS4	ADAM metallopeptidase with thrombospondin type 1 motif 17	protein-coding
236	chr2	206095321	206099819	6.74	6.21	7.34	-1.13	3.16e-05	0.0147	peak236	chr2	206095322	206099819	+	0	NA	Intergenic	Intergenic	-11388	NM_017759	54891	Hs.445036	NM_017759	ENSG00000114933	INO80D	-	INO80 complex subunit D	protein-coding
237	chr18	13622672	13624398	5.28	4.48	6.05	-1.58	3.19e-05	0.0148	peak237	chr18	13622673	13624398	+	0	NA	intron (NM_001003675, intron 2 of 2)	intron (NM_001003675, intron 2 of 2)	11771	NM_001276249	753	Hs.697787	NM_004338	ENSG00000168675	LDLRAD4	C18orf1	low density lipoprotein receptor class A domain containing 4	protein-coding
238	chr8	46701333	46703883	4.58	5.17	1.82	3.36	3.24e-05	0.0149	peak238	chr8	46701334	46703883	+	0	NA	Intergenic	L1PA4|LINE|L1	-84965	NR_146077	389652		NR_146077	ENSG00000248498	ASNSP1	ASNSL1	asparagine synthetase pseudogene 1	pseudo
239	chr7	151825093	151827602	6.74	6.35	7.21	-0.86	3.32e-05	0.0151	peak239	chr7	151825094	151827602	+	0	NA	intron (NM_016203, intron 1 of 15)	AluSx1|SINE|Alu	-11477	NM_001040633	51422	Hs.647072	NM_016203	ENSG00000106617	PRKAG2	AAKG|AAKG2|CMH6|H91620p|WPWS	protein kinase AMP-activated non-catalytic subunit gamma 2	protein-coding
240	chr6	6490571	6493853	6.24	5.82	6.75	-0.93	3.34e-05	0.0151	peak240	chr6	6490572	6493853	+	0	NA	intron (NR_026970, intron 3 of 7)	MIRb|SINE|MIR	-96489	NM_004271	9450	Hs.653138	NM_004271	ENSG00000112799	LY86	MD-1|MD1|MMD-1|dJ80N2.1	lymphocyte antigen 86	protein-coding
241	chr12	1805832	1816635	9.17	8.93	9.5	-0.57	3.35e-05	0.0151	peak241	chr12	1805833	1816635	+	0	NA	intron (NM_172364, intron 27 of 37)	intron (NM_172364, intron 27 of 37)	-9033	NM_001163926	654429	Hs.585579	NM_001039029	ENSG00000166159	LRTM2	-	leucine rich repeats and transmembrane domains 2	protein-coding
242	chr6	137181145	137183048	3.85	4.5	-0.09	4.58	3.35e-05	0.0151	peak242	chr6	137181146	137183048	+	0	NA	Intergenic	MER41-int|LTR|ERV1	-8449	NM_181310	116379	Hs.126891	NM_052962	ENSG00000164485	IL22RA2	CRF2-10|CRF2-S1|CRF2X|IL-22BP|IL-22R-alpha-2|IL-22RA2|ZCYTOR16	interleukin 22 receptor subunit alpha 2	protein-coding
243	chr5	173749861	173751700	5.47	4.96	6.05	-1.1	3.35e-05	0.0151	peak243	chr5	173749862	173751700	+	0	NA	Intergenic	Intergenic	-4572	NR_108027	101928136	Hs.449267	NR_108027	ENSG00000253686	LINC01484	-	long intergenic non-protein coding RNA 1484	ncRNA
244	chr12	116691775	116696406	7.21	6.95	7.55	-0.59	3.42e-05	0.0154	peak244	chr12	116691776	116696406	+	0	NA	Intergenic	Intergenic	44009	NM_001353623	79794	Hs.120170	NM_024738	ENSG00000111412	C12orf49	-	chromosome 12 open reading frame 49	protein-coding
245	chr5	112741399	112742552	3.33	3.95	0.23	3.71	3.45e-05	0.0154	peak245	chr5	112741400	112742552	+	0	NA	intron (NM_001354898, intron 2 of 15)	L1MB3|LINE|L1	4117	NM_001354905	324	Hs.158932	NM_000038	ENSG00000134982	APC	BTPS2|DP2|DP2.5|DP3|GS|PPP1R46	APC regulator of WNT signaling pathway	protein-coding
246	chr10	73965167	73971400	7.3	6.88	7.81	-0.93	3.68e-05	0.0164	peak246	chr10	73965168	73971400	+	0	NA	Intergenic	Intergenic	-29830	NM_003373	7414	Hs.643896	NM_003373	ENSG00000035403	VCL	CMD1W|CMH15|HEL114|MV|MVCL	vinculin	protein-coding
247	chr14	42564953	42566421	4.59	5.04	3.23	1.81	3.69e-05	0.0164	peak247	chr14	42564954	42566421	+	0	NA	Intergenic	L1MC|LINE|L1	958831	NM_152447	145581	Hs.136893	NM_152447	ENSG00000165379	LRFN5	C14orf146|FIGLER8|SALM5	leucine rich repeat and fibronectin type III domain containing 5	protein-coding
248	chr1	62193824	62195959	4.2	2.48	5.31	-2.83	3.72e-05	0.0164	peak248	chr1	62193825	62195959	+	0	NA	promoter-TSS (NM_019079)	promoter-TSS (NM_019079)	90	NM_019079	54596	Hs.685462	NM_019079	ENSG00000240563	L1TD1	ECAT11	LINE1 type transposase domain containing 1	protein-coding
249	chr14	24016958	24020857	7.23	7.44	6.79	0.64	3.73e-05	0.0164	peak249	chr14	24016959	24020857	+	0	NA	intron (NR_102687, intron 1 of 3)	L1PA6|LINE|L1	11899	NR_102687	728635	Hs.647569	NM_001082488		DHRS4L1	SDR25C4	dehydrogenase/reductase 4 like 1	protein-coding
250	chr14	74591985	74593986	6.14	5.67	6.69	-1.02	3.75e-05	0.0164	peak250	chr14	74591986	74593986	+	0	NA	intron (NM_000428, intron 2 of 35)	intron (NM_000428, intron 2 of 35)	19345	NM_000428	4053	Hs.512776	NM_000428	ENSG00000119681	LTBP2	C14orf141|GLC3D|LTBP3|MSPKA|MSTP031|WMS3	latent transforming growth factor beta binding protein 2	protein-coding
251	chr11	85953481	85956996	5.54	5.96	4.33	1.63	3.82e-05	0.0167	peak251	chr11	85953482	85956996	+	0	NA	Intergenic	AluJb|SINE|Alu	100138	NM_173556	220047	Hs.567774	NM_173556	ENSG00000150676	CCDC83	CT148|HSD9|KP-CoT-23	coiled-coil domain containing 83	protein-coding
252	chr2	43265850	43271538	8.01	7.77	8.35	-0.58	3.83e-05	0.0167	peak252	chr2	43265851	43271538	+	0	NA	intron (NM_001083953, intron 36 of 37)	intron (NM_001083953, intron 36 of 37)	41483	NR_027251	100129726	Hs.194480	NM_178529	ENSG00000279873	LINC01126	-	long intergenic non-protein coding RNA 1126	ncRNA
253	chr10	16966049	16969428	6.81	6.29	7.4	-1.11	3.86e-05	0.0167	peak253	chr10	16966050	16969428	+	0	NA	intron (NM_001081, intron 31 of 66)	intron (NM_001081, intron 31 of 66)	-150285	NM_012425	6251	Hs.524161	NM_012425	ENSG00000148484	RSU1	RSP-1	Ras suppressor protein 1	protein-coding
254	chr3	128991102	128992338	4.01	1.85	5.21	-3.37	3.88e-05	0.0167	peak254	chr3	128991103	128992338	+	0	NA	5' UTR (NM_001348523, exon 1 of 7)	5' UTR (NM_001348523, exon 1 of 7)	177	NM_001348523	57501	Hs.518247	NM_020741	ENSG00000114656	KIAA1257	-	KIAA1257	protein-coding
255	chr19	42468936	42471077	6.11	6.43	5.33	1.1	3.94e-05	0.017	peak255	chr19	42468937	42471077	+	0	NA	intron (NR_073179, intron 1 of 1)	AluJb|SINE|Alu	-26959	NM_198477	284340	Hs.445586	NM_198477	ENSG00000189377	CXCL17	DMC|Dcip1|UNQ473|VCC-1|VCC1	C-X-C motif chemokine ligand 17	protein-coding
256	chr16	4688967	4693455	7.65	7.29	8.1	-0.81	3.98e-05	0.017	peak256	chr16	4688968	4693455	+	0	NA	TTS (NM_001142290)	TTS (NM_001142290)	-2482	NM_032349	84309	Hs.513315	NM_032349	ENSG00000168101	NUDT16L1	SDOS|TIRR	nudix hydrolase 16 like 1	protein-coding
257	chr15	93275302	93276945	4.93	3.79	5.87	-2.08	4.04e-05	0.0172	peak257	chr15	93275303	93276945	+	0	NA	Intergenic	Intergenic	-186910	NM_020211	56963	Hs.271277	NM_020211	ENSG00000182175	RGMA	RGM	repulsive guidance molecule BMP co-receptor a	protein-coding
258	chrX	154138621	154139225	3.24	1.55	4.34	-2.79	4.06e-05	0.0173	peak258	chrX	154138622	154139225	+	0	NA	Intergenic	L2a|LINE|L2	-5301	NM_020061	5956	Hs.247787	NM_020061	ENSG00000102076	OPN1LW	CBBM|CBP|COD5|RCP|ROP	opsin 1, long wave sensitive	protein-coding
259	chr19	16354503	16357240	6.27	5.78	6.84	-1.06	4.09e-05	0.0173	peak259	chr19	16354504	16357240	+	0	NA	intron (NM_001258374, intron 23 of 23)	intron (NM_001258374, intron 23 of 23)	31046	NM_016270	10365	Hs.685136	NM_016270	ENSG00000127528	KLF2	LKLF	Kruppel like factor 2	protein-coding
260	chr3	121817399	121818898	5.34	5.8	3.92	1.88	4.1e-05	0.0173	peak260	chr3	121817400	121818898	+	0	NA	intron (NR_134968, intron 5 of 13)	intron (NR_134968, intron 5 of 13)	16930	NR_134968	9657	Hs.604110	NM_001023570	ENSG00000173226	IQCB1	NPHP5|PIQ|SLSN5	IQ motif containing B1	protein-coding
261	chr20	5219177	5221097	5.74	6.03	5.05	0.99	4.14e-05	0.0174	peak261	chr20	5219178	5221097	+	0	NA	Intergenic	LTR16C|LTR|ERVL	93376	NM_003818	8760	Hs.126857	NM_003818	ENSG00000101290	CDS2	-	CDP-diacylglycerol synthase 2	protein-coding
262	chr1_KI270759v1_alt	203990	207827	6.26	5.8	6.81	-1.01	4.17e-05	0.0175	peak262	chr1_KI270759v1_alt	203991	207827	+	0	NA	intron (NM_018012, intron 2 of 12)	(TTTG)n|Simple_repeat|Simple_repeat	144773	NM_018012	55083	Hs.143134	NM_018012	ENSG00000162849	KIF26B	-	kinesin family member 26B	protein-coding
263	chr2	136245687	136247491	4.28	2.44	5.41	-2.97	4.2e-05	0.0175	peak263	chr2	136245688	136247491	+	0	NA	Intergenic	Intergenic	-128434	NM_001348059	7852	Hs.593413	NM_003467	ENSG00000121966	CXCR4	CD184|D2S201E|FB22|HM89|HSY3RR|LAP-3|LAP3|LCR1|LESTR|NPY3R|NPYR|NPYRL|NPYY3R|WHIM|WHIMS	C-X-C motif chemokine receptor 4	protein-coding
264	chr12	47383598	47384373	3.5	4.08	0.96	3.12	4.24e-05	0.0176	peak264	chr12	47383599	47384373	+	0	NA	Intergenic	Intergenic	-19717	NR_039715	100616478		NR_039715	ENSG00000264906	MIR4494	-	microRNA 4494	ncRNA
265	chr20	31566704	31568375	4.88	5.35	3.39	1.95	4.32e-05	0.0179	peak265	chr20	31566705	31568375	+	0	NA	TTS (NR_046853)	TTS (NR_046853)	5723	NR_046853	100874042	Hs.373741	NR_046853	ENSG00000230613	HM13-AS1	-	HM13 antisense RNA 1	ncRNA
266	chr3	31043241	31044148	3.59	4.21	0.23	3.98	4.34e-05	0.0179	peak266	chr3	31043242	31044148	+	0	NA	Intergenic	MER61-int|LTR|ERV1	118092	NR_130459	100423038		NR_130459	ENSG00000265376	MIR466	hsa-mir-466	microRNA 466	ncRNA
267	chr12	131100687	131105213	7.76	7.39	8.22	-0.84	4.42e-05	0.0181	peak267	chr12	131100688	131105213	+	0	NA	intron (NM_198827, intron 15 of 24)	intron (NM_198827, intron 15 of 24)	-62061	NR_026670	116437	Hs.675497	NR_026670	ENSG00000204603	LINC01257	-	long intergenic non-protein coding RNA 1257	ncRNA
268	chr20	45354965	45355968	4.39	4.84	3.06	1.78	4.42e-05	0.0181	peak268	chr20	45354966	45355968	+	0	NA	Intergenic	Intergenic	-6470	NM_001197129	90196	Hs.655055	NM_033542	ENSG00000204070	SYS1	C20orf169|dJ453C12.4|dJ453C12.4.1	SYS1 golgi trafficking protein	protein-coding
269	chr15	98525389	98526332	3.65	2.01	4.75	-2.74	4.45e-05	0.0181	peak269	chr15	98525390	98526332	+	0	NA	Intergenic	Intergenic	-11479	NM_182562	283777	Hs.668070	NM_182562	ENSG00000283597	FAM169B	-	family with sequence similarity 169 member B	protein-coding
270	chr19	33252234	33255171	6.25	5.71	6.86	-1.16	4.46e-05	0.0181	peak270	chr19	33252235	33255171	+	0	NA	Intergenic	Intergenic	-27853	NM_019849	56301	Hs.58679	NM_019849	ENSG00000130876	SLC7A10	ASC1|HASC-1|asc-1	solute carrier family 7 member 10	protein-coding
271	chr16	17356299	17362848	8.6	8.36	8.93	-0.58	4.47e-05	0.0181	peak271	chr16	17356300	17362848	+	0	NA	intron (NM_022166, intron 1 of 11)	intron (NM_022166, intron 1 of 11)	111307	NM_022166	64131	Hs.22907	NM_022166	ENSG00000103489	XYLT1	DBQD2|PXYLT1|XT-I|XT1|XTI|XYLTI|xylT-I	xylosyltransferase 1	protein-coding
272	chr5	53167848	53169054	4.41	3.61	5.19	-1.58	4.59e-05	0.0184	peak272	chr5	53167849	53169054	+	0	NA	Intergenic	Intergenic	58609	NR_104654	257396	Hs.12326	NR_034107	ENSG00000247796	LOC257396	-	uncharacterized LOC257396	ncRNA
273	chr11	119181075	119183150	6.02	5.46	6.64	-1.18	4.59e-05	0.0184	peak273	chr11	119181076	119183150	+	0	NA	exon (NM_024618, exon 9 of 10)	exon (NM_024618, exon 9 of 10)	-3344	NR_033122	79849	Hs.374726	NM_024791	ENSG00000172367	PDZD3	IKEPP|NHERF4|PDZK2	PDZ domain containing 3	protein-coding
274	chr1	145911723	145913213	4.4	4.86	3.01	1.85	4.61e-05	0.0184	peak274	chr1	145911724	145913213	+	0	NA	non-coding (NR_073493, exon 4 of 4)	non-coding (NR_073493, exon 4 of 4)	-2279	NM_003637	8515	Hs.158237	NM_003637	ENSG00000143127	ITGA10	PRO827	integrin subunit alpha 10	protein-coding
275	chr6	41900036	41901673	3.98	4.63	-0.09	4.71	4.64e-05	0.0185	peak275	chr6	41900037	41901673	+	0	NA	Intergenic	Intergenic	-5494	NM_018561	25862	Hs.593575	NM_018561	ENSG00000164663	USP49	-	ubiquitin specific peptidase 49	protein-coding
276	chr7	130940395	130941130	2.98	0.69	4.2	-3.51	4.71e-05	0.0187	peak276	chr7	130940396	130941130	+	0	NA	TTS (NR_109855)	TTS (NR_109855)	27299	NR_109780	100506860	Hs.635013	NR_109780		LINC00513	-	long intergenic non-protein coding RNA 513	ncRNA
277	chr10	33247456	33250015	6.32	6.61	5.66	0.95	4.76e-05	0.0188	peak277	chr10	33247457	33250015	+	0	NA	intron (NM_001024629, intron 6 of 10)	intron (NM_001024629, intron 6 of 10)	86169	NM_001330068	8829	Hs.131704	NM_003873	ENSG00000099250	NRP1	BDCA4|CD304|NP1|NRP|VEGF165R	neuropilin 1	protein-coding
278	chr8	46716919	46718346	3.68	4.28	0.86	3.42	4.85e-05	0.0191	peak278	chr8	46716920	46718346	+	0	NA	Intergenic	Intergenic	-99990	NR_146077	389652		NR_146077	ENSG00000248498	ASNSP1	ASNSL1	asparagine synthetase pseudogene 1	pseudo
279	chr3	62286028	62288636	6.39	5.9	6.96	-1.07	4.87e-05	0.0191	peak279	chr3	62286029	62288636	+	0	NA	intron (NM_002841, intron 28 of 29)	intron (NM_002841, intron 28 of 29)	31615	NR_038281	100506994	Hs.656620	NR_038281	ENSG00000241472	PTPRG-AS1	-	PTPRG antisense RNA 1	ncRNA
280	chr7	8055722	8057284	5.35	5.7	4.46	1.24	4.94e-05	0.0194	peak280	chr7	8055723	8057284	+	0	NA	intron (NM_138426, intron 4 of 7)	MIRb|SINE|MIR	-87751	NR_110018	100505921	Hs.634989	NR_110018		LOC100505921	-	uncharacterized LOC100505921	ncRNA
281	chr22	21432660	21443929	8.87	8.62	9.21	-0.59	5.01e-05	0.0195	peak281	chr22	21432661	21443929	+	0	NA	intron (NM_015094, intron 1 of 2)	intron (NM_015094, intron 1 of 2)	20891	NM_015094	23119	Hs.632767	NM_015094	ENSG00000169635	HIC2	HRG22|ZBTB30|ZNF907	HIC ZBTB transcriptional repressor 2	protein-coding
282	chr2	101339472	101342780	7.28	7	7.65	-0.65	5.02e-05	0.0195	peak282	chr2	101339473	101342780	+	0	NA	Intergenic	AluSz6|SINE|Alu	31676	NR_049881	100847007		NR_049881	ENSG00000264857	MIR5696	-	microRNA 5696	ncRNA
283	chr5	165348301	165349069	3.28	3.9	-0.09	3.99	5.04e-05	0.0195	peak283	chr5	165348302	165349069	+	0	NA	Intergenic	Intergenic	878406	NR_105065	102546299	Hs.437730	NR_105065	ENSG00000241956	LOC102546299	-	uncharacterized LOC102546299	ncRNA
284	chr21	16168866	16169884	3.35	3.98	-0.09	4.06	5.05e-05	0.0195	peak284	chr21	16168867	16169884	+	0	NA	intron (NR_111005, intron 1 of 6)	intron (NR_111005, intron 1 of 6)	-12023	NR_136551	388815	Hs.473394	NR_027790		MIR99AHG	C21orf34|C21orf35|LINC00478|MONC	mir-99a-let-7c cluster host gene	ncRNA
285	chr7	74630799	74632684	5.48	4.98	6.06	-1.08	5.18e-05	0.0199	peak285	chr7	74630800	74632684	+	0	NA	Intergenic	L1MB2|LINE|L1	-25923	NM_032999	2969	Hs.647041	NM_001518	ENSG00000263001	GTF2I	BAP135|BTKAP1|DIWS|GTFII-I|IB291|SPIN|TFII-I|WBS|WBSCR6	general transcription factor IIi	protein-coding
286	chr2	109265777	109268198	6.35	5.81	6.95	-1.14	5.32e-05	0.0204	peak286	chr2	109265778	109268198	+	0	NA	intron (NM_001099289, intron 1 of 9)	intron (NM_001099289, intron 1 of 9)	46637	NR_036224	100423027		NR_036224	ENSG00000265965	MIR4266	-	microRNA 4266	ncRNA
287	chr5	147327488	147328930	4.29	2.32	5.45	-3.13	5.4e-05	0.0206	peak287	chr5	147327489	147328930	+	0	NA	intron (NM_001287740, intron 5 of 13)	intron (NM_001287740, intron 5 of 13)	93193	NM_145001	202374	Hs.585069	NM_145001	ENSG00000169302	STK32A	YANK1	serine/threonine kinase 32A	protein-coding
288	chr6	87288287	87290509	4.58	5.08	2.88	2.2	5.4e-05	0.0206	peak288	chr6	87288288	87290509	+	0	NA	intron (NM_198568, intron 2 of 2)	intron (NM_198568, intron 2 of 2)	-33190	NM_020425	57150	Hs.70769	NM_020425	ENSG00000111850	SMIM8	C6orf162|dJ102H19.2	small integral membrane protein 8	protein-coding
289	chr6	137685014	137689396	7.25	7.5	6.7	0.8	5.46e-05	0.0207	peak289	chr6	137685015	137689396	+	0	NA	Intergenic	L3|LINE|CR1	21559	NR_125867	102723649	Hs.129235	NR_125867		LOC102723649	-	uncharacterized LOC102723649	ncRNA
290	chr17	16793039	16795124	6.44	6.74	5.75	0.99	5.56e-05	0.021	peak290	chr17	16793040	16795124	+	0	NA	intron (NR_003190, intron 3 of 7)	intron (NR_003190, intron 3 of 7)	5339	NM_001348162	100129396	Hs.712114	NM_001348162		FAM106C	FAM106CP	family with sequence similarity 106 member C	protein-coding
291	chr2	11325200	11328093	6.26	6.56	5.55	1.01	5.6e-05	0.0211	peak291	chr2	11325201	11328093	+	0	NA	intron (NM_001321643, intron 1 of 32)	L2|LINE|L2	17938	NM_004850	9475	Hs.681743	NM_004850	ENSG00000134318	ROCK2	ROCK-II	Rho associated coiled-coil containing protein kinase 2	protein-coding
292	chr1	47028977	47031755	4.69	5.31	1.49	3.81	5.68e-05	0.0213	peak292	chr1	47028978	47031755	+	0	NA	intron (NM_001320290, intron 2 of 11)	intron (NM_001320290, intron 2 of 11)	6798	NM_178033	260293	Hs.439760	NM_178033	ENSG00000186377	CYP4X1	CYPIVX1	cytochrome P450 family 4 subfamily X member 1	protein-coding
293	chr12	95102653	95105454	7.17	6.91	7.53	-0.61	5.76e-05	0.0216	peak293	chr12	95102654	95105454	+	0	NA	intron (NM_018351, intron 14 of 20)	intron (NM_018351, intron 14 of 20)	-30426	NM_001032287	7181	Hs.108301	NM_003297	ENSG00000120798	NR2C1	TR2	nuclear receptor subfamily 2 group C member 1	protein-coding
294	chr2	85660905	85662201	3.94	2.33	5.02	-2.7	5.81e-05	0.0217	peak294	chr2	85660906	85662201	+	0	NA	intron (NM_198843, intron 10 of 11)	intron (NM_198843, intron 10 of 11)	7188	NM_198843	6439	Hs.512690	NM_000542	ENSG00000168878	SFTPB	PSP-B|SFTB3|SFTP3|SMDP1|SP-B	surfactant protein B	protein-coding
295	chr16	18579713	18582945	6.79	6.48	7.2	-0.71	5.87e-05	0.0218	peak295	chr16	18579714	18582945	+	0	NA	intron (NR_003569, intron 5 of 9)	AluJo|SINE|Alu	10081	NR_003569	653190	Hs.13188	NR_003569	ENSG00000256340	ABCC6P1	-	ATP binding cassette subfamily C member 6 pseudogene 1	pseudo
296	chr6	161365507	161367866	6.17	5.72	6.7	-0.98	5.93e-05	0.0219	peak296	chr6	161365508	161367866	+	0	NA	intron (NM_004562, intron 10 of 11)	MER57A1|LTR|ERV1	-92612	NM_020133	56895	Hs.353175	NM_020133	ENSG00000026652	AGPAT4	1-AGPAT4|LPAAT-delta|dJ473J16.2	1-acylglycerol-3-phosphate O-acyltransferase 4	protein-coding
297	chr12	96355024	96356694	4.26	4.8	2.22	2.59	5.93e-05	0.0219	peak297	chr12	96355025	96356694	+	0	NA	intron (NM_002595, intron 1 of 16)	intron (NM_002595, intron 1 of 16)	44729	NM_002595	5128	Hs.506415	NM_002595	ENSG00000059758	CDK17	PCTAIRE2|PCTK2	cyclin dependent kinase 17	protein-coding
298	chr6	36555255	36560784	8.28	8.02	8.63	-0.61	5.98e-05	0.022	peak298	chr6	36555256	36560784	+	0	NA	Intergenic	Intergenic	-10504	NM_007271	11329	Hs.409578	NM_007271	ENSG00000112079	STK38	NDR|NDR1	serine/threonine kinase 38	protein-coding
299	chr17	16458712	16459764	3.68	4.27	1.04	3.23	5.99e-05	0.022	peak299	chr17	16458713	16459764	+	0	NA	intron (NM_001113567, intron 2 of 3)	L2a|LINE|L2	18012	NR_003054	692106		NR_003054	ENSG00000277512	SNORD65	HBII-135|SNORD65A	small nucleolar RNA, C/D box 65	snoRNA
300	chr6	37629513	37631720	6.2	5.78	6.71	-0.94	6.02e-05	0.022	peak300	chr6	37629514	37631720	+	0	NA	Intergenic	Intergenic	67373	NM_153487	266727	Hs.437993	NM_153487	ENSG00000112139	MDGA1	GPIM|MAMDC3	MAM domain containing glycosylphosphatidylinositol anchor 1	protein-coding
301	chr5	83513193	83520335	6.64	6.96	5.87	1.09	6.02e-05	0.022	peak301	chr5	83513194	83520335	+	0	NA	intron (NM_001126336, intron 6 of 12)	intron (NM_001126336, intron 6 of 12)	45090	NM_001164097	1462	Hs.643801	NM_004385	ENSG00000038427	VCAN	CSPG2|ERVR|GHAP|PG-M|WGN|WGN1	versican	protein-coding
302	chr1	20057536	20063683	7.91	8.22	7.17	1.05	6.08e-05	0.0221	peak302	chr1	20057537	20063683	+	0	NA	Intergenic	Intergenic	-9598	NM_000929	5322	Hs.319438	NM_000929	ENSG00000127472	PLA2G5	FRFB|GV-PLA2|PLA2-10|hVPLA(2)	phospholipase A2 group V	protein-coding
303	chr1	244297459	244306418	8.11	7.71	8.6	-0.89	6.24e-05	0.0226	peak303	chr1	244297460	244306418	+	0	NA	Intergenic	Intergenic	-50696	NM_001276349	200159	Hs.442703	NM_001012970	ENSG00000173728	C1orf100	-	chromosome 1 open reading frame 100	protein-coding
304	chr20	5870150	5873967	7.15	7.44	6.5	0.93	6.26e-05	0.0226	peak304	chr20	5870151	5873967	+	0	NA	Intergenic	Intergenic	-39269	NM_001819	1114	Hs.516874	NM_001819	ENSG00000089199	CHGB	SCG1	chromogranin B	protein-coding
305	chr2	230084549	230086047	4.62	5.13	2.9	2.23	6.33e-05	0.0227	peak305	chr2	230084550	230086047	+	0	NA	Intergenic	Intergenic	-16299	NM_152527	151473	Hs.504317	NM_152527	ENSG00000163053	SLC16A14	MCT14	solute carrier family 16 member 14	protein-coding
306	chr8	142698729	142701136	5.48	5.93	4.16	1.76	6.34e-05	0.0227	peak306	chr8	142698730	142701136	+	0	NA	promoter-TSS (NM_017527)	promoter-TSS (NM_017527)	-178	NM_001160354	54742	Hs.69517	NM_017527	ENSG00000160886	LY6K	CT97|HSJ001348|URLC10|ly-6K	lymphocyte antigen 6 family member K	protein-coding
307	chr6	25496994	25498577	5.42	4.71	6.14	-1.43	6.4e-05	0.0229	peak307	chr6	25496995	25498577	+	0	NA	intron (NM_001173977, intron 16 of 36)	intron (NM_001173977, intron 16 of 36)	-154415	NM_006998	10590	Hs.116428	NM_006998	ENSG00000079689	SCGN	CALBL|DJ501N12.8|SECRET|SEGN|setagin	secretagogin, EF-hand calcium binding protein	protein-coding
308	chr4	146453344	146454563	3.58	4.21	0.23	3.97	6.46e-05	0.023	peak308	chr4	146453345	146454563	+	0	NA	intron (NM_001029998, intron 4 of 11)	intron (NM_001029998, intron 4 of 11)	45371	NR_107003	102465837		NR_107003	ENSG00000278438	MIR7849	hsa-mir-7849	microRNA 7849	ncRNA
309	chr12	124679546	124686422	8.44	8.23	8.73	-0.5	6.5e-05	0.0231	peak309	chr12	124679547	124686422	+	0	NA	Intergenic	L2a|LINE|L2	-115520	NM_001206654	9612	Hs.137510	NM_006312	ENSG00000196498	NCOR2	CTG26|N-CoR2|SMAP270|SMRT|SMRTE|SMRTE-tau|TNRC14|TRAC|TRAC-1|TRAC1	nuclear receptor corepressor 2	protein-coding
310	chr17	76479313	76487502	9.07	8.77	9.47	-0.71	6.54e-05	0.0231	peak310	chr17	76479314	76487502	+	0	NA	intron (NM_001005498, intron 1 of 17)	AluSx|SINE|Alu	4501	NM_001005498	79651	Hs.464157	NM_024599	ENSG00000129667	RHBDF2	RHBDL5|RHBDL6|TEC|TOC|TOCG|iRhom2	rhomboid 5 homolog 2	protein-coding
311	chr1	39653761	39654531	3.71	4.26	1.6	2.66	6.56e-05	0.0231	peak311	chr1	39653762	39654531	+	0	NA	Intergenic	Tigger12c|DNA|TcMar-Tigger	-14470	NM_014571	26508	Hs.472566	NM_014571	ENSG00000163909	HEYL	HESR3|HEY3|HRT3|bHLHb33	hes related family bHLH transcription factor with YRPW motif like	protein-coding
312	chr1	245509807	245513030	6.03	5.48	6.64	-1.16	6.65e-05	0.0234	peak312	chr1	245509808	245513030	+	0	NA	intron (NM_018012, intron 4 of 14)	intron (NM_018012, intron 4 of 14)	-276902	NR_151721	111216275	Hs.663694	NR_151721	ENSG00000232192	KIF26B-AS1	-	KIF26B antisense RNA 1	ncRNA
313	chr2	121281177	121289410	8.06	7.8	8.4	-0.6	6.67e-05	0.0234	peak313	chr2	121281178	121289410	+	0	NA	promoter-TSS (NM_014553)	promoter-TSS (NM_014553)	-92	NM_014553	29842	Hs.156471	NM_014553	ENSG00000115112	TFCP2L1	CRTR1|LBP-9|LBP9	transcription factor CP2 like 1	protein-coding
314	chr8	120731067	120733353	5.4	5.78	4.4	1.39	6.72e-05	0.0235	peak314	chr8	120731068	120733353	+	0	NA	intron (NM_021021, intron 1 of 6)	intron (NM_021021, intron 1 of 6)	-29043	NR_125419	101927543	Hs.371902	NR_125419	ENSG00000248318	LOC101927543	-	uncharacterized LOC101927543	ncRNA
315	chr13	24249091	24256038	8.99	8.78	9.29	-0.5	6.79e-05	0.0236	peak315	chr13	24249092	24256038	+	0	NA	TTS (NR_046531)	TTS (NR_046531)	1874	NR_046531	100874231	Hs.577998	NR_046531	ENSG00000227213	SPATA13-AS1	-	SPATA13 antisense RNA 1	ncRNA
316	chrX	10009577	10013123	6.5	6	7.07	-1.08	6.92e-05	0.024	peak316	chrX	10009578	10013123	+	0	NA	Intergenic	Intergenic	-4405	NM_015691	55841	Hs.527524	NM_015691	ENSG00000047644	WWC3	BM042	WWC family member 3	protein-coding
317	chr7	2621780	2624686	7.11	6.72	7.59	-0.87	6.93e-05	0.024	peak317	chr7	2621781	2624686	+	0	NA	Intergenic	Intergenic	-8736	NM_025250	80727	Hs.440899	NM_025250	ENSG00000136295	TTYH3	-	tweety family member 3	protein-coding
318	chr10	17790314	17793840	6.65	6.92	6.03	0.89	6.95e-05	0.024	peak318	chr10	17790315	17793840	+	0	NA	intron (NM_001098844, intron 3 of 3)	intron (NM_001098844, intron 3 of 3)	-17266	NM_002438	4360	Hs.75182	NM_002438	ENSG00000260314	MRC1	CD206|CLEC13D|CLEC13DL|MMR|MRC1L1|bA541I19.1|hMR	mannose receptor C-type 1	protein-coding
319	chr8	46565733	46569779	5.95	6.38	4.72	1.65	7e-05	0.0241	peak319	chr8	46565734	46569779	+	0	NA	Intergenic	X6A_LINE|LINE|CR1	49887	NR_146077	389652		NR_146077	ENSG00000248498	ASNSP1	ASNSL1	asparagine synthetase pseudogene 1	pseudo
320	chr6_GL000256v2_alt	4068683	4069712	3.69	4.32	-0.09	4.41	7.1e-05	0.0244	peak320	chr6_GL000256v2_alt	4068684	4069712	+	0	NA	Intergenic	MER4CL34|LTR|ERV1	-72335	NM_020056	3118	Hs.591798	NM_020056	ENSG00000237541	HLA-DQA2	DC-alpha|DX-ALPHA|HLA-DCA|HLA-DXA|HLADQA2	major histocompatibility complex, class II, DQ alpha 2	protein-coding
321	chr17	18900055	18903085	6.7	6.94	6.19	0.75	7.14e-05	0.0244	peak321	chr17	18900056	18903085	+	0	NA	intron (NM_001353107, intron 7 of 10)	AluY|SINE|Alu	36101	NM_001243940	5636	Hs.632236	NM_002767	ENSG00000141127	PRPSAP2	PAP41	phosphoribosyl pyrophosphate synthetase associated protein 2	protein-coding
322	chr2	7588349	7589016	3.36	3.97	0.32	3.65	7.16e-05	0.0244	peak322	chr2	7588350	7589016	+	0	NA	Intergenic	Intergenic	167422	NR_038432	100506274	Hs.177930	NR_038432	ENSG00000229727	LOC100506274	-	uncharacterized LOC100506274	ncRNA
323	chr4	150123729	150124302	2.53	0.3	3.74	-3.45	7.2e-05	0.0244	peak323	chr4	150123730	150124302	+	0	NA	intron (NM_001040260, intron 2 of 15)	AluJb|SINE|Alu	45742	NR_036614	166614	Hs.591683	NM_152619	ENSG00000170390	DCLK2	CL2|CLICK-II|CLICK2|CLIK2|DCAMKL2|DCDC3|DCDC3B|DCK2	doublecortin like kinase 2	protein-coding
324	chr15	54118803	54120403	5.52	5.85	4.7	1.15	7.41e-05	0.0251	peak324	chr15	54118804	54120403	+	0	NA	intron (NM_001080534, intron 1 of 30)	Tigger1|DNA|TcMar-Tigger	106955	NM_001080534	440279	Hs.657273	NM_001080534	ENSG00000137766	UNC13C	-	unc-13 homolog C	protein-coding
325	chr18	3835616	3837580	4.04	2.32	5.15	-2.83	7.44e-05	0.0251	peak325	chr18	3835617	3837580	+	0	NA	intron (NM_004746, intron 4 of 12)	intron (NM_004746, intron 4 of 12)	8760	NM_001003809	9229	Hs.594640	NM_004746	ENSG00000170579	DLGAP1	DAP-1|DAP-1-ALPHA|DAP-1-BETA|DAP1|DLGAP1A|DLGAP1B|GKAP|SAPAP1	DLG associated protein 1	protein-coding
326	chr3	196600467	196602677	4.19	4.83	0.23	4.59	7.47e-05	0.0252	peak326	chr3	196600468	196602677	+	0	NA	Intergenic	Intergenic	31015	NR_132101	101929769	Hs.518527	NR_132101	ENSG00000232065	LINC01063	-	long intergenic non-protein coding RNA 1063	ncRNA
327	chr2	235042492	235048149	8.28	7.8	8.85	-1.05	7.54e-05	0.0252	peak327	chr2	235042493	235048149	+	0	NA	intron (NM_014521, intron 4 of 5)	intron (NM_014521, intron 4 of 5)	93337	NM_014521	23677	Hs.516777	NM_014521	ENSG00000130147	SH3BP4	BOG25|TTP	SH3 domain binding protein 4	protein-coding
328	chr9	35651776	35653601	6.06	6.33	5.45	0.89	7.54e-05	0.0252	peak328	chr9	35651777	35653601	+	0	NA	Intergenic	Tigger3c|DNA|TcMar-Tigger	-1739	NM_014450	27240	Hs.88012	NM_014450	ENSG00000137078	SIT1	SIT|SIT-R	signaling threshold regulating transmembrane adaptor 1	protein-coding
329	chr16	3829269	3830556	3.47	4.08	0.43	3.66	7.6e-05	0.0253	peak329	chr16	3829270	3830556	+	0	NA	intron (NM_001079846, intron 2 of 29)	L1MD3|LINE|L1	50207	NM_001079846	1387	Hs.459759	NM_004380	ENSG00000005339	CREBBP	CBP|KAT3A|MKHK1|RSTS|RSTS1	CREB binding protein	protein-coding
330	chr8	123165224	123168651	7.34	7	7.78	-0.78	7.63e-05	0.0254	peak330	chr8	123165225	123168651	+	0	NA	Intergenic	Intergenic	-12109	NM_207006	84985	Hs.379821	NM_032899	ENSG00000147689	FAM83A	BJ-TSA-9	family with sequence similarity 83 member A	protein-coding
331	chr1	171735834	171737781	5.46	4.68	6.23	-1.55	7.7e-05	0.0254	peak331	chr1	171735835	171737781	+	0	NA	intron (NM_001185127, intron 2 of 7)	AluJb|SINE|Alu	5431	NM_001185127	8674	Hs.6651	NM_003762	ENSG00000117533	VAMP4	VAMP-4|VAMP24	vesicle associated membrane protein 4	protein-coding
332	chr3	52913954	52916665	6.77	6.31	7.31	-1	7.72e-05	0.0254	peak332	chr3	52913955	52916665	+	0	NA	intron (NM_016329, intron 14 of 20)	intron (NM_016329, intron 14 of 20)	-17729	NM_198563	375346	Hs.744189	NM_198563	ENSG00000213533	STIMATE	TMEM110	STIM activating enhancer	protein-coding
333	chr19_GL949747v2_alt	568222	568990	3.64	1.74	4.79	-3.05	7.72e-05	0.0254	peak333	chr19_GL949747v2_alt	568223	568990	+	0	NA	TTS (NM_001127255)	TTS (NM_001127255)	17273	NM_001242356	9437	Hs.97084	NM_004829	ENSG00000189430	NCR1	CD335|LY94|NK-p46|NKP46	natural cytotoxicity triggering receptor 1	protein-coding
334	chr11	117194289	117196265	5.99	5.55	6.51	-0.95	7.79e-05	0.0255	peak334	chr11	117194290	117196265	+	0	NA	TTS (NR_045215)	TTS (NR_045215)	-4017	NM_003186	6876	Hs.410977	NM_003186	ENSG00000149591	TAGLN	SM22|SM22-alpha|SMCC|TAGLN1|WS3-10	transgelin	protein-coding
335	chr2	64049455	64050458	4.09	4.6	2.34	2.27	7.81e-05	0.0255	peak335	chr2	64049456	64050458	+	0	NA	Intergenic	Intergenic	-30877	NM_016516	51542	Hs.48499	NM_016516	ENSG00000143952	VPS54	HCC8|PPP1R164|SLP-8p|VPS54L|WR|hVps54L	VPS54 subunit of GARP complex	protein-coding
336	chr11	77455046	77458013	7.33	7.07	7.68	-0.62	7.83e-05	0.0255	peak336	chr11	77455047	77458013	+	0	NA	intron (NM_001128620, intron 1 of 15)	L2a|LINE|L2	17533	NM_002576	5058	Hs.435714	NM_002576	ENSG00000149269	PAK1	IDDMSSD|PAKalpha	p21 (RAC1) activated kinase 1	protein-coding
337	chr6	153099541	153100479	3.6	2.01	4.68	-2.67	8.01e-05	0.0261	peak337	chr6	153099542	153100479	+	0	NA	intron (NM_012419, intron 1 of 4)	intron (NM_012419, intron 1 of 4)	31244	NM_012419	26575	Hs.166313	NM_012419	ENSG00000091844	RGS17	RGS-17|RGSZ2|hRGS17	regulator of G protein signaling 17	protein-coding
338	chr20	44067646	44076748	8.3	8	8.69	-0.69	8.15e-05	0.0263	peak338	chr20	44067647	44076748	+	0	NA	Intergenic	Intergenic	115381	NM_175913	57158	Hs.441737	NM_020433	ENSG00000149596	JPH2	CMH17|JP-2|JP2	junctophilin 2	protein-coding
339	chr15	100074371	100076465	4.51	5.09	1.94	3.15	8.15e-05	0.0263	peak339	chr15	100074372	100076465	+	0	NA	intron (NM_139057, intron 15 of 21)	L1M7|LINE|L1	266587	NM_139057	170691	Hs.513200	NM_139057	ENSG00000140470	ADAMTS17	WMS4	ADAM metallopeptidase with thrombospondin type 1 motif 17	protein-coding
340	chr3	15499384	15500935	4.78	5.19	3.62	1.58	8.16e-05	0.0263	peak340	chr3	15499385	15500935	+	0	NA	intron (NM_005677, intron 1 of 16)	L2b|LINE|L2	-1288	NM_080538	8292	Hs.146735	NM_005677	ENSG00000206561	COLQ	CMS5|EAD	collagen like tail subunit of asymmetric acetylcholinesterase	protein-coding
341	chr3	172260572	172262038	4.46	4.99	2.55	2.44	8.18e-05	0.0263	peak341	chr3	172260573	172262038	+	0	NA	intron (NM_001135095, intron 6 of 25)	intron (NM_001135095, intron 6 of 25)	187151	NM_198407	2693	Hs.130212	NM_004122	ENSG00000121853	GHSR	GHDP	growth hormone secretagogue receptor	protein-coding
342	chr16	20735291	20737120	4.55	5.09	2.43	2.66	8.34e-05	0.0267	peak342	chr16	20735292	20737120	+	0	NA	3' UTR (NM_001304550, exon 5 of 5)	3' UTR (NM_001304550, exon 5 of 5)	5758	NM_017736	55623	Hs.700004	NM_017736	ENSG00000066654	THUMPD1	Tan1	THUMP domain containing 1	protein-coding
343	chr9	89378788	89383322	7.61	7.35	7.97	-0.62	8.42e-05	0.0269	peak343	chr9	89378789	89383322	+	0	NA	exon (NM_001142287, exon 17 of 21)	exon (NM_001142287, exon 17 of 21)	62204	NM_001282690	79048	Hs.59804	NM_024077	ENSG00000187742	SECISBP2	SBP2	SECIS binding protein 2	protein-coding
344	chr15	96766251	96767437	3.92	1.76	5.12	-3.35	8.52e-05	0.0272	peak344	chr15	96766252	96767437	+	0	NA	Intergenic	Intergenic	14810	NR_102754	100652749	Hs.303588	NR_102753	ENSG00000259282	SPATA8-AS1	-	SPATA8 antisense RNA 1 (head to head)	ncRNA
345	chr7	91163522	91166774	6.79	6.09	7.5	-1.42	8.55e-05	0.0272	peak345	chr7	91163523	91166774	+	0	NA	intron (NM_001287136, intron 13 of 13)	intron (NM_001287136, intron 13 of 13)	-99320	NM_003505	8321	Hs.94234	NM_003505	ENSG00000157240	FZD1	-	frizzled class receptor 1	protein-coding
346	chr10	72759065	72760146	4.19	4.65	2.77	1.88	8.6e-05	0.0273	peak346	chr10	72759066	72760146	+	0	NA	intron (NR_073062, intron 3 of 9)	intron (NR_073062, intron 3 of 9)	38577	NR_039823	100616286		NR_039823	ENSG00000266719	MIR4676	-	microRNA 4676	ncRNA
347	chr1	205990170	205992086	4.79	5.33	2.81	2.52	8.67e-05	0.0274	peak347	chr1	205990171	205992086	+	0	NA	intron (NM_177403, intron 3 of 4)	LTR78|LTR|ERV1	3311	NM_177403	338382	Hs.534612	NM_177403	ENSG00000276600	RAB7B	RAB7	RAB7B, member RAS oncogene family	protein-coding
348	chr1	148477021	148477709	3.34	3.93	0.72	3.21	8.69e-05	0.0274	peak348	chr1	148477022	148477709	+	0	NA	Intergenic	Intergenic	5920	NM_001123068	644591	Hs.534674	NM_001123068	ENSG00000236334	PPIAL4G	COAS-2	peptidylprolyl isomerase A like 4G	protein-coding
349	chr20	63853278	63856091	7.14	6.78	7.6	-0.82	8.78e-05	0.0276	peak349	chr20	63853279	63856091	+	0	NA	Intergenic	Intergenic	-6528	NM_080622	140701	Hs.266774	NM_080622	ENSG00000183260	ABHD16B	C20orf135|dJ591C20.1	abhydrolase domain containing 16B	protein-coding
350	chr6	155219730	155225508	8.46	8.24	8.76	-0.52	8.84e-05	0.0277	peak350	chr6	155219731	155225508	+	0	NA	intron (NM_001010927, intron 1 of 12)	AluSz6|SINE|Alu	5656	NM_001010927	26230	Hs.586279	NM_012454	ENSG00000146426	TIAM2	STEF|TIAM-2	T cell lymphoma invasion and metastasis 2	protein-coding
351	chr20	62759574	62761055	4.39	2.2	5.59	-3.39	9.02e-05	0.0281	peak351	chr20	62759575	62761055	+	0	NA	3' UTR (NM_002531, exon 4 of 4)	3' UTR (NM_002531, exon 4 of 4)	16541	NR_046224	100652730	Hs.254951	NR_046224		LINC00659	-	long intergenic non-protein coding RNA 659	ncRNA
352	chr5	151780351	151785778	6.95	7.19	6.4	0.79	9.02e-05	0.0281	peak352	chr5	151780352	151785778	+	0	NA	intron (NM_198395, intron 1 of 11)	AluSx3|SINE|Alu	-10889	NR_132345	100652758	Hs.587054	NM_001278082		LOC100652758	-	uncharacterized LOC100652758	ncRNA
353	chr4	138488279	138489466	3.8	4.38	1.36	3.02	9.03e-05	0.0281	peak353	chr4	138488280	138489466	+	0	NA	Intergenic	Intergenic	179162	NR_051987	100874047	Hs.570848	NR_051987	ENSG00000251372	LINC00499	-	long intergenic non-protein coding RNA 499	ncRNA
354	chr17	50853814	50855838	6.1	5.48	6.76	-1.28	9.1e-05	0.0282	peak354	chr17	50853815	50855838	+	0	NA	Intergenic	AluSg|SINE|Alu	11528	NM_001243885	10140	Hs.703321	NM_005749	ENSG00000141232	TOB1	APRO5|APRO6|PIG49|TOB|TROB|TROB1	transducer of ERBB2, 1	protein-coding
355	chr2	219093622	219095508	5.4	5.8	4.29	1.51	9.12e-05	0.0282	peak355	chr2	219093623	219095508	+	0	NA	intron (NM_024782, intron 5 of 7)	intron (NM_024782, intron 5 of 7)	-34049	NM_002181	3549	Hs.654504	NM_002181	ENSG00000163501	IHH	BDA1|HHG2	Indian hedgehog signaling molecule	protein-coding
356	chr12	49947832	49949866	6.29	5.86	6.81	-0.94	9.16e-05	0.0282	peak356	chr12	49947833	49949866	+	0	NA	Intergenic	Intergenic	-1892	NM_000486	359	Hs.130730	NM_000486	ENSG00000167580	AQP2	AQP-CD|WCH-CD	aquaporin 2	protein-coding
357	chr9	6816036	6816826	3.46	4.03	1.18	2.85	9.16e-05	0.0282	peak357	chr9	6816037	6816826	+	0	NA	intron (NR_148677, intron 4 of 21)	L1ME3A|LINE|L1	59081	NM_001304341	23081	Hs.709425	NM_015061	ENSG00000107077	KDM4C	GASC1|JHDM3C|JMJD2C|TDRD14C	lysine demethylase 4C	protein-coding
358	chr2	171837207	171838766	4.65	5.2	2.53	2.67	9.23e-05	0.0283	peak358	chr2	171837208	171838766	+	0	NA	intron (NM_003705, intron 5 of 17)	intron (NM_003705, intron 5 of 17)	56319	NM_003705	8604	Hs.470608	NM_003705	ENSG00000115840	SLC25A12	AGC1|ARALAR|EIEE39	solute carrier family 25 member 12	protein-coding
359	chr6	135013995	135015976	5.37	5.78	4.26	1.52	9.29e-05	0.0284	peak359	chr6	135013996	135015976	+	0	NA	intron (NM_006620, intron 4 of 17)	AluJb|SINE|Alu	-35554	NR_037435	100500880		NR_037435	ENSG00000283409	MIR3662	mir-3662	microRNA 3662	ncRNA
360	chr5	173060293	173064122	5.28	5.75	3.78	1.98	9.36e-05	0.0285	peak360	chr5	173060294	173064122	+	0	NA	intron (NM_001168393, intron 1 of 3)	L2c|LINE|L2	5856	NM_153607	153222	Hs.484195	NM_153607	ENSG00000164463	CREBRF	C5orf41|LRF	CREB3 regulatory factor	protein-coding
361	chr2	27295937	27297677	5.68	5.01	6.37	-1.36	9.43e-05	0.0286	peak361	chr2	27295938	27297677	+	0	NA	intron (NM_187841, intron 1 of 8)	AluSz|SINE|Alu	11638	NM_003353	7349	Hs.534363	NM_003353	ENSG00000163794	UCN	UI|UROC	urocortin	protein-coding
362	chr7	100018976	100021706	5.11	5.5	4.05	1.45	9.48e-05	0.0286	peak362	chr7	100018977	100021706	+	0	NA	intron (NM_001287054, intron 2 of 7)	intron (NM_001287054, intron 2 of 7)	4789	NM_001287054	7586	Hs.615360	NM_003439	ENSG00000106261	ZKSCAN1	KOX18|PHZ-37|ZNF139|ZNF36|ZSCAN33	zinc finger with KRAB and SCAN domains 1	protein-coding
363	chr7	148191049	148193677	5.32	5.73	4.17	1.56	9.49e-05	0.0286	peak363	chr7	148191050	148193677	+	0	NA	intron (NM_014141, intron 18 of 23)	L1PB4|LINE|L1	-398202	NM_145304	202865	Hs.352212	NM_145304	ENSG00000170279	C7orf33	-	chromosome 7 open reading frame 33	protein-coding
364	chr9	104090099	104093699	7.03	6.68	7.46	-0.78	9.5e-05	0.0286	peak364	chr9	104090100	104093699	+	0	NA	intron (NR_121580, intron 1 of 2)	intron (NR_121580, intron 1 of 2)	575	NR_121580	101928550	Hs.144722	NR_121580	ENSG00000270332	SMC2-AS1	-	SMC2 antisense RNA 1 (head to head)	ncRNA
365	chr5	157336178	157337129	2.95	0.2	4.22	-4.02	9.51e-05	0.0286	peak365	chr5	157336179	157337129	+	0	NA	intron (NM_001037333, intron 21 of 30)	intron (NM_001037333, intron 21 of 30)	9067	NM_001001343	408263	Hs.437066	NM_001001343	ENSG00000172568	FNDC9	C5orf40	fibronectin type III domain containing 9	protein-coding
366	chr4	100332054	100333435	3.88	4.5	0.63	3.86	9.67e-05	0.0289	peak366	chr4	100332055	100333435	+	0	NA	Intergenic	L1PA14|LINE|L1	62502	NR_135619	107399301		NR_135619		SNORA101A	-	small nucleolar RNA, H/ACA box 101A	snoRNA
367	chr1	213295772	213296867	4.13	4.64	2.34	2.3	9.68e-05	0.0289	peak367	chr1	213295773	213296867	+	0	NA	Intergenic	Intergenic	245087	NM_001349647	26750	Hs.591416	NM_012424	ENSG00000136643	RPS6KC1	RPK118|RSKL1|S6K-delta-1|S6PKh1|humS6PKh1	ribosomal protein S6 kinase C1	protein-coding
368	chr4	40986901	40988020	3.75	1.8	4.91	-3.11	9.69e-05	0.0289	peak368	chr4	40986902	40988020	+	0	NA	intron (NM_004307, intron 6 of 17)	intron (NM_004307, intron 6 of 17)	-130269	NM_001166053	323	Hs.479602	NM_004307	ENSG00000163697	APBB2	FE65L|FE65L1	amyloid beta precursor protein binding family B member 2	protein-coding
369	chr19	10590605	10599438	8.81	8.5	9.21	-0.71	9.81e-05	0.0291	peak369	chr19	10590606	10599438	+	0	NA	Intergenic	AluSx1|SINE|Alu	-7423	NM_001145056	57153	Hs.534560	NM_020428	ENSG00000129353	SLC44A2	CTL2|PP1292	solute carrier family 44 member 2	protein-coding
370	chr12	108695033	108698728	6.81	7.03	6.33	0.7	9.81e-05	0.0291	peak370	chr12	108695034	108698728	+	0	NA	intron (NM_001105237, intron 2 of 10)	intron (NM_001105237, intron 2 of 10)	6117	NM_001105237	23603	Hs.330384	NM_014325	ENSG00000110880	CORO1C	HCRNN4	coronin 1C	protein-coding
371	chr17	75827826	75829391	4.89	5.33	3.56	1.77	9.85e-05	0.0291	peak371	chr17	75827827	75829391	+	0	NA	intron (NM_199242, intron 31 of 31)	intron (NM_199242, intron 31 of 31)	16108	NM_199242	201294	Hs.41045	NM_199242	ENSG00000092929	UNC13D	FHL3|HLH3|HPLH3|Munc13-4	unc-13 homolog D	protein-coding
372	chr18	7328480	7330555	4.54	5.14	1.56	3.58	9.86e-05	0.0291	peak372	chr18	7328481	7330555	+	0	NA	Intergenic	Intergenic	98414	NM_001105581	339291	Hs.647588	NM_001105581	ENSG00000206422	LRRC30	-	leucine rich repeat containing 30	protein-coding
373	chr16	29124073	29130822	8.35	8.06	8.74	-0.68	9.95e-05	0.0293	peak373	chr16	29124074	29130822	+	0	NA	Intergenic	AluSc8|SINE|Alu	52606	NR_003369	653390	Hs.720348	NR_003369	ENSG00000103472	RRN3P2	-	RRN3 homolog, RNA polymerase I transcription factor pseudogene 2	pseudo
374	chr11	85361559	85362980	3.78	4.41	0.32	4.09	0.000101	0.0294	peak374	chr11	85361560	85362980	+	0	NA	intron (NM_001351275, intron 2 of 25)	L1P4|LINE|L1	265000	NM_001142699	1740	Hs.367656	NM_001364	ENSG00000150672	DLG2	PPP1R58|PSD-93|PSD93|chapsyn-110	discs large MAGUK scaffold protein 2	protein-coding
375	chr2	47031281	47042104	8.83	8.56	9.19	-0.64	0.000101	0.0294	peak375	chr2	47031282	47042104	+	0	NA	intron (NM_001288953, intron 16 of 20)	AluJr|SINE|Alu	-94838	NM_001171511	90411	Hs.662152	NM_139279	ENSG00000180398	MCFD2	F5F8D|F5F8D2|LMAN1IP|SDNSF	multiple coagulation factor deficiency 2	protein-coding
376	chr2	99275829	99276441	3.38	3.97	0.72	3.25	0.000101	0.0294	peak376	chr2	99275830	99276441	+	0	NA	Intergenic	HERVK9-int|LTR|ERVK	-21028	NM_175735	254773	Hs.436468	NM_175735	ENSG00000185674	LYG2	LYGH|LYSG2	lysozyme g2	protein-coding
377	chr18	61935012	61936067	5.07	5.43	4.15	1.28	0.000101	0.0294	peak377	chr18	61935013	61936067	+	0	NA	Intergenic	MER74A|LTR|ERVL	-42469	NM_173557	220441	Hs.165062	NM_173557	ENSG00000176641	RNF152	-	ring finger protein 152	protein-coding
378	chr2	102159143	102159816	3.67	4.18	1.83	2.35	0.000102	0.0294	peak378	chr2	102159144	102159816	+	0	NA	intron (NM_001320985, intron 2 of 9)	L1M4|LINE|L1	5539	NM_001320983	3554	Hs.701982	NM_000877	ENSG00000115594	IL1R1	CD121A|D2S1473|IL-1R-alpha|IL1R|IL1RA|P80	interleukin 1 receptor type 1	protein-coding
379	chr5	71832054	71837163	6.77	7.15	5.77	1.38	0.000102	0.0294	peak379	chr5	71832055	71837163	+	0	NA	Intergenic	L1MA7|LINE|L1	115446	NM_004291	9607	Hs.1707	NM_004291	ENSG00000164326	CARTPT	CART	CART prepropeptide	protein-coding
380	chr2	9678409	9679607	3.67	4.31	-0.09	4.4	0.000102	0.0294	peak380	chr2	9678410	9679607	+	0	NA	Intergenic	Intergenic	-47953	NM_006826	10971	Hs.74405	NM_006826	ENSG00000134308	YWHAQ	14-3-3|1C5|HS1	tyrosine 3-monooxygenase/tryptophan 5-monooxygenase activation protein theta	protein-coding
381	chr19	43444327	43446366	5.86	5.2	6.54	-1.34	0.000103	0.0295	peak381	chr19	43444328	43446366	+	0	NA	Intergenic	AluJo|SINE|Alu	20332	NM_014400	27076	Hs.631594	NM_014400	ENSG00000124466	LYPD3	C4.4A	LY6/PLAUR domain containing 3	protein-coding
382	chr17	64648551	64649888	4.26	4.77	2.55	2.21	0.000103	0.0295	peak382	chr17	64648552	64649888	+	0	NA	intron (NM_022739, intron 1 of 18)	intron (NM_022739, intron 1 of 18)	13048	NM_022739	64750	Hs.515011	NM_022739	ENSG00000108854	SMURF2	-	SMAD specific E3 ubiquitin protein ligase 2	protein-coding
383	chr19	39439955	39441323	5.09	5.57	3.5	2.07	0.000103	0.0295	peak383	chr19	39439956	39441323	+	0	NA	Intergenic	AluJo|SINE|Alu	-4619	NM_001321111	6217	Hs.397609	NM_001020	ENSG00000105193	RPS16	S16	ribosomal protein S16	protein-coding
384	chr12	4173591	4176348	6.27	6.53	5.67	0.86	0.000103	0.0295	peak384	chr12	4173592	4176348	+	0	NA	Intergenic	AluSp|SINE|Alu	-98766	NM_001759	894	Hs.376071	NM_001759	ENSG00000118971	CCND2	KIAK0002|MPPH3	cyclin D2	protein-coding
385	chr2	15133381	15135392	3.81	4.45	-0.09	4.54	0.000104	0.0295	peak385	chr2	15133382	15135392	+	0	NA	Intergenic	MLT1A0|LTR|ERVL-MaLR	426961	NR_052013	51594	Hs.467759	NM_015909	ENSG00000151779	NBAS	ILFS2|NAG|SOPH	neuroblastoma amplified sequence	protein-coding
386	chr1	221973733	221979918	6.97	5.8	7.92	-2.12	0.000104	0.0295	peak386	chr1	221973734	221979918	+	0	NA	intron (NR_149071, intron 1 of 2)	HERVH-int|LTR|ERV1	1694	NR_149057	105372950	Hs.185118	NR_149057	ENSG00000238042	LINC02257	-	long intergenic non-protein coding RNA 2257	ncRNA
387	chr5	10364559	10371923	7.49	7.7	7.03	0.67	0.000105	0.0297	peak387	chr5	10364560	10371923	+	0	NA	intron (NM_001270661, intron 1 of 22)	intron (NM_001270661, intron 1 of 22)	14602	NM_005885	10299	Hs.432862	NM_005885	ENSG00000145495	MARCH6	DOA10|MARCH-VI|RNF176|TEB4	membrane associated ring-CH-type finger 6	protein-coding
388	chr15	78922188	78925114	6.33	5.93	6.81	-0.89	0.000105	0.0298	peak388	chr15	78922189	78925114	+	0	NA	intron (NM_004390, intron 10 of 11)	MER113|DNA|hAT-Charlie	21447	NM_004390	1512	Hs.148641	NM_004390	ENSG00000103811	CTSH	ACC-4|ACC-5|ACC4|ACC5|CPSB	cathepsin H	protein-coding
389	chr10	132410307	132413904	7.03	6.55	7.59	-1.03	0.000109	0.0307	peak389	chr10	132410308	132413904	+	0	NA	intron (NM_138499, intron 2 of 2)	intron (NM_138499, intron 2 of 2)	14908	NM_001098637	170394	Hs.527751	NM_138499	ENSG00000171813	PWWP2B	PWWP2|bA432J24.1|pp8607	PWWP domain containing 2B	protein-coding
390	chr10	43964133	43966167	5.34	5.69	4.46	1.23	0.000109	0.0307	peak390	chr10	43964134	43966167	+	0	NA	intron (NR_136147, intron 4 of 4)	intron (NR_136147, intron 4 of 4)	52748	NR_136148	283033	Hs.178244	NR_033846		LINC00841	-	long intergenic non-protein coding RNA 841	ncRNA
391	chr3	45659975	45660507	3.29	3.87	0.72	3.15	0.00011	0.0309	peak391	chr3	45659976	45660507	+	0	NA	intron (NM_014240, intron 2 of 7)	intron (NM_014240, intron 2 of 7)	28641	NR_033947	644714	Hs.712889	NR_033947		LIMD1-AS1	-	LIMD1 antisense RNA 1	ncRNA
392	chr10	75237656	75238617	2.83	0.02	4.12	-4.1	0.000111	0.031	peak392	chr10	75237657	75238617	+	0	NA	Intergenic	Intergenic	-2071	NM_144589	118881	Hs.355333	NM_144589	ENSG00000165644	COMTD1	-	catechol-O-methyltransferase domain containing 1	protein-coding
393	chr17	38724486	38725321	3.79	2.65	4.73	-2.09	0.000111	0.031	peak393	chr17	38724487	38725321	+	0	NA	exon (NM_005937, exon 19 of 20)	exon (NM_005937, exon 19 of 20)	5213	NR_039879	100616153		NR_039879	ENSG00000273627	MIR4726	-	microRNA 4726	ncRNA
394	chr5	127703412	127705914	5.7	6.17	4.17	2	0.000111	0.031	peak394	chr5	127703413	127705914	+	0	NA	intron (NM_001317938, intron 1 of 6)	intron (NM_001317938, intron 1 of 6)	1274	NM_001317938	728586	Hs.582532	NM_001317938	ENSG00000230561	CCDC192	LINC01183	coiled-coil domain containing 192	protein-coding
395	chr10	90178904	90181030	5.2	5.86	0.63	5.23	0.000112	0.0312	peak395	chr10	90178905	90181030	+	0	NA	Intergenic	Intergenic	-222594	NR_110655	101926924	Hs.500498	NR_110655	ENSG00000226159	LINC01375	-	long intergenic non-protein coding RNA 1375	ncRNA
396	chr3	104885059	104888320	5.56	6.07	3.82	2.25	0.000113	0.0313	peak396	chr3	104885060	104888320	+	0	NA	Intergenic	MLT1B|LTR|ERVL-MaLR	-480023	NM_001243283	214	Hs.591293	NM_001627	ENSG00000170017	ALCAM	CD166|MEMD	activated leukocyte cell adhesion molecule	protein-coding
397	chr1	148432229	148434559	6.13	6.41	5.5	0.91	0.000114	0.0313	peak397	chr1	148432230	148434559	+	0	NA	TTS (NR_111930)	TTS (NR_111930)	26526	NR_104014	388685	Hs.713362	NM_207400	ENSG00000274020	LINC01138	LINC00875	long intergenic non-protein coding RNA 1138	ncRNA
398	chr1	171765904	171769725	7.36	6.95	7.86	-0.91	0.000114	0.0313	peak398	chr1	171765905	171769725	+	0	NA	Intergenic	Intergenic	-13806	NM_015935	51603	Hs.494705	NM_014955	ENSG00000010165	EEF1AKNMT	5630401D24Rik|CGI-01|DFNB26|DFNB26M|KIAA0859|METTL13|feat	eEF1A lysine and N-terminal methyltransferase	protein-coding
399	chr20	10562609	10566684	7.03	7.24	6.58	0.66	0.000114	0.0314	peak399	chr20	10562610	10566684	+	0	NA	intron (NM_001009608, intron 4 of 7)	intron (NM_001009608, intron 4 of 7)	85048	NR_106930	102465525		NR_106930	ENSG00000273745	MIR6870	hsa-mir-6870	microRNA 6870	ncRNA
400	chr2	223668329	223670399	4.05	4.69	0.32	4.37	0.000114	0.0314	peak400	chr2	223668330	223670399	+	0	NA	Intergenic	Intergenic	-66865	NM_003469	7857	Hs.516726	NM_003469	ENSG00000171951	SCG2	CHGC|EM66|SN|SgII	secretogranin II	protein-coding
401	chr3	125140328	125151124	9.41	9.17	9.73	-0.55	0.000116	0.0316	peak401	chr3	125140329	125151124	+	0	NA	intron (NM_024628, intron 5 of 13)	MER44A|DNA|TcMar-Tigger	5826	NR_049815	100847039		NR_049815	ENSG00000264986	MIR5092	-	microRNA 5092	ncRNA
402	chr1	151044958	151046438	4.89	3.61	5.88	-2.27	0.000116	0.0316	peak402	chr1	151044959	151046438	+	0	NA	intron (NM_001159642, intron 7 of 9)	intron (NM_001159642, intron 7 of 9)	-2042	NM_017860	54964	Hs.549171	NM_017860	ENSG00000143443	C1orf56	MENT	chromosome 1 open reading frame 56	protein-coding
403	chr15	87711084	87712564	4.71	5.14	3.44	1.7	0.000116	0.0317	peak403	chr15	87711085	87712564	+	0	NA	Intergenic	Intergenic	134895	NR_026869	145978	Hs.350808	NM_152454	ENSG00000259527	LINC00052	NCRNA00052|TMEM83	long intergenic non-protein coding RNA 52	ncRNA
404	chr11	60224456	60227169	5.91	6.17	5.3	0.87	0.000117	0.0317	peak404	chr11	60224457	60227169	+	0	NA	intron (NM_001351235, intron 3 of 5)	L1MC1|LINE|L1	-16657	NR_106758	102465250		NR_106758	ENSG00000275344	MIR6503	hsa-mir-6503	microRNA 6503	ncRNA
405	chr2	143580867	143582874	5.51	5.89	4.52	1.37	0.000117	0.0318	peak405	chr2	143580868	143582874	+	0	NA	intron (NM_018460, intron 11 of 13)	intron (NM_018460, intron 11 of 13)	-355196	NR_110237	101928386	Hs.668251	NR_110237	ENSG00000232377	LOC101928386	-	uncharacterized LOC101928386	ncRNA
406	chr13	28740561	28745595	7.35	6.9	7.89	-0.99	0.000118	0.0318	peak406	chr13	28740562	28745595	+	0	NA	Intergenic	L1MB3|LINE|L1	-24065	NM_001135919	283537	Hs.117167	NM_181785	ENSG00000139508	SLC46A3	FKSG16	solute carrier family 46 member 3	protein-coding
407	chr21	33809720	33814327	6.9	7.22	6.13	1.09	0.000118	0.0318	peak407	chr21	33809721	33814327	+	0	NA	intron (NM_001001132, intron 21 of 29)	intron (NM_001001132, intron 21 of 29)	103830	NM_001697	539	Hs.409140	NM_001697	ENSG00000241837	ATP5PO	ATP5O|ATPO|HMC08D05|OSCP	ATP synthase peripheral stalk subunit OSCP	protein-coding
408	chr3	181628495	181629697	3.86	4.46	1.11	3.35	0.000118	0.0318	peak408	chr3	181628496	181629697	+	0	NA	intron (NR_075093, intron 4 of 4)	intron (NR_075093, intron 4 of 4)	18762	NR_004053	347689	Hs.654932	NR_004053		SOX2-OT	NCRNA00043|SOX2OT	SOX2 overlapping transcript	ncRNA
409	chr13	94512955	94516378	6.5	6.01	7.06	-1.06	0.000118	0.0318	peak409	chr13	94512956	94516378	+	0	NA	intron (NM_001322186, intron 1 of 9)	intron (NM_001322186, intron 1 of 9)	34746	NM_001322184	1638	Hs.301865	NM_001922	ENSG00000080166	DCT	TRP-2|TYRP2	dopachrome tautomerase	protein-coding
410	chr19	47103620	47104855	3.52	4.1	0.89	3.21	0.000119	0.0318	peak410	chr19	47103621	47104855	+	0	NA	intron (NM_015168, intron 2 of 14)	AluSx|SINE|Alu	9514	NM_015168	23211	Hs.104661	NM_015168	ENSG00000130749	ZC3H4	C19orf7	zinc finger CCCH-type containing 4	protein-coding
411	chr2	152537039	152537983	3.59	1.6	4.75	-3.15	0.00012	0.032	peak411	chr2	152537040	152537983	+	0	NA	intron (NM_052905, intron 2 of 25)	intron (NM_052905, intron 2 of 25)	180114	NM_017892	55660	Hs.643580	NM_017892	ENSG00000196504	PRPF40A	FBP-11|FBP11|FLAF1|FNBP3|HIP-10|HIP10|HYPA|NY-REN-6|Prp40	pre-mRNA processing factor 40 homolog A	protein-coding
412	chr3	168857443	168860199	5.83	6.18	4.92	1.26	0.00012	0.0321	peak412	chr3	168857444	168860199	+	0	NA	Intergenic	Intergenic	-43124	NR_109989	100507661	Hs.65918	NR_109989	ENSG00000242268	LINC02082	-	long intergenic non-protein coding RNA 2082	ncRNA
413	chr19	2055261	2058060	6.59	6.28	6.99	-0.71	0.000121	0.0321	peak413	chr19	2055262	2058060	+	0	NA	Intergenic	Intergenic	-5417	NM_017572	2872	Hs.515032	NM_017572	ENSG00000099875	MKNK2	GPRK7|MNK2	MAPK interacting serine/threonine kinase 2	protein-coding
414	chr19	46416286	46416865	3.39	3.94	1.17	2.77	0.000122	0.0323	peak414	chr19	46416287	46416865	+	0	NA	Intergenic	Intergenic	-2914	NM_032040	83987	Hs.97876	NM_032040	ENSG00000169515	CCDC8	3M3|PPP1R20|p90	coiled-coil domain containing 8	protein-coding
415	chr14	21014609	21020075	7.8	7.57	8.12	-0.55	0.000122	0.0323	peak415	chr14	21014610	21020075	+	0	NA	3' UTR (NM_001282216, exon 15 of 15)	3' UTR (NM_001282216, exon 15 of 15)	6044	NR_106774	102465428		NR_106774	ENSG00000284122	MIR6717	hsa-mir-6717	microRNA 6717	ncRNA
416	chr10	90741256	90743351	5.24	5.75	3.46	2.29	0.000123	0.0323	peak416	chr10	90741257	90743351	+	0	NA	3' UTR (NM_000872, exon 3 of 3)	3' UTR (NM_000872, exon 3 of 3)	115610	NM_000872	3363	Hs.73739	NM_000872	ENSG00000148680	HTR7	5-HT7	5-hydroxytryptamine receptor 7	protein-coding
417	chr5	177414026	177418103	7.65	7.32	8.07	-0.75	0.000123	0.0323	peak417	chr5	177414027	177418103	+	0	NA	Intergenic	AluSc|SINE|Alu	-6489	NM_000505	2161	Hs.1321	NM_000505	ENSG00000131187	F12	HAE3|HAEX|HAF	coagulation factor XII	protein-coding
418	chr3	60896536	60898806	5.46	5.81	4.58	1.22	0.000123	0.0323	peak418	chr3	60896537	60898806	+	0	NA	intron (NR_148922, intron 3 of 3)	intron (NR_148922, intron 3 of 3)	-279801	NR_128708	103504735		NR_128708	ENSG00000281426	MIR548BB	MI0029321|hsa-mir-548bb	microRNA 548bb	ncRNA
419	chr2	134276836	134277564	3.33	3.92	0.72	3.2	0.000124	0.0324	peak419	chr2	134276837	134277564	+	0	NA	intron (NM_002410, intron 2 of 15)	MIR|SINE|MIR	22941	NM_002410	4249	Hs.4988	NM_002410	ENSG00000152127	MGAT5	GNT-V|GNT-VA|MGAT5A	alpha-1,6-mannosylglycoprotein 6-beta-N-acetylglucosaminyltransferase	protein-coding
420	chr12	2546135	2548958	6.61	6.19	7.12	-0.93	0.000125	0.0324	peak420	chr12	2546136	2548958	+	0	NA	intron (NM_001129844, intron 9 of 46)	intron (NM_001129844, intron 9 of 46)	124673	NR_046579	100874235	Hs.667644	NR_046579	ENSG00000256271	CACNA1C-AS2	-	CACNA1C antisense RNA 2	ncRNA
421	chr7	48540181	48541088	3.53	2.12	4.57	-2.45	0.000125	0.0324	peak421	chr7	48540182	48541088	+	0	NA	intron (NM_152701, intron 55 of 61)	intron (NM_152701, intron 55 of 61)	369175	NM_152701	154664	Hs.226568	NM_152701	ENSG00000179869	ABCA13	-	ATP binding cassette subfamily A member 13	protein-coding
422	chr9	75241700	75243689	6.25	6.52	5.64	0.88	0.000125	0.0324	peak422	chr9	75241701	75243689	+	0	NA	Intergenic	Intergenic	154213	NM_012383	26578	Hs.494192	NM_012383	ENSG00000134996	OSTF1	OSF|SH3P2|bA235O14.1	osteoclast stimulating factor 1	protein-coding
423	chr17_KI270861v1_alt	68114	69175	3.64	2.07	4.71	-2.64	0.000125	0.0325	peak423	chr17_KI270861v1_alt	68115	69175	+	0	NA	intron (NM_003693, intron 8 of 10).2	intron (NM_003693, intron 8 of 10).2	7172	NR_028075	8578	Hs.647430	NM_003693	ENSG00000074660	SCARF1	SREC|SREC-I|SREC1	scavenger receptor class F member 1	protein-coding
424	chr19	54002382	54003423	4	4.51	2.28	2.23	0.000126	0.0327	peak424	chr19	54002383	54003423	+	0	NA	intron (NM_145814, intron 3 of 3)	intron (NM_145814, intron 3 of 3)	10615	NM_145814	59285	Hs.631560	NM_031897	ENSG00000130433	CACNG6	-	calcium voltage-gated channel auxiliary subunit gamma 6	protein-coding
425	chr3	177041088	177042530	4.36	4.9	2.29	2.61	0.000127	0.0327	peak425	chr3	177041089	177042530	+	0	NA	intron (NM_001321194, intron 11 of 16)	intron (NM_001321194, intron 11 of 16)	154675	NM_001321193	79718	Hs.714201	NM_024665	ENSG00000177565	TBL1XR1	C21|DC42|IRA1|MRD41|TBLR1	transducin beta like 1 X-linked receptor 1	protein-coding
426	chr13	59526686	59528366	4.3	4.89	1.55	3.35	0.000127	0.0327	peak426	chr13	59526687	59528366	+	0	NA	Intergenic	Intergenic	-485192	NR_046539	100874195	Hs.664101	NR_046539	ENSG00000227528	DIAPH3-AS1	-	DIAPH3 antisense RNA 1	ncRNA
427	chr2	63869687	63870717	3.08	3.7	-0.09	3.78	0.000127	0.0327	peak427	chr2	63869688	63870717	+	0	NA	intron (NM_001001521, intron 3 of 9)	AluY|SINE|Alu	28322	NM_006759	7360	Hs.516217	NM_006759	ENSG00000169764	UGP2	UDPG|UDPGP|UDPGP2|UGP1|UGPP1|UGPP2|pHC379	UDP-glucose pyrophosphorylase 2	protein-coding
428	chr2	171133207	171134035	3.1	3.72	-0.09	3.81	0.000128	0.0328	peak428	chr2	171133208	171134035	+	0	NA	intron (NM_001136554, intron 1 of 20)	intron (NM_001136554, intron 1 of 20)	27279	NM_012290	9874	Hs.744917	NM_012290	ENSG00000198586	TLK1	PKU-beta	tousled like kinase 1	protein-coding
429	chr4	120816501	120817472	2.91	1.02	4.06	-3.05	0.000129	0.033	peak429	chr4	120816502	120817472	+	0	NA	intron (NM_018699, intron 5 of 15)	A-rich|Low_complexity|Low_complexity	105879	NM_018699	11107	Hs.666782	NM_018699	ENSG00000138738	PRDM5	BCS2|PFM2	PR/SET domain 5	protein-coding
430	chr16	84916490	84917347	3.95	2.55	4.97	-2.43	0.000129	0.033	peak430	chr16	84916491	84917347	+	0	NA	Intergenic	Intergenic	94616	NM_017740	55625	Hs.461610	NM_017740	ENSG00000153786	ZDHHC7	DHHC7|SERZ-B|SERZ1|ZNF370	zinc finger DHHC-type containing 7	protein-coding
431	chr2	26057249	26059390	5	5.42	3.81	1.62	0.000132	0.0336	peak431	chr2	26057250	26059390	+	0	NA	intron (NM_016131, intron 1 of 5)	L2a|LINE|L2	24460	NM_016131	10890	Hs.467960	NM_016131	ENSG00000084733	RAB10	-	RAB10, member RAS oncogene family	protein-coding
432	chr10	100332713	100333509	3.89	4.41	1.96	2.46	0.000134	0.034	peak432	chr10	100332714	100333509	+	0	NA	Intergenic	Intergenic	-2625	NM_016112	9033	Hs.159241	NM_016112	ENSG00000107593	PKD2L1	PCL|PKD2L|PKDL|TRPP3	polycystin 2 like 1, transient receptor potential cation channel	protein-coding
433	chr12	92430931	92432180	3.84	4.42	1.23	3.19	0.000135	0.0342	peak433	chr12	92430932	92432180	+	0	NA	TTS (NR_027932)	TTS (NR_027932)	1443	NR_144319	574016	Hs.551199	NM_001025232	ENSG00000205057	CLLU1OS	-	chronic lymphocytic leukemia up-regulated 1 opposite strand	protein-coding
434	chr11	119626380	119627691	5.53	5.12	6.03	-0.91	0.000136	0.0343	peak434	chr11	119626381	119627691	+	0	NA	Intergenic	Intergenic	101689	NM_203286	5818	Hs.334846	NM_002855	ENSG00000110400	NECTIN1	CD111|CLPED1|ED4|HIgR|HV1S|HVEC|OFC7|PRR|PRR1|PVRL1|PVRR|PVRR1|SK-12|nectin-1	nectin cell adhesion molecule 1	protein-coding
435	chrX	129753931	129761631	8.07	7.85	8.37	-0.52	0.000136	0.0343	peak435	chrX	129753932	129761631	+	0	NA	intron (NM_003399, intron 14 of 20)	AluSq|SINE|Alu	18811	NM_003399	7512	Hs.170499	NM_003399	ENSG00000122121	XPNPEP2	AEACEI|APP2	X-prolyl aminopeptidase 2	protein-coding
436	chr17	74833210	74835344	5.22	3.84	6.24	-2.4	0.000138	0.0344	peak436	chr17	74833211	74835344	+	0	NA	intron (NM_001321264, intron 9 of 9)	intron (NM_001321264, intron 9 of 9)	25607	NR_103735	2905	Hs.436980	NM_000835	ENSG00000161509	GRIN2C	GluN2C|NMDAR2C|NR2C	glutamate ionotropic receptor NMDA type subunit 2C	protein-coding
437	chr3	53194537	53197987	6.96	6.65	7.36	-0.72	0.000138	0.0344	peak437	chr3	53194538	53197987	+	0	NA	Intergenic	Intergenic	27596	NM_001354678	5580	Hs.155342	NM_006254	ENSG00000163932	PRKCD	ALPS3|CVID9|MAY1|PKCD|nPKC-delta	protein kinase C delta	protein-coding
438	chr3	12457184	12465211	8.69	8.44	9.03	-0.59	0.000138	0.0344	peak438	chr3	12457185	12465211	+	0	NA	Intergenic	Intergenic	-23234	NM_001321278	80746	Hs.335550	NM_025265	ENSG00000154743	TSEN2	PCH2B|SEN2|SEN2L	tRNA splicing endonuclease subunit 2	protein-coding
439	chr5	155149979	155150665	3.38	3.99	0.23	3.76	0.000138	0.0344	peak439	chr5	155149980	155150665	+	0	NA	Intergenic	Intergenic	136567	NM_001099293	285643	Hs.567824	NM_001099293	ENSG00000226650	KIF4B	-	kinesin family member 4B	protein-coding
440	chr1	110290669	110294631	6.16	6.55	5.13	1.42	0.000138	0.0344	peak440	chr1	110290670	110294631	+	0	NA	intron (NR_036595, intron 2 of 3)	intron (NR_036595, intron 2 of 3)	46521	NR_036595	440600	Hs.649375	NR_036595	ENSG00000227963	RBM15-AS1	AS-RBM15	RBM15 antisense RNA 1	ncRNA
441	chr10	72237994	72241137	6.72	6.97	6.16	0.82	0.000138	0.0344	peak441	chr10	72237995	72241137	+	0	NA	Intergenic	L2c|LINE|L2	-22432	NR_045564	51008	Hs.500007	NM_015947	ENSG00000138303	ASCC1	ASC1p50|CGI-18|SMABF2|p50	activating signal cointegrator 1 complex subunit 1	protein-coding
442	chr22	21497151	21501984	7.01	6.67	7.45	-0.78	0.000139	0.0345	peak442	chr22	21497152	21501984	+	0	NA	intron (NR_003700, intron 1 of 16)	intron (NR_003700, intron 1 of 16)	17923	NR_003700	375133	Hs.448225	NR_003700	ENSG00000183506	PI4KAP2	-	phosphatidylinositol 4-kinase alpha pseudogene 2	pseudo
443	chr6	143804513	143809209	8.06	8.25	7.66	0.6	0.00014	0.0345	peak443	chr6	143804514	143809209	+	0	NA	intron (NM_001100166, intron 10 of 11)	AluJr|SINE|Alu	-36412	NM_001329953	84946	Hs.185675	NM_032860	ENSG00000135521	LTV1	C6orf93|dJ468K18.4	LTV1 ribosome biogenesis factor	protein-coding
444	chr21	5681191	5682622	3.95	4.5	1.76	2.74	0.00014	0.0345	peak444	chr21	5681192	5682622	+	0	NA	Intergenic	BSR/Beta|Satellite|Satellite	112703	NM_001322975	102723360	Hs.743984	NM_001322975		LOC102723360	-	uncharacterized LOC102723360	protein-coding
445	chr3	34211885	34213246	4.19	3.18	5.07	-1.89	0.00014	0.0345	peak445	chr3	34211886	34213246	+	0	NA	Intergenic	MIRb|SINE|MIR	413995	NM_001162429	10015	Hs.475896	NM_013374	ENSG00000170248	PDCD6IP	AIP1|ALIX|DRIP4|HP95	programmed cell death 6 interacting protein	protein-coding
446	chr2	60542234	60549495	8.06	7.67	8.55	-0.88	0.000141	0.0347	peak446	chr2	60542235	60549495	+	0	NA	intron (NM_022893, intron 2 of 3)	intron (NM_022893, intron 2 of 3)	7633	NM_022893	53335	Hs.370549	NM_018014	ENSG00000119866	BCL11A	BCL11A-L|BCL11A-S|BCL11A-XL|BCL11a-M|CTIP1|DILOS|EVI9|HBFQTL5|ZNF856	BAF chromatin remodeling complex subunit BCL11A	protein-coding
447	chr1	200240446	200243418	6.75	6.38	7.21	-0.84	0.000142	0.035	peak447	chr1	200240447	200243418	+	0	NA	Intergenic	Intergenic	131860	NR_040064	554279	Hs.434694	NR_040064	ENSG00000203721	LINC00862	C1orf98|SMIM16	long intergenic non-protein coding RNA 862	ncRNA
448	chr9	113721710	113722446	3.64	4.2	1.3	2.9	0.000143	0.0351	peak448	chr9	113721711	113722446	+	0	NA	Intergenic	L1MB5|LINE|L1	127924	NM_001276262	5998	Hs.494875	NM_017790	ENSG00000138835	RGS3	C2PA|RGP3	regulator of G protein signaling 3	protein-coding
449	chr11	68369609	68372490	6.96	6.66	7.35	-0.69	0.000144	0.0351	peak449	chr11	68369610	68372490	+	0	NA	intron (NM_002335, intron 5 of 22)	intron (NM_002335, intron 5 of 22)	58441	NM_002335	4041	Hs.6347	NM_002335	ENSG00000162337	LRP5	BMND1|EVR1|EVR4|HBM|LR3|LRP-5|LRP-7|LRP7|OPPG|OPS|OPTA1|PCLD4|VBCH2	LDL receptor related protein 5	protein-coding
450	chr4	184389779	184399047	8.86	8.65	9.15	-0.49	0.000144	0.0351	peak450	chr4	184389780	184399047	+	0	NA	intron (NM_002199, intron 7 of 8)	intron (NM_002199, intron 7 of 8)	-12107	NR_125933	102723766	Hs.432281	NR_125933	ENSG00000249096	LINC02362	-	long intergenic non-protein coding RNA 2362	ncRNA
451	chr4	185965375	185965912	2.4	0.02	3.64	-3.62	0.000145	0.0353	peak451	chr4	185965376	185965912	+	0	NA	Intergenic	LTR48B|LTR|ERV1	-8928	NM_021069	8470	Hs.481342	NM_003603	ENSG00000154556	SORBS2	ARGBP2|PRO0618	sorbin and SH3 domain containing 2	protein-coding
452	chr17	25572847	25573750	4.15	4.73	1.69	3.04	0.000147	0.0356	peak452	chr17	25572848	25573750	+	0	NA	Intergenic	ALR/Alpha|Satellite|centr	1515942	NR_135673	105371703	Hs.649918	NR_135673		LOC105371703	-	uncharacterized LOC105371703	ncRNA
453	chr22	37419510	37421948	6.93	6.6	7.34	-0.74	0.000147	0.0356	peak453	chr22	37419511	37421948	+	0	NA	intron (NM_052906, intron 1 of 2)	MIR|SINE|MIR	6741	NM_052906	114794	Hs.344170	NM_052906	ENSG00000166897	ELFN2	LRRC62|PPP1R29	extracellular leucine rich repeat and fibronectin type III domain containing 2	protein-coding
454	chr8	56524628	56527907	6.14	6.57	4.86	1.71	0.000148	0.0358	peak454	chr8	56524629	56527907	+	0	NA	intron (NR_038236, intron 1 of 2)	AluJo|SINE|Alu	33555	NR_038236	100507632	Hs.583755	NR_038236	ENSG00000246430	LINC00968	-	long intergenic non-protein coding RNA 968	ncRNA
455	chr10	90167170	90168526	3.75	4.39	-0.09	4.48	0.000149	0.0358	peak455	chr10	90167171	90168526	+	0	NA	Intergenic	Intergenic	-210475	NR_110655	101926924	Hs.500498	NR_110655	ENSG00000226159	LINC01375	-	long intergenic non-protein coding RNA 1375	ncRNA
456	chr19	16358763	16374901	10.08	9.85	10.39	-0.54	0.000149	0.0358	peak456	chr19	16358764	16374901	+	0	NA	intron (NM_001258375, intron 21 of 21)	intron (NM_001258375, intron 21 of 21)	42006	NM_016270	10365	Hs.685136	NM_016270	ENSG00000127528	KLF2	LKLF	Kruppel like factor 2	protein-coding
457	chr17	8991557	8992911	3.52	4.15	-0.09	4.24	0.00015	0.036	peak457	chr17	8991558	8992911	+	0	NA	Intergenic	L3|LINE|CR1	-26522	NM_001142633	23533	Hs.278901	NM_014308	ENSG00000141506	PIK3R5	F730038I15Rik|FOAP-2|P101-PI3K|p101	phosphoinositide-3-kinase regulatory subunit 5	protein-coding
458	chr21	42532271	42535239	6	5.1	6.83	-1.73	0.000151	0.0362	peak458	chr21	42532272	42535239	+	0	NA	intron (NM_001320537, intron 3 of 19)	intron (NM_001320537, intron 3 of 19)	19902	NM_001320537	54020	Hs.547009	NM_018964	ENSG00000160190	SLC37A1	G3PP	solute carrier family 37 member 1	protein-coding
459	chrX	15789169	15794006	7.24	6.96	7.62	-0.67	0.000152	0.0363	peak459	chrX	15789170	15794006	+	0	NA	intron (NM_005089, intron 2 of 10)	AluJb|SINE|Alu	1137	NM_005089	8233	Hs.171909	NM_005089	ENSG00000169249	ZRSR2	U2AF1-RS2|U2AF1L2|U2AF1RS2|URP|ZC3H22	zinc finger CCCH-type, RNA binding motif and serine/arginine rich 2	protein-coding
460	chr7	1949262	1951959	6.02	5.28	6.76	-1.48	0.000153	0.0364	peak460	chr7	1949263	1951959	+	0	NA	intron (NM_001013836, intron 16 of 18)	intron (NM_001013836, intron 16 of 18)	-10061	NM_001304525	8379	Hs.654838	NM_003550	ENSG00000002822	MAD1L1	MAD1|PIG9|TP53I9|TXBP181	mitotic arrest deficient 1 like 1	protein-coding
461	chr6_GL000255v2_alt	2751406	2753402	4.63	3.35	5.62	-2.27	0.000153	0.0364	peak461	chr6_GL000255v2_alt	2751407	2753402	+	0	NA	intron (NM_001289160, intron 2 of 6)	AluY|SINE|Alu	-1546	NM_005931	4277	Hs.731446	NM_005931	ENSG00000204516	MICB	PERB11.2	MHC class I polypeptide-related sequence B	protein-coding
462	chr6	144016188	144018363	6.24	6.54	5.52	1.02	0.000154	0.0364	peak462	chr6	144016189	144018363	+	0	NA	intron (NM_001289043, intron 1 of 6)	intron (NM_001289043, intron 1 of 6)	-8546	NR_002768	57061	Hs.657760	NR_002768	ENSG00000283122	HYMAI	NCRNA00020	hydatidiform mole associated and imprinted	ncRNA
463	chr19	66687	70596	7.1	7.31	6.64	0.67	0.000154	0.0364	peak463	chr19	66688	70596	+	0	NA	intron (NR_033266, intron 1 of 2)	AluSp|SINE|Alu	2324	NR_033266	375690	Hs.521961	NR_033266	ENSG00000282458	WASH5P	-	WASP family homolog 5, pseudogene	pseudo
464	chr5	77448946	77450330	3.88	4.37	2.21	2.16	0.000154	0.0364	peak464	chr5	77448947	77450330	+	0	NA	intron (NM_018268, intron 8 of 12)	intron (NM_018268, intron 8 of 12)	42902	NM_018268	55255	Hs.482573	NM_018268	ENSG00000164253	WDR41	MSTP048	WD repeat domain 41	protein-coding
465	chr2	42354678	42356546	4.46	4.91	3.06	1.85	0.000156	0.0368	peak465	chr2	42354679	42356546	+	0	NA	intron (NM_001319037, intron 1 of 2)	intron (NM_001319037, intron 1 of 2)	4426	NR_134948	9167	Hs.339639	NM_004718	ENSG00000115944	COX7A2L	COX7AR|COX7RP|EB1|SIG81	cytochrome c oxidase subunit 7A2 like	protein-coding
466	chr1	229000596	229002590	5.63	5.96	4.8	1.16	0.000157	0.0369	peak466	chr1	229000597	229002590	+	0	NA	Intergenic	Intergenic	173208	NR_039659	100616234		NR_039659	ENSG00000283468	MIR4454	-	microRNA 4454	ncRNA
467	chr1	6369305	6371100	4.02	4.59	1.74	2.85	0.000157	0.0369	peak467	chr1	6369306	6371100	+	0	NA	intron (NM_007274, intron 1 of 8)	MSTB1|LTR|ERVL-MaLR	-9499	NM_181865	11332	Hs.126137	NM_007274	ENSG00000097021	ACOT7	ACH1|ACT|BACH|CTE-II|LACH|LACH1|hBACH	acyl-CoA thioesterase 7	protein-coding
468	chr1	228608402	228648979	11.49	11.14	11.93	-0.79	0.000158	0.037	peak468	chr1	228608403	228648979	+	0	NA	promoter-TSS (NR_023371)	promoter-TSS (NR_023371)	-425	NR_023371	100169760		NR_023371	ENSG00000201321	RNA5S9	RN5S9	RNA, 5S ribosomal 9	rRNA
469	chr3	49296117	49298450	5.6	5.96	4.7	1.26	0.000159	0.037	peak469	chr3	49296118	49298450	+	0	NA	intron (NM_003363, intron 13 of 21)	intron (NM_003363, intron 13 of 21)	-20209	NM_198562	375341	Hs.403828	NM_198562	ENSG00000188315	C3orf62	-	chromosome 3 open reading frame 62	protein-coding
470	chr7	99247314	99249587	6.55	6.2	6.99	-0.79	0.000159	0.037	peak470	chr7	99247315	99249587	+	0	NA	Intergenic	AluJo|SINE|Alu	-24850	NR_002147	84176	Hs.621401	NR_002147		MYH16	MHC20|MYH16P|MYH5	myosin heavy chain 16 pseudogene	pseudo
471	chr3	196918827	196921490	6.41	6.68	5.81	0.88	0.000159	0.037	peak471	chr3	196918828	196921490	+	0	NA	intron (NM_001308045, intron 6 of 8)	L1M5|LINE|L1	-19718	NR_046630	100874001	Hs.591671	NR_046630		NCBP2-AS1	-	NCBP2 antisense RNA 1	ncRNA
472	chr9	132364687	132375482	9.08	8.93	9.31	-0.38	0.00016	0.0371	peak472	chr9	132364688	132375482	+	0	NA	Intergenic	AluSx1|SINE|Alu	-15099	NM_001351528	23064	Hs.460317	NM_015046	ENSG00000107290	SETX	ALS4|AOA2|SCAN2|SCAR1|Sen1|bA479K20.2	senataxin	protein-coding
473	chr21	41733817	41735987	5.87	5.5	6.34	-0.85	0.00016	0.0371	peak473	chr21	41733818	41735987	+	0	NA	Intergenic	Intergenic	11939	NR_106872	102465488		NR_106872	ENSG00000275166	MIR6814	hsa-mir-6814	microRNA 6814	ncRNA
474	chr6	121577434	121580179	6.85	7.09	6.33	0.76	0.00016	0.0371	peak474	chr6	121577435	121580179	+	0	NA	Intergenic	Intergenic	143230	NM_000165	2697	Hs.74471	NM_000165	ENSG00000152661	GJA1	AVSD3|CMDR|CX43|EKVP|EKVP3|GJAL|HLHS1|HSS|ODDD|PPKCA	gap junction protein alpha 1	protein-coding
475	chr9	123556553	123557648	4.15	4.67	2.34	2.34	0.000163	0.0375	peak475	chr9	123556554	123557648	+	0	NA	intron (NM_001352964, intron 13 of 23)	intron (NM_001352964, intron 13 of 23)	-71479	NR_106972	102465688		NR_106972	ENSG00000274932	MIR7150	hsa-mir-7150	microRNA 7150	ncRNA
476	chr8	28346030	28349582	7.17	6.88	7.55	-0.67	0.000163	0.0375	peak476	chr8	28346031	28349582	+	0	NA	3' UTR (NM_018660, exon 10 of 10)	3' UTR (NM_018660, exon 10 of 10)	9158	NM_001284244	5368	Hs.88218	NM_006228	ENSG00000168081	PNOC	N/OFQ|NOP|OFQ|PPNOC|ppN/OFQ	prepronociceptin	protein-coding
477	chr3	195586177	195590102	6.89	6.39	7.46	-1.07	0.000163	0.0375	peak477	chr3	195586178	195590102	+	0	NA	Intergenic	L2a|LINE|L2	-3935	NM_001647	347	Hs.522555	NM_001647	ENSG00000189058	APOD	-	apolipoprotein D	protein-coding
478	chr7	73002355	73005406	7.1	7.34	6.6	0.74	0.000164	0.0377	peak478	chr7	73002356	73005406	+	0	NA	intron (NR_040582, intron 1 of 8)	intron (NR_040582, intron 1 of 8)	2062	NR_040582	442578	Hs.632310	NM_001013739		STAG3L3	STAG3L1|STAG3L2|STAG3L3P	stromal antigen 3-like 3 (pseudogene)	pseudo
479	chr3	197636601	197638639	6.32	5.84	6.89	-1.05	0.000167	0.0382	peak479	chr3	197636602	197638639	+	0	NA	Intergenic	MLT2B4|LTR|ERVL	-9739	NR_003266	220729	Hs.478854	NR_003266	ENSG00000214135	LOC220729	-	succinate dehydrogenase complex flavoprotein subunit A pseudogene	pseudo
480	chr18	14179342	14180133	3.78	4.38	0.8	3.58	0.000167	0.0382	peak480	chr18	14179343	14180133	+	0	NA	intron (NR_040113, intron 1 of 15)	intron (NR_040113, intron 1 of 15)	641	NR_040113	440482	Hs.632352	NM_001029999		ANKRD20A5P	ANKRD20A5	ankyrin repeat domain 20 family member A5, pseudogene	pseudo
481	chr20	40677679	40678919	4.24	4.68	2.91	1.78	0.000168	0.0382	peak481	chr20	40677680	40678919	+	0	NA	Intergenic	MER3|DNA|hAT-Charlie	10941	NM_005461	9935	Hs.169487	NM_005461	ENSG00000204103	MAFB	DURS3|KRML|MCTO	MAF bZIP transcription factor B	protein-coding
482	chr2	177381306	177381923	3.42	4	0.91	3.09	0.000168	0.0383	peak482	chr2	177381307	177381923	+	0	NA	intron (NR_026966, intron 1 of 8)	intron (NR_026966, intron 1 of 8)	11076	NR_026966	100130691	Hs.707723	NM_182585	ENSG00000213963	LOC100130691	-	uncharacterized LOC100130691	ncRNA
483	chr15	67572697	67573990	4.07	4.59	2.19	2.4	0.000169	0.0383	peak483	chr15	67572698	67573990	+	0	NA	intron (NM_001206804, intron 3 of 21)	THE1D|LTR|ERVL-MaLR	24340	NM_001206804	5607	Hs.114198	NM_002757	ENSG00000137764	MAP2K5	HsT17454|MAPKK5|MEK5|PRKMK5	mitogen-activated protein kinase kinase 5	protein-coding
484	chr1	233867933	233869434	3.92	4.57	-0.09	4.65	0.000169	0.0383	peak484	chr1	233867934	233869434	+	0	NA	Intergenic	L1MEd|LINE|L1	-36028	NM_173508	148641	Hs.158748	NM_173508	ENSG00000183780	SLC35F3	-	solute carrier family 35 member F3	protein-coding
485	chr8	46575065	46576900	4.62	5.16	2.51	2.66	0.00017	0.0383	peak485	chr8	46575066	46576900	+	0	NA	Intergenic	Intergenic	41660	NR_146077	389652		NR_146077	ENSG00000248498	ASNSP1	ASNSL1	asparagine synthetase pseudogene 1	pseudo
486	chr4	76010522	76013305	6.56	6.14	7.07	-0.93	0.00017	0.0384	peak486	chr4	76010523	76013305	+	0	NA	intron (NM_001130017, intron 1 of 9)	intron (NM_001130017, intron 1 of 9)	734	NM_001130017	419	Hs.24976	NM_001179	ENSG00000156219	ART3	ARTC3	ADP-ribosyltransferase 3	protein-coding
487	chr16	18585498	18588953	7.29	6.86	7.8	-0.94	0.00017	0.0384	peak487	chr16	18585499	18588953	+	0	NA	intron (NR_003569, intron 7 of 9)	MLT1K|LTR|ERVL-MaLR	15978	NR_003569	653190	Hs.13188	NR_003569	ENSG00000256340	ABCC6P1	-	ATP binding cassette subfamily C member 6 pseudogene 1	pseudo
488	chr11	109749669	109753043	6.96	7.21	6.44	0.77	0.000171	0.0385	peak488	chr11	109749670	109753043	+	0	NA	Intergenic	Intergenic	329236	NM_207645	399947	Hs.172982	NM_207645	ENSG00000185742	C11orf87	LOH11CR1A|NEURIM1	chromosome 11 open reading frame 87	protein-coding
489	chr16	15013395	15014696	4.64	5.09	3.26	1.83	0.000173	0.0387	peak489	chr16	15013396	15014696	+	0	NA	intron (NM_001324019, intron 8 of 22).2	AluSx1|SINE|Alu	-3649	NR_036265	100422922		NR_036265	ENSG00000239118	MIR1972-2	-	microRNA 1972-2	ncRNA
490	chr9	126522411	126530414	8.31	8.08	8.63	-0.55	0.000173	0.0388	peak490	chr9	126522412	126530414	+	0	NA	Intergenic	Intergenic	-88030	NM_001174147	4010	Hs.129133	NM_002316	ENSG00000136944	LMX1B	LMX1.2|NPS1	LIM homeobox transcription factor 1 beta	protein-coding
491	chr6	109947568	109948461	3.45	4.03	0.91	3.12	0.000174	0.039	peak491	chr6	109947569	109948461	+	0	NA	Intergenic	MIRb|SINE|MIR	-30241	NM_005284	2830	Hs.46332	NM_005284	ENSG00000146360	GPR6	-	G protein-coupled receptor 6	protein-coding
492	chr6	81838152	81839354	4.5	4.9	3.36	1.54	0.000175	0.039	peak492	chr6	81838153	81839354	+	0	NA	Intergenic	Intergenic	-24561	NR_126363	101928770	Hs.586239	NR_126363	ENSG00000224995	LINC01526	Lnc-FAM46A-1	long intergenic non-protein coding RNA 1526	ncRNA
493	chr20	5894811	5896875	6.5	6.76	5.92	0.84	0.000177	0.0394	peak493	chr20	5894812	5896875	+	0	NA	Intergenic	Intergenic	-15485	NM_001819	1114	Hs.516874	NM_001819	ENSG00000089199	CHGB	SCG1	chromogranin B	protein-coding
494	chr13	38365094	38366064	4.05	4.55	2.37	2.18	0.000178	0.0394	peak494	chr13	38365095	38366064	+	0	NA	Intergenic	Intergenic	15808	NM_001286703	51569	Hs.643655	NM_016617	ENSG00000120686	UFM1	BM-002|C13orf20|HLD14	ubiquitin fold modifier 1	protein-coding
495	chr21	39316663	39319039	6.22	5.57	6.9	-1.33	0.000178	0.0394	peak495	chr21	39316664	39319039	+	0	NA	intron (NR_046655, intron 2 of 2)	AluJo|SINE|Alu	2144	NR_046655	100874093	Hs.588102	NR_046655	ENSG00000238141	BRWD1-AS1	-	BRWD1 antisense RNA 1	ncRNA
496	chr14	68362021	68365517	7.1	6.61	7.66	-1.05	0.000179	0.0396	peak496	chr14	68362022	68365517	+	0	NA	intron (NM_133510, intron 8 of 10)	intron (NM_133510, intron 8 of 10)	265018	NR_135816	100996664		NR_135816		LOC100996664	-	uncharacterized LOC100996664	ncRNA
497	chr9	87878834	87879348	3.34	3.94	0.5	3.44	0.00018	0.0398	peak497	chr9	87878835	87879348	+	0	NA	intron (NR_149022, intron 3 of 3)	intron (NR_149022, intron 3 of 3)	-3766	NM_178828	286234	Hs.130672	NM_178828	ENSG00000177992	SPATA31E1	C9orf79|FAM75E1	SPATA31 subfamily E member 1	protein-coding
498	chr16	57731330	57733591	5.99	6.26	5.37	0.89	0.000182	0.0401	peak498	chr16	57731331	57733591	+	0	NA	Intergenic	L1ME3A|LINE|L1	-3287	NM_005886	10300	Hs.275675	NM_005886	ENSG00000140854	KATNB1	KAT|LIS6	katanin regulatory subunit B1	protein-coding
499	chr5	73602965	73604987	5.56	5.93	4.59	1.34	0.000183	0.0402	peak499	chr5	73602966	73604987	+	0	NA	Intergenic	Tigger2b_Pri|DNA|TcMar-Tigger	-22182	NM_001177693	64283	Hs.482521	NM_001080479	ENSG00000214944	ARHGEF28	RGNEF|RIP2|p190RHOGEF	Rho guanine nucleotide exchange factor 28	protein-coding
500	chr10	37951118	37952935	5.56	5.89	4.77	1.13	0.000184	0.0403	peak500	chr10	37951119	37952935	+	0	NA	non-coding (NR_138063, exon 9 of 9)	non-coding (NR_138063, exon 9 of 9)	23953	NR_138069	219749	Hs.499429	NM_145011	ENSG00000175395	ZNF25	KOX19|Zfp9	zinc finger protein 25	protein-coding
501	chr5	35016055	35017177	4.87	5.31	3.53	1.78	0.000184	0.0404	peak501	chr5	35016056	35017177	+	0	NA	intron (NM_031900, intron 9 of 13)	MER87|LTR|ERV1	31519	NM_031900	64902	Hs.34494	NM_031900	ENSG00000113492	AGXT2	AGT2|BAIBA|DAIBAT	alanine--glyoxylate aminotransferase 2	protein-coding
502	chr11	696254	699697	8.05	7.84	8.34	-0.5	0.000185	0.0404	peak502	chr11	696255	699697	+	0	NA	intron (NM_001276274, intron 1 of 5)	intron (NM_001276274, intron 1 of 5)	-2222	NM_001293634	10522	Hs.243994	NM_021008	ENSG00000177030	DEAF1	MRD24|NUDR|SPN|ZMYND5	DEAF1 transcription factor	protein-coding
503	chr1	97433810	97435339	4.97	5.35	3.98	1.37	0.000186	0.0404	peak503	chr1	97433811	97435339	+	0	NA	intron (NM_000110, intron 14 of 22)	intron (NM_000110, intron 14 of 22)	338652	NR_046590	100873932	Hs.682651	NR_046590	ENSG00000232878	DPYD-AS1	-	DPYD antisense RNA 1	ncRNA
504	chr19	19819629	19821568	5.22	5.56	4.35	1.21	0.000186	0.0404	peak504	chr19	19819630	19821568	+	0	NA	intron (NM_001099269, intron 1 of 3)	AluY|SINE|Alu	1152	NM_001145404	440515	Hs.351906	NM_001099269	ENSG00000081665	ZNF506	-	zinc finger protein 506	protein-coding
505	chr13	96116497	96118232	4.02	4.63	0.97	3.67	0.000186	0.0404	peak505	chr13	96116498	96118232	+	0	NA	intron (NM_153456, intron 1 of 1)	intron (NM_153456, intron 1 of 1)	26526	NM_153456	266722	Hs.171001	NM_153456	ENSG00000185352	HS6ST3	HS6ST-3	heparan sulfate 6-O-sulfotransferase 3	protein-coding
506	chr20	41320839	41322949	5.86	6.15	5.2	0.95	0.000189	0.0409	peak506	chr20	41320840	41322949	+	0	NA	Intergenic	Tigger3b|DNA|TcMar-Tigger	-18959	NR_126051	64900	Hs.25897	NM_022896	ENSG00000132793	LPIN3	LIPN3L|SMP2	lipin 3	protein-coding
507	chr16	72937473	72939956	6.06	5.51	6.66	-1.15	0.000192	0.0415	peak507	chr16	72937474	72939956	+	0	NA	intron (NM_001164766, intron 2 of 8)	intron (NM_001164766, intron 2 of 8)	109660	NM_006885	463	Hs.598297	NM_006885	ENSG00000140836	ZFHX3	ATBF1|ATBT|ZNF927	zinc finger homeobox 3	protein-coding
508	chr8	29054937	29057451	6.64	6.24	7.12	-0.88	0.000193	0.0416	peak508	chr8	29054938	29057451	+	0	NA	Intergenic	Intergenic	164878	NM_001324382	79618	Hs.563560	NM_024567	ENSG00000147421	HMBOX1	HNF1LA|HOT1|PBHNF	homeobox containing 1	protein-coding
509	chr20	8264435	8265224	3.42	3.98	1.18	2.8	0.000193	0.0416	peak509	chr20	8264436	8265224	+	0	NA	intron (NM_015192, intron 2 of 31)	intron (NM_015192, intron 2 of 31)	16126	NR_046809	100874337	Hs.662218	NR_046809	ENSG00000225479	PLCB1-IT1	-	PLCB1 intronic transcript 1	ncRNA
510	chr17	82287358	82288102	3.24	1.7	4.3	-2.6	0.000194	0.0417	peak510	chr17	82287359	82288102	+	0	NA	Intergenic	L1MC3|LINE|L1	5084	NR_135639	101929511	Hs.147682	NR_135639	ENSG00000265692	LINC01970	-	long intergenic non-protein coding RNA 1970	ncRNA
511	chr11	10511131	10512783	5.24	5.61	4.26	1.36	0.000196	0.0419	peak511	chr11	10511132	10512783	+	0	NA	3' UTR (NM_016422, exon 6 of 6)	3' UTR (NM_016422, exon 6 of 6)	-2781	NM_001190702	100463486		NM_001190702	ENSG00000255823	MTRNR2L8	HN8	MT-RNR2 like 8	protein-coding
512	chr1	198912349	198914394	4.56	5.13	2.1	3.04	0.000196	0.0419	peak512	chr1	198912350	198914394	+	0	NA	intron (NR_040073, intron 1 of 2)	intron (NR_040073, intron 1 of 2)	24057	NR_040073	100131234	Hs.711077	NR_040073		MIR181A1HG	-	MIR181A1 host gene	ncRNA
513	chr1	236070301	236073520	6.68	6.21	7.23	-1.02	0.000199	0.0426	peak513	chr1	236070302	236073520	+	0	NA	Intergenic	AluJb|SINE|Alu	-6730	NM_002508	4811	Hs.356624	NM_002508	ENSG00000116962	NID1	NID	nidogen 1	protein-coding
514	chr6	16077424	16080107	5.04	5.46	3.84	1.62	2e-04	0.0426	peak514	chr6	16077425	16080107	+	0	NA	Intergenic	Intergenic	-50320	NM_013262	29116	Hs.484738	NM_013262	ENSG00000007944	MYLIP	IDOL|MIR	myosin regulatory light chain interacting protein	protein-coding
515	chr2	121193656	121200685	8.25	7.99	8.61	-0.62	2e-04	0.0426	peak515	chr2	121193657	121200685	+	0	NA	Intergenic	AluSx1|SINE|Alu	88031	NM_014553	29842	Hs.156471	NM_014553	ENSG00000115112	TFCP2L1	CRTR1|LBP-9|LBP9	transcription factor CP2 like 1	protein-coding
516	chr17	82120156	82120898	3.42	3.98	1.11	2.87	0.000201	0.0426	peak516	chr17	82120157	82120898	+	0	NA	intron (NM_198082, intron 16 of 16)	intron (NM_198082, intron 16 of 16)	-22297	NM_004104	2194	Hs.83190	NM_004104	ENSG00000169710	FASN	FAS|OA-519|SDR27X1	fatty acid synthase	protein-coding
517	chr17	47997109	47998579	4.87	4.08	5.64	-1.56	0.000201	0.0426	peak517	chr17	47997110	47998579	+	0	NA	Intergenic	Intergenic	26888	NM_001278217	80279	Hs.20157	NM_025197	ENSG00000108465	CDK5RAP3	C53|HSF-27|IC53|LZAP|MST016|OK/SW-cl.114|PP1553	CDK5 regulatory subunit associated protein 3	protein-coding
518	chr1	24173497	24175186	5.18	5.55	4.22	1.32	0.000202	0.0427	peak518	chr1	24173498	24175186	+	0	NA	intron (NM_170743, intron 2 of 6)	MLT1B-int|LTR|ERVL-MaLR	12933	NM_170743	163702	Hs.221375	NM_170743	ENSG00000185436	IFNLR1	CRF2/12|IFNLR|IL-28R1|IL28RA|LICR2	interferon lambda receptor 1	protein-coding
519	chr3	70136611	70141643	5.88	6.51	2.31	4.2	0.000202	0.0427	peak519	chr3	70136612	70141643	+	0	NA	Intergenic	MER33|DNA|hAT-Charlie	139383	NR_110000	101927152	Hs.382046	NR_110000	ENSG00000240405	SAMMSON	LINC01212	survival associated mitochondrial melanoma specific oncogenic non-coding RNA	ncRNA
520	chr11	94636001	94641973	8.36	8.12	8.69	-0.57	0.000202	0.0427	peak520	chr11	94636002	94641973	+	0	NA	intron (NR_135096, intron 4 of 6)	intron (NR_135096, intron 4 of 6)	71679	NM_152431	143689	Hs.660188	NM_152431	ENSG00000134627	PIWIL4	HIWI2|MIWI2	piwi like RNA-mediated gene silencing 4	protein-coding
521	chrX	84478364	84480635	5.44	4.93	6.01	-1.09	0.000205	0.0431	peak521	chrX	84478365	84480635	+	0	NA	intron (NM_144657, intron 1 of 9)	L1ME1|LINE|L1	22979	NM_001177479	139324	Hs.559546	NM_144657	ENSG00000165259	HDX	CXorf43|D030011N01Rik	highly divergent homeobox	protein-coding
522	chr17	75241879	75246700	7.05	6.54	7.63	-1.09	0.000206	0.0433	peak522	chr17	75241880	75246700	+	0	NA	intron (NM_001291642, intron 1 of 13)	intron (NM_001291642, intron 1 of 13)	17371	NM_014001	23163	Hs.87726	NM_014001	ENSG00000125447	GGA3	-	golgi associated, gamma adaptin ear containing, ARF binding protein 3	protein-coding
523	chr1	20191246	20192832	4.1	4.71	1.08	3.63	0.000209	0.0439	peak523	chr1	20191247	20192832	+	0	NA	3' UTR (NM_152376, exon 2 of 2)	3' UTR (NM_152376, exon 2 of 2)	-5553	NR_110078	101928017	Hs.550803	NR_110078	ENSG00000225986	UBXN10-AS1	-	UBXN10 antisense RNA 1	ncRNA
524	chr21	26545985	26547832	5.84	5.17	6.53	-1.36	0.00021	0.0439	peak524	chr21	26545986	26547832	+	0	NA	intron (NR_135515, intron 2 of 3)	intron (NR_135515, intron 2 of 3)	26495	NM_001320768	116159	Hs.37445	NM_052954	ENSG00000166265	CYYR1	C21orf95	cysteine and tyrosine rich 1	protein-coding
525	chr8	52792739	52794275	3.89	4.54	-0.09	4.62	0.00021	0.0439	peak525	chr8	52792740	52794275	+	0	NA	Intergenic	Intergenic	-79041	NM_014781	9821	Hs.196102	NM_014781	ENSG00000023287	RB1CC1	ATG17|CC1|FIP200|PPP1R131	RB1 inducible coiled-coil 1	protein-coding
526	chr7	21938438	21939985	4.51	5.02	2.82	2.2	0.000211	0.044	peak526	chr7	21938439	21939985	+	0	NA	intron (NM_001127371, intron 1 of 8)	L1MB4|LINE|L1	6712	NM_018719	55536	Hs.744069	NM_018719	ENSG00000164649	CDCA7L	JPO2|R1|RAM2	cell division cycle associated 7 like	protein-coding
527	chr4	122712064	122713625	4.84	5.34	3.15	2.19	0.000214	0.0444	peak527	chr4	122712065	122713625	+	0	NA	Intergenic	Ricksha_c|DNA|MULE-MuDR	19613	NR_024041	729338	Hs.647968	NR_024041		CETN4P	-	centrin 4, pseudogene	pseudo
528	chr4	100386303	100387341	3.93	4.53	1.08	3.45	0.000214	0.0445	peak528	chr4	100386304	100387341	+	0	NA	Intergenic	Intergenic	8425	NR_135619	107399301		NR_135619		SNORA101A	-	small nucleolar RNA, H/ACA box 101A	snoRNA
529	chr12	63984921	63986671	5.54	5.91	4.55	1.36	0.000214	0.0445	peak529	chr12	63984922	63986671	+	0	NA	intron (NM_001346201, intron 2 of 21)	L1MEd|LINE|L1	141043	NM_020762	57522	Hs.210751	NM_020762	ENSG00000196935	SRGAP1	ARHGAP13|NMTC2	SLIT-ROBO Rho GTPase activating protein 1	protein-coding
530	chr22	40328414	40331573	5.09	4.34	5.83	-1.49	0.000216	0.0446	peak530	chr22	40328415	40331573	+	0	NA	3' UTR (NM_015088, exon 21 of 21)	3' UTR (NM_015088, exon 21 of 21)	-16506	NR_134256	158	Hs.75527	NM_000026	ENSG00000239900	ADSL	AMPS|ASASE|ASL	adenylosuccinate lyase	protein-coding
531	chr8	117615032	117615641	3.29	3.88	0.63	3.24	0.000218	0.045	peak531	chr8	117615033	117615641	+	0	NA	Intergenic	MLT1N2|LTR|ERVL-MaLR	94624	NM_080651	90390	Hs.492612	NM_080651	ENSG00000164758	MED30	MED30S|THRAP6|TRAP25	mediator complex subunit 30	protein-coding
532	chr7	37091734	37093856	6.3	5.87	6.81	-0.94	0.000223	0.046	peak532	chr7	37091735	37093856	+	0	NA	intron (NM_014800, intron 15 of 21)	MIRb|SINE|MIR	94999	NR_104120	100861514	Hs.627775	NR_104120	ENSG00000224101	ELMO1-AS1	-	ELMO1 antisense RNA 1	ncRNA
533	chr21	27941048	27942282	3.82	4.42	0.89	3.53	0.000224	0.046	peak533	chr21	27941049	27942282	+	0	NA	Intergenic	Intergenic	-71698	NR_027246	246705	Hs.505079	NM_145180	ENSG00000178457	LINC00314	C21orf94|NCRNA00314	long intergenic non-protein coding RNA 314	ncRNA
534	chr7	139874542	139877133	6.78	6.5	7.15	-0.65	0.000225	0.0462	peak534	chr7	139874543	139877133	+	0	NA	intron (NM_001314028, intron 3 of 12)	intron (NM_001314028, intron 3 of 12)	46685	NM_001061	6916	Hs.520757	NM_001061	ENSG00000059377	TBXAS1	BDPLT14|CYP5|CYP5A1|GHOSAL|THAS|TS|TXAS|TXS	thromboxane A synthase 1	protein-coding
535	chr12	28610429	28612105	4.1	4.73	0.63	4.1	0.000226	0.0463	peak535	chr12	28610430	28612105	+	0	NA	Intergenic	Intergenic	-420529	NR_148936	729291	Hs.129278	NR_148936		LOC729291	-	uncharacterized LOC729291	ncRNA
536	chr20	5897600	5898586	3.81	4.39	1.37	3.02	0.000229	0.0469	peak536	chr20	5897601	5898586	+	0	NA	Intergenic	AluJb|SINE|Alu	-13235	NM_001819	1114	Hs.516874	NM_001819	ENSG00000089199	CHGB	SCG1	chromogranin B	protein-coding
537	chr16	66165458	66168520	7.36	7.01	7.82	-0.81	0.000231	0.0471	peak537	chr16	66165459	66168520	+	0	NA	Intergenic	LTR1B|LTR|ERV1	-199618	NM_001795	1003	Hs.76206	NM_001795	ENSG00000179776	CDH5	7B4|CD144	cadherin 5	protein-coding
538	chr5	131363446	131367733	6.49	6.77	5.85	0.92	0.000231	0.0471	peak538	chr5	131363447	131367733	+	0	NA	intron (NM_001038702, intron 2 of 4)	intron (NM_001038702, intron 2 of 4)	101581	NM_020240	56990	Hs.508829	NM_020240	ENSG00000158985	CDC42SE2	SPEC2	CDC42 small effector 2	protein-coding
539	chr9	111473555	111474042	3.07	3.69	-0.09	3.77	0.000231	0.0471	peak539	chr9	111473556	111474042	+	0	NA	intron (NM_001080398, intron 3 of 50)	AluJo|SINE|Alu	10946	NM_001080398	23392	Hs.368255	NM_001080398	ENSG00000136813	ECPAS	ECM29|KIAA0368	Ecm29 proteasome adaptor and scaffold	protein-coding
540	chr1	183490711	183491469	3.23	3.83	0.43	3.4	0.000232	0.0471	peak540	chr1	183490712	183491469	+	0	NA	intron (NM_001174061, intron 1 of 21)	L1ME2|LINE|L1	18719	NM_173156	9887	Hs.591463	NM_014837	ENSG00000116698	SMG7	C1orf16|EST1C|SGA56M	SMG7 nonsense mediated mRNA decay factor	protein-coding
541	chr6	147131563	147132180	3.45	4.04	0.84	3.2	0.000233	0.0473	peak541	chr6	147131564	147132180	+	0	NA	intron (NR_034115, intron 3 of 10)	MIR3|SINE|MIR	-27053	NR_132442	106182249	Hs.575390	NR_132442	ENSG00000196634	LUADT1	-	lung adenocarcinoma associated transcript 1	ncRNA
542	chr19_KI270930v1_alt	157074	157635	2.77	0.02	4.04	-4.02	0.000235	0.0475	peak542	chr19_KI270930v1_alt	157075	157635	+	0	NA	intron (NM_015868, intron 2 of 7).29	intron (NM_015868, intron 2 of 7).29	3263	NM_014219	3803	Hs.743949	NM_014219		KIR2DL2	CD158B1|CD158b|NKAT-6|NKAT6|p58.2	killer cell immunoglobulin like receptor, two Ig domains and long cytoplasmic tail 2	protein-coding
543	chr16	46919224	46920306	2.88	0.91	4.04	-3.13	0.000235	0.0475	peak543	chr16	46919225	46920306	+	0	NA	intron (NM_133443, intron 8 of 11)	L2a|LINE|L2	-33291	NR_145840	109623466		NR_145840		SNORD148	-	small nucleolar RNA, C/D box 148	snoRNA
544	chr2	25862224	25863769	3.69	4.27	1.23	3.04	0.000236	0.0475	peak544	chr2	25862225	25863769	+	0	NA	intron (NM_018263, intron 1 of 11)	L2c|LINE|L2	15519	NM_018263	55252	Hs.119815	NM_018263	ENSG00000143970	ASXL2	ASXH2|SHAPNS	ASXL transcriptional regulator 2	protein-coding
545	chr16	72929477	72935594	8.08	7.73	8.51	-0.78	0.000236	0.0476	peak545	chr16	72929478	72935594	+	0	NA	intron (NM_001164766, intron 2 of 8)	MIR3|SINE|MIR	115839	NM_006885	463	Hs.598297	NM_006885	ENSG00000140836	ZFHX3	ATBF1|ATBT|ZNF927	zinc finger homeobox 3	protein-coding
546	chr20	10494786	10495891	3.59	4.17	1.01	3.16	0.000239	0.0481	peak546	chr20	10494787	10495891	+	0	NA	intron (NM_001009608, intron 2 of 7)	L1ME3Cz|LINE|L1	60036	NM_001009608	128710	Hs.668782	NM_001009608	ENSG00000149346	SLX4IP	C20orf94|bA204H22.1|bA254M13.1|dJ1099D15.3	SLX4 interacting protein	protein-coding
547	chr21	38330968	38332495	5.16	4.61	5.76	-1.15	0.00024	0.0481	peak547	chr21	38330969	38332495	+	0	NA	non-coding (NR_110545, exon 5 of 6)	non-coding (NR_110545, exon 5 of 6)	14344	NR_110545	102724678	Hs.635675	NR_110545		LINC01423	-	long intergenic non-protein coding RNA 1423	ncRNA
548	chr22	21491351	21496215	7.98	7.75	8.3	-0.55	0.000244	0.0487	peak548	chr22	21491352	21496215	+	0	NA	intron (NR_003700, intron 1 of 16)	intron (NR_003700, intron 1 of 16)	23708	NR_003700	375133	Hs.448225	NR_003700	ENSG00000183506	PI4KAP2	-	phosphatidylinositol 4-kinase alpha pseudogene 2	pseudo
549	chr2	233123935	233124631	2.43	0.02	3.67	-3.65	0.000244	0.0487	peak549	chr2	233123936	233124631	+	0	NA	intron (NM_005541, intron 3 of 26)	intron (NM_005541, intron 3 of 26)	64316	NM_005541	3635	Hs.262886	NM_005541	ENSG00000168918	INPP5D	SHIP|SHIP-1|SHIP1|SIP-145|hp51CN|p150Ship	inositol polyphosphate-5-phosphatase D	protein-coding
550	chr11	60432723	60434614	5.18	5.59	4	1.6	0.000244	0.0487	peak550	chr11	60432724	60434614	+	0	NA	intron (NM_023945, intron 3 of 4)	MIR3|SINE|MIR	4080	NM_023945	64232	Hs.178066	NM_023945	ENSG00000166930	MS4A5	CD20-L2|CD20L2|TETM4	membrane spanning 4-domains A5	protein-coding
551	chr11	15482732	15485355	4.89	5.39	3.21	2.19	0.000246	0.049	peak551	chr11	15482733	15485355	+	0	NA	Intergenic	Intergenic	-159841	NM_001293172	102724957	Hs.512245	NM_001293172		LOC102724957	-	uncharacterized LOC102724957	protein-coding
552	chr19	51951298	51952174	3.02	3.64	-0.09	3.72	0.000249	0.0494	peak552	chr19	51951299	51952174	+	0	NA	intron (NR_103847, intron 1 of 2)	LOR1a|LTR|ERV1	2602	NR_103847	101669766	Hs.637744	NR_103847	ENSG00000269235	ZNF350-AS1	HCCAT3|uc002pyc	ZNF350 antisense RNA 1	ncRNA
553	chr10	90287832	90289695	4.39	5.01	1.11	3.9	0.000249	0.0494	peak553	chr10	90287833	90289695	+	0	NA	Intergenic	MER73|LTR|ERVL	252041	NR_110657	101926942	Hs.382666	NR_110657	ENSG00000236373	LINC02653	-	long intergenic non-protein coding RNA 2653	ncRNA
554	chr8	95862697	95864703	5.61	6.04	4.36	1.68	0.00025	0.0495	peak554	chr8	95862698	95864703	+	0	NA	Intergenic	Intergenic	84648	NR_036611	100500773	Hs.741582	NR_036611		LOC100500773	-	serine and arginine rich splicing factor 3 pseudogene	pseudo
555	chr1	25109235	25114274	7.29	6.9	7.78	-0.88	0.000253	0.0499	peak555	chr1	25109236	25114274	+	0	NA	Intergenic	Intergenic	88252	NR_039623	100616365		NR_039623	ENSG00000264371	MIR4425	-	microRNA 4425	ncRNA
