# Supplementary material for: Multi-omic analysis of chronic myelomonocytic leukemia monocytes reveals metabolic and immune dysregulation leading to altered macrophage polarization
Source: Leukemia. 2025 Jan 15;39(3):770–4. doi: 10.1038/s41375-024-02511-4 (PMC11879862; doi:10.1038/s41375-024-02511-4)
Supplement: Supplementary file 5 — Supplementary Table 5 [file 41375_2024_2511_MOESM5_ESM.csv]

gene_id	gene_name	gene_biotype	baseMean	log2FoldChange	lfcSE	stat	pvalue	padj
ENSG00000133316	WDR74	protein_coding	941.4040272825349	-2.221368942	0.3777592490110959	-5.880382672	4.093190618232633e-9	4.169070295547251e-5
ENSG00000237499	RP11-356I2.4	antisense	81.50889204619254	-2.142104471	0.36922155368980647	-5.801677744	6.565465032357875e-9	4.169070295547251e-5
ENSG00000142583	SLC2A5	protein_coding	352.83116062259694	3.247574972385527	0.6073150837451351	5.347430122	8.921183649668145e-8	3.776634411692848e-4
ENSG00000187980	PLA2G2C	protein_coding	91.99366243174242	5.720009118389589	1.0983770427694073	5.2076918	1.9120415945175022e-7	6.070732062593069e-4
ENSG00000167978	SRRM2	protein_coding	4425.740873526797	-2.892548479	0.5618693666827843	-5.148080052	2.6316618509972254e-7	6.410655790759767e-4
ENSG00000127914	AKAP9	protein_coding	656.0626691573094	-2.474968924	0.48323616517395784	-5.121655005	3.028656279099103e-7	6.410655790759767e-4
ENSG00000183134	PTGDR2	protein_coding	66.12833729	-3.972568891	0.7835608938963636	-5.069891724	3.980420851902485e-7	7.221620688451651e-4
ENSG00000251562	MALAT1	lincRNA	3697.3869147060095	-2.650565331	0.5319031873018993	-4.983172492	6.255014292608621e-7	7.221698319648135e-4
ENSG00000143545	RAB13	protein_coding	1252.0886886228584	1.8731184094859996	0.3750437483125475	4.994399767797256	5.901903321809022e-7	7.221698319648135e-4
ENSG00000025434	NR1H3	protein_coding	520.2792142940257	1.4073027345996203	0.2816914950922697	4.995900689648617	5.856179330701289e-7	7.221698319648135e-4
ENSG00000234171	RNASEH1-AS1	antisense	118.81226937349736	1.326376908551192	0.26572335675063596	4.991570649906814	5.989026816773879e-7	7.221698319648135e-4
ENSG00000139410	SDSL	protein_coding	430.00562659332655	1.4746820545590285	0.3018570359460082	4.885365848562821	1.032369781457245e-6	0.001092591
ENSG00000119397	CNTRL	protein_coding	632.9355720482683	-2.538714772	0.5220439471600896	-4.863028842	1.1560299450148658e-6	0.001129352
ENSG00000172889	EGFL7	protein_coding	147.5486983692188	2.263424201840589	0.4672115817312588	4.844537871799838	1.2690671073166233e-6	0.001145978
ENSG00000118058	KMT2A	protein_coding	776.5456117	-2.025921071	0.41929517167176644	-4.831730027	1.3535171487847377e-6	0.001145978
ENSG00000038219	BOD1L1	protein_coding	858.4215711140146	-2.412010485	0.5018604040893869	-4.806138252	1.538735132432799e-6	0.001221371
ENSG00000279838	RP4-635A23.6	TEC	34.36974672	-2.989511753	0.6337780945755986	-4.716969203	2.3938390998134565e-6	0.00133747
ENSG00000145287	PLAC8	protein_coding	13681.615642640276	2.437831789873685	0.517458441	4.7111644091225795	2.4630542731354734e-6	0.00133747
ENSG00000213918	DNASE1	protein_coding	56.919948018987576	-2.376916369	0.5075118186541354	-4.683469984	2.8205877418076616e-6	0.00133747
ENSG00000173230	GOLGB1	protein_coding	527.5665918748884	-2.356579351	0.4981553930994444	-4.730610937	2.2384516007257954e-6	0.00133747
ENSG00000183495	EP400	protein_coding	557.4215504377477	-2.312786428	0.48619184732632165	-4.756942019	1.9654759171687945e-6	0.00133747
ENSG00000117394	SLC2A1	protein_coding	274.3143800913603	2.2441767776665746	0.4779213219128433	4.695703402987817	2.656908300754532e-6	0.00133747
ENSG00000171634	BPTF	protein_coding	698.3953340857126	-2.217279907	0.473271257	-4.685008599	2.799481797247042e-6	0.00133747
ENSG00000150337	FCGR1A	protein_coding	3471.806703780636	1.5816020296507578	0.3379252768299992	4.6803306473176844	2.8641261746189965e-6	0.00133747
ENSG00000051128	HOMER3	protein_coding	1433.3906014373074	1.5348735007393686	0.32801905101005063	4.679220600185016	2.8796748089490837e-6	0.00133747
ENSG00000105379	ETFB	protein_coding	435.0829737059149	1.1667729521107226	0.24881408252560822	4.689336472708039	2.7409237310607933e-6	0.00133747
ENSG00000177302	TOP3A	protein_coding	883.3678715343593	-1.105464027	0.23441629160588354	-4.715815694	2.4074429122300497e-6	0.00133747
ENSG00000126432	PRDX5	protein_coding	8078.450469089754	0.8648854480111172	0.1850276651812434	4.6743574652143005	2.948753425804218e-6	0.00133747
ENSG00000005810	MYCBP2	protein_coding	1449.884184039485	-1.436089366	0.3082070393685244	-4.659495671	3.1698506181005463e-6	0.001388176
ENSG00000136634	IL10	protein_coding	466.21586932643993	2.9316455953042424	0.6332595519788208	4.629453414707103	3.666321928300578e-6	0.001552076
ENSG00000000971	CFH	protein_coding	200.87318108418205	4.267036886180481	0.9244833014579363	4.615591086881984	3.919780714887459e-6	0.001555663
ENSG00000198646	NCOA6	protein_coding	738.5696076762002	-2.062964873	0.446502704	-4.620274086	3.832334330821343e-6	0.001555663
ENSG00000004939	SLC4A1	protein_coding	186.63602384078598	9.545777467165832	2.074303884161377	4.601918523150771	4.186169704274121e-6	0.001611041
ENSG00000171798	KNDC1	protein_coding	61.71521974886464	-3.923734581	0.8653739762971482	-4.534149037	5.783618207865346e-6	0.002071363
ENSG00000196498	NCOR2	protein_coding	1623.9944569418635	-2.977689314	0.6593140367117083	-4.516344486	6.2916283428686125e-6	0.002071363
ENSG00000005339	CREBBP	protein_coding	1691.527586686738	-2.451332624	0.5425527080111043	-4.518146509	6.2383314387544005e-6	0.002071363
ENSG00000127603	MACF1	protein_coding	1375.489699890519	-2.246118535	0.4981792496934178	-4.508655342	6.523979223384283e-6	0.002071363
ENSG00000107954	NEURL1	protein_coding	329.14670021979623	-1.590893279	0.3512786403881494	-4.528864257	5.930157930368858e-6	0.002071363
ENSG00000004534	RBM6	protein_coding	1367.318183520527	-1.130024256	0.2505242168523831	-4.510638812	6.463269028319819e-6	0.002071363
ENSG00000090013	BLVRB	protein_coding	7244.03726	1.0133264621246763	0.22376877547833157	4.528453355293088	5.941699367022959e-6	0.002071363
ENSG00000135404	CD63	protein_coding	18102.208679071315	1.2142760118932099	0.27047087086612953	4.489489045547606	7.139421860222035e-6	0.002211479
ENSG00000163453	IGFBP7	protein_coding	1132.8654649567559	1.4200712795886465	0.31952425178011334	4.444330193020514	8.816611047635754e-6	0.002665975
ENSG00000144674	GOLGA4	protein_coding	367.6395185823921	-2.097253544	0.4752667052329232	-4.412792902	1.0204559982095447e-5	0.002954476
ENSG00000147684	NDUFB9	protein_coding	2835.033246117483	0.9947862545486424	0.22546634295991022	4.412127510869876	1.0235979754626185e-5	0.002954476
ENSG00000269821	KCNQ1OT1	antisense	32.39813913394838	-1.803978531	0.4101154663413833	-4.398708849	1.0889680084576181e-5	0.00300692
ENSG00000119632	IFI27L2	protein_coding	981.0689895	1.3061254839035907	0.29693588986141356	4.398678396583141	1.0891207966590214e-5	0.00300692
ENSG00000065526	SPEN	protein_coding	1225.3924887425856	-2.980941127	0.6814629650341103	-4.374325942	1.2180826689584997e-5	0.003041952
ENSG00000114841	DNAH1	protein_coding	138.69109555635177	-2.948746884	0.6735938063328809	-4.377633607	1.1997481540290882e-5	0.003041952
ENSG00000183508	FAM46C	protein_coding	111.7828812295145	2.599947805616453	0.5942541610128335	4.375144468799613	1.213520806469837e-5	0.003041952
ENSG00000197321	SVIL	protein_coding	556.6636011190042	-1.821644129	0.4151840288942394	-4.387558293	1.146302764658741e-5	0.003041952
ENSG00000038382	TRIO	protein_coding	796.5261609549198	-1.554510068	0.35542204068445665	-4.373701938	1.2215713973517346e-5	0.003041952
ENSG00000144476	ACKR3	protein_coding	653.1074773505937	5.14590838	1.1904748361613475	4.322567956704685	1.542235577083371e-5	0.003579724
ENSG00000203804	ADAMTSL4-AS1	processed_transcript	37.339748759357754	-2.752223695	0.6368792944958475	-4.321421215	1.5502740670939323e-5	0.003579724
ENSG00000123975	CKS2	protein_coding	631.3834775576247	2.621812694596872	0.6064337590603309	4.323329062	1.5369223000324713e-5	0.003579724
ENSG00000068097	HEATR6	protein_coding	297.77101020454694	-0.906530803	0.20960001684556567	-4.325051194	1.5249644335742233e-5	0.003579724
ENSG00000164190	NIPBL	protein_coding	1440.2793013564005	-1.727745274	0.40050852362078954	-4.313878913	1.604148300457719e-5	0.003637979
ENSG00000165684	SNAPC4	protein_coding	161.18901389312174	-1.63504586	0.37943490586464557	-4.309160371	1.638755072854095e-5	0.003651261
ENSG00000179979	CRIPAK	protein_coding	72.98857964183227	-2.199163118	0.5108921625015946	-4.304554424	1.6732215649736805e-5	0.003663778
ENSG00000117523	PRRC2C	protein_coding	1881.0422590466603	-2.225527966	0.5185665152709432	-4.291692388	1.77316477822171e-5	0.003816812
ENSG00000105374	NKG7	protein_coding	1970.1443644189014	2.7289612978947946	0.639193701	4.2693807767066545	1.9601639002700502e-5	0.003951442
ENSG00000047410	TPR	protein_coding	1369.9381160898815	-1.651799282	0.3868457975877286	-4.269916573	1.9554609864710717e-5	0.003951442
ENSG00000168273	SMIM4	protein_coding	323.55707246808333	1.192273150053939	0.2788711863900708	4.275354386688942	1.9083349530452467e-5	0.003951442
ENSG00000233276	GPX1	protein_coding	41566.33790572462	1.0746329025629686	0.2513014846000307	4.2762696140587675	1.9005103904907663e-5	0.003951442
ENSG00000164237	CMBL	protein_coding	51.18825327098433	3.4005331112372468	0.79877097	4.257206681680436	2.0699697495972515e-5	0.004107596
ENSG00000279738	RP5-1014D13.2	sense_overlapping	22.367597084336598	-1.740701291	0.4096268706403967	-4.249480236	2.1426711192381023e-5	0.00418645
ENSG00000182606	TRAK1	protein_coding	2152.9164931550995	-0.984839776	0.23214371551946095	-4.24237104	2.2117063439521345e-5	0.004255859
ENSG00000116017	ARID3A	protein_coding	1154.0554269809595	-1.067177134	0.25188984409493925	-4.236681862	2.2684719517519972e-5	0.004299939
ENSG00000223609	HBD	protein_coding	75.82050929934913	9.208720230301704	2.1809458010183445	4.222351709	2.417664595402012e-5	0.004502098
ENSG00000266714	MYO15B	protein_coding	373.96586492434244	-2.597140566	0.6159331568429602	-4.216594831	2.480190143040632e-5	0.004502098
ENSG00000185088	RPS27L	protein_coding	2325.921879817606	0.997250258	0.23651260145609887	4.216478327899992	2.4814712309800645e-5	0.004502098
ENSG00000173064	HECTD4	protein_coding	455.2727843055185	-1.970871112	0.46873346195335575	-4.204673384	2.614594446331164e-5	0.004661962
ENSG00000131149	GSE1	protein_coding	807.1973594179543	-1.767605701	0.420635319	-4.202228439	2.6430021688034526e-5	0.004661962
ENSG00000140365	COMMD4	protein_coding	683.6742287277864	0.9338139052261701	0.22240726295416102	4.198666414138789	2.6849150366689745e-5	0.004671017
ENSG00000136158	SPRY2	protein_coding	205.8162198032297	3.2509157880101185	0.7749095119432591	4.195219877812209	2.7260700690647692e-005	0.004678526
ENSG00000250251	PKD1P6	transcribed_unprocessed_pseudogene	23.544934955016494	-3.78973927	0.9054101836912015	-4.185660089	2.8433858357181584e-5	0.0048148
ENSG00000272333	KMT2B	protein_coding	427.2497125473006	-2.41123284	0.5773848744801358	-4.176127479	2.9651369232595956e-5	0.004890551
ENSG00000100908	EMC9	protein_coding	107.66189895855547	1.2493006534114588	0.299029438	4.177851720140222	2.9427539106668098e-5	0.004890551
ENSG00000128590	DNAJB9	protein_coding	2196.399034732668	1.3348774458143144	0.3205556646826771	4.164260978310054	3.123626631950217e-5	0.005085905
ENSG00000082146	STRADB	protein_coding	823.7387473592355	0.7878980211899884	0.18936940285931705	4.160640574947156	3.173562035465523e-5	0.005101802
ENSG00000167548	KMT2D	protein_coding	975.7086865420114	-2.466349491	0.5931968925759911	-4.1577249	3.214327727926419e-5	0.005102745
ENSG00000124486	USP9X	protein_coding	1799.2528338416337	-1.111252736	0.2678005727276962	-4.149553246	3.3312479511354636e-5	0.005223068
ENSG00000138135	CH25H	protein_coding	255.2814802	3.0774067120206605	0.7421449070336126	4.146638591540293	3.3739198765774486e-5	0.005225461
ENSG00000181555	SETD2	protein_coding	1292.3182458213175	-1.611500813	0.38985669863393874	-4.133572204	3.571680172598889e-5	0.005352381
ENSG00000119596	YLPM1	protein_coding	916.9594070353567	-1.520478008	0.36784190564047003	-4.133509489	3.5726553803199943e-5	0.005352381
ENSG00000154723	ATP5J	protein_coding	2374.0106303397793	0.8956630173007986	0.21678487629850338	4.131575193776476	3.602857940574814e-5	0.005352381
ENSG00000143420	ENSA	protein_coding	5968.4760628703425	0.6310416777059527	0.15278712440006653	4.130201940666133	3.624447236986552e-5	0.005352381
ENSG00000177535	OR2B11	protein_coding	32.04150414541049	-3.090109051	0.7497657673764301	-4.121432567	3.765236870721994e-5	0.005372866
ENSG00000269019	AC005932.1	antisense	42.83589992826761	2.168990263329934	0.5259080238351043	4.124276803	3.7190142801855784e-5	0.005372866
ENSG00000198019	FCGR1B	protein_coding	724.4894917918934	1.3667703820701944	0.3315630526932675	4.1222035174546665	3.752654317452687e-5	0.005372866
ENSG00000135114	OASL	protein_coding	2182.6164602339427	2.129936408634205	0.5174654097161357	4.116094271504287	3.853467435760043e-5	0.005437671
ENSG00000152684	PELO	protein_coding	448.09128747567485	1.796285878757405	0.43673318933450883	4.113005200027444	3.905415852197389e-5	0.005450416
ENSG00000012223	LTF	protein_coding	368.54446732171476	7.559563697121677	1.8417954641261696	4.104453422958272	4.0527190944518044e-5	0.005458402
ENSG00000126709	IFI6	protein_coding	12243.620811604182	2.386007024732191	0.5818375020277184	4.1008134	4.1170044905860017e-5	0.005458402
ENSG00000182095	TNRC18	protein_coding	1380.2091818579113	-2.265949261	0.5529527443343201	-4.097907613	4.169016023494956e-5	0.005458402
ENSG00000185222	TCEAL9	protein_coding	58.49496545	1.769900024593563	0.43126881569166425	4.1039369418700415	4.061782170974248e-5	0.005458402
ENSG00000126264	HCST	protein_coding	388.5900199957556	1.200957843653881	0.2929433449517989	4.099624942329676	4.138202186905498e-5	0.005458402
ENSG00000125995	ROMO1	protein_coding	988.7347794989281	1.071625451764923	0.26110601223016794	4.104177619702885	4.0575564282604824e-5	0.005458402
ENSG00000196465	MYL6B	protein_coding	221.0041400467484	1.7627419377343414	0.4320895801621347	4.079575205384264	4.511807202121776e-5	0.005846934
ENSG00000170891	CYTL1	protein_coding	148.95204780061644	3.753857376280999	0.9212612076414806	4.074693849197497	4.607492028768317e-5	0.005872182
ENSG00000184428	TOP1MT	protein_coding	2037.4501503548254	1.1232396498285961	0.2758366105132688	4.0721195338737095	4.658725906396624e-5	0.005872182
ENSG00000106268	NUDT1	protein_coding	848.6904812439412	0.8560575464271102	0.21025314203827652	4.071556496745552	4.6700032102863496e-5	0.005872182
ENSG00000166352	C11orf74	protein_coding	444.1149041	1.2295084741338356	0.302282432	4.067416247937767	4.75372853052062e-5	0.005918858
ENSG00000183354	KIAA2026	protein_coding	856.9003325185206	-1.241034102	0.306134693	-4.053882591	5.0374506048086636e-5	0.006090336
ENSG00000141027	NCOR1	protein_coding	2057.027633	-1.232811491	0.30443037621023117	-4.049567939	5.1312280065951685e-5	0.006090336
ENSG00000256594	RP11-705C15.2	transcribed_unprocessed_pseudogene	368.76589938664716	1.0362711735700123	0.25536228315802195	4.058043187719905	4.948561793676524e-5	0.006090336
ENSG00000147133	TAF1	protein_coding	1019.7057391449372	-0.960062456	0.23681033664480544	-4.054140834	5.03188962489681e-5	0.006090336
ENSG00000114030	KPNA1	protein_coding	575.2670018	-0.743145495	0.18344429606076895	-4.051068967	5.098417594805919e-5	0.006090336
ENSG00000163576	EFHB	protein_coding	35.887264640262956	2.4509090745523934	0.6059259379896601	4.044898758887951	5.234574020028726e-5	0.006098999
ENSG00000164039	BDH2	protein_coding	161.33331113074718	1.4947604472741343	0.3694762516112128	4.045619821993376	5.218486489653322e-5	0.006098999
ENSG00000010278	CD9	protein_coding	3301.650009607086	3.9664177400483203	0.9820665626751668	4.038848170579933	5.3714318244251726e-5	0.006125399
ENSG00000100393	EP300	protein_coding	1976.8962077404797	-1.859712629	0.4606167304324407	-4.037440471	5.403755088413222e-5	0.006125399
ENSG00000088808	PPP1R13B	protein_coding	28.27113102135876	-1.608798923	0.3986681806955182	-4.035433479	5.450157996418345e-5	0.006125399
ENSG00000175931	UBE2O	protein_coding	311.7863871165034	-1.295428461	0.32097951087901494	-4.035860288	5.440258413848819e-5	0.006125399
ENSG00000164611	PTTG1	protein_coding	162.63485675751855	2.971910337074418	0.7368874168339474	4.033058875999395	5.505547877400753e-5	0.006133374
ENSG00000100888	CHD8	protein_coding	1245.7352567325245	-1.414993327	0.3514114964614877	-4.026599418	5.6589318777668734e-5	0.006249429
ENSG00000171848	RRM2	protein_coding	103.73033832500596	6.737984240203968	1.6800260094985047	4.010642812735552	6.055365984068074e-5	0.006318137
ENSG00000142552	RCN3	protein_coding	63.736511588619685	-2.90562556	0.7245672870339794	-4.010152834	6.067945822456677e-5	0.006318137
ENSG00000167595	PROSER3	protein_coding	58.89125930391971	-2.191256083	0.5461923007816099	-4.011876549	6.0237999963134424e-5	0.006318137
ENSG00000117713	ARID1A	protein_coding	1964.1003914456264	-1.942086803	0.48400922337899743	-4.012499575	6.0079187268277164e-5	0.006318137
ENSG00000203760	CENPW	protein_coding	270.4694853943538	1.3594861086793735	0.33901580283398314	4.010096571648954	6.0693919022344143e-5	0.006318137
ENSG00000124942	AHNAK	protein_coding	36107.09125061605	-1.249150206	0.31129388	-4.012768271	6.001081757981404e-5	0.006318137
ENSG00000114902	SPCS1	protein_coding	3528.169984480415	0.5878811031520115	0.14642776271376734	4.0148199511945295	5.949119156118077e-5	0.006318137
ENSG00000100697	DICER1	protein_coding	3002.2869302848417	-0.871443993	0.2175133321494391	-4.006393468	6.165291319529853e-5	0.006365789
ENSG00000170776	AKAP13	protein_coding	4337.202609581681	-1.33942441	0.3349334494902853	-3.999076272	6.359018654284498e-5	0.006409487
ENSG00000204131	NHSL2	protein_coding	1683.727543281265	-1.255005328	0.31354950510651164	-4.002574738	6.26568654685222e-5	0.006409487
ENSG00000169241	SLC50A1	protein_coding	1677.4819771838572	0.6771707172185579	0.16927514460369392	4.000414347918275	6.323167097389928e-5	0.006409487
ENSG00000147889	CDKN2A	protein_coding	194.73598399493923	3.3611951285578114	0.8419599011631644	3.992108322396747	6.548844381660442e-5	0.00641002
ENSG00000108557	RAI1	protein_coding	191.97172924880553	-2.258739358	0.5658634922864599	-3.991668289	6.561010368377985e-5	0.00641002
ENSG00000198707	CEP290	protein_coding	80.94413191	-1.868380061	0.4676356230552556	-3.99537582	6.4591707095238907e-005	0.00641002
ENSG00000134086	VHL	protein_coding	931.9028051174627	-1.305738193	0.32711717273347346	-3.991652844	6.561437766533175e-5	0.00641002
ENSG00000068654	POLR1A	protein_coding	300.9470458350372	-1.475236257	0.3697896321218243	-3.989393235	6.624252642634549e-5	0.006421985
ENSG00000095739	BAMBI	protein_coding	88.32437894636296	3.394220082104192	0.8517221389390973	3.985126048657163	6.744431419264532e-5	0.006488961
ENSG00000021776	AQR	protein_coding	1323.058241620417	-0.766826509	0.19255811783648374	-3.98231203	6.824809690260413e-5	0.006516924
ENSG00000140836	ZFHX3	protein_coding	688.2455924501655	-2.000430624	0.5031926266722733	-3.975476821	7.023838514108817e-5	0.006559026
ENSG00000279800	BCLAF1P2	processed_pseudogene	25.49844818	-1.211045212	0.3045549047489017	-3.976442975	6.99537637689582e-5	0.006559026
ENSG00000183648	NDUFB1	protein_coding	2101.6746656409377	1.0332684514885548	0.25972131923131536	3.978373645054128	6.938826957748588e-5	0.006559026
ENSG00000160299	PCNT	protein_coding	285.54328192681976	-1.943294692	0.48954034451390455	-3.969631337	7.198392062087289e-5	0.006672962
ENSG00000169385	RNASE2	protein_coding	8689.476149065387	1.6145214696993022	0.40853722475665594	3.951956815345254	7.75147312206519e-5	0.007133602
ENSG00000186174	BCL9L	protein_coding	222.96365583495447	-2.202730111	0.5577392648191951	-3.949390422	7.835046790942608e-5	0.00715864
ENSG00000196367	TRRAP	protein_coding	713.2674071885428	-1.411496511	0.3580383405325703	-3.942305478	8.070209733241997e-5	0.007320833
ENSG00000104218	CSPP1	protein_coding	187.11632880101214	-1.166194349	0.29620451805822834	-3.937125459	8.246349873250632e-5	0.007375257
ENSG00000171109	MFN1	protein_coding	550.9778548966179	-0.700011735	0.17773266976555585	-3.938565354	8.19702678015446e-5	0.007375257
ENSG00000165671	NSD1	protein_coding	2025.358479838055	-1.372548825	0.34907037156751514	-3.932011815	8.423792466703757e-5	0.00748127
ENSG00000100815	TRIP11	protein_coding	386.87727203660796	-1.711217438	0.4357577629774223	-3.926992433	8.601468633284805e-5	0.007534234
ENSG00000167863	ATP5H	protein_coding	2517.009764534151	0.8067172662465547	0.2054296725611047	3.9269753789175614	8.602078291711644e-5	0.007534234
ENSG00000120885	CLU	protein_coding	4654.121382114551	5.165504943678255	1.317612286110983	3.920352745741749	8.84194505911042e-5	0.007691281
ENSG00000123200	ZC3H13	protein_coding	928.8954605883758	-1.322385274	0.3381174749939738	-3.911023155	9.190595955598423e-5	0.007940175
ENSG00000197982	C1orf122	protein_coding	487.5453084021918	1.348121526246032	0.3458108275209925	3.898436425227877	9.681581110166444e-5	0.008307843
ENSG00000017483	SLC38A5	protein_coding	63.20506483188754	2.2193794161330356	0.5699914063384156	3.8937068023361467	9.872396380842011e-5	0.008402415
ENSG00000137497	NUMA1	protein_coding	1095.2446869428254	-2.029712848	0.5217923094952653	-3.889886477	1.0029112786833085e-4	0.008402415
ENSG00000107862	GBF1	protein_coding	798.7593689661762	-1.419020817	0.3648594157113023	-3.889226251	1.0056433282024594e-4	0.008402415
ENSG00000103489	XYLT1	protein_coding	898.1789317986814	-1.166060721	0.2996854013543573	-3.890949363	9.985277169208054e-5	0.008402415
ENSG00000148400	NOTCH1	protein_coding	1016.4044668109261	-1.90522655	0.49018799110614075	-3.886726286	1.0160521056123436e-4	0.008433897
ENSG00000149639	SOGA1	protein_coding	347.9170362570078	-2.400827636	0.6194553407114822	-3.87570738	1.0631538775562106e-4	0.008635801
ENSG00000160888	IER2	protein_coding	9123.848765916964	-1.743891952	0.45016052626678343	-3.873933519	1.0709263860790946e-4	0.008635801
ENSG00000086758	HUWE1	protein_coding	2104.7487745541894	-1.411014071	0.36454043489801125	-3.870665462	1.0853865728619585e-4	0.008635801
ENSG00000132359	RAP1GAP2	protein_coding	715.4600732138858	-1.390691789	0.35857629905514304	-3.878370635	1.0515842132662371e-4	0.008635801
ENSG00000232533	AC093673.5	antisense	818.6422063299157	1.3120729912138451	0.33902951690243327	3.870084832735778	1.087974881129425e-4	0.008635801
ENSG00000120725	SIL1	protein_coding	1161.2597173251515	0.7588454774996736	0.19578996819611047	3.8758138861312132	1.0626889006656377e-4	0.008635801
ENSG00000100647	SUSD6	protein_coding	3553.9588025550324	-0.755348944	0.1951343734988298	-3.870916898	1.084267535344397e-4	0.008635801
ENSG00000055609	KMT2C	protein_coding	1429.6382250177608	-1.816180077	0.47031206357183647	-3.861648931	1.126243248966779e-4	0.008768886
ENSG00000101342	TLDC2	protein_coding	95.38857634174836	-1.413598005	0.3662390693928304	-3.85976845	1.1349451612740733e-4	0.008768886
ENSG00000137802	MAPKBP1	protein_coding	177.39052859402082	-1.33151819	0.3451887273455376	-3.8573629	1.1461692937694956e-4	0.008768886
ENSG00000204387	C6orf48	protein_coding	5647.083176663639	1.1718923588209706	0.3036526736229428	3.859318427329754	1.1370370210771148e-4	0.008768886
ENSG00000058272	PPP1R12A	protein_coding	1864.888333550269	-0.826185009	0.2141771800714484	-3.857483828	1.1456025614566104e-4	0.008768886
ENSG00000168002	POLR2G	protein_coding	2561.2000990164047	0.6569832893921147	0.17009577309394525	3.8624316021613168	1.122640022582376e-4	0.008768886
ENSG00000104804	TULP2	protein_coding	35.57877800507394	-3.933726546	1.021452337575189	-3.851111208	1.1758308588214267e-4	0.008888721
ENSG00000132003	ZSWIM4	protein_coding	102.16609144735874	-1.912836968	0.4966493461151064	-3.851483915	1.1740424279260722e-4	0.008888721
ENSG00000101745	ANKRD12	protein_coding	830.1417709	-1.533359885	0.3985078215469601	-3.84775355	1.1920588000604364e-4	0.008958075
ENSG00000087116	ADAMTS2	protein_coding	631.9315460500151	4.440773818964819	1.1546561018007289	3.845970945	1.2007599222647557e-4	0.008970383
ENSG00000131018	SYNE1	protein_coding	620.1572617	-1.137466455	0.29601230000735745	-3.8426324	1.2172171184920587e-4	0.009040151
ENSG00000100207	TCF20	protein_coding	625.3035528930161	-1.63646647	0.4262076201265649	-3.839599278	1.2323528970133822e-4	0.00909935
ENSG00000064490	RFXANK	protein_coding	2041.2171125384207	0.9178687184010518	0.23930912181040614	3.835494073344341	1.253121283186547e-4	0.009199214
ENSG00000155093	PTPRN2	protein_coding	537.0463003	1.624386170992576	0.4257819765636374	3.815065597897132	1.3614676210124343e-4	0.009904572
ENSG00000268355	AC006129.1	lincRNA	293.8433834644807	1.5649486419407312	0.4104187124541167	3.813053826379046	1.3726020413998963e-4	0.009904572
ENSG00000076108	BAZ2A	protein_coding	2822.394157341834	-1.19247817	0.31268913234021584	-3.81362205	1.3694484716140386e-4	0.009904572
ENSG00000099331	MYO9B	protein_coding	2599.462169819006	-2.084209132	0.5473589912387524	-3.807755358	1.402339010622528e-4	0.010030404191852759
ENSG00000204138	PHACTR4	protein_coding	495.1777544	-1.532722059	0.40259154561947874	-3.80713921	1.4058361780707018e-4	0.010030404191852759
ENSG00000170889	RPS9	protein_coding	57048.20437789338	1.147858836540316	0.3016914416245244	3.804744444719465	1.4195066888766353e-4	0.010071360306554897
ENSG00000133742	CA1	protein_coding	142.16410803108602	9.153121536729785	2.4114285489144365	3.795725791191402	1.4721214202042323e-4	0.010323627148685689
ENSG00000170801	HTRA3	protein_coding	90.78349826979114	4.997639202001026	1.3161848822967914	3.797064735525575	1.4641956221418513e-4	0.010323627148685689
ENSG00000083168	KAT6A	protein_coding	1447.1792955267613	-1.237202458	0.3260520314077026	-3.794493943	1.4794489299691302e-4	0.010323627148685689
ENSG00000145685	LHFPL2	protein_coding	1557.0841144366104	1.626122397	0.4287243733651137	3.792932004309768	1.4887893327193995e-4	0.010332035259855942
ENSG00000118785	SPP1	protein_coding	22.81224463976737	6.507936907043602	1.7228490919212653	3.777427133670867	1.5845684364432545e-4	0.010563362406017964
ENSG00000137959	IFI44L	protein_coding	5795.977487274318	2.3795377170075174	0.629406741	3.7806041202542864	1.564482735169808e-4	0.010563362406017964
ENSG00000168209	DDIT4	protein_coding	1353.833506071948	2.0168391942587642	0.5347324605027071	3.7716790044178627	1.6215276983264537e-4	0.010563362406017964
ENSG00000265531	FCGR1CP	unprocessed_pseudogene	358.4332194817885	1.8656664005055426	0.4933491831086804	3.7816347211718253	1.5580186621460008e-4	0.010563362406017964
ENSG00000268043	NBPF12	protein_coding	102.15956256203788	-1.809712816	0.4793252712797604	-3.775542256	1.596599544305057e-4	0.010563362406017964
ENSG00000167522	ANKRD11	protein_coding	1090.1055697816762	-1.503495839	0.39863432926014375	-3.771616564	1.621933597774412e-4	0.010563362406017964
ENSG00000183530	PRR14L	protein_coding	913.2444339505033	-1.400080011	0.3709960916117755	-3.773840325	1.6075367132720972e-4	0.010563362406017964
ENSG00000107263	RAPGEF1	protein_coding	3293.5676380124205	-1.089158491	0.2880713247895941	-3.780863964	1.5628505817056056e-4	0.010563362406017964
ENSG00000243449	C4orf48	protein_coding	226.36311818209288	0.9643638552396934	0.2549560407875926	3.7824710968237785	1.55279128379286e-4	0.010563362406017964
ENSG00000145819	ARHGAP26	protein_coding	3217.6082167060017	-0.800360196	0.21168826474546143	-3.780843481	1.5629791826614448e-4	0.010563362406017964
ENSG00000170881	RNF139	protein_coding	4994.856633	0.7994019958685538	0.2115759952705747	3.7783208574594473	1.5788936950946153e-4	0.010563362406017964
ENSG00000103429	BFAR	protein_coding	2494.5097280778655	0.6435292927079733	0.17053689945227024	3.7735486852104043	1.6094179466366392e-4	0.010563362406017964
ENSG00000173171	MTX1	protein_coding	932.9920505647233	1.0097846764609988	0.2683514328259758	3.7629188926888935	1.6794168021414433e-4	0.010881935401630781
ENSG00000143653	SCCPDH	protein_coding	2089.849217375261	1.3267753632581265	0.35282533778864156	3.760431072138377	1.6962080891292028e-4	0.010934945549208566
ENSG00000115414	FN1	protein_coding	975.8451549	3.9967852634949037	1.064493862656554	3.7546343888921205	1.7359468547867144e-4	0.011042064179759966
ENSG00000113140	SPARC	protein_coding	2005.8506474231374	2.497023583331352	0.6651266842187149	3.7542074954705185	1.7389077448440893e-4	0.011042064179759966
ENSG00000134318	ROCK2	protein_coding	594.3075886	-1.271117949	0.3384250757524622	-3.755980393	1.7266421223638407e-4	0.011042064179759966
ENSG00000213190	MLLT11	protein_coding	50.598066678386346	-1.957061957	0.5215638314335581	-3.752296152	1.7522229686016936e-4	0.011071259552856472
ENSG00000118113	MMP8	protein_coding	127.32706827452218	8.039085510020843	2.1440758263591624	3.7494408598747877	1.7722928483818957e-4	0.011134688465358034
ENSG00000220472	RP11-69L16.5	processed_pseudogene	129.98251473596625	1.0226117862655872	0.27281425098529755	3.7483811148879376	1.7797966602107725e-4	0.011134688465358034
ENSG00000198198	SZT2	protein_coding	283.07030533164044	-2.073628645	0.5540440309569562	-3.74271453	1.8204299989033488e-4	0.011277786
ENSG00000171105	INSR	protein_coding	787.9286837	-0.99688456	0.26630177630517293	-3.743439395	1.8151839884626171e-4	0.011277786
ENSG00000160584	SIK3	protein_coding	1766.246131757637	-1.291131426	0.34522958414943755	-3.739921159	1.8407798305693638e-4	0.011346500053349152
ENSG00000166228	PCBD1	protein_coding	800.3158135877726	0.7616075721841667	0.20370658256015295	3.738747970794071	1.8493901661758067e-4	0.011346500053349152
ENSG00000168564	CDKN2AIP	protein_coding	677.6101705889638	0.9536036568391764	0.2553278013697538	3.7348210877287586	1.8784868449910516e-4	0.011469607178551132
ENSG00000100813	ACIN1	protein_coding	2012.231504626048	-1.214683211	0.326229553	-3.723400288	1.96557510914694e-4	0.011943925304385712
ENSG00000143751	SDE2	protein_coding	1129.3895333792957	1.5539975622075821	0.417589167	3.7213550618851303	1.9815658811917655e-4	0.011956441659493212
ENSG00000118640	VAMP8	protein_coding	9416.665272960212	0.7727232263799118	0.2076804479234849	3.720731701544692	1.986463929254384e-4	0.011956441659493212
ENSG00000166716	ZNF592	protein_coding	1416.8987075624066	-1.325042553	0.35633926944221367	-3.71848591	2.0042046887470188e-4	0.012006320541078839
ENSG00000145734	BDP1	protein_coding	477.3337611399902	-1.56684929	0.4219528739669944	-3.713327688	2.0455175392037483e-4	0.012196278285393242
ENSG00000177410	ZFAS1	antisense	975.713808	1.1572005094830309	0.3117874695687599	3.7115042213966465	2.060312312526806e-4	0.012202800822011924
ENSG00000138802	SEC24B	protein_coding	1141.9397223294504	-0.750725419	0.20230674161941167	-3.710827495	2.065828485616192e-4	0.012202800822011924
ENSG00000132466	ANKRD17	protein_coding	1261.3832132254051	-1.109675457	0.29957327958115354	-3.70418703	2.1206975343958324e-4	0.012468916058716237
ENSG00000179085	DPM3	protein_coding	482.1486440227005	1.1478951304718552	0.3101926365210585	3.700587942209023	2.1510051738306908e-4	0.012588832
ENSG00000058453	CROCC	protein_coding	146.92522641844246	-2.117240242	0.5731346251956957	-3.694141217	2.2063116931603222e-4	0.012815257093899073
ENSG00000154589	LY96	protein_coding	2262.7438176641845	1.2445866159919954	0.3370011868870293	3.6931223521453354	2.2151737688748453e-4	0.012815257093899073
ENSG00000086504	MRPL28	protein_coding	2746.0208635266767	0.7418900814144828	0.20094093	3.6920804563678913	2.224270716597478e-4	0.012815257093899073
ENSG00000037474	NSUN2	protein_coding	1462.2099845352238	-0.657554147	0.17813041313880934	-3.69141987	2.2300565494107834e-4	0.012815257093899073
ENSG00000244734	HBB	protein_coding	4683.888041949468	7.061244276617096	1.9141033033565427	3.6890612247701595	2.2508305382410666e-4	0.012876372898946642
ENSG00000136842	TMOD1	protein_coding	36.99151125940747	2.6449497875921377	0.7173844392717617	3.6869349860405465	2.2697131397768155e-4	0.012926169002316393
ENSG00000126464	PRR12	protein_coding	278.22840288833504	-2.291604196	0.6218512974174865	-3.685132129	2.285840245902754e-4	0.012959898
ENSG00000165699	TSC1	protein_coding	338.9418229	-1.30009681	0.353034235	-3.682636642	2.308340675473392e-4	0.012971648928545167
ENSG00000129562	DAD1	protein_coding	3855.153102847964	0.6721332626248854	0.1825112443115347	3.6826950863235477	2.3078113434140668e-4	0.012971648928545167
ENSG00000130779	CLIP1	protein_coding	1906.2651968591165	-1.031076207	0.280163532	-3.680265597	2.3299114961679738e-4	0.013035187665785581
ENSG00000186566	GPATCH8	protein_coding	866.3362056076603	-1.37229518	0.37318678079350276	-3.677234163	2.3577658437258663e-4	0.013133169392683552
ENSG00000070081	NUCB2	protein_coding	1730.411875005562	0.9834863370155026	0.2682033637027678	3.66694259	2.454678786570483e-4	0.013613284
ENSG00000178209	PLEC	protein_coding	7784.166748343375	-1.823344004	0.4984617050809234	-3.657941995	2.5424856592271564e-4	0.014038942553123865
ENSG00000169925	BRD3	protein_coding	895.2678107294702	-1.229133655	0.33629266848463435	-3.654952279	2.572298202295586e-4	0.014081115159118076
ENSG00000121210	KIAA0922	protein_coding	1561.2376344822308	-1.227672504	0.3358755244501241	-3.65514131	2.5704035794455225e-4	0.014081115159118076
ENSG00000114857	NKTR	protein_coding	274.3654361787817	-1.777066081	0.4866793025824718	-3.65141084	2.6080364311204294e-4	0.014215477543016934
ENSG00000103855	CD276	protein_coding	66.43944991801185	3.3600922203293853	0.9208472888938188	3.648913626455636	2.6335162177764407e-4	0.014293015369983246
ENSG00000164687	FABP5	protein_coding	438.6301068270363	1.9627538559517819	0.5384482826246078	3.6452040414811075	2.6717973447675067e-4	0.014377892490909887
ENSG00000152082	MZT2B	protein_coding	399.8740718783902	1.2512571655013454	0.3431720843307116	3.646150787415217	2.6619781112465233e-4	0.014377892490909887
ENSG00000089685	BIRC5	protein_coding	66.34495816302476	8.053144457313172	2.213358965400119	3.6384267455945034	2.743086270307145e-4	0.014568236273555727
ENSG00000085872	CHERP	protein_coding	262.39402906314155	-1.551754227	0.4264129791456434	-3.6390877	2.736056168782023e-4	0.014568236273555727
ENSG00000148396	SEC16A	protein_coding	1620.6958698425099	-1.196266898	0.3288713069938537	-3.637492457	2.7530525241365155e-4	0.014568236273555727
ENSG00000116062	MSH6	protein_coding	652.1347154	-0.751793802	0.2065224362029552	-3.640252439	2.723708738626358e-4	0.014568236273555727
ENSG00000234290	AC116366.6	antisense	99.45685245289543	-3.432693271	0.9456831842699369	-3.629855461	2.835799691794138e-4	0.014882089291646925
ENSG00000141503	MINK1	protein_coding	874.2314080794024	-1.429605014	0.39379999269375543	-3.630281972	2.831117659948008e-4	0.014882089291646925
ENSG00000116667	C1orf21	protein_coding	193.7212012631851	3.3021281317829265	0.9108682131759485	3.6252534494197666	2.8867819427058037e-4	0.015087296572989179
ENSG00000196139	AKR1C3	protein_coding	76.52489505247767	2.1875528599238203	0.6038649015867608	3.622586532477119	2.9167184186044504e-4	0.015107483103896271
ENSG00000135968	GCC2	protein_coding	495.50941665551187	-1.47652556	0.40768452656820764	-3.621735591	2.926331372880695e-4	0.015107483103896271
ENSG00000186806	VSIG10L	protein_coding	83.14621238	1.3043058090772148	0.36002640974520467	3.622805921377515	2.9142448157232085e-4	0.015107483103896271
ENSG00000180357	ZNF609	protein_coding	1004.7860166268548	-1.550569742	0.43032593148421516	-3.603244955	3.1426910414390487e-4	0.015851358965857956
ENSG00000239636	RP4-728D4.2	antisense	230.99421566698575	1.4988691876459268	0.41579973615361837	3.6047862884938566	3.1240989950516874e-4	0.015851358965857956
ENSG00000245910	SNHG6	processed_transcript	2429.679416261456	1.3190726142572513	0.3660852532467713	3.603184237984284	3.1434255448886125e-4	0.015851358965857956
ENSG00000186001	LRCH3	protein_coding	385.59900112312334	-1.081784686	0.3001546842883956	-3.604090634	3.1324774096169115e-4	0.015851358965857956
ENSG00000184675	AMER1	protein_coding	114.89486911802355	-1.000505164	0.2772952657054873	-3.608085992	3.0846425921022625e-4	0.015851358965857956
ENSG00000211450	C11orf31	protein_coding	1216.3151276650913	0.9036770883869499	0.2508104120162581	3.603028602849118	3.145309023146618e-4	0.015851358965857956
ENSG00000226742	HSBP1L1	protein_coding	343.5197395425594	1.651181074708201	0.4587258498073206	3.5994942848800635	3.188366401198708e-4	0.016004843
ENSG00000130755	GMFG	protein_coding	13130.334283153032	0.8353491948406948	0.23221430086588443	3.597320198307474	3.2151259839811126e-4	0.016075629919905562
ENSG00000279491	RP11-810P12.7	TEC	86.63164370969646	-2.106881485	0.5860536850630899	-3.595031545	3.243522732787278e-4	0.016154015178979776
ENSG00000114779	ABHD14B	protein_coding	1691.6480560563318	0.8383429165793851	0.23369883749988557	3.5872789336395203	3.341468173384406e-4	0.016576815
ENSG00000230438	SERPINB9P1	lincRNA	79.77568053182775	-1.850047076	0.5168437911165489	-3.579509144	3.442402033205731e-4	0.016945157295237514
ENSG00000143569	UBAP2L	protein_coding	2438.9038272996004	-0.874682634	0.24432217718366772	-3.580037817	3.4354448508706697e-4	0.016945157295237514
ENSG00000139718	SETD1B	protein_coding	598.9876058663451	-2.089976358	0.5843678456766946	-3.576473918	3.482600461563797e-4	0.017076843962108193
ENSG00000219626	FAM228B	protein_coding	75.07772661912445	-1.644445839	0.4601909902524611	-3.573398598	3.5237773847762716e-4	0.017212297225637944
ENSG00000137818	RPLP1	protein_coding	66501.89134180092	0.8300529659369231	0.2326334810835221	3.5680718100887217	3.5961795590847944e-4	0.017498651494397274
ENSG00000170439	METTL7B	protein_coding	279.41931854271945	4.775022376329465	1.3408509588841155	3.561188023688583	3.6918058469880737e-4	0.017829696
ENSG00000269609	RPARP-AS1	processed_transcript	178.18679393908005	1.1653318816327927	0.327234386	3.561153506503146	3.692291278271245e-4	0.017829696
ENSG00000149591	TAGLN	protein_coding	156.08549005872158	-1.546051404	0.4344065725788067	-3.558996345	3.722747124295911e-4	0.017876169
ENSG00000077235	GTF3C1	protein_coding	1071.4752320204607	-1.055806793	0.29686641590130136	-3.556504664	3.7582181071416413e-4	0.017876169
ENSG00000115355	CCDC88A	protein_coding	3019.241521	-1.050161296	0.29519768	-3.557484918	3.744225914534584e-4	0.017876169
ENSG00000107874	CUEDC2	protein_coding	2068.2425884110976	0.7147688368979589	0.2008737000044114	3.5582997519449373	3.7326320094834345e-4	0.017876169
ENSG00000119655	NPC2	protein_coding	20847.125814863623	0.8575588630497638	0.24128569722414753	3.5541222414568407	3.7924289593290714e-4	0.017971584993835527
ENSG00000108509	CAMTA2	protein_coding	563.5776760802972	-1.692810456	0.47674144629444526	-3.550793557	3.840715512675339e-4	0.018017998
ENSG00000157741	UBN2	protein_coding	374.2967183614621	-1.299965514	0.36623439278999814	-3.549545153	3.858972802775471e-4	0.018017998
ENSG00000160305	DIP2A	protein_coding	676.5803027070982	-1.019379314	0.28716283064862375	-3.54983029	3.8547956836360947e-4	0.018017998
ENSG00000133059	DSTYK	protein_coding	543.6497452	-0.847131925	0.2385270579898992	-3.551512907	3.830232063317445e-4	0.018017998
ENSG00000103528	SYT17	protein_coding	41.46099479	-2.239111422	0.6311835439101827	-3.54748067	3.889342902396752e-4	0.018093280168658882
ENSG00000238243	OR2W3	protein_coding	24.53046071	3.398029513562096	0.9592600415477713	3.5423444805220456	3.965871974134175e-4	0.018135124
ENSG00000198026	ZNF335	protein_coding	270.8157859695778	-1.930747448	0.5446125021691958	-3.545176507	3.9235025807244045e-4	0.018135124
ENSG00000272053	RP11-367G6.3	lincRNA	74.63576960327555	1.8335901920034208	0.5176580553876222	3.5420876250644433	3.969735808288304e-4	0.018135124
ENSG00000105738	SIPA1L3	protein_coding	356.8462258631818	-1.759805246	0.4966019701743726	-3.543693646	3.945634341943766e-4	0.018135124
ENSG00000234636	MED14OS	antisense	69.36812490877304	1.3454438349276805	0.3796188957807394	3.544196165895765	3.9381211756046674e-4	0.018135124
ENSG00000259004	RP11-8L8.2	lincRNA	251.74786442563354	0.8674531073072624	0.24515335504036045	3.538410099117145	4.0254433058970124e-4	0.018323703
ENSG00000160932	LY6E	protein_coding	10911.472787439105	1.7079625426687761	0.48401365547098246	3.5287486693052026	4.17529464209236e-4	0.018476285807759216
ENSG00000106948	AKNA	protein_coding	3047.6362958150107	-1.623506402	0.46010717445309196	-3.528539637	4.1785936417956777e-4	0.018476285807759216
ENSG00000165948	IFI27L1	protein_coding	83.58944747004911	1.5552706704600185	0.44088490848650697	3.5276114934372194	4.19327122880287e-4	0.018476285807759216
ENSG00000116127	ALMS1	protein_coding	318.0379752762489	-1.289613954	0.36550132412083697	-3.528342769	4.1817028774439216e-4	0.018476285807759216
ENSG00000158636	EMSY	protein_coding	409.4668907058848	-1.198817154	0.33981479175384904	-3.527854536	4.18942312742977e-4	0.018476285807759216
ENSG00000229619	MBNL1-AS1	antisense	40.01114577430952	-1.15559335	0.3275440719269165	-3.528054541	4.1862589106373533e-4	0.018476285807759216
ENSG00000008394	MGST1	protein_coding	5356.995450377696	1.1465933885161301	0.32509885546754064	3.5269068753476778	4.204446140505837e-4	0.018476285807759216
ENSG00000133858	ZFC3H1	protein_coding	638.1816224807714	-1.042457777	0.29545330074616777	-3.528333493	4.181849431824066e-4	0.018476285807759216
ENSG00000140521	POLG	protein_coding	1107.8904024753479	-0.826645355	0.2343068082315202	-3.52804667	4.1863833931651357e-4	0.018476285807759216
ENSG00000137100	DCTN3	protein_coding	2494.443949205229	0.6681614184076224	0.18903887934172459	3.5345185113999253	4.085188193073754e-4	0.018476285807759216
ENSG00000172766	NAA16	protein_coding	291.26722705628754	-0.949036577	0.2691869146933959	-3.525567272	4.2257683479326937e-4	0.018505951040946624
ENSG00000184979	USP18	protein_coding	365.75957357016324	2.137550610208918	0.6074253170205719	3.5190344398116764	4.331204785459904e-4	0.018879939714353637
ENSG00000104885	DOT1L	protein_coding	395.5887865244927	-1.867885532	0.5312779402208329	-3.515834915	4.3837347010987896e-4	0.018879939714353637
ENSG00000160791	CCR5	protein_coding	1448.9455097004816	1.6275573333257214	0.463172465	3.513933699707781	4.4152299961913624e-4	0.018879939714353637
ENSG00000106733	NMRK1	protein_coding	404.6573471	1.2781965586587654	0.36346794768034035	3.5166692601541376	4.3699793638487475e-4	0.018879939714353637
ENSG00000078699	CBFA2T2	protein_coding	341.1219562229402	-1.188696902	0.3381304316499469	-3.515498134	4.389298441391775e-4	0.018879939714353637
ENSG00000182165	TP53TG1	lincRNA	68.69970375357546	1.1537097201867084	0.32825467989992807	3.514678665170681	4.402863908163754e-4	0.018879939714353637
ENSG00000127481	UBR4	protein_coding	2068.537773976603	-0.926137042	0.26336490448003375	-3.516554509	4.371868797828774e-4	0.018879939714353637
ENSG00000271254	AC240274.1	protein_coding	51.097032063017224	-2.044498637	0.5821672064695289	-3.511875307	4.4495671367409577e-4	0.01896292
ENSG00000139613	SMARCC2	protein_coding	1331.1081118957752	-1.290414954	0.36783692213110997	-3.508116985	4.5129055361425646e-4	0.019067829596300146
ENSG00000157933	SKI	protein_coding	943.2430287256003	-1.246719916	0.35577562290737236	-3.504230858	0.000457928	0.019067829596300146
ENSG00000189079	ARID2	protein_coding	380.79640817145213	-1.120418071	0.31949893479602653	-3.506797517	4.535341158605575e-4	0.019067829596300146
ENSG00000138688	KIAA1109	protein_coding	1149.7037996735155	-1.044692492	0.2977670503210671	-3.508422073	4.5077327217677365e-4	0.019067829596300146
ENSG00000061936	SFSWAP	protein_coding	709.8033378392192	-0.961605748	0.2741864950054734	-3.507122947	4.529798052040557e-4	0.019067829596300146
ENSG00000131495	NDUFA2	protein_coding	1240.2969845746134	0.7737615236628657	0.22080679076071483	3.504246952718859	4.579005146894441e-4	0.019067829596300146
ENSG00000226067	LINC00623	lincRNA	291.59574572016356	0.651570167	0.1858641960770856	3.505624969984562	4.555365918134125e-4	0.019067829596300146
ENSG00000079432	CIC	protein_coding	981.7780229654038	-1.833197281	0.524105573	-3.49776338	4.6917719318952496e-4	0.019404228296592923
ENSG00000255529	POLR2M	protein_coding	904.6189740712541	0.8624544765382656	0.246571252	3.497790069782823	4.691302461644056e-4	0.019404228296592923
ENSG00000167508	MVD	protein_coding	671.0675104373071	0.717908731	0.20529503857389772	3.4969609381687397	4.7059073349217483e-4	0.019404228296592923
ENSG00000135837	CEP350	protein_coding	1075.2265700260357	-1.365921886	0.39082997957049337	-3.494926074	4.741930762583288e-4	0.019458719370036053
ENSG00000111252	SH2B3	protein_coding	5672.396118636843	-0.901405598	0.2579508851280165	-3.494485385	4.749766145441871e-4	0.019458719370036053
ENSG00000175197	DDIT3	protein_coding	886.6416066	2.4534178771339237	0.703027974	3.4897869884062467	4.8340569689427136e-4	0.019524030954300373
ENSG00000197555	SIPA1L1	protein_coding	1790.7353652281224	-1.290269789	0.3696218506511293	-3.490783316	4.8160668072899177e-4	0.019524030954300373
ENSG00000113649	TCERG1	protein_coding	748.5033162117145	-0.942303415	0.27001411238443457	-3.489830243	4.833274647313207e-4	0.019524030954300373
ENSG00000163166	IWS1	protein_coding	598.1363448559968	-0.899339561	0.2575460570880687	-3.491956238	4.79496799604713e-4	0.019524030954300373
ENSG00000113732	ATP6V0E1	protein_coding	10353.618523060974	0.6638185017084487	0.19024313416023933	3.489316471990642	4.84257460677529e-4	0.019524030954300373
ENSG00000170222	ADPRM	protein_coding	357.8051408488407	1.0446432644749035	0.29949704050497333	3.487991944	4.866627422175988e-4	0.019558914006846537
ENSG00000125676	THOC2	protein_coding	1459.8217598516007	-0.73130814	0.2097301623777028	-3.486900174	4.886537164718391e-4	0.019576978546348132
ENSG00000117298	ECE1	protein_coding	2803.322100585996	-1.36549421	0.39212786084209067	-3.482267766	4.971862655135047e-4	0.019856181
ENSG00000070047	PHRF1	protein_coding	572.1967226751489	-1.275141322	0.3665059478089498	-3.47918316	5.029447087344609e-4	0.019963799
ENSG00000224877	C17orf89	protein_coding	392.5628268165656	1.0167103344771105	0.2923706573638913	3.4774704946252157	5.061687564522173e-4	0.019963799
ENSG00000141552	ANAPC11	protein_coding	1219.1145185141318	0.857876335	0.2465873316027234	3.478995980110522	5.032961365074678e-4	0.019963799
ENSG00000100368	CSF2RB	protein_coding	4773.131234236094	-0.723627843	0.208042007	-3.478277559	5.046470863017158e-4	0.019963799
ENSG00000168701	TMEM208	protein_coding	1023.4124002380322	0.8367811282934576	0.24084050890835448	3.474420196528785	5.119586246197644e-4	0.020129642516009315
ENSG00000169877	AHSP	protein_coding	39.31893375961571	8.260920958957579	2.3790943651498986	3.4722964670790124	5.160261332123456e-4	0.020161557184714296
ENSG00000197766	CFD	protein_coding	25729.048217654152	1.6554348933662841	0.4768625524740974	3.4715137197865946	5.175328852139259e-4	0.020161557184714296
ENSG00000246705	H2AFJ	protein_coding	2425.944663097479	1.333924608863512	0.3840874599228698	3.4729709976248193	5.147309744310221e-4	0.020161557184714296
ENSG00000149516	MS4A3	protein_coding	134.7639634245434	5.602884777850646	1.616383519728117	3.466309022250534	5.27656440548245e-4	0.020408152857501277
ENSG00000198574	SH2D1B	protein_coding	69.23717050457428	-3.22152773	0.9292308201426029	-3.466875679	5.265453628256055e-4	0.020408152857501277
ENSG00000248508	SRP14-AS1	lincRNA	127.71999423517529	0.9711664106618473	0.28021533186802605	3.465786130215176	5.286836448911748e-4	0.020408152857501277
ENSG00000139645	ANKRD52	protein_coding	273.2986192081212	-1.459348045	0.421426139	-3.462879758	5.34427163717915e-4	0.020505211
ENSG00000162517	PEF1	protein_coding	1709.9936568287644	0.6022453664734321	0.17388636662230753	3.4634421212650217	5.333113154169199e-4	0.020505211
ENSG00000110046	ATG2A	protein_coding	473.0899375799155	-1.182175674	0.3415164440660312	-3.461548322	5.370776938084292e-4	0.020507727406951788
ENSG00000110274	CEP164	protein_coding	481.15485133819294	-1.11115907	0.3210421951307619	-3.461099777	5.379733811354434e-4	0.020507727406951788
ENSG00000153201	RANBP2	protein_coding	1271.9468434179478	-1.018800204	0.2944153414913951	-3.460418192	5.393370829859761e-4	0.020507727406951788
ENSG00000126088	UROD	protein_coding	1922.7036883237342	0.7336088313038208	0.21207973605943767	3.459117994649988	5.419474305342819e-4	0.020545469754583226
ENSG00000276550	HERC2P2	transcribed_unprocessed_pseudogene	55.25990025158013	-2.482197078	0.7182381143325345	-3.455952878	5.483511737479267e-4	0.020726369
ENSG00000122515	ZMIZ2	protein_coding	639.4244307317821	-1.611909063	0.4666354016498689	-3.454322277	5.516776925020217e-4	0.020790227580936724
ENSG00000099251	HSD17B7P2	transcribed_unprocessed_pseudogene	24.109093566734163	2.6565215585943056	0.7702723723870368	3.4488080500172607	5.630668079803601e-4	0.020875826257630625
ENSG00000112159	MDN1	protein_coding	279.3240606863303	-1.380881634	0.4001511707571652	-3.450899897	5.587207600040325e-4	0.020875826257630625
ENSG00000103222	ABCC1	protein_coding	1632.1355231350904	-0.896306571	0.25986975519451827	-3.449060742	5.625401441835436e-4	0.020875826257630625
ENSG00000121851	POLR3GL	protein_coding	783.0323204630961	0.8704126140288861	0.25228379133234236	3.4501329214696193	5.603105971605397e-4	0.020875826257630625
ENSG00000130958	SLC35D2	protein_coding	1842.3923403875629	0.6131649067929903	0.17780843228419743	3.4484579775887534	5.637971911027644e-4	0.020875826257630625
ENSG00000187051	RPS19BP1	protein_coding	1660.9487641809271	0.5900440054644173	0.17110406948798682	3.448451034683568	5.638116855407327e-4	0.020875826257630625
ENSG00000086015	MAST2	protein_coding	280.74335417606903	-1.241595419	0.3601691936826581	-3.447256015	5.663116591634371e-4	0.020907436253998983
ENSG00000141933	TPGS1	protein_coding	261.84980880060675	1.0083544048943691	0.29307482830398507	3.440603926067908	5.804174875872828e-4	0.021366093
ENSG00000137776	SLTM	protein_coding	1599.604003620459	-0.926841986	0.2695189615008755	-3.438874879	5.84137146790097e-4	0.021379082894046778
ENSG00000138382	METTL5	protein_coding	770.3161531330886	0.7904768467982404	0.22985371973242083	3.4390430910513725	5.837743041925562e-4	0.021379082894046778
ENSG00000088826	SMOX	protein_coding	396.1615122300745	1.9009325058381368	0.5529835511993333	3.437593219030325	5.869086619711109e-4	0.021418793123658356
ENSG00000184271	POU6F1	protein_coding	54.68308391016217	-1.944594418	0.5664811925672055	-3.432760776	5.974690075431958e-4	0.021556410215336892
ENSG00000100503	NIN	protein_coding	3986.9594766578853	-1.189569412	0.3463445614418441	-3.434641522	5.933381619266598e-4	0.021556410215336892
ENSG00000106400	ZNHIT1	protein_coding	2599.675743553691	0.7344970297385677	0.2139483696451178	3.4330573818201966	5.968157741712991e-4	0.021556410215336892
ENSG00000129055	ANAPC13	protein_coding	1442.5626777164425	0.706575699	0.20576677936782764	3.4338667334168886	5.950366672292508e-4	0.021556410215336892
ENSG00000105404	RABAC1	protein_coding	2099.5162519659953	0.8514659689748255	0.24828562328715517	3.429380878771467	6.049599225222204e-4	0.021703364452068358
ENSG00000155368	DBI	protein_coding	7209.263381293666	0.8149179459387925	0.2375776993137462	3.430111279	6.033337619203363e-4	0.021703364452068358
ENSG00000162402	USP24	protein_coding	1106.2689398835282	-1.246213802	0.36371663373836655	-3.426331618	6.117929504491019e-4	0.021886677382263645
ENSG00000133226	SRRM1	protein_coding	1460.1560137739627	-1.424903697	0.4159705282365505	-3.425491954	6.136871115231071e-4	0.021892771
ENSG00000197558	SSPO	protein_coding	37.89420983666286	-1.545395154	0.45136926403492106	-3.423793503	6.175352630370515e-4	0.021968341290113595
ENSG00000204634	TBC1D8	protein_coding	1890.5724872275487	-1.13074338	0.33061330067473244	-3.420138808	6.258919025690914e-4	0.022203427828568323
ENSG00000090905	TNRC6A	protein_coding	553.2458707356059	-1.247541006	0.3648921415123811	-3.418930868	6.28676969126498e-4	0.022240104
ENSG00000254054	RP11-156K13.3	lincRNA	38.97974518478871	1.865342685422686	0.545859331	3.4172589532531608	6.325508159151741e-4	0.022253173
ENSG00000204469	PRRC2A	protein_coding	2212.4628066832447	-1.56833837	0.4588490160645612	-3.41798351	6.308692906149772e-4	0.022253173
ENSG00000117118	SDHB	protein_coding	5074.697403305582	0.6299702869053717	0.18445388958448786	3.415326661446291	6.370556185363795e-4	0.022349741313292874
ENSG00000125611	CHCHD5	protein_coding	828.2766064326111	0.9261195430542072	0.27124652494642776	3.4143093381090113	6.394393054186101e-4	0.022371568
ENSG00000237550	RPL9P9	transcribed_processed_pseudogene	4151.687124000035	1.3423891167776114	0.39328872531122133	3.413240783130353	6.419519645303943e-4	0.022385328
ENSG00000107890	ANKRD26	protein_coding	159.74231239641475	-0.957054446	0.28044363196906735	-3.412644597	6.433578567575526e-4	0.022385328
ENSG00000143502	SUSD4	protein_coding	52.38476939232792	2.3115801052397607	0.6781224963352516	3.4087943074181055	6.525065894828196e-4	0.022641622094075983
ENSG00000185338	SOCS1	protein_coding	95.10423941059715	2.3044712843369353	0.6764847558538151	3.4065383800531936	6.579229947374163e-4	0.022652171112417227
ENSG00000231113	RP3-475N16.1	antisense	98.43358231186346	-1.157180298	0.339611072	-3.407369174	6.559234415502807e-4	0.022652171112417227
ENSG00000128309	MPST	protein_coding	1999.1366706292656	1.011150099911196	0.29683489711178535	3.4064394373765494	6.581615071245636e-4	0.022652171112417227
ENSG00000275131	CH17-472G23.4	transcribed_unprocessed_pseudogene	21.970989751974475	-2.057959653	0.6054261482046067	-3.39919189	6.75852807032023e-4	0.02282246
ENSG00000099194	SCD	protein_coding	432.37283617496496	1.769199184209313	0.5209098870523078	3.3963632255489458	6.828767583512847e-4	0.02282246
ENSG00000154237	LRRK1	protein_coding	820.0456256999774	-1.385517763	0.4076943193240824	-3.398423028	6.777553175923148e-4	0.02282246
ENSG00000167562	ZNF701	protein_coding	212.00313916961602	1.3222515725970732	0.38920101422046227	3.397348733135844	6.804219452544257e-4	0.02282246
ENSG00000106610	STAG3L4	transcribed_unprocessed_pseudogene	228.00438284808916	1.103488944133451	0.3249000061399338	3.3963955779618558	6.827960408022118e-4	0.02282246
ENSG00000165288	BRWD3	protein_coding	1289.715446173117	-0.986192243	0.2897657058795326	-3.403412561	6.654971032287082e-4	0.02282246
ENSG00000197323	TRIM33	protein_coding	1319.0626187333166	-0.951210766	0.27993865863324185	-3.397925713	6.789885493205357e-4	0.02282246
ENSG00000187555	USP7	protein_coding	3106.1375844516338	-0.945352565	0.2783090168712071	-3.39677304	6.818549492680149e-4	0.02282246
ENSG00000239306	RBM14	protein_coding	885.3860383	-0.897147408	0.26400031080111885	-3.398281637	6.781057240279487e-4	0.02282246
ENSG00000173113	TRMT112	protein_coding	3307.5534674939645	0.7744955447863532	0.2279563853634857	3.3975602111403402	0.000679896	0.02282246
ENSG00000204472	AIF1	protein_coding	31151.736808813384	0.7601131101757131	0.2235981324419866	3.3994609072726822	6.751883103876106e-4	0.02282246
ENSG00000137841	PLCB2	protein_coding	6687.459302636747	-1.120005672	0.3299099994048042	-3.394882465	6.865806845450493e-4	0.022861857
ENSG00000102910	LONP2	protein_coding	1346.226350200134	-0.640023499	0.18854976218029387	-3.394454025	6.876558480475067e-4	0.022861857
ENSG00000147130	ZMYM3	protein_coding	556.7691997868707	-0.779109374	0.2296618945783862	-3.392418998	6.927841237149453e-4	0.022972215068354583
ENSG00000143624	INTS3	protein_coding	605.4410394366457	-1.432649026	0.42244907588306113	-3.391294023	6.956342972398724e-4	0.023006655143089527
ENSG00000188827	SLX4	protein_coding	93.55380323042336	-1.924397145	0.5678904545220493	-3.388676689	7.023076530606188e-4	0.023167031672389246
ENSG00000176463	SLCO3A1	protein_coding	2408.4605474175123	-0.791015317	0.23352431427143192	-3.38729318	7.058591398347436e-4	0.023223862890935868
ENSG00000181222	POLR2A	protein_coding	1409.5286586272944	-1.832255589	0.5415804225874802	-3.38316437	7.165573208362797e-4	0.023304473
ENSG00000282851	BISPR	lincRNA	800.366369	1.3243711383994448	0.39126447127449243	3.3848489592870017	7.121743079598317e-4	0.023304473
ENSG00000196199	MPHOSPH8	protein_coding	969.95507687219515	-1.184940242	0.3502828905401319	-3.382809364	7.174841782695128e-4	0.023304473
ENSG00000175216	CKAP5	protein_coding	618.8312866809994	-1.13408195	0.3350510018390717	-3.384803936	7.122911259599486e-4	0.023304473
ENSG00000075292	ZNF638	protein_coding	1036.784952682993	-0.809354342	0.2391901111081585	-3.383728274	7.150873558474912e-4	0.023304473
ENSG00000184677	ZBTB40	protein_coding	300.31544088360084	-1.382218696	0.40872809548437156	-3.381756018	7.202408337189107e-4	0.023334333
ENSG00000137073	UBAP2	protein_coding	413.68945755346243	-0.906571152	0.268379867	-3.377940238	7.303095041135796e-4	0.023600332575680564
ENSG00000177879	AP3S1	protein_coding	3752.550868036896	0.7551783756676742	0.2236537727101888	3.3765510257957354	7.340075600774685e-4	0.023659635
ENSG00000204842	ATXN2	protein_coding	382.4981870134336	-1.584898649	0.4697414071108933	-3.373981141	7.408944345933182e-4	0.023761008
ENSG00000168918	INPP5D	protein_coding	4791.529347397533	-1.041701687	0.3086997441739195	-3.374481859	7.39547901325356e-4	0.023761008
ENSG00000164151	ICE1	protein_coding	785.3488294	-0.952663405	0.28266360170894494	-3.370308025	7.508420277064736e-4	0.02401938
ENSG00000138772	ANXA3	protein_coding	98.76284144676193	4.549797140987721	1.3508618527666312	3.368069896762214	7.569640267966933e-4	0.024154379749542727
ENSG00000163344	PMVK	protein_coding	1522.823214552444	0.8467492475479272	0.2516154649528385	3.365251208651414	7.647399895457711e-4	0.024280494668078235
ENSG00000003402	CFLAR	protein_coding	4347.474380073297	-0.805570522	0.23935800545790872	-3.365546601	7.639216198352646e-4	0.024280494668078235
ENSG00000169255	B3GALNT1	protein_coding	41.93439917716911	2.7304087195467126	0.811554806	3.3644169175521315	7.670557478427083e-4	0.024281072241326154
ENSG00000130487	KLHDC7B	protein_coding	743.1991705062402	2.288458634013067	0.6803056475070749	3.363868347115651	7.68581971733316e-4	0.024281072241326154
ENSG00000118482	PHF3	protein_coding	1897.0501784741716	-1.074680323	0.31958518805586245	-3.36273508	7.717438611357405e-4	0.024320464
ENSG00000106772	PRUNE2	protein_coding	477.06739739587715	2.438420821094566	0.7256709284820543	3.3602294447639123	7.787776640190037e-4	0.024481377
ENSG00000152422	XRCC4	protein_coding	947.1424556054477	0.832202629	0.2478447135714599	3.357758238538882	7.857730662587127e-4	0.024640291
ENSG00000167565	SERTAD3	protein_coding	1084.5427408803241	1.2004711489388258	0.357722353	3.355874014401148	7.911460013438369e-4	0.02474767
ENSG00000052802	MSMO1	protein_coding	266.62542646721425	1.265589315307279	0.3774926271361235	3.3526199568684785	8.005054344026757e-4	0.024978916503474155
ENSG00000197471	SPN	protein_coding	3225.648514669277	-1.440825444	0.4301591727026476	-3.349516959	8.095259986432e-4	0.025075561
ENSG00000107020	PLGRKT	protein_coding	428.38396746529327	1.0611001187695615	0.3166962912768103	3.3505290336415734	8.065735353394374e-4	0.025075561
ENSG00000042493	CAPG	protein_coding	16815.516983609654	0.9726392629976346	0.29033287988771794	3.3500830611186334	8.07873309814759e-4	0.025075561
ENSG00000103657	HERC1	protein_coding	966.6831042	-1.343480479	0.40121167738201635	-3.348557767	8.123334414934492e-4	0.025101300990186873
ENSG00000117691	NENF	protein_coding	606.2382264720674	0.9157730927030042	0.2737759009925457	3.3449733500390844	8.229047699634014e-4	0.025366239268289313
ENSG00000213462	ERV3-1	protein_coding	179.5745801527938	1.6554417944415523	0.49538728559264933	3.341712318	8.326330927651538e-4	0.025457729936211277
ENSG00000151353	TMEM18	protein_coding	1136.4529462522314	0.9166641356510538	0.2742653848570924	3.3422523813155895	8.31014637495772e-4	0.025457729936211277
ENSG00000150779	TIMM8B	protein_coding	1391.4888990951163	0.8397580352843591	0.25130896453747487	3.341536330906077	8.331611200684762e-4	0.025457729936211277
ENSG00000101182	PSMA7	protein_coding	6395.828266610726	0.6749996785343249	0.20201749147634854	3.3412932395180808	8.338909963357395e-4	0.025457729936211277
ENSG00000198841	KTI12	protein_coding	335.9008016	1.2331482843941177	0.3691643915595825	3.3403771127126425	8.366469787016308e-4	0.025480615418490914
ENSG00000143162	CREG1	protein_coding	12450.589428250118	0.7390583426128242	0.22133599998344813	3.3390787882138118	8.405671989344851e-4	0.025535556725308845
ENSG00000110801	PSMD9	protein_coding	264.97003140351046	0.7273015099666883	0.2178560524884748	3.3384498693473965	8.42472304559402e-4	0.025535556725308845
ENSG00000172428	COPS9	protein_coding	1005.3041350989683	0.7664950380381286	0.22980064085739996	3.335478244	8.515281653964411e-4	0.02574859
ENSG00000009413	REV3L	protein_coding	433.72242389727296	-1.288655746	0.3866548732006339	-3.33283203	8.596682597175811e-4	0.025885340443411446
ENSG00000250317	SMIM20	protein_coding	872.5960170641165	0.8326336732266479	0.24983880253984964	3.332683573	8.601270604031205e-4	0.025885340443411446
ENSG00000152784	PRDM8	protein_coding	931.0174083093706	3.934887388641678	1.1826593463063182	3.3271519824631826	8.773850647086184e-4	0.026171395662543714
ENSG00000256690	RP11-727F15.9	antisense	24.860514479637352	-3.081344487	0.9270182102320134	-3.323930914	8.875818077039847e-4	0.026171395662543714
ENSG00000266208	CTD-2267D19.3	antisense	154.4219453932105	1.7124743037304215	0.5153145327137224	3.3231632236573634	8.900281968854115e-4	0.026171395662543714
ENSG00000135643	KCNMB4	protein_coding	116.46058303453202	1.6623702244011473	0.5002472803143397	3.323096975872744	8.902396004896759e-4	0.026171395662543714
ENSG00000172534	HCFC1	protein_coding	1167.8025198300948	-1.651175471	0.4963103329067377	-3.326901257	8.781748558430606e-4	0.026171395662543714
ENSG00000185527	PDE6G	protein_coding	521.9561123472256	1.5163467777596975	0.4560792046243792	3.3247443917302495	8.849963133426049e-4	0.026171395662543714
ENSG00000183337	BCOR	protein_coding	519.8589239873203	-1.261499008	0.3792888445053888	-3.325958637	8.811500355907951e-4	0.026171395662543714
ENSG00000130255	RPL36	protein_coding	17712.64333	1.0498557842250897	0.31559444735549436	3.3265977681872934	8.7913173616126e-4	0.026171395662543714
ENSG00000204392	LSM2	protein_coding	833.7485809370869	0.8482875136221785	0.2550909125424192	3.3254321181712667	8.828159445400196e-4	0.026171395662543714
ENSG00000112096	SOD2	protein_coding	20225.631084877896	-0.677461683	0.2035057245589928	-3.328956394	8.717205146597004e-4	0.026171395662543714
ENSG00000159307	SCUBE1	protein_coding	84.46500891698633	4.067069353097814	1.2241517022358384	3.322357307243506	8.926031235668752e-4	0.026180276
ENSG00000170949	ZNF160	protein_coding	468.58314190070513	-0.930877113	0.2804594718262669	-3.319114547	9.030337837657545e-4	0.026364435
ENSG00000139974	SLC38A6	protein_coding	316.62039528779206	0.7593199076611516	0.2287412485244926	3.319558289373624	9.015998019972013e-4	0.026364435
ENSG00000158716	DUSP23	protein_coding	1016.8103633925291	0.9779621146622859	0.29470333117117337	3.3184630481636916	9.051429767189279e-4	0.026365403220941247
ENSG00000178403	NEUROG2	protein_coding	99.33593898250949	4.009361645	1.2097998164053305	3.3140703039200377	9.194838506286218e-4	0.026716672
ENSG00000136810	TXN	protein_coding	3998.7594943691065	1.1873893400523325	0.3583505725899539	3.313485259617582	9.214096377363252e-4	0.026716672
ENSG00000254281	KB-1507C5.4	lincRNA	41.03612346777812	-3.175739279	0.959041574	-3.311367688	9.284113260032083e-4	0.026816605033459368
ENSG00000198399	ITSN2	protein_coding	2369.635457833405	-0.880443535	0.26590132048365617	-3.311166463	9.290792295056789e-4	0.026816605033459368
ENSG00000182885	ADGRG3	protein_coding	123.63161921801908	5.782994808683679	1.7472223748919895	3.3098218588467736	9.335536561865955e-4	0.026884652
ENSG00000253729	PRKDC	protein_coding	2169.002899830826	-1.011701345	0.30575471727467846	-3.308865857	9.367470685079412e-4	0.026915583190160304
ENSG00000185885	IFITM1	protein_coding	612.7821476	2.2564408967868066	0.682855058	3.304421445741837	9.517264320345562e-4	0.026916629
ENSG00000228223	HCG11	lincRNA	141.79154619310913	-1.688893013	0.5112763336910272	-3.303288068	9.555816914882133e-4	0.026916629
ENSG00000188295	ZNF669	protein_coding	270.17219361610404	1.391154965302278	0.42115283611866533	3.3032069263100055	9.558582558736929e-4	0.026916629
ENSG00000119707	RBM25	protein_coding	1025.2829234113722	-1.374961969	0.41566166690401984	-3.307887347	9.400261471724618e-4	0.026916629
ENSG00000172375	C2CD2L	protein_coding	831.8945247556684	-1.18326533	0.35796435919872344	-3.305539502	9.479374095751836e-4	0.026916629
ENSG00000146909	NOM1	protein_coding	313.28090828874406	-0.947312726	0.2867000955050151	-3.304193968	9.524990537911834e-4	0.026916629
ENSG00000267321	RP11-1094M14.11	lincRNA	366.4653723683611	0.8630747107739501	0.2612680715184881	3.3034067490825283	9.551773141368771e-4	0.026916629
ENSG00000100410	PHF5A	protein_coding	2012.6229363079292	0.6948743659382943	0.21016897217880404	3.306265233800167	9.45485433332067e-4	0.026916629
ENSG00000169045	HNRNPH1	protein_coding	6591.248803883042	-0.615315686	0.18615902512663549	-3.305322882	9.486704263862031e-4	0.026916629
ENSG00000163376	KBTBD8	protein_coding	1217.5173313504324	2.077132913477726	0.6290585543667389	3.3019706974158165	9.600809935595845e-4	0.026975727031430804
ENSG00000104341	LAPTM4B	protein_coding	139.0214099440567	2.005162731644264	0.608185236	3.296960549910005	9.773722838382745e-4	0.027108056029613466
ENSG00000123636	BAZ2B	protein_coding	738.4909067975249	-1.403428141	0.4254927892862357	-3.298359401	9.725157008377388e-4	0.027108056029613466
ENSG00000153317	ASAP1	protein_coding	1609.4687541612698	-1.258152323	0.38178428975082873	-3.295453367	9.826301050292066e-4	0.027108056029613466
ENSG00000163220	S100A9	protein_coding	369214.09453007684	1.139156893928801	0.3455680062653507	3.296476737647057	9.790572218595164e-4	0.027108056029613466
ENSG00000268996	MAN1B1-AS1	antisense	157.99864594914257	0.9785362391747782	0.29697054544851803	3.2950615950712674	9.840010889489612e-4	0.027108056029613466
ENSG00000185219	ZNF445	protein_coding	274.48963979293916	-0.927374536	0.28141483502124065	-3.295400316	9.828156522926862e-4	0.027108056029613466
ENSG00000196975	ANXA4	protein_coding	4307.133139393814	0.7803961809832675	0.23655326942248958	3.2990293598075873	9.701976348440425e-4	0.027108056029613466
ENSG00000135372	NAT10	protein_coding	847.3235620768993	-0.75744984	0.22969425199334698	-3.297643862	9.74997136422456e-4	0.027108056029613466
ENSG00000169223	LMAN2	protein_coding	8995.964208129886	0.5405578880526991	0.16392031471204588	3.2976869828628725	9.748474303284692e-4	0.027108056029613466
ENSG00000026559	KCNG1	protein_coding	20.701754795237537	7.334818459331151	2.2264775385030364	3.2943599620873285	9.864608390126816e-4	0.027116997089742547
ENSG00000186567	CEACAM19	protein_coding	21.297718682005748	-3.15842778	0.9597574996204364	-3.290860224	9.988152921288477e-4	0.027162642848043612
ENSG00000198793	MTOR	protein_coding	658.1751206	-1.107725487	0.3364349630520187	-3.292539743	9.928686409518125e-4	0.027162642848043612
ENSG00000148843	PDCD11	protein_coding	545.7410225686618	-0.912358882	0.2772025031843708	-3.291308238	9.972257961432418e-4	0.027162642848043612
ENSG00000276291	FRG1HP	transcribed_unprocessed_pseudogene	342.8388344289669	0.7996807365555377	0.2429913380734317	3.2909845383619194	9.98374005184206e-4	0.027162642848043612
ENSG00000198231	DDX42	protein_coding	2208.277208766117	-0.641610574	0.19482864499272412	-3.29320452	9.90523942670966e-4	0.027162642848043612
ENSG00000120093	HOXB3	protein_coding	93.06580275	4.273921233845582	1.2993332559115374	3.2893187443641967	0.001004302	0.02719539
ENSG00000137965	IFI44	protein_coding	2614.494542	1.3204910957477083	0.40140230288722134	3.2896948678411437	0.001002961	0.02719539
ENSG00000197728	RPS26	protein_coding	8497.570376963195	1.8662588281359411	0.5677070380022707	3.2873625007419345	0.001011306	0.027245878811269487
ENSG00000167747	C19orf48	protein_coding	406.85971751682314	1.0423684326012492	0.31711832642824567	3.287001556616457	0.001012603	0.027245878811269487
ENSG00000213719	CLIC1	protein_coding	34173.27245691315	0.6986833022440044	0.21253607531279203	3.2873633392154407	0.001011303	0.027245878811269487
ENSG00000187608	ISG15	protein_coding	3716.1289199622956	2.2388781623680947	0.6817174101338191	3.284173367273412	0.00102282	0.02726794
ENSG00000144711	IQSEC1	protein_coding	2070.463664035834	-1.293597696	0.3940033972481337	-3.283214574	0.001026305	0.02726794
ENSG00000266173	STRADA	protein_coding	36.93146908227235	-1.241959503	0.3781126537945003	-3.284628247	0.00102117	0.02726794
ENSG00000177225	PDDC1	protein_coding	246.63818539186695	-1.203341807	0.36646038212792437	-3.283688676	0.00102458	0.02726794
ENSG00000121297	TSHZ3	protein_coding	390.8522876113818	-1.180465942	0.35939525725535587	-3.28458965	0.00102131	0.02726794
ENSG00000173905	GOLIM4	protein_coding	504.575667	-0.818215311	0.2491584272230179	-3.283915862	0.001023755	0.02726794
ENSG00000110075	PPP6R3	protein_coding	2422.680864974104	-0.543668134	0.16567116073437435	-3.281609979	0.001032163	0.027366316429549415
ENSG00000198625	MDM4	protein_coding	683.6557220665723	-1.481815358	0.45171343805303066	-3.280432311	0.001036481	0.027423568385062973
ENSG00000198168	SVIP	protein_coding	259.85984162075727	1.0306935836017999	0.314267716	3.2796674048342944	0.001039295	0.027440853093795108
ENSG00000130222	GADD45G	protein_coding	222.6712481862925	2.118423617557932	0.6461214954963678	3.2786768933147816	0.00104295	0.027480211
ENSG00000118503	TNFAIP3	protein_coding	22891.20181283721	-2.319306017	0.7076026546050432	-3.277695472	0.001046582	0.027518832957151677
ENSG00000088888	MAVS	protein_coding	1051.388066916566	-1.127636143	0.3442026170627311	-3.27608242	0.001052578	0.027562361917257416
ENSG00000113734	BNIP1	protein_coding	362.00934402393864	0.92913751	0.2835841777661178	3.276408144	0.001051365	0.027562361917257416
ENSG00000135821	GLUL	protein_coding	43641.42264157676	1.150929171401102	0.35148668805053107	3.2744602015642768	0.001058641	0.027664062470487732
ENSG00000063587	ZNF275	protein_coding	193.0587196930074	-0.915169666	0.2798763298041074	-3.269907344	0.001075827	0.028055451860977323
ENSG00000109321	AREG	protein_coding	567.5920869033043	4.019007079057638	1.2297465482743768	3.268158861431446	0.001082496	0.028113900898169997
ENSG00000065060	UHRF1BP1	protein_coding	473.6198909471384	-1.076812	0.3294800222328821	-3.268216362	0.001082276	0.028113900898169997
ENSG00000171202	TMEM126A	protein_coding	447.6671364354636	0.6963059111631348	0.21313128610584342	3.2670281491068436	0.001086829	0.028168826
ENSG00000156650	KAT6B	protein_coding	338.71401223643494	-1.134186185	0.3472554475294394	-3.266143678	0.001090229	0.028199411
ENSG00000110090	CPT1A	protein_coding	1306.7418510096925	-1.136508437	0.34863663833036973	-3.259865178	0.001114652	0.028680674419272058
ENSG00000197102	DYNC1H1	protein_coding	3067.213793	-1.031947844	0.3166409167032789	-3.259047676	0.001117869	0.028680674419272058
ENSG00000106367	AP1S1	protein_coding	955.7110840016697	0.8411943998388263	0.2580736233448061	3.259513269649127	0.001116036	0.028680674419272058
ENSG00000118680	MYL12B	protein_coding	13554.02291289864	0.6888521079463716	0.21126262316268413	3.2606435423076077	0.001111597	0.028680674419272058
ENSG00000129993	CBFA2T3	protein_coding	312.9857353617445	-1.91191327	0.5871007356899555	-3.256533597	0.001127816	0.028819438609207746
ENSG00000184497	TMEM255B	protein_coding	167.05149335553725	1.833195048	0.5628768522861908	3.2568314738340933	0.001126633	0.028819438609207746
ENSG00000139218	SCAF11	protein_coding	3438.426461167336	-0.696701915	0.21404186780426088	-3.254979609	0.001134005	0.028919407
ENSG00000127616	SMARCA4	protein_coding	1179.3370168567565	-1.424720597	0.4380203293069398	-3.252635784	0.0011434	0.029042348
ENSG00000279406	RP11-327E2.5	TEC	63.097302321981914	-0.858311059	0.26386042472031707	-3.252898044	0.001142345	0.029042348
ENSG00000237214	RP11-12M9.3	processed_pseudogene	101.93977913560599	1.2210489557595843	0.375508702	3.251719466277929	0.001147092	0.029075325307127208
ENSG00000141741	MIEN1	protein_coding	970.4132297	0.8051584741205994	0.2476512643789804	3.251178531794073	0.001149277	0.029075325307127208
ENSG00000185608	MRPL40	protein_coding	932.3603174517334	0.8418973716250959	0.2590193690201834	3.250325930488593	0.001152728	0.029104666448357852
ENSG00000068697	LAPTM4A	protein_coding	8707.883410279155	0.4431509105462083	0.1363833237129114	3.249304229298932	0.001156877	0.029151458636153312
ENSG00000226243	RPL37AP1	processed_pseudogene	54.59627653437854	1.286982503465955	0.3962180953020632	3.248166902838709	0.001161511	0.029210280857514828
ENSG00000253276	CCDC71L	protein_coding	704.7184654083266	0.9447422238698447	0.29090583638148804	3.2475877267409956	0.001163878	0.029211952329061073
ENSG00000247950	SEC24B-AS1	antisense	28.679987340144095	1.6073065451465895	0.4950493265180882	3.2467603914371987	0.001167266	0.029239211422085604
ENSG00000068079	IFI35	protein_coding	3577.6260721911713	1.1443185787960533	0.3525579119769256	3.2457605968319534	0.001171373	0.029257579571675373
ENSG00000177556	ATOX1	protein_coding	889.7561246087415	0.8447045853983097	0.2602726171300864	3.2454608353060794	0.001172607	0.029257579571675373
ENSG00000177432	NAP1L5	protein_coding	76.62404584329614	1.6504629290149746	0.5086542254476621	3.2447640193343847	0.00117548	0.029271754821046287
ENSG00000125743	SNRPD2	protein_coding	4262.223804463046	0.9254598595178946	0.2852725914647645	3.2441246975954323	0.001178122	0.029280125
ENSG00000162746	FCRLB	protein_coding	62.561531254067454	2.3166298638919987	0.7147638529441392	3.241112227975314	0.001190643	0.029361487404853906
ENSG00000100354	TNRC6B	protein_coding	1127.6166478084647	-1.224922413	0.37777440317818717	-3.242470646	0.001184982	0.029361487404853906
ENSG00000198039	ZNF273	protein_coding	172.12132155556424	1.1905386871495443	0.3673132935057299	3.241207732469319	0.001190244	0.029361487404853906
ENSG00000131469	RPL27	protein_coding	34561.76529871578	1.0440490409527197	0.3220582908669209	3.241801470604387	0.001187767	0.029361487404853906
ENSG00000243679	RP11-274B21.3	processed_pseudogene	31.822760190280672	-2.928534299	0.9042530317076056	-3.238622594	0.001201084	0.029429332029214123
ENSG00000015133	CCDC88C	protein_coding	1221.0941927400447	-1.589436342	0.49097794991746435	-3.237286608	0.001206722	0.029429332029214123
ENSG00000144791	LIMD1	protein_coding	502.6433199	-1.014617635	0.31329654064436113	-3.238521666	0.001201509	0.029429332029214123
ENSG00000248487	ABHD14A	protein_coding	80.49256393595385	0.9956920021071601	0.3074714325561855	3.238323618651022	0.001202343	0.029429332029214123
ENSG00000165525	NEMF	protein_coding	575.9161096840032	-0.899359433	0.2778063226327391	-3.237361282	0.001206406	0.029429332029214123
ENSG00000129255	MPDU1	protein_coding	3372.3364000835104	0.7882495236778291	0.24350105327732116	3.2371503657526226	0.001207298	0.029429332029214123
ENSG00000086065	CHMP5	protein_coding	3295.005856918608	0.8170511709917397	0.2524700103046246	3.2362305923222494	0.001211195	0.02946777
ENSG00000136861	CDK5RAP2	protein_coding	420.59578432842784	-1.060081106	0.3278678149415874	-3.233257603	0.001223871	0.029606034
ENSG00000065000	AP3D1	protein_coding	2578.7914238298313	-0.841790362	0.2603168687938417	-3.233714225	0.001221917	0.029606034
ENSG00000143376	SNX27	protein_coding	2141.1510410717833	-0.764802892	0.23653802364631185	-3.233319023	0.001223608	0.029606034
ENSG00000060237	WNK1	protein_coding	4777.180510491656	-1.101833286	0.34085496472599375	-3.232557539	0.001226874	0.029622249137200924
ENSG00000171858	RPS21	protein_coding	8869.921839	1.0415693595007216	0.32233628222344485	3.2313128150392374	0.00123223	0.029695107047983196
ENSG00000139610	CELA1	protein_coding	39.55331412682756	2.134379441515775	0.6607143763243686	3.230411684682234	0.001236121	0.029732452656013708
ENSG00000158578	ALAS2	protein_coding	238.2331257716462	7.105539578506302	2.2046966701235458	3.222910287295043	0.001268953	0.029820998148163497
ENSG00000100526	CDKN3	protein_coding	99.1008045	2.717418637738351	0.8417702133844713	3.228219049011649	0.001245636	0.029820998148163497
ENSG00000197019	SERTAD1	protein_coding	2532.869981671468	2.0148110139695667	0.6250659948372393	3.2233572624506674	0.001266974	0.029820998148163497
ENSG00000214021	TTLL3	protein_coding	53.88034656884906	-1.973169707	0.6122601907289653	-3.222763357	0.001269604	0.029820998148163497
ENSG00000172493	AFF1	protein_coding	1120.093154091479	-1.257680439	0.3899472601117564	-3.225257793	0.001258593	0.029820998148163497
ENSG00000049618	ARID1B	protein_coding	1208.9800945549662	-1.189594217	0.36864115549068516	-3.226970725	0.001251083	0.029820998148163497
ENSG00000132661	NXT1	protein_coding	936.3161867031845	1.1734535696942157	0.3640172021302178	3.2236211992927815	0.001265807	0.029820998148163497
ENSG00000137880	GCHFR	protein_coding	29.03762027	1.0524314116045697	0.32664529556079597	3.221939595969747	0.00127326	0.029820998148163497
ENSG00000108306	FBXL20	protein_coding	585.8066208400418	-0.874850417	0.2710265912916068	-3.227913587	0.001246966	0.029820998148163497
ENSG00000226608	FTLP3	processed_pseudogene	1064.2266412186195	0.8548070314937811	0.2652890985776051	3.222171721631163	0.001272229	0.029820998148163497
ENSG00000160953	MUM1	protein_coding	196.74970532343949	-0.853892901	0.2647641011418554	-3.225108303	0.00125925	0.029820998148163497
ENSG00000185482	STAC3	protein_coding	1823.4474696527361	0.8423597340481485	0.2614771130688452	3.221542888254089	0.001275024	0.029820998148163497
ENSG00000112695	COX7A2	protein_coding	3783.6120794799526	0.8254125868331034	0.25593235098729095	3.225120168079461	0.001259198	0.029820998148163497
ENSG00000141506	PIK3R5	protein_coding	3739.471509408533	-0.800702946	0.2480462827125831	-3.228038483	0.001246422	0.029820998148163497
ENSG00000117448	AKR1A1	protein_coding	3795.6204505038763	0.7268044424388282	0.22558932276056595	3.221803379454433	0.001273865	0.029820998148163497
ENSG00000233762	AC007969.5	processed_pseudogene	209.0589673709932	0.9407746789702276	0.2921233378687575	3.2204707978274927	0.001279802	0.029877737650098834
ENSG00000156304	SCAF4	protein_coding	653.823814	-1.188314581	0.36970483668269855	-3.214225143	0.001307971	0.03031898
ENSG00000134744	ZCCHC11	protein_coding	171.3285147193803	-0.971367118	0.30216262488572826	-3.214716307	0.001305735	0.03031898
ENSG00000155561	NUP205	protein_coding	616.3489135879879	-0.885639742	0.27554285015333607	-3.214163393	0.001308252	0.03031898
ENSG00000143222	UFC1	protein_coding	3989.727254636147	0.6411313026319513	0.19938141681354876	3.2156021001270356	0.001301712	0.03031898
ENSG00000204370	SDHD	protein_coding	2269.343943671039	0.6583124759495129	0.20492592453682937	3.212441165935551	0.001316121	0.030445786818932057
ENSG00000173120	KDM2A	protein_coding	3102.7957475567187	-1.113489628	0.34677875677283593	-3.210951094	0.001322964	0.030548452556383807
ENSG00000230715	RP11-274B21.4	processed_pseudogene	26.828447723040536	-5.081557218	1.5829731398955655	-3.210134834	0.001326727	0.030579738
ENSG00000164080	RAD54L2	protein_coding	295.9478648	-1.303601264	0.40623260027435015	-3.209002091	0.001331965	0.030589436676833823
ENSG00000130856	ZNF236	protein_coding	197.54108244021165	-1.211093635	0.37737721407497427	-3.2092389	0.001330869	0.030589436676833823
ENSG00000107863	ARHGAP21	protein_coding	738.8312639579947	-1.142770594	0.35624329384910186	-3.207837492	0.00133737	0.030602891
ENSG00000244313	RP11-425L10.1	processed_pseudogene	304.9341394241747	1.0350324845040138	0.3226260170938155	3.208149466145006	0.001335921	0.030602891
ENSG00000077044	DGKD	protein_coding	1351.2690647666843	-0.942176834	0.2939445249820565	-3.205287917	0.001349274	0.030764425227732352
ENSG00000169490	TM2D2	protein_coding	769.3338826904962	0.4861327590658845	0.15166458281580358	3.2053149788852946	0.001349148	0.030764425227732352
ENSG00000136942	RPL35	protein_coding	25449.824964209725	1.1172734856900446	0.34870972039473525	3.2040216270005444	0.001355223	0.03084468
ENSG00000197943	PLCG2	protein_coding	2153.5146926045236	-0.749227146	0.23402372543596656	-3.201500807	0.001367137	0.031060176970342055
ENSG00000269386	RAB11B-AS1	antisense	36.76302876189572	1.292429291851434	0.4038536555260062	3.200241657260938	0.001373124	0.031084983
ENSG00000008988	RPS20	protein_coding	50938.981145182814	1.047859133867014	0.32741086073743014	3.200440973481797	0.001372175	0.031084983
ENSG00000278129	ZNF8	protein_coding	35.535426171308785	-1.937862009	0.6058064329249798	-3.198813851	0.001379942	0.031128363
ENSG00000224032	EPB41L4A-AS1	lincRNA	621.4366621827987	0.9023014341183315	0.2820433818155531	3.199158329155216	0.001378295	0.031128363
ENSG00000236709	DAPK1-IT1	sense_intronic	40.89175890330442	-2.929116423	0.9176762608432723	-3.191884272	0.00141348	0.03171879
ENSG00000148680	HTR7	protein_coding	323.25012228336266	2.0510403165944524	0.6425570564734929	3.191997186757318	0.001412927	0.03171879
ENSG00000231999	FLJ27354	antisense	61.95558355421401	0.9074291595310524	0.28429498261955405	3.1918578061765577	0.001413609	0.03171879
ENSG00000160294	MCM3AP	protein_coding	1136.4820870202097	-1.00415922	0.31473435589504634	-3.190497642	0.00142028	0.031812268059416136
ENSG00000099308	MAST3	protein_coding	912.2500826180581	-1.728712259	0.5425676123091312	-3.186169281	0.001441702	0.032178588976578854
ENSG00000167566	NCKAP5L	protein_coding	689.1915815767434	-1.430203873	0.44885743942955597	-3.186320972	0.001440946	0.032178588976578854
ENSG00000064607	SUGP2	protein_coding	470.9439973	-0.817447249	0.2566403958395407	-3.18518543	0.001446613	0.032231548903737604
ENSG00000174307	PHLDA3	protein_coding	28.12546053051453	4.480611563958373	1.4082189480053962	3.1817577588376573	0.001463842	0.032501387
ENSG00000146830	GIGYF1	protein_coding	520.2663621990494	-2.072614254	0.6513936561685951	-3.181815227	0.001463552	0.032501387
ENSG00000108511	HOXB6	protein_coding	26.261899199731154	7.678741464002675	2.415401944321543	3.1790739765093385	0.001477464	0.032671311
ENSG00000162407	PLPP3	protein_coding	50.75770053177491	3.2363068985269825	1.0179162009766405	3.179345112517028	0.001476082	0.032671311
ENSG00000205903	ZNF316	protein_coding	773.177404	-1.453071782	0.4571232278241643	-3.178731015	0.001479213	0.032671311
ENSG00000163823	CCR1	protein_coding	9997.036898095866	1.369511446463866	0.43097555605120913	3.177700979173721	0.001484478	0.032673945
ENSG00000159842	ABR	protein_coding	3103.5281333424036	-0.900915487	0.2834678048427581	-3.178193331	0.001481959	0.032673945
ENSG00000103152	MPG	protein_coding	1584.4883668004932	0.8005204193138284	0.2519691982280027	3.177056659875748	0.00148778	0.032689968
ENSG00000182985	CADM1	protein_coding	27.90390074553343	4.199480815540017	1.3229844174960288	3.1742481317264817	0.001502252	0.032902545
ENSG00000130518	KIAA1683	protein_coding	155.60856313254453	-3.774542935	1.1891417908291553	-3.174173983	0.001502636	0.032902545
ENSG00000137947	GTF2B	protein_coding	1521.3638333920787	0.8646544746792301	0.27264157478726697	3.171396274958765	0.00151708	0.033017824164701885
ENSG00000131626	PPFIA1	protein_coding	952.7383074334732	-0.851169053	0.2683333341115641	-3.172058574	0.001513625	0.033017824164701885
ENSG00000102606	ARHGEF7	protein_coding	711.4590739468775	-0.629805198	0.1985634170794933	-3.171808824	0.001514927	0.033017824164701885
ENSG00000204386	NEU1	protein_coding	3615.4604056802623	0.5067748172873089	0.15980725036569443	3.171162861056881	0.0015183	0.033017824164701885
ENSG00000158089	GALNT14	protein_coding	74.94331613532103	6.402414286433284	2.0199601177393207	3.169574602095944	0.001526623	0.033088182
ENSG00000170145	SIK2	protein_coding	690.2809123560642	-0.785588682	0.24785487081660568	-3.169551112	0.001526746	0.033088182
ENSG00000137563	GGH	protein_coding	288.9373111911258	1.9358160868008776	0.6110697027675501	3.1679137061345335	0.001535371	0.033105619668561306
ENSG00000186767	SPIN4	protein_coding	137.0956567	0.9509764410192119	0.30016730103022626	3.1681546849216944	0.001534099	0.033105619668561306
ENSG00000154305	MIA3	protein_coding	1930.740717813956	-0.675063264	0.2130708727615914	-3.168256907	0.001533559	0.033105619668561306
ENSG00000143546	S100A8	protein_coding	112057.64642778633	1.3468607144476472	0.42523332929976154	3.1673451294740795	0.001538376	0.033114200710466675
ENSG00000225573	RPL35P5	processed_pseudogene	83.37246013478973	1.2690626982173572	0.40074151623911797	3.166786187084549	0.001541336	0.033121772
ENSG00000106665	CLIP2	protein_coding	689.1789868071528	-1.161665262	0.36697798835600504	-3.165490298	0.001548218	0.033213466
ENSG00000169439	SDC2	protein_coding	233.64235330528098	2.1110410102664634	0.6674694085195272	3.1627532038491974	0.001562848	0.033470767
ENSG00000102393	GLA	protein_coding	2009.7242473321567	0.6538299628765775	0.20680379	3.1615956527714193	0.001569073	0.033547515
ENSG00000164109	MAD2L1	protein_coding	68.39956384	1.7372933132857014	0.5496578927147356	3.1606811005756468	0.001574007	0.033566851
ENSG00000151470	C4orf33	protein_coding	1400.8818270866755	0.9715931032137312	0.30742251636893886	3.1604487357969537	0.001575263	0.033566851
ENSG00000188186	LAMTOR4	protein_coding	5360.115195734882	0.7952121626266964	0.2517495710329607	3.1587428704002916	0.001584512	0.033707379
ENSG00000100345	MYH9	protein_coding	17140.155632460093	-1.458235002	0.4619163562764163	-3.15692437	0.001594427	0.033861575569947976
ENSG00000107438	PDLIM1	protein_coding	475.80230952417355	2.322617449	0.7367932682951971	3.1523326136900733	0.001619717	0.034191019551818955
ENSG00000162722	TRIM58	protein_coding	189.0778989536388	1.80826188	0.573631592	3.1523052532791596	0.001619868	0.034191019551818955
ENSG00000124313	IQSEC2	protein_coding	554.4243388049869	-1.007941555	0.31968233	-3.152947352	0.00161631	0.034191019551818955
ENSG00000170540	ARL6IP1	protein_coding	3444.492929634408	0.7581355790854294	0.24051350245020833	3.1521539180212153	0.001620708	0.034191019551818955
ENSG00000067596	DHX8	protein_coding	1551.6731406947042	-0.61579222	0.19543322320197024	-3.150908583	0.001627634	0.034280191
ENSG00000156127	BATF	protein_coding	481.08996073771186	0.8635122255345541	0.2741029068453893	3.150321298933278	0.00163091	0.034292312
ENSG00000140319	SRP14	protein_coding	9949.055454001995	0.6525346681916785	0.20728470930791004	3.148011594151762	0.001643852	0.034507301
ENSG00000065613	SLK	protein_coding	1999.776928	-0.675059462	0.21450094992551572	-3.147116423	0.001648893	0.034556007
ENSG00000140264	SERF2	protein_coding	7999.665363761882	0.8546831219997045	0.27164265575101915	3.1463509279746025	0.001653215	0.034589509
ENSG00000277511	CTD-2095E4.5	lincRNA	25.393670699521063	2.035730861636263	0.6477613692914926	3.1427173001423365	0.001673874	0.034652312
ENSG00000103168	TAF1C	protein_coding	232.12875024469184	-1.144195331	0.3640120310225497	-3.143289872	0.001670603	0.034652312
ENSG00000130254	SAFB2	protein_coding	843.6868257194311	-1.043741398	0.33209288342964327	-3.142920099	0.001672715	0.034652312
ENSG00000183011	NAA38	protein_coding	1779.6858559494044	0.9138673140263702	0.29062442386806636	3.1444959162869086	0.001663732	0.034652312
ENSG00000181090	EHMT1	protein_coding	914.0444874392799	-0.849984259	0.270415288	-3.143255188	0.001670801	0.034652312
ENSG00000061987	MON2	protein_coding	933.9114141752408	-0.774398156	0.24621301007807955	-3.145236539	0.001659526	0.034652312
ENSG00000277791	PSMB3	protein_coding	5217.302678096252	0.7106993721785934	0.22615982537498974	3.142465162	0.001675316	0.034652312
ENSG00000135094	SDS	protein_coding	100.13426426671164	1.9919234204585023	0.6341289768025514	3.141196023721097	0.001682594	0.034689838333144846
ENSG00000147459	DOCK5	protein_coding	1531.1738792604838	-1.433600904	0.4563693854198635	-3.141316989	0.001681899	0.034689838333144846
ENSG00000176641	RNF152	protein_coding	99.35272039636212	3.7429725688484674	1.1931552397666851	3.1370373645430956	0.001706644	0.035031541
ENSG00000206341	HLA-H	unprocessed_pseudogene	8820.282690348015	2.0541149181575804	0.654862747	3.1367105983207932	0.001708547	0.035031541
ENSG00000104517	UBR5	protein_coding	1047.4824454397694	-1.092511332	0.3482595239645902	-3.13706089	0.001706507	0.035031541
ENSG00000072786	STK10	protein_coding	4634.418422890286	-0.982125955	0.3131956361288108	-3.135822602	0.001713728	0.035031541
ENSG00000130332	LSM7	protein_coding	1187.5926569883009	0.7980544144442311	0.25452365749352424	3.1354822663764987	0.001715718	0.035031541
ENSG00000135473	PAN2	protein_coding	576.0972573972401	-0.711922509	0.22704120691382143	-3.135653298	0.001714718	0.035031541
ENSG00000166348	USP54	protein_coding	24.55911085929621	-1.659436284	0.5296288433569127	-3.133206027	0.00172908	0.035124920517761275
ENSG00000123066	MED13L	protein_coding	3214.0330190368345	-0.904117156	0.2885293859595498	-3.133535785	0.001727139	0.035124920517761275
ENSG00000166794	PPIB	protein_coding	6351.876315900965	0.7221834029629964	0.23055629513137682	3.132351699837465	0.00173412	0.035124920517761275
ENSG00000125656	CLPP	protein_coding	1333.0911504507935	0.6731001202723141	0.21487580491358602	3.132507731817487	0.001733199	0.035124920517761275
ENSG00000124831	LRRFIP1	protein_coding	11418.060293733934	-0.583090375	0.186093121	-3.133325784	0.001728375	0.035124920517761275
ENSG00000178971	CTC1	protein_coding	244.8284568628526	-1.212643035	0.3872674043844956	-3.131280923	0.001740456	0.03514116
ENSG00000168894	RNF181	protein_coding	2969.4198521718745	0.7243628297866476	0.23130688319251175	3.131609486881443	0.001738509	0.03514116
ENSG00000055163	CYFIP2	protein_coding	1683.8855336750046	-1.175887013	0.3758132536541373	-3.128913101	0.001754542	0.035267491
ENSG00000064999	ANKS1A	protein_coding	368.1328492385588	-1.131193603	0.36152953687852957	-3.128910607	0.001754557	0.035267491
ENSG00000008869	HEATR5B	protein_coding	521.9517877024693	-1.070173495	0.34203641889699543	-3.128829083	0.001755044	0.035267491
ENSG00000175662	TOM1L2	protein_coding	312.9385683843589	-0.9548089	0.3053046842730314	-3.127396824	0.001763617	0.035383786893425105
ENSG00000182742	HOXB4	protein_coding	151.55561297801012	2.7054062731186157	0.865257209	3.1267075778119557	0.001767757	0.035403564
ENSG00000130723	PRRC2B	protein_coding	1390.9953817617366	-1.408461936	0.4505324705585161	-3.126216262	0.001770713	0.035403564
ENSG00000031081	ARHGAP31	protein_coding	2025.8075677082936	-0.828239215	0.26497077064143015	-3.125775772	0.001773367	0.035403564
ENSG00000173442	EHBP1L1	protein_coding	6369.413102432749	-0.815092351	0.26083632657271516	-3.124918841	0.001778541	0.035403564
ENSG00000112624	GLTSCR1L	protein_coding	1482.384135128728	-0.774791151	0.2479284949237028	-3.125058906	0.001777695	0.035403564
ENSG00000143614	GATAD2B	protein_coding	776.2662824841857	-1.23308231	0.39477302622967964	-3.123522196	0.001787004	0.035507095
ENSG00000198873	GRK5	protein_coding	491.14257209668426	-0.796969524	0.25518223672639334	-3.12313872	0.001789334	0.035507095
ENSG00000175643	RMI2	protein_coding	28.307222198266775	3.0820018136116945	0.987560835	3.1208222355953157	0.001803469	0.03573175
ENSG00000116852	KIF21B	protein_coding	280.7954240149943	-1.794677714	0.5755772983679873	-3.118048122	0.001820531	0.036013614636932076
ENSG00000117984	CTSD	protein_coding	18751.95878072419	1.274789866828527	0.4089031779974062	3.1175836614226884	0.001823402	0.036014314
ENSG00000136732	GYPC	protein_coding	2228.204140640118	1.1808737835063678	0.3791968693948846	3.1141443371902953	0.001844792	0.036044401
ENSG00000071082	RPL31	protein_coding	27807.37965139211	1.1227732042130456	0.3603984145091084	3.1153666581534574	0.001837164	0.036044401
ENSG00000214460	TPT1P6	processed_pseudogene	136.6712589359245	1.0541571609729323	0.3384988267491437	3.1142121557607405	0.001844368	0.036044401
ENSG00000170791	CHCHD7	protein_coding	1352.7971346033235	1.0069527195965453	0.32309097857646435	3.1166228287560642	0.001829355	0.036044401
ENSG00000171960	PPIH	protein_coding	806.6647606809445	0.9186984	0.29479378751676005	3.1164103127501077	0.001830674	0.036044401
ENSG00000066933	MYO9A	protein_coding	440.87642082713626	-0.898538615	0.28846549717571557	-3.114891118	0.001840128	0.036044401
ENSG00000099795	NDUFB7	protein_coding	2989.407261082804	0.8815379676295747	0.283009205	3.1148738361317947	0.001840236	0.036044401
ENSG00000158545	ZC3H18	protein_coding	808.0845028816003	-1.146840454	0.3687611434781304	-3.109981826	0.001870989	0.036500084
ENSG00000271425	NBPF10	protein_coding	66.23966144636098	-1.860597762	0.5985228000541649	-3.108649766	0.001879444	0.036591626
ENSG00000157617	C2CD2	protein_coding	172.48296664934628	-0.836348345	0.26906630289789285	-3.108335514	0.001881443	0.036591626
ENSG00000115568	ZNF142	protein_coding	247.2228020536315	-1.733873062	0.5586384449577522	-3.103748189	0.001910859	0.037106893
ENSG00000076201	PTPN23	protein_coding	403.9823736036883	-1.69336552	0.5459411139072448	-3.101736574	0.001923891	0.03730292
ENSG00000008710	PKD1	protein_coding	305.5647845817088	-1.578059229	0.5090198047591695	-3.100192201	0.001933951	0.03744082
ENSG00000239948	RN7SL368P	misc_RNA	24.602236677001073	-3.134609881	1.0114410697394385	-3.099152264	0.001940753	0.037515307
ENSG00000215041	NEURL4	protein_coding	148.50884966094233	-1.327971429	0.4290339965998201	-3.095259208	0.00196641	0.037730499
ENSG00000269293	ZSCAN16-AS1	antisense	142.99587816505155	1.0030469945685019	0.3239798364460172	3.096016732311776	0.001961393	0.037730499
ENSG00000159140	SON	protein_coding	4825.527429705458	-0.921383559	0.29758191257765104	-3.096235088	0.001959949	0.037730499
ENSG00000166797	FAM96A	protein_coding	4828.986442440985	0.7317260757697441	0.23634057702065464	3.096066215095159	0.001961066	0.037730499
ENSG00000205981	DNAJC19	protein_coding	693.9279933698027	0.6213344453789491	0.20074067678360374	3.0952094778914234	0.001966739	0.037730499
ENSG00000150054	MPP7	protein_coding	2265.216807395214	-0.983363283	0.3178979229077161	-3.093330318	0.001979237	0.037855889
ENSG00000163932	PRKCD	protein_coding	5744.754025466702	-0.576735448	0.18644086678117924	-3.09339609	0.001978798	0.037855889
ENSG00000211895	IGHA1	IG_C_gene	156.02691167451317	5.015091101084332	1.623110393383379	3.0898028387523033	0.002002894	0.038146214
ENSG00000152818	UTRN	protein_coding	3472.678531311452	-0.952655012	0.30837456988358436	-3.089278769	0.002006431	0.038146214
ENSG00000149187	CELF1	protein_coding	1467.5087227542144	-0.919434231	0.29759386089749823	-3.089560479	0.002004529	0.038146214
ENSG00000092841	MYL6	protein_coding	19389.03394920015	0.7612152442024799	0.24634341354550698	3.090057222341204	0.002001179	0.038146214
ENSG00000138593	SECISBP2L	protein_coding	1406.5775272846647	-0.858157075	0.27782883085270527	-3.088797775	0.002009682	0.038150911
ENSG00000241746	RP11-941H19.1	processed_pseudogene	22.677766435516745	1.349416677308693	0.43696275736815005	3.088173201387463	0.002013911	0.038174125978108465
ENSG00000214655	ZSWIM8	protein_coding	1065.3595394985473	-0.922528576	0.2989561758038464	-3.08583214	0.002029834	0.03831414
ENSG00000085224	ATRX	protein_coding	1722.3641247651028	-0.850488294	0.27561740390018696	-3.085756859	0.002030348	0.03831414
ENSG00000129003	VPS13C	protein_coding	4683.062627128256	-0.794942894	0.2575573892183898	-3.086468984	0.002025491	0.03831414
ENSG00000182117	NOP10	protein_coding	4255.564117908166	0.9075855013621528	0.29427969452822056	3.084091489279149	0.002041748	0.038472106
ENSG00000196313	POM121	protein_coding	663.1024729642404	-1.172990599	0.38053563474247576	-3.082472421	0.002052888	0.038624698489941045
ENSG00000117450	PRDX1	protein_coding	4062.2829309182694	0.7304099877443067	0.2370762965648591	3.080906857	0.002063712	0.038713651005002424
ENSG00000141452	C18orf8	protein_coding	644.4589779944499	-0.726738666	0.23587351840498139	-3.081052383	0.002062704	0.038713651005002424
ENSG00000099377	HSD3B7	protein_coding	57.040089550397184	2.260178869722245	0.7337215680376364	3.080431280992831	0.00206701	0.038718338
ENSG00000083097	DOPEY1	protein_coding	251.90548345944885	-1.071879193	0.34814167764556525	-3.078859159	0.002077949	0.038865908
ENSG00000136960	ENPP2	protein_coding	51.53570354875639	1.602638432330931	0.5209209311774778	3.076548352	0.002094123	0.039084463046806524
ENSG00000075539	FRYL	protein_coding	883.1986667532955	-1.144667668	0.3721438961301472	-3.075873822	0.002098866	0.039084463046806524
ENSG00000109920	FNBP4	protein_coding	1364.6624243338401	-0.865078847	0.2812313939152263	-3.076039395	0.002097701	0.039084463046806524
ENSG00000108691	CCL2	protein_coding	1929.8332303394932	4.772479755735909	1.553309058125592	3.072459875753865	0.002123024	0.039260897854890967
ENSG00000143093	STRIP1	protein_coding	542.3327113092989	-0.842087496	0.2740857052222868	-3.07235102	0.002123798	0.039260897854890967
ENSG00000170860	LSM3	protein_coding	2122.3364413128143	0.7745180245704604	0.2520441943421772	3.0729453086269807	0.002119573	0.039260897854890967
ENSG00000128185	DGCR6L	protein_coding	1152.4505372008596	0.7533018499233842	0.24509347382680358	3.073528797652558	0.002115433	0.039260897854890967
ENSG00000106355	LSM5	protein_coding	805.2661581868969	0.7266681694380884	0.23648675174194408	3.0727648127664824	0.002120856	0.039260897854890967
ENSG00000175727	MLXIP	protein_coding	1439.128528762803	-1.481548327	0.482409588	-3.071141957	0.002132417	0.039311660541796765
ENSG00000148290	SURF1	protein_coding	1933.079877	0.7914663448266768	0.2577144963219826	3.0710974978987475	0.002132735	0.039311660541796765
ENSG00000204219	TCEA3	protein_coding	128.19693253716153	2.595418917163378	0.8456087319074158	3.0692905823109995	0.002145678	0.039315565
ENSG00000134909	ARHGAP32	protein_coding	260.54747838258174	-1.212588136	0.39507743846055277	-3.069241667	0.002146029	0.039315565
ENSG00000167258	CDK12	protein_coding	1007.736191671701	-0.890694919	0.29016806091508995	-3.069582905	0.002143579	0.039315565
ENSG00000105953	OGDH	protein_coding	6764.430794886112	-0.635590806	0.20710648462269518	-3.068908284	0.002148425	0.039315565
ENSG00000110711	AIP	protein_coding	3366.7761515901866	0.5220199458941536	0.17002469461154637	3.070259570745338	0.002138728	0.039315565
ENSG00000204103	MAFB	protein_coding	28230.436212703855	1.8083737763870298	0.5896581323885172	3.0668173252557103	0.00216351	0.039445383410589945
ENSG00000108021	FAM208B	protein_coding	382.89420584805197	-1.050919223	0.3426946963386953	-3.066634045	0.002164837	0.039445383410589945
ENSG00000100097	LGALS1	protein_coding	21852.464404791288	0.9970328059510846	0.325033233	3.0674795837686837	0.002158722	0.039445383410589945
ENSG00000082516	GEMIN5	protein_coding	240.90074191233336	-0.946886225	0.30883053314969344	-3.066038241	0.002169156	0.039467446
ENSG00000100077	GRK3	protein_coding	4449.245419449298	-0.565056529	0.18432397430349845	-3.065561772	0.002172615	0.039473833
ENSG00000130559	CAMSAP1	protein_coding	644.5967344610642	-1.111065451	0.36260582912590666	-3.064113596	0.00218316	0.039608759
ENSG00000137767	SQRDL	protein_coding	3231.3106783605876	0.7535530910632816	0.24609119237553292	3.0620888288978927	0.002197982	0.039820789
ENSG00000113569	NUP155	protein_coding	223.80664733988164	-0.835610829	0.27313883280279344	-3.05928974	0.002218625	0.040137511225319736
ENSG00000196154	S100A4	protein_coding	52120.73587463685	0.7871668177794925	0.25740741920040067	3.0580580009104383	0.002227765	0.040245532692627824
ENSG00000224429	LINC00539	lincRNA	33.268816979754924	1.6157411983664356	0.5285148926364354	3.057134663332754	0.002234639	0.040312372381519725
ENSG00000133808	MICALCL	protein_coding	179.2242440358115	-1.412903807	0.4623822887970199	-3.05570486	0.002245322	0.040419504
ENSG00000179271	GADD45GIP1	protein_coding	1226.1016408440098	0.6769271245838734	0.22154465131947834	3.0554884559488236	0.002246943	0.040419504
ENSG00000148175	STOM	protein_coding	4675.371875319925	0.7571707975116208	0.24790540363179184	3.054273067142292	0.002256066	0.040526226
ENSG00000119705	SLIRP	protein_coding	913.2980137296762	0.7381689786138326	0.24174604809083286	3.053489330822382	0.002261968	0.040574843
ENSG00000220201	ZGLP1	protein_coding	99.53148231591568	1.321333634717533	0.4328726905034894	3.052476314	0.002269616	0.040654624203866216
ENSG00000091592	NLRP1	protein_coding	2088.6160439231303	-1.207306456	0.39569929949030763	-3.051070492	0.00228027	0.040752796
ENSG00000184983	NDUFA6	protein_coding	2519.9065001368936	0.6248710693490915	0.20481487548144728	3.0509066681814043	0.002281515	0.040752796
ENSG00000107581	EIF3A	protein_coding	7972.043977793816	-0.724074795	0.23737117971819507	-3.050390512	0.00228544	0.040765572
ENSG00000213713	PIGCP1	processed_pseudogene	27.187216217926256	-1.68709966	0.5534245617689396	-3.048472686	0.002300078	0.040969135
ENSG00000112394	SLC16A10	protein_coding	52.95233293098395	3.018739609852144	0.9912522769346689	3.0453797485209733	0.002323867	0.041015346
ENSG00000188185	LINC00265	lincRNA	22.252162026634824	-2.998494794	0.9862747783416721	-3.040222522	0.002364034	0.041015346
ENSG00000167513	CDT1	protein_coding	47.46282438	2.9743661492386835	0.9770647508398738	3.0441852975270596	0.002333114	0.041015346
ENSG00000140545	MFGE8	protein_coding	129.76498073837584	2.5324133586228976	0.8328810559296501	3.040546234775689	0.002361494	0.041015346
ENSG00000264920	RP11-6N17.4	processed_transcript	140.92307192345243	1.4094967214624203	0.46324912261456375	3.042632252614456	0.002345187	0.041015346
ENSG00000126947	ARMCX1	protein_coding	229.76057660663398	1.3584953935549433	0.4463625571300856	3.0434797270843452	0.002338592	0.041015346
ENSG00000113369	ARRDC3	protein_coding	7805.707455223063	1.3503224559277947	0.44326610491377877	3.0463020766960076	0.00231675	0.041015346
ENSG00000167995	BEST1	protein_coding	544.5898169793088	-1.282030385	0.4214334073703043	-3.042071089	0.002349564	0.041015346
ENSG00000141068	KSR1	protein_coding	797.9787921	-1.208759674	0.3970686819652488	-3.044208041	0.002332937	0.041015346
ENSG00000102908	NFAT5	protein_coding	668.4815461754786	-1.194424351	0.3919396247904739	-3.047470262	0.002307764	0.041015346
ENSG00000143970	ASXL2	protein_coding	956.0980545298705	-1.043052655	0.3426962276964761	-3.043665413	0.002337149	0.041015346
ENSG00000034510	TMSB10	protein_coding	100047.71728863785	0.9996537558826858	0.328497061	3.0431132372925744	0.002341442	0.041015346
ENSG00000132694	ARHGEF11	protein_coding	2100.895067394494	-0.940706139	0.30871888999365454	-3.047128534	0.002310389	0.041015346
ENSG00000085511	MAP3K4	protein_coding	389.3906457855941	-0.913924385	0.30049572240060035	-3.041389	0.002354894	0.041015346
ENSG00000167110	GOLGA2	protein_coding	875.5748265154202	-0.890152501	0.2923236316923236	-3.045092508	0.002326088	0.041015346
ENSG00000114867	EIF4G1	protein_coding	4943.200655024448	-0.847492508	0.27875247928757174	-3.040304828	0.002363388	0.041015346
ENSG00000156170	NDUFAF6	protein_coding	145.28638587215232	0.6296438679869283	0.20708265611930732	3.040543712285442	0.002361514	0.041015346
ENSG00000134153	EMC7	protein_coding	2404.135411476407	0.5486735971781185	0.18017211655559376	3.045274749874075	0.002324678	0.041015346
ENSG00000063978	RNF4	protein_coding	1562.3280881703608	-0.511699121	0.16809343632488133	-3.044135046	0.002333504	0.041015346
ENSG00000140678	ITGAX	protein_coding	5979.327456562022	-1.061659945	0.3494818131216864	-3.037811711	0.002383028	0.041189292
ENSG00000151893	CACUL1	protein_coding	2026.632189465459	-0.766982661	0.25246640835452655	-3.037959253	0.002381862	0.041189292
ENSG00000101191	DIDO1	protein_coding	934.9716688221828	-0.711610335	0.23425839552825597	-3.037715398	0.00238379	0.041189292
ENSG00000132382	MYBBP1A	protein_coding	301.18994508233294	-1.099137935	0.36195677480188565	-3.036655236	0.002392189	0.041235632
ENSG00000128524	ATP6V1F	protein_coding	4943.536352614977	0.9457734543430665	0.31146239980366147	3.0365573980655762	0.002392965	0.041235632
ENSG00000188997	KCTD21	protein_coding	206.80930549008454	-0.816700829	0.26910280268753745	-3.034902725	0.002406133	0.041406350113037976
ENSG00000175054	ATR	protein_coding	438.80187627425346	-0.937552735	0.3090163489869835	-3.033990719	0.002413419	0.041475528
ENSG00000078687	TNRC6C	protein_coding	83.17834879443566	-1.530314673	0.5046678893305477	-3.032320274	0.002426816	0.041593197
ENSG00000138592	USP8	protein_coding	1740.9084854792509	-0.824516314	0.27190001837206795	-3.032424634	0.002425977	0.041593197
ENSG00000198551	ZNF627	protein_coding	224.69293516141929	1.260559292006204	0.41592318	3.030750273574785	0.002439469	0.041710008
ENSG00000072501	SMC1A	protein_coding	3416.0240919231464	-0.854577306	0.2819773066015247	-3.030659867	0.0024402	0.041710008
ENSG00000165949	IFI27	protein_coding	87.678863927852845	2.9046038202630204	0.959011097	3.0287489142916684	0.002455687	0.041918311
ENSG00000280153	RP11-876N24.3	TEC	203.53453777901169	-1.337574246	0.44178687851803716	-3.027645933	0.002464667	0.042015124976497294
ENSG00000241468	ATP5J2	protein_coding	1327.2445500873316	0.8543210042942397	0.2822624560695522	3.0266901811544034	0.002472472	0.042035339
ENSG00000145781	COMMD10	protein_coding	1093.3631530036039	0.750900347	0.24807286558747607	3.0269346290043546	0.002470474	0.042035339
ENSG00000141084	RANBP10	protein_coding	609.3386311182503	-0.948439812	0.3134600753962448	-3.025711681	0.002480487	0.042058993
ENSG00000171530	TBCA	protein_coding	3967.286395390638	0.6602880752524548	0.21820832111980035	3.025952776979319	0.00247851	0.042058993
ENSG00000204389	HSPA1A	protein_coding	858.1786166421052	-1.357805715	0.4491124080729906	-3.02330929	0.002500266	0.042325703
ENSG00000232119	MCTS1	protein_coding	1257.6376894664652	0.6157471346154555	0.2036879276690389	3.022992779503106	0.002502882	0.042325703
ENSG00000130770	ATPIF1	protein_coding	2783.011328767347	0.7269759772413955	0.24068946116325862	3.020389732595275	0.002524496	0.042634442462902225
ENSG00000110079	MS4A4A	protein_coding	2110.2588026059125	1.7079269833734578	0.5661629946184686	3.0166701102116575	0.002555678	0.04270672
ENSG00000168137	SETD5	protein_coding	825.9399885890525	-1.250981333	0.4146492154343079	-3.016962981	0.00255321	0.04270672
ENSG00000170322	NFRKB	protein_coding	366.7803880907903	-0.875654582	0.29019236763118983	-3.017496941	0.002548716	0.04270672
ENSG00000060339	CCAR1	protein_coding	1018.6125993022681	-0.793595474	0.2628335663639973	-3.019384033	0.002532892	0.04270672
ENSG00000130338	TULP4	protein_coding	323.17868498841256	-0.734275954	0.2433853475011731	-3.016927525	0.002553509	0.04270672
ENSG00000142546	NOSIP	protein_coding	1666.0975750800774	0.6243152761011604	0.20679327851162688	3.019030795365327	0.002535848	0.04270672
ENSG00000214046	SMIM7	protein_coding	822.8637004977406	0.5850068773748365	0.1939085514323242	3.0169214975493697	0.002553559	0.04270672
ENSG00000150459	SAP18	protein_coding	5140.976294034284	0.44015274017537326	0.14589395684208636	3.0169360657740514	0.002553437	0.04270672
ENSG00000137198	GMPR	protein_coding	246.9316957722878	1.792270157294529	0.594576928	3.014362101266987	0.002575202	0.04272479
ENSG00000176542	USF3	protein_coding	1042.636274943657	-1.114031498	0.3696482315651818	-3.013761201	0.002580308	0.04272479
ENSG00000137494	ANKRD42	protein_coding	323.81943368748455	-0.902392638	0.2994072568140259	-3.013930415	0.002578869	0.04272479
ENSG00000214174	AMZ2P1	transcribed_unprocessed_pseudogene	359.61009869658056	0.8743951981380718	0.29009922589092746	3.014124548084213	0.00257722	0.04272479
ENSG00000131023	LATS1	protein_coding	1045.7330958065406	-0.79282508	0.2629785783348819	-3.014789588	0.002571576	0.04272479
ENSG00000109320	NFKB1	protein_coding	2205.5895532869486	-0.705281984	0.23401394931338707	-3.01384591	0.002579588	0.04272479
ENSG00000112249	ASCC3	protein_coding	999.1046609805102	-0.703622267	0.2334122160044133	-3.014504892	0.002573991	0.04272479
ENSG00000130748	TMEM160	protein_coding	412.58253846458695	0.9652660151212771	0.32051764038597386	3.011584678955218	0.002598879	0.042976255
ENSG00000233016	SNHG7	antisense	913.9286172186205	1.2897764370932163	0.4284284970488121	3.0104823698183374	0.002608331	0.043076466072313795
ENSG00000107593	PKD2L1	protein_coding	63.25488244138829	2.365480409102103	0.7869378215600114	3.005930512289799	0.002647695	0.043565321609770086
ENSG00000116679	IVNS1ABP	protein_coding	2444.820039526234	-1.107711838	0.368477334	-3.006187184	0.002645461	0.043565321609770086
ENSG00000214135	AC024560.3	transcribed_unprocessed_pseudogene	140.26730549740313	0.8434043483686634	0.28058577849571115	3.005869908626018	0.002648223	0.043565321609770086
ENSG00000149273	RPS3	protein_coding	70894.79193	0.8420141749625987	0.28041211149904927	3.002773918934145	0.002675311	0.043954009
ENSG00000188536	HBA2	protein_coding	365.2958889840159	6.211817591954929	2.0699200184879776	3.0009940173884107	0.002690999	0.044016763
ENSG00000184634	MED12	protein_coding	650.4640378947504	-1.303411982	0.43435942426179713	-3.00076828	0.002692994	0.044016763
ENSG00000175061	LRRC75A-AS1	processed_transcript	13362.661914891185	1.2116387506862407	0.4036184186371498	3.0019411769597553	0.00268264	0.044016763
ENSG00000157778	PSMG3	protein_coding	481.35357374775316	0.6069302418242739	0.20221230194462084	3.0014506337526967	0.002686966	0.044016763
ENSG00000056558	TRAF1	protein_coding	102.6178068470651	-1.233165125	0.4110106773062642	-3.00032382	0.002696927	0.044024390321658995
ENSG00000221817	PPP3CB-AS1	processed_transcript	469.6844027089559	0.6021557732746239	0.20075090834072568	2.9995170545012497	0.00270408	0.044084485
ENSG00000173575	CHD2	protein_coding	842.9669818081808	-1.560509058	0.5203293474307276	-2.999079459	0.002707967	0.044091253
ENSG00000146083	RNF44	protein_coding	1918.562127326747	-1.10450399	0.36838959501903074	-2.998195401	0.002715835	0.044106269
ENSG00000095787	WAC	protein_coding	6109.246965857022	-0.458477991	0.1529026576030922	-2.998495895	0.002713158	0.044106269
ENSG00000215458	AATBC	antisense	372.39368098788634	-1.25652836	0.41944275532444253	-2.995708817	0.002738078	0.044269589
ENSG00000102189	EEA1	protein_coding	957.4931933	-1.080988213	0.3607759057550911	-2.996287157	0.002732889	0.044269589
ENSG00000263266	RPS7P1	processed_pseudogene	486.45892685218524	1.024416273727798	0.3419328500455161	2.9959574623831364	0.002735846	0.044269589
ENSG00000137312	FLOT1	protein_coding	7215.451872596359	0.5814255981880438	0.1940988267773059	2.9955132024323206	0.002739834	0.044269589
ENSG00000198792	TMEM184B	protein_coding	536.7229659972753	-0.909324283	0.30365080080503176	-2.994638185	0.002747706	0.044340358
ENSG00000137133	HINT2	protein_coding	307.79243367925346	0.84889957239704406	0.2836380730202175	2.9928971218773412	0.002763429	0.044537495
ENSG00000259065	RP5-1021I20.1	antisense	54.55332848735432	2.0415223704926317	0.6823519289332659	2.9918906709682545	0.002772555	0.044571459580698275
ENSG00000105204	DYRK1B	protein_coding	318.5599954443717	-0.881479278	0.2946200114412421	-2.991919229	0.002772296	0.044571459580698275
ENSG00000204120	GIGYF2	protein_coding	706.6627085556313	-0.898130997	0.3003713178574508	-2.990069105	0.002789143	0.044781442568612065
ENSG00000105429	MEGF8	protein_coding	210.32818758204758	-1.300198186	0.4352826305121218	-2.987020605	0.002817107	0.045119089673863536
ENSG00000163125	RPRD2	protein_coding	1261.7442274460093	-0.856442536	0.2867231188818537	-2.987002022	0.002817279	0.045119089673863536
ENSG00000148834	GSTO1	protein_coding	4653.212518757372	0.7922621794549377	0.2653690261326735	2.985511123889943	0.002831048	0.045282512357398226
ENSG00000035499	DEPDC1B	protein_coding	25.847420859435537	3.327208426717251	1.1149043348719905	2.98429948	0.002842284	0.045381993620090884
ENSG00000111229	ARPC3	protein_coding	28523.64394266709	0.629365726	0.21090848283100605	2.9840702348798356	0.002844415	0.045381993620090884
ENSG00000143333	RGS16	protein_coding	25.221303161349727	2.239671463	0.7509691285754337	2.9823748781348716	0.002860215	0.045475338373612485
ENSG00000104133	SPG11	protein_coding	2439.7809563999485	-0.807171205	0.27065482447229255	-2.982290107	0.002861008	0.045475338373612485
ENSG00000116171	SCP2	protein_coding	5131.002425038756	0.4693223223337181	0.15735821474989545	2.9825091945765734	0.002858961	0.045475338373612485
ENSG00000204084	INPP5B	protein_coding	218.47469803581433	-1.343191401	0.45046388894218614	-2.981795953	0.002865629	0.045491864
ENSG00000232573	RPL3P4	processed_pseudogene	528.9047734388307	0.951278991	0.319165756	2.980517089140454	0.002877622	0.045625215
ENSG00000129968	ABHD17A	protein_coding	2202.285741	0.5414511336069737	0.18168724555126392	2.9801273719800037	0.002881286	0.045626342
ENSG00000074842	MYDGF	protein_coding	3675.1338625013464	0.7299967736356006	0.24499853643169048	2.9795964672594497	0.002886283	0.045648566
ENSG00000188177	ZC3H6	protein_coding	242.52028160655595	-1.078107242	0.36192112960728967	-2.978845815	0.002893363	0.045703624557240724
ENSG00000145088	EAF2	protein_coding	1482.2352420765785	0.770435688	0.2587662081013623	2.9773427270766732	0.002907588	0.045871260651856496
ENSG00000272288	RP11-140K17.3	antisense	79.96375567992305	1.0145630154944996	0.3409427771522792	2.975757468653907	0.002922659	0.046051822971047776
ENSG00000152944	MED21	protein_coding	482.2108117573647	0.6828271842772372	0.22952688943110303	2.974933289819192	0.002930523	0.046118511
ENSG00000130382	MLLT1	protein_coding	998.0112638	-1.18818523	0.39956052655898183	-2.973730265	0.002942036	0.046185233
ENSG00000135077	HAVCR2	protein_coding	3291.2351918749937	0.8556186321985267	0.287689546	2.974104010383905	0.002938455	0.046185233
ENSG00000182185	RAD51B	protein_coding	203.90842377292964	0.7437755044598666	0.25017399852847133	2.9730328045071417	0.002948729	0.046229783
ENSG00000087191	PSMC5	protein_coding	2884.0707543872063	0.4645801895169332	0.15628346491853276	2.972676538	0.002952154	0.046229783
ENSG00000116717	GADD45A	protein_coding	655.3413541241579	1.3072167823948833	0.4398439064114428	2.972001574513288	0.002958652	0.046274478053172245
ENSG00000092148	HECTD1	protein_coding	1268.091452204163	-0.88842104	0.2990115153743915	-2.971193395	0.002966449	0.046339365
ENSG00000111906	HDDC2	protein_coding	1176.0063531442836	0.8289675569961378	0.27915893	2.969518323	0.00298267	0.04647842
ENSG00000126267	COX6B1	protein_coding	8329.162976833022	0.7726727244645674	0.2601938583237101	2.9696040077290236	0.002981839	0.04647842
ENSG00000145214	DGKQ	protein_coding	575.4349719472174	-1.030568359	0.3471546539047774	-2.968614558	0.002991456	0.046501209
ENSG00000080503	SMARCA2	protein_coding	2237.688569425409	-0.814650169	0.274394461	-2.968901654	0.002988662	0.046501209
ENSG00000149311	ATM	protein_coding	1360.8294163520707	-1.269564865	0.42787471122924164	-2.967141623	0.003005825	0.046667449
ENSG00000105612	DNASE2	protein_coding	4253.713605232103	1.4512555417140083	0.4892472709667892	2.966302783552004	0.003014036	0.046737798
ENSG00000128463	EMC4	protein_coding	1689.1666867407985	0.5747307741499956	0.1938741071456129	2.964453493102784	0.003032211	0.046962288
ENSG00000180211	RP1-278E11.3	processed_pseudogene	52.07050889711022	0.9360849072834616	0.3159779106512944	2.9625010981115776	0.003051507	0.047088872
ENSG00000126458	RRAS	protein_coding	2426.5887916142124	0.780542388	0.26343867058693693	2.9628998154989423	0.003047557	0.047088872
ENSG00000177700	POLR2L	protein_coding	2301.3276276103247	0.6347611825941809	0.2142591270170736	2.9625864318190698	0.003050661	0.047088872
ENSG00000127663	KDM4B	protein_coding	1214.1969655388343	-0.805112047	0.27196958441139724	-2.960301789	0.003073378	0.047311397207544334
ENSG00000105968	H2AFV	protein_coding	3169.669698942661	0.46291855365476964	0.15636488449331648	2.9605020024464395	0.003071381	0.047311397207544334
ENSG00000099381	SETD1A	protein_coding	383.4110853716788	-1.782278448	0.602515667	-2.958061586	0.003095803	0.047598902926930343
ENSG00000014914	MTMR11	protein_coding	1088.7610219447888	-1.177911017	0.39838278505895097	-2.95673172	0.003109185	0.047746857356780414
ENSG00000168016	TRANK1	protein_coding	810.2383375157884	-1.473120413	0.49855240504295684	-2.95479552	0.003128763	0.047896711
ENSG00000198258	UBL5	protein_coding	2863.0694159614723	0.7417494649184713	0.25104493318974136	2.954648219718708	0.003130258	0.047896711
ENSG00000106615	RHEB	protein_coding	2237.099028337271	0.4883984806160938	0.16526763039691167	2.9551974542331214	0.00312469	0.047896711
ENSG00000236552	RPL13AP5	processed_pseudogene	1538.2278751202837	0.907716256	0.30742447357743763	2.9526479971100965	0.00315061	0.048150117173323265
ENSG00000198752	CDC42BPB	protein_coding	521.2706750892315	-1.54110375	0.5221743757133439	-2.951320138	0.003164188	0.0482995
ENSG00000032219	ARID4A	protein_coding	902.0916045996953	-1.024320488	0.34718317645654806	-2.950374781	0.003173887	0.048389389
ENSG00000111832	RWDD1	protein_coding	2229.7784511729633	0.4972905448495836	0.16864669044523847	2.9487121480813143	0.00319101	0.048592125
ENSG00000105619	TFPT	protein_coding	482.8808311330189	0.6525009704916238	0.2213210282546063	2.948210459879984	0.003196194	0.048612769
ENSG00000197448	GSTK1	protein_coding	13984.658321676849	0.7155656677032595	0.24277705423221327	2.947418857050756	0.003204388	0.048679105729685423
ENSG00000151461	UPF2	protein_coding	849.7245310267891	-0.995799017	0.33809052641260195	-2.945362082	0.003225769	0.048945364
ENSG00000187837	HIST1H1C	protein_coding	258.4447670971407	1.5614049173508544	0.5304149041773351	2.943742540139531	0.003242696	0.049143488135446424
ENSG00000132963	POMP	protein_coding	2207.737987536507	0.7133792056721876	0.2423861347222795	2.9431518700092365	0.00324889	0.049178668
ENSG00000160208	RRP1B	protein_coding	635.2403478650367	-0.766567625	0.2605054625089774	-2.942616318	0.003254515	0.049205166874167636
ENSG00000219481	NBPF1	protein_coding	162.1751994942158	-1.24689805	0.4239171306422165	-2.941372169	0.003267617	0.049343252196243345
ENSG00000112701	SENP6	protein_coding	2404.9245681838147	-0.673558885	0.22902282900892162	-2.941011984	0.003271419	0.049343252196243345
ENSG00000134809	TIMM10	protein_coding	669.4970812576454	0.9593581089220828	0.3262720205666039	2.940362790704706	0.003278282	0.049386644
ENSG00000213523	SRA1	protein_coding	2644.3439643915954	0.936489519	0.31853334439645214	2.9400046677039904	0.003282073	0.049386644
ENSG00000123384	LRP1	protein_coding	12965.865480809036	-1.271417474	0.4328122738671856	-2.937572594	0.003307927	0.049424324
ENSG00000140548	ZNF710	protein_coding	1056.18618	-0.960123354	0.3267085456208511	-2.938776372	0.003295107	0.049424324
ENSG00000107929	LARP4B	protein_coding	2202.8404491050455	-0.708517408	0.24108089404617794	-2.93891978	0.003293583	0.049424324
ENSG00000099995	SF3A1	protein_coding	3434.038011144652	-0.693242406	0.23596359766279834	-2.937920989	0.003304212	0.049424324
ENSG00000168275	COA6	protein_coding	687.7261412	0.6827567772080403	0.23234318867497977	2.9385702292445295	0.003297299	0.049424324
ENSG00000100865	CINP	protein_coding	1288.4561324134727	0.5134319563155121	0.17477302666270647	2.9377070713914093	0.003306493	0.049424324
ENSG00000006062	MAP3K14	protein_coding	705.8454878066801	-0.97254957	0.33115493947209024	-2.936841502	0.003315735	0.049444536705103966
ENSG00000166912	MTMR10	protein_coding	1593.760170787891	-0.730178686	0.2486377427182458	-2.936717001	0.003317067	0.049444536705103966
ENSG00000164825	DEFB1	protein_coding	54.63969919740559	3.8794859515339506	1.3227751750178087	2.9328384934966145	0.003358786	0.049470498
ENSG00000273768	U1	snRNA	36.556638294425355	-2.182825948	0.7441840039353504	-2.933180418	0.003355089	0.049470498
ENSG00000159871	LYPD5	protein_coding	24.040708537630362	1.852192937707881	0.6316705391085702	2.9322135876745867	0.003365552	0.049470498
ENSG00000101400	SNTA1	protein_coding	46.50047724316096	1.6327944777022638	0.5564495522694282	2.9343081884836857	0.003342921	0.049470498
ENSG00000139626	ITGB7	protein_coding	999.8322791834229	1.1993260232874132	0.40882479672063454	2.9335941286040876	0.00335062	0.049470498
ENSG00000196700	ZNF512B	protein_coding	87.76050523	-1.160860155	0.3954712963691204	-2.935384099	0.00333135	0.049470498
ENSG00000133030	MPRIP	protein_coding	822.2290731641227	-1.159870589	0.39534425048002436	-2.93382435	0.003348136	0.049470498
ENSG00000165219	GAPVD1	protein_coding	1120.3976559144267	-0.872160479	0.2973434078898375	-2.933175768	0.003355139	0.049470498
ENSG00000035928	RFC1	protein_coding	886.8403902160286	-0.799121428	0.27243301721779967	-2.933276724	0.003354048	0.049470498
ENSG00000048828	FAM120A	protein_coding	7105.493001086973	-0.681696456	0.23227813470334152	-2.934828355	0.003337322	0.049470498
ENSG00000129933	MAU2	protein_coding	1702.4952921898505	-0.626367279	0.21359235214696579	-2.93253608	0.003362059	0.049470498
ENSG00000124788	ATXN1	protein_coding	1458.9957095893656	-0.39574978	0.13481942863476154	-2.935406151	0.003331114	0.049470498
ENSG00000135540	NHSL1	protein_coding	92.53450977533234	-1.900967691	0.6484958045952252	-2.931349251	0.003374931	0.049551013
ENSG00000223401	RP11-211G3.2	protein_coding	37.76962231276679	-1.821027923	0.6218419697519161	-2.928441648	0.003406658	0.049779309
ENSG00000172456	FGGY	protein_coding	173.28827576980112	1.4900404050638671	0.5090953226240907	2.9268397073136994	0.003424253	0.049779309
ENSG00000148803	FUOM	protein_coding	1051.106422509348	1.3178493247122507	0.4502060951292105	2.927213422852536	0.003420141	0.049779309
ENSG00000178429	RPS3AP5	processed_pseudogene	160.30220396930994	1.0821557444873595	0.36946569664201173	2.9289748800032664	0.003400819	0.049779309
ENSG00000114770	ABCC5	protein_coding	570.7422980302206	-0.847472561	0.2894996862970729	-2.927369533	0.003418425	0.049779309
ENSG00000171222	SCAND1	protein_coding	2418.1660162579874	0.7421413971839068	0.25339846529559973	2.9287525333595386	0.003403253	0.049779309
ENSG00000198818	SFT2D1	protein_coding	1482.9589537475404	0.52187179	0.17830071951944457	2.9269191503582315	0.003423379	0.049779309
ENSG00000124562	SNRPC	protein_coding	2807.491911928658	0.5078389553548538	0.17351912170303996	2.9267031228060714	0.003425757	0.049779309
ENSG00000099341	PSMD8	protein_coding	5574.044769728877	0.4879219142277241	0.16655255763791976	2.9295372052373496	0.003394672	0.049779309
ENSG00000142599	RERE	protein_coding	937.4587164168369	-1.535953821	0.5252916278563099	-2.924002096	0.003455624	0.049959627
ENSG00000234741	GAS5	processed_transcript	4624.504590218094	1.3105135880268073	0.44816779961041125	2.9241582933134116	0.003453891	0.049959627
ENSG00000170921	TANC2	protein_coding	173.6177991660448	-1.246516594	0.42612860255922574	-2.925212217	0.003442214	0.049959627
ENSG00000077150	NFKB2	protein_coding	1330.4619607004076	-0.969207371	0.33137626341915793	-2.924794194	0.003446841	0.049959627
ENSG00000105518	TMEM205	protein_coding	643.6793969628411	0.9262419774596653	0.31679357064065305	2.923802953407552	0.003457836	0.049959627
